# Supplementary material for: Epigenetic and transcriptional control of adipocyte function by centenarian-associated SIRT6 N308K/A313S mutant
Source: Clin Epigenetics. 2024 Jul 20;16:96. doi: 10.1186/s13148-024-01710-1 (PMC11265064; doi:10.1186/s13148-024-01710-1)
Supplement: Supplementary file 7 — Supplementary Material 7. Supplemental File 2: Differential expressed genes (DEG) in preAdiW versus AdiW. [file 13148_2024_1710_MOESM7_ESM.xlsx]

## Sheet: Sheet1
Row.names	baseMean	log2FoldChange	lfcSE	stat	pvalue	padj	Adi_2M1	Adi_2M4	Adi_2M6	Adi_E1	Adi_E2	Adi_E4	Adi_W1	Adi_W5	Adi_W6	Pre_Adi_2M1	Pre_Adi_2M2	Pre_Adi_2M3	Pre_Adi_E1	Pre_Adi_E2	Pre_Adi_E3	Pre_Adi_W1	Pre_Adi_W2	Pre_Adi_W4	ensembl_gene_id	entrezgene_id	gene_biotype	external_gene_name
ENSG00000000003.15	0.229386	-0.948022	4.22088	-0.224603	0.822288		0	0	0	0	0	0	0	0	0	0.533756	0	1.56011	0	0	0	0	0.528462	1.50662	ENSG00000000003	7105	protein_coding	TSPAN6
ENSG00000000005.6	0.214665	0.0156356	4.3912	0.00356066	0.997159		0	0	0	0	0	0	0	0	0	0	0	1.56011	0.638356	0	0.944277	0.721232	0	0	ENSG00000000005	64102	protein_coding	TNMD
ENSG00000000419.13	36.6432	0.935131	0.293575	3.18532	0.00144594	0.0167899	39.3289	37.0258	42.8484	56.6729	57.5952	56.823	52.0793	50.2252	35.7881	34.1604	26.0622	26.0018	25.5342	17.7177	28.3283	24.5219	23.2523	25.6125	ENSG00000000419	8813	protein_coding	DPM1
ENSG00000001084.13	0.695907	1.64888	1.8447	0.893849	0.371403		1.03497	0	0	0	0	1.62351	1.44665	1.86019	1.88359	0.533756	0.898695	0	0.638356	0.571539	0	0	0.528462	1.50662	ENSG00000001084	2729	protein_coding	GCLC
ENSG00000001167.14	0.341878	-0.776773	3.7395	-0.207721	0.835447		0	0	0	0	0	3.24703	0	0	0	0	0	0.520036	0	0	0.944277	1.44246	0	0	ENSG00000001167	4800	protein_coding	NFYA
ENSG00000001497.18	0.101148	0	5.2679	0	1		0	0	0	0	1.37131	0	0	0	0	0	0.449347	0	0	0	0	0	0	0	ENSG00000001497	81887	protein_coding	LAS1L
ENSG00000001629.10	19.3536	0.313062	0.44227	0.707853	0.479037	0.767036	32.0841	19.8353	23.0722	25.9076	27.4263	19.4822	13.0198	14.8815	22.603	20.2827	25.6128	11.4408	16.5973	19.4323	16.997	14.4246	13.2115	12.0529	ENSG00000001629	54467	protein_coding	ANKIB1
ENSG00000001630.17	2.16222	1.47189	1.23823	1.18871	0.234556		0	1.32235	2.19735	1.61922	4.11394	4.87054	4.33994	0	5.65076	1.06751	1.34804	3.12022	3.19178	2.8577	0	2.1637	1.05692	0	ENSG00000001630	1595	protein_coding	CYP51A1
ENSG00000001631.16	0.073464	0	5.2679	0	1		0	1.32235	0	0	0	0	0	0	0	0	0	0	0	0	0	0	0	0	ENSG00000001631	889	protein_coding	KRIT1
ENSG00000002016.18	0.334947	3.02328	4.18013	0.72325	0.469526		0	0	0	0	0	1.62351	0	0	3.76717	0	0	0	0.638356	0	0	0	0	0	ENSG00000002016	5893	protein_coding	RAD52
ENSG00000002549.12	1.89818	2.53491	1.60595	1.57845	0.114463		1.03497	5.28941	2.19735	3.23845	2.74263	3.24703	1.44665	1.86019	1.88359	1.06751	2.24674	1.56011	1.27671	1.71462	2.83283	0	0.528462	0	ENSG00000002549	51056	protein_coding	LAP3
ENSG00000002834.18	1.0134	0.0471398	1.74789	0.0269696	0.978484		1.03497	1.32235	1.09868	0	0	1.62351	0	1.86019	1.88359	0	0	1.04007	3.19178	0.571539	0.944277	2.1637	0	1.50662	ENSG00000002834	3927	protein_coding	LASP1
ENSG00000002919.15	4.86628	0.350467	0.786738	0.445469	0.655981	0.874051	8.27978	3.96705	1.09868	4.85767	2.74263	4.87054	7.23323	3.72038	7.53434	3.73629	5.84152	9.88069	4.46849	2.8577	0.944277	4.32739	3.69923	7.53308	ENSG00000002919	29916	protein_coding	SNX11
ENSG00000003056.8	0.0296531	0	5.2679	0	1		0	0	0	0	0	0	0	0	0	0.533756	0	0	0	0	0	0	0	0	ENSG00000003056	4074	protein_coding	M6PR
ENSG00000003137.8	2.2948	2.84962	1.33927	2.12775	0.0333582	0.172868	3.10492	5.28941	5.49339	3.23845	0	0	4.33994	5.58057	1.88359	1.06751	3.14543	1.56011	1.91507	0.571539	1.88855	0.721232	0	1.50662	ENSG00000003137	56603	protein_coding	CYP26B1
ENSG00000003147.19	0.1435	0	5.2679	0	1		1.03497	0	1.09868	0	0	0	0	0	0	0	0.449347	0	0	0	0	0	0	0	ENSG00000003147	3382	protein_coding	ICA1
ENSG00000003393.15	6.20912	-0.87524	0.730954	-1.19739	0.231153	0.543857	4.13989	2.6447	3.29603	6.4769	6.85657	9.74109	4.33994	3.72038	5.65076	8.00633	7.63891	13.0009	5.74521	4.57231	2.83283	7.93355	12.1546	3.01323	ENSG00000003393	57679	protein_coding	ALS2
ENSG00000003509.16	0.959528	2.48596	1.85948	1.33691	0.181252		1.03497	1.32235	1.09868	1.61922	2.74263	0	2.89329	0	1.88359	0	0.449347	1.04007	0	1.71462	0.944277	0	0.528462	0	ENSG00000003509	55471	protein_coding	NDUFAF7
ENSG00000003756.17	79.6357	-0.26124	0.219441	-1.19048	0.233859	0.549241	80.7278	70.0846	69.2167	84.1997	94.6206	63.3171	81.0122	55.8057	60.2747	84.3334	84.4773	98.8069	90.6466	85.1593	96.3162	85.1054	84.5539	64.7845	ENSG00000003756	10181	protein_coding	RBM5
ENSG00000003989.18	0.199685	1.08435	4.98814	0.217385	0.827908		0	0	0	1.61922	0	0	1.44665	0	0	0	0	0	0	0	0	0	0.528462	0	ENSG00000003989	6542	protein_coding	SLC7A2
ENSG00000004059.11	1.40307	1.4518	1.34089	1.08272	0.278934		1.03497	2.6447	1.09868	0	0	1.62351	2.89329	1.86019	3.76717	0	0.449347	1.04007	0.638356	1.14308	3.77711	0.721232	1.05692	1.50662	ENSG00000004059	381	protein_coding	ARF5
ENSG00000004142.12	1.02945	0.930045	1.60767	0.578503	0.562924		1.03497	0	0	1.61922	1.37131	0	2.89329	1.86019	0	0.533756	1.79739	1.04007	1.91507	0.571539	0.944277	1.44246	0	1.50662	ENSG00000004142	26073	protein_coding	POLDIP2
ENSG00000004399.13	0.0610376	0	5.2679	0	1		0	0	1.09868	0	0	0	0	0	0	0	0	0	0	0	0	0	0	0	ENSG00000004399	23129	protein_coding	PLXND1
ENSG00000004455.17	1.99384	2.40911	1.23317	1.9536	0.0507484		2.06994	2.6447	3.29603	1.61922	2.74263	3.24703	4.33994	5.58057	3.76717	0.533756	1.34804	0.520036	0.638356	0	0	0	0.528462	3.01323	ENSG00000004455	204	protein_coding	AK2
ENSG00000004478.8	1.26723	3.43226	1.8301	1.87546	0.06073		1.03497	0	1.09868	4.85767	5.48525	0	2.89329	0	1.88359	1.60127	1.34804	0.520036	0	1.14308	0.944277	0	0	0	ENSG00000004478	2288	protein_coding	FKBP4
ENSG00000004487.17	10.9539	-0.050647	0.592398	-0.0854949	0.931868	0.982281	7.2448	5.28941	20.8749	12.9538	6.85657	17.8587	11.5732	7.44076	7.53434	13.8776	11.683	10.9208	14.0438	8.57309	12.2756	12.2609	6.87	9.0397	ENSG00000004487	23028	protein_coding	KDM1A
ENSG00000004534.15	10.335	-0.0961368	0.596774	-0.161094	0.872019	0.960852	11.3847	23.8023	2.19735	8.09612	9.5992	12.9881	13.0198	9.30095	5.65076	11.7426	11.683	13.0009	7.02192	8.00155	8.49849	9.37602	11.6262	9.0397	ENSG00000004534	10180	protein_coding	RBM6
ENSG00000004766.17	0.479902	3.39101	3.05744	1.1091	0.267387		0	0	0	0	0	0	2.89329	1.86019	0	0	1.79739	0	0	1.14308	0.944277	0	0	0	ENSG00000004766	55610	protein_coding	VPS50
ENSG00000004779.10	98.8008	1.08387	0.223759	4.84391	1.27306e-06	4.08623e-05	125.232	134.88	145.025	140.873	160.444	154.234	162.024	126.493	99.83	63.5169	54.8204	47.3233	48.5151	62.8693	69.8765	47.6013	76.0985	58.7581	ENSG00000004779	4706	protein_coding	NDUFAB1
ENSG00000004864.14	5.00086	-0.82455	0.780319	-1.05668	0.290656	0.608113	3.10492	2.6447	3.29603	1.61922	1.37131	1.62351	4.33994	3.72038	3.76717	6.40507	12.5817	5.7204	5.74521	5.14385	6.60994	6.49109	5.28462	10.5463	ENSG00000004864	10165	protein_coding	SLC25A13
ENSG00000004866.22	0.690699	-0.700869	2.15526	-0.32519	0.745037		0	1.32235	1.09868	0	2.74263	0	1.44665	0	0	1.06751	0.449347	0.520036	0	1.14308	0	0	2.64231	0	ENSG00000004866	7982	protein_coding	ST7
ENSG00000004866.22	0.690699	-0.700869	2.15526	-0.32519	0.745037		0	1.32235	1.09868	0	2.74263	0	1.44665	0	0	1.06751	0.449347	0.520036	0	1.14308	0	0	2.64231	0	ENSG00000004866	93655	protein_coding	ST7
ENSG00000004897.12	55.8065	0.353259	0.278294	1.26938	0.204307	0.509909	56.9235	60.8282	62.6246	61.5305	30.1689	86.0463	56.4192	66.9669	48.9732	57.6456	59.3139	51.4836	52.9836	67.4416	50.9909	47.6013	44.3908	42.1853	ENSG00000004897	996	protein_coding	CDC27
ENSG00000004961.15	0.029359	0.122889	5.26396	0.0233454	0.981375		0	0	0	0	0	0	0	0	0	0	0	0	0	0	0	0	0.528462	0	ENSG00000004961	3052	protein_coding	HCCS
ENSG00000005007.13	0.990705	-0.20401	1.98084	-0.102992	0.91797		1.03497	0	0	0	0	3.24703	0	0	1.88359	1.60127	2.24674	2.08015	0.638356	1.14308	0.944277	0	0	3.01323	ENSG00000005007	5976	protein_coding	UPF1
ENSG00000005020.13	39.3522	-0.734179	0.277374	-2.64689	0.00812359	0.0620347	34.1541	35.7035	25.2696	11.3346	31.5402	21.1057	28.9329	40.9242	48.9732	43.768	43.1374	44.2031	31.9178	33.7208	38.7153	67.7958	62.3585	64.7845	ENSG00000005020	8935	protein_coding	SKAP2
ENSG00000005022.6	16.9581	0.85841	0.474902	1.80755	0.0706763	0.280997	15.5246	23.8023	19.7762	34.0037	16.4558	14.6116	34.7195	24.1825	15.0687	11.7426	6.74021	6.24044	16.5973	14.2885	7.55421	8.65478	12.6831	22.5993	ENSG00000005022	292	protein_coding	SLC25A5
ENSG00000005073.6	0.0317522	0	5.2679	0	1		0	0	0	0	0	0	0	0	0	0	0	0	0	0.571539	0	0	0	0	ENSG00000005073	3207	protein_coding	HOXA11
ENSG00000005100.13	0.0400684	0.0108199	5.26091	0.00205666	0.998359		0	0	0	0	0	0	0	0	0	0	0	0	0	0	0	0.721232	0	0	ENSG00000005100	56919	protein_coding	DHX33
ENSG00000005108.16	7.28297	-0.0642778	0.661566	-0.0971601	0.922599	0.9802	6.20983	7.93411	7.69074	0	2.74263	8.11757	7.23323	11.1611	9.41793	8.00633	7.18956	2.60018	4.46849	5.71539	14.1642	12.9822	7.92692	7.53308	ENSG00000005108	221981	protein_coding	THSD7A
ENSG00000005156.12	3.0056	0.529216	1.13905	0.464614	0.642208	0.86833	3.10492	2.6447	2.19735	6.4769	1.37131	8.11757	1.44665	1.86019	5.65076	0.533756	2.24674	3.64025	1.91507	1.14308	6.60994	1.44246	3.69923	0	ENSG00000005156	3980	protein_coding	LIG3
ENSG00000005175.10	1.22609	-0.204762	1.60491	-0.127585	0.898478		4.13989	1.32235	0	0	1.37131	0	0	3.72038	1.88359	0.533756	0	1.04007	0	0	1.88855	3.60616	1.05692	1.50662	ENSG00000005175	79657	protein_coding	RPAP3
ENSG00000005187.12	0.0296531	0	5.2679	0	1		0	0	0	0	0	0	0	0	0	0.533756	0	0	0	0	0	0	0	0	ENSG00000005187	6296	protein_coding	ACSM3
ENSG00000005238.20	0.815166	1.01952	2.17614	0.468498	0.639428		0	0	2.19735	1.61922	0	3.24703	0	1.86019	0	1.06751	0.449347	0	0.638356	1.14308	0.944277	0	0	1.50662	ENSG00000005238	80256	protein_coding	ATOSB
ENSG00000005243.10	0.255752	-0.48913	3.60418	-0.135712	0.892049		0	0	0	1.61922	0	0	0	0	0	0.533756	0.449347	0	0	0	0.944277	0	1.05692	0	ENSG00000005243	51226	protein_coding	COPZ2
ENSG00000005249.13	46.7715	1.20885	0.315838	3.82744	0.000129482	0.00228211	65.2032	67.4399	53.8352	87.4381	80.9075	66.5641	52.0793	83.7086	62.1583	15.4789	10.335	27.5619	29.3644	33.1493	19.8298	28.8493	24.8377	33.1456	ENSG00000005249	5577	protein_coding	PRKAR2B
ENSG00000005302.19	5.4515	0.926328	0.747265	1.23962	0.215115	0.522951	4.13989	9.25646	3.29603	6.4769	8.22788	4.87054	4.33994	7.44076	7.53434	3.20253	6.29086	4.16029	6.38356	6.85847	5.66566	4.32739	2.64231	3.01323	ENSG00000005302	10943	protein_coding	MSL3
ENSG00000005339.15	114.54	0.129723	0.212558	0.610294	0.541667	0.810604	120.057	95.2093	115.361	100.392	146.731	112.023	94.032	119.052	109.248	111.021	111.888	140.41	108.521	128.025	159.583	113.233	94.0662	82.8639	ENSG00000005339	1387	protein_coding	CREBBP
ENSG00000005436.14	0.0288909	0	5.2679	0	1		0	0	0	0	0	0	0	0	0	0	0	0.520036	0	0	0	0	0	0	ENSG00000005436	6936	protein_coding	GCFC2
ENSG00000005448.17	0.0546168	0	5.2679	0	1		0	0	0	0	0	0	0	0	0	0.533756	0.449347	0	0	0	0	0	0	0	ENSG00000005448	84058	protein_coding	WDR54
ENSG00000005469.12	0.0317522	0	5.2679	0	1		0	0	0	0	0	0	0	0	0	0	0	0	0	0.571539	0	0	0	0	ENSG00000005469	54677	protein_coding	CROT
ENSG00000005483.21	158.563	0.253321	0.203685	1.24369	0.213614	0.521635	141.791	146.781	131.841	207.261	208.44	188.328	149.005	159.976	145.036	138.776	122.223	217.895	162.781	197.753	158.639	135.592	130.53	111.49	ENSG00000005483	55904	protein_coding	KMT2E
ENSG00000005700.15	1.11417	1.02413	2.0775	0.492963	0.622039		0	1.32235	1.09868	1.61922	1.37131	4.87054	0	1.86019	0	0	1.34804	2.08015	3.19178	0.571539	0	0.721232	0	0	ENSG00000005700	25998	protein_coding	IBTK
ENSG00000005810.18	89.9812	-0.558819	0.189632	-2.94687	0.00321012	0.0309867	76.5879	83.3082	79.1048	55.0536	49.3673	53.576	94.032	109.751	73.4598	91.2722	82.6799	84.2459	95.1151	101.734	87.8177	147.853	143.213	111.49	ENSG00000005810	23077	protein_coding	MYCBP2
ENSG00000005812.11	14.208	-0.109992	0.451079	-0.243842	0.807353	0.936928	8.27978	13.2235	16.4802	14.573	5.48525	11.3646	20.253	7.44076	22.603	12.2764	11.2337	16.1211	14.0438	14.2885	14.1642	15.1459	22.1954	16.5728	ENSG00000005812	26224	protein_coding	FBXL3
ENSG00000005882.12	0.0761841	0	5.2679	0	1		0	0	0	0	1.37131	0	0	0	0	0	0	0	0	0	0	0	0	0	ENSG00000005882	5164	protein_coding	PDK2
ENSG00000005884.18	0.0524598	0	5.2679	0	1		0	0	0	0	0	0	0	0	0	0	0	0	0	0	0.944277	0	0	0	ENSG00000005884	3675	protein_coding	ITGA3
ENSG00000005889.16	54.0742	-0.693525	0.263163	-2.63534	0.0084053	0.0638156	61.0633	60.8282	58.2299	45.3383	32.9115	32.4703	43.3994	29.7631	41.4389	57.1118	58.4152	78.0055	57.4521	62.2978	68.9322	69.2383	59.1877	57.2514	ENSG00000005889	7543	protein_coding	ZFX
ENSG00000005893.16	17.1313	-0.394968	0.422659	-0.934484	0.350054	0.666352	14.4896	14.5459	12.0854	4.85767	8.22788	12.9881	17.3598	22.3223	20.7194	13.3439	15.7272	30.1621	14.0438	15.4316	11.3313	23.8007	23.7808	33.1456	ENSG00000005893	3920	protein_coding	LAMP2
ENSG00000005961.19	0.0899285	0	5.2679	0	1		0	0	1.09868	0	0	0	0	0	0	0	0	0.520036	0	0	0	0	0	0	ENSG00000005961	3674	protein_coding	ITGA2B
ENSG00000006007.12	0.0910584	0	5.2679	0	1		0	0	0	0	0	0	0	0	0	1.06751	0	0	0	0.571539	0	0	0	0	ENSG00000006007	51573	protein_coding	GDE1
ENSG00000006015.18	11.7641	-1.22846	0.70328	-1.74675	0.0806801	0.308948	4.13989	1.32235	7.69074	12.9538	10.9705	8.11757	5.78659	7.44076	3.76717	12.8101	5.84152	26.5219	18.5123	13.1454	33.994	12.2609	17.4392	9.0397	ENSG00000006015	55049	protein_coding	REX1BD
ENSG00000006016.11	0.49477	0.526306	2.48285	0.211977	0.832125		0	0	0	0	1.37131	0	2.89329	0	0	0	0.449347	0	1.27671	0	0.944277	1.44246	0.528462	0	ENSG00000006016	9244	protein_coding	CRLF1
ENSG00000006047.13	0.0574984	0	5.2679	0	1		1.03497	0	0	0	0	0	0	0	0	0	0	0	0	0	0	0	0	0	ENSG00000006047	51087	protein_coding	YBX2
ENSG00000006062.17	0.364791	-0.200069	2.67973	-0.0746598	0.940485		0	0	0	0	0	0	1.44665	0	0	0	0.898695	1.04007	0.638356	0.571539	0	1.44246	0.528462	0	ENSG00000006062	9020	protein_coding	MAP3K14
ENSG00000006118.15	0.255148	0	3.61371	0	1		1.03497	0	1.09868	0	1.37131	0	0	0	0	0	0.449347	0	0.638356	0	0	0	0	0	ENSG00000006118	54972	protein_coding	TMEM132A
ENSG00000006125.18	10.6206	-1.1812	0.65007	-1.81703	0.069212	0.27741	10.3497	9.25646	9.88809	8.09612	24.6836	11.3646	7.23323	3.72038	3.76717	12.8101	8.98695	10.9208	12.7671	12.0023	8.49849	10.8185	7.92692	18.0794	ENSG00000006125	163	protein_coding	AP2B1
ENSG00000006283.18	0.426467	0.185562	2.9311	0.0633079	0.949521		0	0	0	0	0	0	0	1.86019	0	0	0.449347	0.520036	0	0.571539	2.83283	1.44246	0	0	ENSG00000006283	8913	protein_coding	CACNA1G
ENSG00000006377.11	0.0288909	0	5.2679	0	1		0	0	0	0	0	0	0	0	0	0	0	0.520036	0	0	0	0	0	0	ENSG00000006377	1750	protein_coding	DLX6
ENSG00000006432.15	0.0577818	0	5.2679	0	1		0	0	0	0	0	0	0	0	0	0	0	1.04007	0	0	0	0	0	0	ENSG00000006432	4293	protein_coding	MAP3K9
ENSG00000006451.8	160.428	0.244295	0.173043	1.41176	0.158022	0.44735	142.826	182.485	150.519	148.969	182.385	159.104	180.831	158.116	148.803	199.625	177.492	162.251	137.247	159.459	180.357	148.574	121.018	147.648	ENSG00000006451	5898	protein_coding	RALA
ENSG00000006453.14	0.0288909	0	5.2679	0	1		0	0	0	0	0	0	0	0	0	0	0	0.520036	0	0	0	0	0	0	ENSG00000006453	55971	protein_coding	BAIAP2L1
ENSG00000006459.11	12.9799	0.936223	0.500972	1.86881	0.0616489	0.259201	17.5945	18.5129	19.7762	16.1922	10.9705	24.3527	14.4665	18.6019	20.7194	6.40507	5.84152	13.0009	3.83014	7.43001	9.44277	9.37602	11.0977	6.02647	ENSG00000006459	80853	protein_coding	KDM7A
ENSG00000006468.14	6.40686	-5.04442	1.28663	-3.92066	8.83076e-05	0.00167615	3.10492	1.32235	1.09868	6.4769	4.11394	1.62351	0	0	0	4.27004	4.94282	7.80055	17.874	20.0039	10.387	10.8185	7.92692	13.5596	ENSG00000006468	2115	protein_coding	ETV1
ENSG00000006530.18	0.103344	2.00908	5.2679	0.381381	0.702921		0	0	0	0	0	0	0	1.86019	0	0	0	0	0	0	0	0	0	0	ENSG00000006530	55750	protein_coding	AGK
ENSG00000006534.16	0.0899569	0	5.2679	0	1		0	0	0	1.61922	0	0	0	0	0	0	0	0	0	0	0	0	0	0	ENSG00000006534	221	protein_coding	ALDH3B1
ENSG00000006576.16	3.62213	1.46718	1.06234	1.38108	0.167253	0.459018	11.3847	7.93411	3.29603	4.85767	4.11394	3.24703	7.23323	5.58057	0	2.66878	4.04413	0	1.91507	1.71462	1.88855	0.721232	1.58538	3.01323	ENSG00000006576	57157	protein_coding	PHTF2
ENSG00000006607.14	0.0249637	0	5.2679	0	1		0	0	0	0	0	0	0	0	0	0	0.449347	0	0	0	0	0	0	0	ENSG00000006607	9855	protein_coding	FARP2
ENSG00000006634.8	4.95886	-2.19237	1.02167	-2.14586	0.031884	0.168964	1.03497	0	1.09868	1.61922	1.37131	3.24703	1.44665	1.86019	1.88359	8.54009	12.5817	4.68033	8.93699	7.43001	9.44277	10.8185	4.22769	9.0397	ENSG00000006634	10926	protein_coding	DBF4
ENSG00000006704.11	71.6705	-0.242984	0.239377	-1.01507	0.310074	0.626165	80.7278	68.7623	73.6114	74.4843	72.6796	68.1876	50.6326	66.9669	60.2747	74.7258	97.0591	67.0847	73.411	74.3001	71.765	69.9595	56.5454	88.8904	ENSG00000006704	9569	protein_coding	GTF2IRD1
ENSG00000006712.15	1.88615	-0.347977	1.42273	-0.244584	0.806779		1.03497	5.28941	4.39471	1.61922	2.74263	1.62351	1.44665	1.86019	0	1.60127	1.34804	2.60018	2.55342	1.14308	0.944277	2.1637	1.58538	0	ENSG00000006712	54623	protein_coding	PAF1
ENSG00000006715.16	6.98403	0.476058	0.615817	0.773051	0.439492	0.742539	5.17486	5.28941	3.29603	1.61922	5.48525	8.11757	8.67988	14.8815	9.41793	3.20253	4.49347	9.88069	6.38356	9.14463	6.60994	8.65478	6.34154	9.0397	ENSG00000006715	27072	protein_coding	VPS41
ENSG00000006740.17	0.133535	2.00908	5.2679	0.381381	0.702921		0	0	0	0	0	0	0	0	1.88359	0	0	0.520036	0	0	0	0	0	0	ENSG00000006740	9912	protein_coding	ARHGAP44
ENSG00000006744.19	0.189345	2.00908	5.08754	0.394902	0.692915		0	0	1.09868	0	0	0	0	1.86019	0	0	0.449347	0	0	0	0	0	0	0	ENSG00000006744	60528	protein_coding	ELAC2
ENSG00000006831.10	3.86671	1.90139	1.03912	1.8298	0.0672802	0.27305	4.13989	2.6447	2.19735	16.1922	5.48525	6.49406	7.23323	1.86019	9.41793	1.60127	0.449347	0	1.91507	0.571539	4.72138	0	3.17077	1.50662	ENSG00000006831	79602	protein_coding	ADIPOR2
ENSG00000006837.12	0.496667	0.438006	2.6328	0.166365	0.86787		0	0	0	1.61922	0	1.62351	1.44665	0	0	1.60127	0.449347	0	0	1.14308	0	0	1.05692	0	ENSG00000006837	51265	protein_coding	CDKL3
ENSG00000007047.15	0.180391	0	5.2679	0	1		0	0	0	0	0	3.24703	0	0	0	0	0	0	0	0	0	0	0	0	ENSG00000007047	57787	protein_coding	MARK4
ENSG00000007080.11	3.07373	0.029064	1.12898	0.0257436	0.979462	0.99537	6.20983	3.96705	4.39471	11.3346	1.37131	0	0	5.58057	1.88359	1.60127	1.34804	2.60018	3.19178	2.8577	1.88855	1.44246	2.64231	3.01323	ENSG00000007080	115098	protein_coding	CCDC124
ENSG00000007168.14	269.152	0.212645	0.122725	1.73269	0.0831499	0.313997	272.198	269.76	224.13	265.553	271.52	279.245	305.242	310.652	291.956	258.338	279.045	247.537	255.981	253.763	272.896	274.068	244.678	268.178	ENSG00000007168	5048	protein_coding	PAFAH1B1
ENSG00000007202.15	4.80756	0.360305	0.706922	0.509681	0.610275	0.854688	4.13989	1.32235	2.19735	4.85767	1.37131	4.87054	10.1265	3.72038	11.3015	2.66878	4.04413	3.12022	2.55342	5.14385	6.60994	6.49109	8.98385	3.01323	ENSG00000007202	9703	protein_coding	BLTP2
ENSG00000007237.19	0.998574	-1.90259	1.82973	-1.03982	0.298422		1.03497	0	2.19735	3.23845	1.37131	1.62351	0	0	0	0.533756	0	2.60018	0.638356	0.571539	0.944277	2.1637	1.05692	0	ENSG00000007237	8522	protein_coding	GAS7
ENSG00000007255.10	0.326082	1.07908	3.10662	0.347348	0.72833		1.03497	1.32235	0	0	0	0	1.44665	0	0	0	0.898695	0	0.638356	0	0	0	0.528462	0	ENSG00000007255	79090	protein_coding	TRAPPC6A
ENSG00000007341.19	3.38884	2.22849	1.04125	2.1402	0.0323389	0.170005	1.03497	2.6447	4.39471	8.09612	2.74263	4.87054	11.5732	1.86019	5.65076	4.27004	1.34804	1.04007	3.83014	1.71462	0.944277	1.44246	0.528462	3.01323	ENSG00000007341	54879	protein_coding	ST7L
ENSG00000007384.15	1.54432	-2.63839	1.48364	-1.77832	0.0753506		0	1.32235	1.09868	1.61922	0	0	1.44665	0	0	1.06751	1.34804	1.04007	2.55342	2.28616	2.83283	2.88493	5.28462	3.01323	ENSG00000007384	64285	protein_coding	RHBDF1
ENSG00000007392.17	30.9405	0.244842	0.306752	0.798177	0.424768	0.730246	32.0841	35.7035	32.9603	34.0037	41.1394	40.5879	39.0595	35.3436	28.2538	30.4241	26.5115	23.9217	28.726	22.8616	18.8855	33.8979	26.9515	25.6125	ENSG00000007392	55692	protein_coding	LUC7L
ENSG00000007545.16	3.47127	0.332197	0.922385	0.36015	0.718735	0.896113	0	3.96705	2.19735	1.61922	4.11394	0	8.67988	1.86019	7.53434	5.87131	0.898695	2.08015	2.55342	2.8577	2.83283	5.76986	2.11385	7.53308	ENSG00000007545	57585	protein_coding	CRAMP1
ENSG00000007866.22	0.333813	0.0454473	3.36504	0.0135057	0.989224		0	0	0	0	0	0	1.44665	0	0	0	0	0	0.638356	0	1.88855	0	0.528462	1.50662	ENSG00000007866	7005	protein_coding	TEAD3
ENSG00000007923.16	1.11936	0.335958	1.5949	0.210645	0.833164		0	0	1.09868	0	2.74263	4.87054	1.44665	3.72038	0	0.533756	0.898695	0	0.638356	0	0	2.1637	0.528462	1.50662	ENSG00000007923	55735	protein_coding	DNAJC11
ENSG00000007944.15	15.8733	1.21219	0.520897	2.32712	0.019959	0.119572	19.6645	13.2235	12.0854	11.3346	13.7131	19.4822	18.8064	26.0427	20.7194	12.2764	8.98695	30.1621	14.0438	13.1454	22.6626	5.76986	10.0408	13.5596	ENSG00000007944	29116	protein_coding	MYLIP
ENSG00000008018.9	28.8707	-0.122758	0.321361	-0.381995	0.702465	0.889744	24.8393	27.7694	24.1709	34.0037	34.2828	24.3527	33.2729	27.9029	24.4866	25.0865	17.0752	27.5619	35.7479	33.1493	31.1611	31.013	30.6508	33.1456	ENSG00000008018	5689	protein_coding	PSMB1
ENSG00000008056.14	0.136002	0.122889	5.26396	0.0233453	0.981375		0	0	0	0	0	0	0	0	0	0	1.34804	0	0	0.571539	0	0	0.528462	0	ENSG00000008056	6853	protein_coding	SYN1
ENSG00000008083.14	6.16553	1.83433	0.727071	2.52291	0.011639	0.0806152	1.03497	9.25646	6.59206	4.85767	8.22788	4.87054	10.1265	16.7417	16.9523	1.06751	1.79739	5.7204	1.91507	5.14385	4.72138	5.76986	3.17077	3.01323	ENSG00000008083	3720	protein_coding	JARID2
ENSG00000008086.13	7.92262	1.05026	0.607319	1.72934	0.0837485	0.315195	6.20983	5.28941	6.59206	9.71535	8.22788	3.24703	20.253	14.8815	9.41793	3.73629	4.04413	10.4007	9.57534	5.14385	4.72138	10.8185	5.81308	4.51985	ENSG00000008086	6792	protein_coding	CDKL5
ENSG00000008130.15	0.0761841	0	5.2679	0	1		0	0	0	0	1.37131	0	0	0	0	0	0	0	0	0	0	0	0	0	ENSG00000008130	65220	protein_coding	NADK
ENSG00000008256.16	0.190453	0.0152412	4.44733	0.00342704	0.997266		0	0	0	1.61922	0	0	0	0	0	0	0.449347	0	0.638356	0	0	0.721232	0	0	ENSG00000008256	9265	protein_coding	CYTH3
ENSG00000008277.14	0.0288909	0	5.2679	0	1		0	0	0	0	0	0	0	0	0	0	0	0.520036	0	0	0	0	0	0	ENSG00000008277	53616	protein_coding	ADAM22
ENSG00000008282.9	0.762729	1.1183	1.93571	0.577719	0.563454		1.03497	0	1.09868	1.61922	1.37131	0	0	1.86019	1.88359	0.533756	1.34804	0	0	0	0.944277	0	0.528462	1.50662	ENSG00000008282	6856	protein_coding	SYPL1
ENSG00000008294.21	65.4764	-0.0312347	0.254877	-0.122548	0.902465	0.971436	61.0633	52.8941	49.4405	56.6729	60.3378	63.3171	65.0991	107.891	60.2747	57.6456	61.1113	65.5246	61.2822	66.8701	53.8238	108.185	62.3585	64.7845	ENSG00000008294	9043	protein_coding	SPAG9
ENSG00000008300.17	0.0574984	0	5.2679	0	1		1.03497	0	0	0	0	0	0	0	0	0	0	0	0	0	0	0	0	0	ENSG00000008300	1951	protein_coding	CELSR3
ENSG00000008405.12	0.143874	2.00908	5.2679	0.381381	0.702921		0	0	0	0	0	0	1.44665	0	0	0	0	0	0	1.14308	0	0	0	0	ENSG00000008405	1407	protein_coding	CRY1
ENSG00000008441.18	391.806	-0.676297	0.260818	-2.59298	0.00951489	0.0690529	253.568	231.412	252.696	234.788	303.06	258.139	295.116	282.749	282.538	347.475	301.961	833.618	515.153	556.108	730.87	457.261	504.681	411.306	ENSG00000008441	4784	protein_coding	NFIX
ENSG00000008513.16	0.0400684	0.0108199	5.26091	0.00205666	0.998359		0	0	0	0	0	0	0	0	0	0	0	0	0	0	0	0.721232	0	0	ENSG00000008513	6482	protein_coding	ST3GAL1
ENSG00000008838.20	0.0296531	0	5.2679	0	1		0	0	0	0	0	0	0	0	0	0.533756	0	0	0	0	0	0	0	0	ENSG00000008838	9862	protein_coding	MED24
ENSG00000008869.12	4.06791	0.812029	0.809104	1.00361	0.315564	0.631595	2.06994	6.61176	3.29603	8.09612	4.11394	4.87054	7.23323	7.44076	3.76717	1.60127	1.79739	2.08015	2.55342	2.8577	4.72138	6.49109	2.11385	1.50662	ENSG00000008869	54497	protein_coding	HEATR5B
ENSG00000008952.17	228.775	0.0600326	0.172591	0.347832	0.727966	0.900662	200.785	288.273	273.571	314.13	261.921	237.033	211.21	189.739	248.633	211.901	196.814	238.177	171.718	217.185	234.181	214.927	201.344	206.407	ENSG00000008952	7095	protein_coding	SEC62
ENSG00000008988.11	271.84	-0.836329	0.140931	-5.93432	2.95069e-09	1.8491e-07	179.05	208.932	224.13	187.83	213.925	188.328	221.337	228.803	203.427	310.646	303.31	298.501	323.647	292.057	345.605	342.585	442.851	378.161	ENSG00000008988	6224	protein_coding	RPS20
ENSG00000009307.16	685.216	0.386224	0.101139	3.81876	0.000134124	0.00234301	802.103	806.634	803.133	817.708	843.358	816.628	701.623	766.399	702.577	643.709	626.84	530.957	594.948	576.112	633.61	568.331	513.136	586.074	ENSG00000009307	7812	protein_coding	CSDE1
ENSG00000009335.18	4.08147	-0.75797	0.922756	-0.82142	0.411407	0.722661	2.06994	1.32235	6.59206	1.61922	2.74263	6.49406	1.44665	1.86019	5.65076	5.87131	3.14543	4.16029	6.38356	5.71539	2.83283	4.32739	3.69923	7.53308	ENSG00000009335	9690	protein_coding	UBE3C
ENSG00000009413.16	32.6145	0.506084	0.383385	1.32004	0.186821	0.48781	37.259	35.7035	31.8616	24.2884	34.2828	43.8349	47.7393	39.064	33.9045	24.019	17.0752	47.8433	22.3425	34.8639	29.2726	38.2253	25.8946	19.586	ENSG00000009413	5980	protein_coding	REV3L
ENSG00000009724.17	0.147694	0	5.2679	0	1		1.03497	0	0	0	0	1.62351	0	0	0	0	0	0	0	0	0	0	0	0	ENSG00000009724	10747	protein_coding	MASP2
ENSG00000009780.16	30.9074	-0.592728	0.335985	-1.76415	0.0777068	0.300381	36.224	21.1576	26.3683	30.7653	17.8271	21.1057	18.8064	35.3436	37.6717	27.2215	22.018	29.6421	33.8329	34.8639	29.2726	58.4198	39.6346	36.1588	ENSG00000009780	199870	protein_coding	FAM76A
ENSG00000009790.15	0.0296531	0	5.2679	0	1		0	0	0	0	0	0	0	0	0	0.533756	0	0	0	0	0	0	0	0	ENSG00000009790	80342	protein_coding	TRAF3IP3
ENSG00000009830.12	0.1329	0	5.2679	0	1		0	0	0	0	1.37131	0	0	0	0	0	0.449347	0	0	0.571539	0	0	0	0	ENSG00000009830	29954	protein_coding	POMT2
ENSG00000009844.16	0.774937	-1.46113	2.06838	-0.706413	0.479931		0	0	1.09868	0	0	1.62351	1.44665	0	0	0	0	1.56011	1.27671	1.14308	0.944277	4.32739	0.528462	0	ENSG00000009844	51534	protein_coding	VTA1
ENSG00000009954.11	40.8175	-0.313595	0.297201	-1.05516	0.291352	0.608443	44.5038	33.0588	31.8616	38.8614	32.9115	40.5879	34.7195	40.9242	26.3702	37.3629	51.675	53.5637	52.3452	37.7216	50.9909	45.4376	39.6346	42.1853	ENSG00000009954	9031	protein_coding	BAZ1B
ENSG00000010017.13	15.7193	0.674786	0.451466	1.49466	0.135004	0.411263	16.5596	17.1906	26.3683	16.1922	19.1984	14.6116	14.4665	24.1825	15.0687	16.5464	13.9298	10.9208	17.2356	12.0023	13.2199	12.2609	7.92692	15.0662	ENSG00000010017	10048	protein_coding	RANBP9
ENSG00000010072.16	0.0901953	0	5.2679	0	1		0	0	0	0	0	1.62351	0	0	0	0	0	0	0	0	0	0	0	0	ENSG00000010072	83932	protein_coding	SPRTN
ENSG00000010244.19	87.0057	-0.0975121	0.212925	-0.457965	0.646978	0.870075	82.7978	109.755	90.0915	89.0573	80.9075	97.4109	72.3323	89.2892	88.5285	67.2532	71.8956	80.6056	109.159	95.447	73.6536	76.4506	93.5377	97.9301	ENSG00000010244	7756	protein_coding	ZNF207
ENSG00000010256.11	0.328541	3.00391	3.73302	0.804686	0.421001		1.03497	0	0	0	0	0	0	3.72038	0	0	0	0.520036	0.638356	0	0	0	0	0	ENSG00000010256	7384	protein_coding	UQCRC1
ENSG00000010270.14	0.115601	-0.776194	5.23006	-0.14841	0.882019		0	0	0	0	0	0	0	0	0	0	0	0	0.638356	0	0	1.44246	0	0	ENSG00000010270	83930	protein_coding	STARD3NL
ENSG00000010278.15	1.99868	-1.76366	1.35501	-1.30159	0.193058		1.03497	0	2.19735	0	1.37131	0	1.44665	1.86019	0	0.533756	3.14543	2.08015	3.19178	5.14385	1.88855	2.88493	3.17077	6.02647	ENSG00000010278	928	protein_coding	CD9
ENSG00000010292.13	0.0317522	0	5.2679	0	1		0	0	0	0	0	0	0	0	0	0	0	0	0	0.571539	0	0	0	0	ENSG00000010292	9918	protein_coding	NCAPD2
ENSG00000010322.16	0.358833	0.993945	3.02583	0.328486	0.742544		0	1.32235	0	0	0	0	0	0	1.88359	1.06751	0	0.520036	0	0	0.944277	0.721232	0	0	ENSG00000010322	11188	protein_coding	NISCH
ENSG00000010361.14	0.0400684	0.0108199	5.26091	0.00205666	0.998359		0	0	0	0	0	0	0	0	0	0	0	0	0	0	0	0.721232	0	0	ENSG00000010361	80199	protein_coding	FUZ
ENSG00000010803.16	0.165327	0.121064	4.12505	0.0293485	0.976587		0	0	0	0	0	0	0	0	0	0.533756	0.449347	0.520036	0	0	0.944277	0	0.528462	0	ENSG00000010803	22955	protein_coding	SCMH1
ENSG00000010810.17	22.3729	-0.478953	0.467754	-1.02394	0.305863	0.623412	13.4546	29.0917	20.8749	12.9538	13.7131	12.9881	24.593	18.6019	5.65076	41.6329	39.0932	16.6412	24.8959	22.29	36.8268	20.9157	25.8946	22.5993	ENSG00000010810	2534	protein_coding	FYN
ENSG00000010818.10	26.9799	-0.489054	0.391953	-1.24774	0.212127	0.52031	20.6994	21.1576	28.5656	24.2884	32.9115	8.11757	21.6997	24.1825	22.603	28.289	26.0622	33.2823	22.9808	30.2916	45.3253	41.1102	26.9515	27.1191	ENSG00000010818	3097	protein_coding	HIVEP2
ENSG00000011007.12	2.14763	-1.26005	1.36191	-0.925209	0.354857		5.17486	2.6447	2.19735	1.61922	1.37131	3.24703	2.89329	0	0	1.06751	2.24674	1.56011	3.19178	1.14308	1.88855	0.721232	3.17077	4.51985	ENSG00000011007	6924	protein_coding	ELOA
ENSG00000011009.11	0.105333	2.00908	5.2679	0.381381	0.702921		0	0	0	0	0	0	1.44665	0	0	0	0.449347	0	0	0	0	0	0	0	ENSG00000011009	11313	protein_coding	LYPLA2
ENSG00000011028.14	0.217988	-0.776578	4.31413	-0.180008	0.857146		0	0	0	0	0	0	0	0	0	0	0.898695	0	0.638356	0	0.944277	1.44246	0	0	ENSG00000011028	9902	protein_coding	MRC2
ENSG00000011105.14	0.543857	0.428695	2.48822	0.17229	0.86321		1.03497	0	1.09868	0	0	0	1.44665	0	0	0	0.449347	3.12022	0.638356	0	0.944277	0	1.05692	0	ENSG00000011105	10867	protein_coding	TSPAN9
ENSG00000011114.15	34.6817	-0.149781	0.33265	-0.450267	0.652518	0.873528	23.8044	42.3153	25.2696	21.0499	35.6542	30.8468	30.3796	37.2038	22.603	37.3629	34.5998	50.9636	36.3863	49.7239	47.2138	37.5041	32.7646	28.6257	ENSG00000011114	55727	protein_coding	BTBD7
ENSG00000011198.10	1.22898	2.4453	1.68552	1.45077	0.146843		1.03497	0	5.49339	1.61922	0	3.24703	4.33994	1.86019	1.88359	0	0.449347	0	0	0	0.944277	0.721232	0.528462	0	ENSG00000011198	51099	protein_coding	ABHD5
ENSG00000011243.18	14.5794	0.711025	0.57199	1.24307	0.213841	0.521635	28.9792	25.1247	16.4802	14.573	13.7131	25.9762	10.1265	20.4621	13.1851	10.6751	15.7272	8.32058	17.2356	6.28693	9.44277	15.8671	4.22769	6.02647	ENSG00000011243	26993	protein_coding	AKAP8L
ENSG00000011258.16	61.9268	0.112365	0.256148	0.438674	0.660898	0.876259	87.9726	71.407	87.8942	56.6729	41.1394	56.823	53.5259	59.5261	69.6927	81.6646	55.7191	69.1648	66.389	47.4378	45.3253	59.8623	60.7731	43.6919	ENSG00000011258	54799	protein_coding	MBTD1
ENSG00000011260.14	1.69361	-0.0109272	1.52751	-0.00715357	0.994292		1.03497	5.28941	2.19735	3.23845	0	3.24703	1.44665	0	1.88359	0.533756	2.69608	2.08015	1.91507	1.14308	0.944277	0.721232	2.11385	0	ENSG00000011260	51096	protein_coding	UTP18
ENSG00000011275.19	0.88804	1.02272	1.726	0.592537	0.553491		0	1.32235	0	1.61922	1.37131	0	0	1.86019	3.76717	1.06751	0.449347	0	1.27671	0	0.944277	0.721232	1.58538	0	ENSG00000011275	54476	protein_coding	RNF216
ENSG00000011295.16	0.0499275	0	5.2679	0	1		0	0	0	0	0	0	0	0	0	0	0.898695	0	0	0	0	0	0	0	ENSG00000011295	54902	protein_coding	TTC19
ENSG00000011304.22	0.196032	0	5.02596	0	1		0	0	0	0	1.37131	1.62351	0	0	0	0.533756	0	0	0	0	0	0	0	0	ENSG00000011304	5725	protein_coding	PTBP1
ENSG00000011332.19	1.46553	-0.843372	1.46501	-0.575676	0.564834		2.06994	1.32235	0	3.23845	2.74263	0	0	0	3.76717	1.60127	2.24674	1.04007	0.638356	1.14308	0	1.44246	2.11385	3.01323	ENSG00000011332	8193	protein_coding	DPF1
ENSG00000011405.13	6.12355	-1.20207	0.748037	-1.60696	0.108062	0.364377	3.10492	3.96705	5.49339	6.4769	4.11394	6.49406	0	3.72038	9.41793	6.93882	8.08825	5.7204	5.10685	8.00155	5.66566	12.9822	7.39846	7.53308	ENSG00000011405	5286	protein_coding	PIK3C2A
ENSG00000011426.11	2.07655	-3.88851	1.51206	-2.57166	0.0101212		1.03497	0	0	0	1.37131	0	0	0	0	3.20253	4.04413	3.64025	5.10685	2.8577	1.88855	8.65478	1.05692	4.51985	ENSG00000011426	54443	protein_coding	ANLN
ENSG00000011451.21	10.6239	-0.784533	0.580012	-1.35261	0.176179	0.47478	14.4896	9.25646	4.39471	8.09612	10.9705	11.3646	10.1265	7.44076	3.76717	11.7426	10.335	13.5209	7.66027	15.4316	15.1084	12.2609	13.2115	12.0529	ENSG00000011451	58525	protein_coding	WIZ
ENSG00000011454.18	19.2216	0.175058	0.452554	0.386823	0.698887	0.888162	18.6295	15.8682	17.5788	11.3346	13.7131	22.7292	17.3598	20.4621	16.9523	14.9452	19.3219	27.0419	35.7479	17.1462	25.4955	14.4246	11.6262	25.6125	ENSG00000011454	23637	protein_coding	RABGAP1
ENSG00000011566.15	1.42332	-0.0910895	1.34299	-0.0678259	0.945924		0	1.32235	2.19735	1.61922	1.37131	0	2.89329	0	1.88359	3.20253	0.898695	1.04007	1.27671	1.71462	0.944277	2.1637	1.58538	1.50662	ENSG00000011566	8491	protein_coding	MAP4K3
ENSG00000011677.13	0.0249637	0	5.2679	0	1		0	0	0	0	0	0	0	0	0	0	0.449347	0	0	0	0	0	0	0	ENSG00000011677	2556	protein_coding	GABRA3
ENSG00000012171.20	0.0288909	0	5.2679	0	1		0	0	0	0	0	0	0	0	0	0	0	0.520036	0	0	0	0	0	0	ENSG00000012171	7869	protein_coding	SEMA3B
ENSG00000012174.12	1.45234	-1.40325	1.61576	-0.868475	0.385134		3.10492	1.32235	1.09868	1.61922	2.74263	1.62351	0	0	1.88359	1.06751	1.34804	0	0.638356	3.42924	0.944277	0.721232	1.58538	3.01323	ENSG00000012174	51360	protein_coding	MBTPS2
ENSG00000012232.9	0.0967844	0.0108199	5.26091	0.00205666	0.998359		0	0	0	0	0	0	0	0	0	0	0.449347	0	0	0.571539	0	0.721232	0	0	ENSG00000012232	2137	protein_coding	EXTL3
ENSG00000012660.14	37.2037	0.682691	0.303241	2.25132	0.0243654	0.138012	43.4688	34.3811	34.059	55.0536	35.6542	19.4822	53.5259	59.5261	41.4389	33.0928	31.4543	29.122	37.663	32.0062	36.8268	31.7342	38.5777	22.5993	ENSG00000012660	60481	protein_coding	ELOVL5
ENSG00000012822.16	0.791876	3.3319	2.20867	1.50855	0.131413		2.06994	0	1.09868	0	0	0	0	1.86019	7.53434	0	0.449347	0.520036	0	0	0	0.721232	0	0	ENSG00000012822	57658	protein_coding	CALCOCO1
ENSG00000012963.15	3.82741	-0.619092	1.03485	-0.598245	0.549677	0.814988	5.17486	9.25646	0	1.61922	4.11394	0	0	5.58057	3.76717	5.33756	7.63891	5.20036	0.638356	2.28616	3.77711	4.32739	2.64231	7.53308	ENSG00000012963	55148	protein_coding	UBR7
ENSG00000012983.11	8.83037	0.18413	0.587314	0.313512	0.753892	0.910813	8.27978	14.5459	12.0854	9.71535	9.5992	1.62351	8.67988	11.1611	9.41793	7.47258	7.18956	6.76047	8.93699	12.0023	7.55421	12.9822	7.92692	3.01323	ENSG00000012983	11183	protein_coding	MAP4K5
ENSG00000013016.16	0.190953	0.491136	5.06115	0.0970405	0.922694		0	0	0	0	0	0	0	1.86019	0	0	0	0.520036	0	0	0	0	1.05692	0	ENSG00000013016	30845	protein_coding	EHD3
ENSG00000013275.8	20.3745	0.414345	0.416078	0.995834	0.319331	0.634803	21.7344	30.4141	34.059	32.3845	12.3418	16.2351	27.4863	22.3223	16.9523	23.4852	22.018	14.041	13.4055	16.5746	14.1642	14.4246	21.1385	13.5596	ENSG00000013275	5704	protein_coding	PSMC4
ENSG00000013306.16	0.597775	1.0529	2.2737	0.463076	0.64331		0	1.32235	2.19735	1.61922	0	0	2.89329	0	0	0.533756	0	0	0	0	0.944277	0.721232	0.528462	0	ENSG00000013306	51629	protein_coding	SLC25A39
ENSG00000013364.19	0.854043	-0.272455	1.93778	-0.140602	0.888184		0	2.6447	0	3.23845	0	0	1.44665	1.86019	0	0	0.449347	1.04007	0	0	0.944277	2.1637	1.58538	0	ENSG00000013364	9961	protein_coding	MVP
ENSG00000013374.16	2.8123	0.10156	1.0058	0.100975	0.91957	0.978712	2.06994	0	1.09868	3.23845	4.11394	3.24703	2.89329	9.30095	0	3.20253	2.24674	3.64025	0	2.28616	0.944277	2.1637	2.64231	7.53308	ENSG00000013374	51667	protein_coding	NUB1
ENSG00000013375.16	0.218493	0.0165079	4.27392	0.00386247	0.996918		0	0	0	1.61922	0	0	0	0	0	0	0.449347	0	0	1.14308	0	0.721232	0	0	ENSG00000013375	5238	protein_coding	PGM3
ENSG00000013441.16	5.9	0.961928	0.800368	1.20186	0.229419	0.542038	5.17486	6.61176	10.9868	8.09612	2.74263	17.8587	5.78659	11.1611	1.88359	3.73629	5.84152	5.20036	3.19178	2.8577	5.66566	2.1637	4.22769	3.01323	ENSG00000013441	1195	protein_coding	CLK1
ENSG00000013503.10	2.06727	-1.80591	1.51074	-1.19538	0.231939		2.06994	1.32235	3.29603	3.23845	1.37131	3.24703	1.44665	0	0	1.60127	1.34804	3.12022	1.27671	1.14308	6.60994	1.44246	3.17077	1.50662	ENSG00000013503	55703	protein_coding	POLR3B
ENSG00000013619.14	0.142417	0	5.2679	0	1		0	0	0	1.61922	0	0	0	0	0	0	0	0	0	0	0.944277	0	0	0	ENSG00000013619	10046	protein_coding	MAMLD1
ENSG00000014123.10	2.58559	-1.60578	1.30759	-1.22805	0.219429	0.527915	3.10492	1.32235	6.59206	0	2.74263	1.62351	2.89329	0	0	2.13502	1.79739	2.60018	2.55342	3.42924	4.72138	2.88493	2.11385	6.02647	ENSG00000014123	23376	protein_coding	UFL1
ENSG00000014641.21	8.14002	2.94945	0.731484	4.03214	5.52702e-05	0.00113638	7.2448	15.8682	13.1841	12.9538	10.9705	8.11757	20.253	22.3223	13.1851	2.66878	0.449347	3.64025	3.19178	2.8577	0.944277	0	2.64231	6.02647	ENSG00000014641	4190	protein_coding	MDH1
ENSG00000014824.14	2.24677	0.421818	1.04983	0.401795	0.687835	0.883038	1.03497	3.96705	1.09868	4.85767	0	1.62351	2.89329	3.72038	3.76717	2.66878	1.34804	2.08015	1.27671	2.28616	0	2.1637	2.64231	3.01323	ENSG00000014824	10463	protein_coding	SLC30A9
ENSG00000015153.15	13.6181	0.593017	0.508443	1.16634	0.243477	0.559841	16.5596	10.5788	17.5788	21.0499	23.3123	4.87054	13.0198	27.9029	9.41793	11.2089	14.8285	12.4809	6.38356	10.8592	12.2756	10.0972	12.1546	10.5463	ENSG00000015153	10138	protein_coding	YAF2
ENSG00000015171.20	59.3682	0.0422729	0.262376	0.161116	0.872002	0.960852	44.5038	56.8611	64.822	64.769	32.9115	56.823	70.8857	48.365	75.3434	57.1118	54.371	60.3242	57.4521	57.7255	74.5979	74.2869	49.6754	67.7978	ENSG00000015171	10771	protein_coding	ZMYND11
ENSG00000015676.18	5.84948	0.321873	0.74928	0.429577	0.667504	0.878261	2.06994	1.32235	6.59206	6.4769	10.9705	4.87054	4.33994	3.72038	9.41793	7.47258	4.04413	9.36065	5.10685	6.28693	9.44277	5.04862	4.22769	4.51985	ENSG00000015676	23386	protein_coding	NUDCD3
ENSG00000016082.15	0.238646	2.10431	5.22329	0.402869	0.687044		0	0	0	0	0	0	0	0	3.76717	0	0	0	0	0	0	0	0.528462	0	ENSG00000016082	3670	protein_coding	ISL1
ENSG00000016864.18	0.343723	0.115149	2.79788	0.0411558	0.967172		0	0	1.09868	0	0	0	0	0	0	0.533756	0.898695	1.04007	0	1.14308	0.944277	0	0.528462	0	ENSG00000016864	55830	protein_coding	GLT8D1
ENSG00000017260.20	1.19707	-0.441213	2.00103	-0.220493	0.825487		0	1.32235	0	3.23845	0	6.49406	0	1.86019	0	1.06751	2.69608	1.04007	0	1.71462	0	0	2.11385	0	ENSG00000017260	27032	protein_coding	ATP2C1
ENSG00000017427.17	0.125466	0.122728	5.12163	0.0239627	0.980882		0	0	0	0	0	0	0	0	0	0	0	0.520036	0.638356	0.571539	0	0	0.528462	0	ENSG00000017427	3479	protein_coding	IGF1
ENSG00000017797.13	68.1946	-0.651862	0.230187	-2.83188	0.00462749	0.041189	49.6787	67.4399	63.7233	64.769	69.937	69.8111	52.0793	61.3863	41.4389	68.3207	85.8254	78.0055	61.2822	75.4432	72.7093	80.0568	78.2123	87.3838	ENSG00000017797	10928	protein_coding	RALBP1
ENSG00000018189.13	5.95838	0.286783	0.706968	0.405652	0.684998	0.880704	8.27978	5.28941	6.59206	6.4769	9.5992	3.24703	7.23323	9.30095	5.65076	4.27004	2.24674	6.76047	5.10685	4.00077	5.66566	10.8185	3.69923	3.01323	ENSG00000018189	22902	protein_coding	RUFY3
ENSG00000018408.15	0.754802	-0.942265	2.11834	-0.444814	0.656454		1.03497	0	3.29603	0	0	3.24703	0	0	0	1.60127	0.449347	0.520036	0.638356	0.571539	0	0.721232	0	1.50662	ENSG00000018408	25937	protein_coding	WWTR1
ENSG00000018510.17	5.95381	-0.097196	0.665719	-0.146002	0.88392	0.965135	4.13989	3.96705	5.49339	3.23845	5.48525	1.62351	4.33994	11.1611	7.53434	4.8038	4.49347	6.76047	5.10685	5.71539	8.49849	11.5397	4.22769	9.0397	ENSG00000018510	8540	protein_coding	AGPS
ENSG00000018607.7	0.103344	2.00908	5.2679	0.381381	0.702921		0	0	0	0	0	0	0	1.86019	0	0	0	0	0	0	0	0	0	0	ENSG00000018607		transcribed_unprocessed_pseudogene	ZNF285CP
ENSG00000018610.15	0.991667	-1.78429	1.67089	-1.06787	0.285581		0	1.32235	0	1.61922	1.37131	0	0	1.86019	0	0.533756	0.449347	0	1.91507	1.71462	0.944277	1.44246	3.17077	1.50662	ENSG00000018610	63932	protein_coding	STEEP1
ENSG00000018625.15	0.0761841	0	5.2679	0	1		0	0	0	0	1.37131	0	0	0	0	0	0	0	0	0	0	0	0	0	ENSG00000018625	477	protein_coding	ATP1A2
ENSG00000018699.13	0.38574	-1.48219	2.8379	-0.522283	0.601473		0	0	0	1.61922	0	1.62351	0	0	0	0	0	0	0	0	0.944277	0.721232	0.528462	1.50662	ENSG00000018699	55622	protein_coding	TTC27
ENSG00000019144.19	0.0803692	2.00908	5.2679	0.381381	0.702921		0	0	0	0	0	0	1.44665	0	0	0	0	0	0	0	0	0	0	0	ENSG00000019144	23187	protein_coding	PHLDB1
ENSG00000019485.13	0.0837009	0.0108199	5.26091	0.00205666	0.998359		0	0	0	0	0	0	0	0	0	0	0	0	0	0	0	0	0	1.50662	ENSG00000019485	56981	protein_coding	PRDM11
ENSG00000019549.13	0.991238	-2.18906	1.68739	-1.2973	0.194527		0	0	0	0	0	1.62351	1.44665	0	0	0.533756	2.24674	1.04007	0.638356	0.571539	0.944277	2.1637	2.11385	4.51985	ENSG00000019549	6591	protein_coding	SNAI2
ENSG00000019991.18	2.91006	-0.402344	0.912398	-0.440974	0.659232	0.876259	2.06994	1.32235	0	0	0	0	5.78659	5.58057	0	3.20253	3.14543	2.08015	4.46849	4.57231	4.72138	7.21232	3.69923	4.51985	ENSG00000019991	3082	protein_coding	HGF
ENSG00000019995.6	5.08514	-0.175836	0.801814	-0.219298	0.826418	0.942432	4.13989	6.61176	2.19735	9.71535	6.85657	11.3646	2.89329	5.58057	5.65076	2.13502	3.59478	5.7204	1.91507	6.28693	1.88855	7.21232	4.75615	3.01323	ENSG00000019995	54764	protein_coding	ZRANB1
ENSG00000020129.16	8.66521	0.356152	0.583172	0.610716	0.541387	0.810604	13.4546	6.61176	13.1841	9.71535	10.9705	6.49406	14.4665	7.44076	5.65076	6.93882	6.29086	5.7204	10.8521	8.00155	6.60994	7.21232	5.81308	10.5463	ENSG00000020129	23154	protein_coding	NCDN
ENSG00000020181.18	0.0871408	0.122889	5.26396	0.0233453	0.981375		0	0	0	0	0	0	0	0	0	0	0	1.04007	0	0	0	0	0.528462	0	ENSG00000020181	25960	protein_coding	ADGRA2
ENSG00000020426.11	13.4698	0.37397	0.505769	0.739408	0.45966	0.753817	8.27978	5.28941	8.78942	16.1922	27.4263	14.6116	11.5732	24.1825	11.3015	13.8776	16.1765	14.561	17.874	9.71617	9.44277	12.2609	16.3823	4.51985	ENSG00000020426	4331	protein_coding	MNAT1
ENSG00000020577.14	82.2341	-0.860491	0.223892	-3.84332	0.000121379	0.00217739	38.294	40.9929	47.2431	66.3882	46.6247	48.7054	66.5457	61.3863	77.227	97.1435	88.0721	120.648	85.5397	108.021	110.48	110.349	118.904	147.648	ENSG00000020577	23034	protein_coding	SAMD4A
ENSG00000020922.13	0.157103	2.00908	5.2679	0.381381	0.702921		0	0	0	0	0	0	0	0	1.88359	0	0	0	0	0	0.944277	0	0	0	ENSG00000020922	4361	protein_coding	MRE11
ENSG00000021355.13	0.0886652	0.122889	5.26396	0.0233453	0.981375		0	0	0	0	0	0	0	0	0	1.06751	0	0	0	0	0	0	0.528462	0	ENSG00000021355	1992	protein_coding	SERPINB1
ENSG00000021574.13	2.18163	0.423715	1.07304	0.394872	0.692937		1.03497	5.28941	1.09868	1.61922	1.37131	1.62351	1.44665	5.58057	3.76717	1.60127	1.79739	1.56011	1.27671	0	2.83283	2.1637	3.69923	1.50662	ENSG00000021574	6683	protein_coding	SPAST
ENSG00000021776.11	0.778795	-1.53155	2.12709	-0.720023	0.471511		0	0	0	3.23845	0	0	0	0	0	1.60127	0.449347	2.60018	1.91507	1.71462	0	1.44246	1.05692	0	ENSG00000021776	9716	protein_coding	AQR
ENSG00000022267.19	0.0354642	0	5.2679	0	1		0	0	0	0	0	0	0	0	0	0	0	0	0.638356	0	0	0	0	0	ENSG00000022267	2273	protein_coding	FHL1
ENSG00000022277.13	21.2764	0.57158	0.393963	1.45085	0.146823	0.430331	18.6295	23.8023	16.4802	25.9076	38.3968	37.3408	26.0396	20.4621	26.3702	18.1477	20.67	22.8816	12.1288	8.57309	19.8298	20.9157	15.8538	10.5463	ENSG00000022277	51507	protein_coding	RTF2
ENSG00000022567.10	0.205776	0.010809	5.26091	0.00205458	0.998361		0	0	2.19735	0	0	0	0	0	0	0	0	0	0	0	0	0	0	1.50662	ENSG00000022567	57210	protein_coding	SLC45A4
ENSG00000022840.16	41.6345	-0.0736303	0.30895	-0.238324	0.811629	0.939185	52.7836	50.2494	65.9206	53.4344	43.882	47.0819	26.0396	31.6232	32.021	38.9642	39.0932	35.3625	37.0247	46.8662	50.0467	27.4068	26.4231	45.1985	ENSG00000022840	9921	protein_coding	RNF10
ENSG00000023041.11	0.144724	2.00908	5.2679	0.381381	0.702921		0	0	0	0	0	0	1.44665	0	0	0	0	0.520036	0.638356	0	0	0	0	0	ENSG00000023041	64429	protein_coding	ZDHHC6
ENSG00000023171.18	63.5601	3.89512	0.323104	12.0553	1.81794e-33	1.02532e-30	111.777	107.11	93.3876	119.823	120.676	107.152	128.752	143.235	109.248	13.8776	14.3791	18.7213	12.7671	5.71539	12.2756	5.04862	11.0977	9.0397	ENSG00000023171	57476	protein_coding	GRAMD1B
ENSG00000023228.14	3.6485	0.143277	0.976619	0.146707	0.883363	0.965135	0	3.96705	3.29603	11.3346	2.74263	6.49406	5.78659	5.58057	1.88359	1.60127	5.39217	1.56011	1.91507	2.8577	0	2.88493	6.87	1.50662	ENSG00000023228	4719	protein_coding	NDUFS1
ENSG00000023287.13	35.3017	0.0176262	0.305868	0.0576267	0.954046	0.988428	28.9792	43.6376	41.7497	48.5767	37.0255	35.7173	27.4863	44.6446	37.6717	28.289	26.0622	37.9627	33.8329	27.4339	27.384	36.0616	32.2362	40.6787	ENSG00000023287	9821	protein_coding	RB1CC1
ENSG00000023318.8	16.4132	0.0103583	0.446796	0.0231836	0.981504	0.995464	13.4546	13.2235	18.6775	24.2884	16.4558	24.3527	15.9131	11.1611	18.8359	18.1477	9.4363	9.88069	21.7041	18.8608	15.1084	12.9822	16.3823	16.5728	ENSG00000023318	23071	protein_coding	ERP44
ENSG00000023330.15	4.85443	1.98262	0.803449	2.46764	0.0136009	0.0905501	4.13989	7.93411	2.19735	9.71535	2.74263	4.87054	14.4665	11.1611	11.3015	4.8038	0.449347	2.60018	0	1.14308	0	2.1637	3.17077	4.51985	ENSG00000023330	211	protein_coding	ALAS1
ENSG00000023445.16	0.0317522	0	5.2679	0	1		0	0	0	0	0	0	0	0	0	0	0	0	0	0.571539	0	0	0	0	ENSG00000023445	330	protein_coding	BIRC3
ENSG00000023516.9	0.752056	-0.727374	1.98185	-0.367019	0.713605		0	1.32235	0	1.61922	0	0	0	1.86019	0	1.06751	0.898695	0.520036	1.27671	1.14308	0.944277	2.88493	0	0	ENSG00000023516	11215	protein_coding	AKAP11
ENSG00000023572.10	4.83414	-1.44385	0.914966	-1.57804	0.114558	0.376017	3.10492	3.96705	5.49339	6.4769	2.74263	3.24703	2.89329	3.72038	0	4.8038	7.63891	5.7204	4.46849	5.71539	8.49849	7.21232	5.28462	6.02647	ENSG00000023572	51022	protein_coding	GLRX2
ENSG00000023608.5	0.241594	2.00909	3.69991	0.543011	0.587122		0	0	0	0	0	0	1.44665	0	0	0.533756	0	0.520036	1.27671	0.571539	0	0	0	0	ENSG00000023608	6617	protein_coding	SNAPC1
ENSG00000023734.11	0.29355	-1.62843	3.85621	-0.422287	0.672816		0	0	0	0	0	0	0	0	0	0.533756	0	0	1.91507	0	0	0.721232	2.11385	0	ENSG00000023734	11171	protein_coding	STRAP
ENSG00000023902.14	1.18707	-2.55824	1.71113	-1.49506	0.134899		0	0	1.09868	0	0	0	0	0	0	1.60127	2.69608	1.04007	5.10685	1.14308	2.83283	0.721232	2.11385	3.01323	ENSG00000023902	51177	protein_coding	PLEKHO1
ENSG00000023909.10	1.96888	2.66695	1.5331	1.73958	0.0819324		1.03497	0	3.29603	3.23845	1.37131	3.24703	0	0	11.3015	0.533756	2.24674	0.520036	3.19178	2.28616	0.944277	0.721232	0	1.50662	ENSG00000023909	2730	protein_coding	GCLM
ENSG00000024048.11	2.16763	-0.311415	1.28695	-0.241978	0.808797		1.03497	2.6447	0	8.09612	0	3.24703	0	3.72038	1.88359	2.13502	3.14543	1.04007	0.638356	2.28616	2.83283	2.1637	2.64231	1.50662	ENSG00000024048	23304	protein_coding	UBR2
ENSG00000024526.17	0.0718206	0.0108199	5.26091	0.00205666	0.998359		0	0	0	0	0	0	0	0	0	0	0	0	0	0.571539	0	0.721232	0	0	ENSG00000024526	55635	protein_coding	DEPDC1
ENSG00000024862.18	0.029359	0.122889	5.26396	0.0233454	0.981375		0	0	0	0	0	0	0	0	0	0	0	0	0	0	0	0	0.528462	0	ENSG00000024862	25901	protein_coding	CCDC28A
ENSG00000025156.13	2.47694	1.95225	1.14995	1.69768	0.0895678	0.328943	4.13989	1.32235	1.09868	1.61922	9.5992	1.62351	5.78659	1.86019	5.65076	2.13502	0.898695	2.08015	1.27671	1.71462	0.944277	0.721232	2.11385	0	ENSG00000025156	3298	protein_coding	HSF2
ENSG00000025293.17	10.2165	-0.0432552	0.523699	-0.0825955	0.934173	0.982711	14.4896	6.61176	10.9868	8.09612	10.9705	12.9881	10.1265	7.44076	13.1851	10.1414	9.4363	9.88069	8.93699	8.57309	9.44277	7.93355	11.0977	13.5596	ENSG00000025293	51230	protein_coding	PHF20
ENSG00000025770.19	0.203532	0.015195	4.45406	0.0034115	0.997278		0	0	0	0	0	0	0	0	0	0.533756	0	0.520036	0	0	1.88855	0.721232	0	0	ENSG00000025770	29781	protein_coding	NCAPH2
ENSG00000025772.8	0.183706	0	5.19616	0	1		0	1.32235	0	0	0	0	0	0	0	0	0	1.04007	0	0	0.944277	0	0	0	ENSG00000025772	10953	protein_coding	TOMM34
ENSG00000025796.14	11.6283	0.776582	0.513241	1.51309	0.130256	0.404602	11.3847	11.9012	9.88809	14.573	9.5992	22.7292	20.253	13.0213	13.1851	12.8101	11.2337	7.80055	7.02192	9.71617	4.72138	10.0972	5.81308	13.5596	ENSG00000025796	11231	protein_coding	SEC63
ENSG00000025800.14	1.02277	1.764	1.74676	1.00987	0.312558		2.06994	1.32235	2.19735	0	1.37131	0	1.44665	3.72038	0	1.60127	0	0	1.91507	0.571539	0.944277	0.721232	0.528462	0	ENSG00000025800	23633	protein_coding	KPNA6
ENSG00000026025.16	187.937	-0.734743	0.181731	-4.04303	5.27658e-05	0.00109068	122.127	137.525	130.743	95.5342	109.705	110.399	183.724	189.739	148.803	176.673	170.752	251.698	232.362	255.478	203.02	325.997	297.524	241.059	ENSG00000026025	7431	protein_coding	VIM
ENSG00000026508.20	0.193491	-1.62029	5.0219	-0.322644	0.746965		0	0	0	0	0	0	0	0	0	0.533756	0	0	0	0	0	1.44246	0	1.50662	ENSG00000026508	960	protein_coding	CD44
ENSG00000026652.15	0.0524598	0	5.2679	0	1		0	0	0	0	0	0	0	0	0	0	0	0	0	0	0.944277	0	0	0	ENSG00000026652	56895	protein_coding	AGPAT4
ENSG00000028116.18	0.0354642	0	5.2679	0	1		0	0	0	0	0	0	0	0	0	0	0	0	0.638356	0	0	0	0	0	ENSG00000028116	7444	protein_coding	VRK2
ENSG00000028137.19	0.0249637	0	5.2679	0	1		0	0	0	0	0	0	0	0	0	0	0.449347	0	0	0	0	0	0	0	ENSG00000028137	7133	protein_coding	TNFRSF1B
ENSG00000028203.18	0.0839758	0.122889	5.26396	0.0233453	0.981375		0	0	0	0	0	0	0	0	0	0.533756	0.449347	0	0	0	0	0	0.528462	0	ENSG00000028203	55591	protein_coding	VEZT
ENSG00000028277.21	0.084212	0	5.2679	0	1		0	0	0	0	0	0	0	0	0	0	0	0	0	0.571539	0.944277	0	0	0	ENSG00000028277	5452	protein_coding	POU2F2
ENSG00000028528.15	122.858	0.241707	0.192757	1.25395	0.20986	0.516663	125.232	137.525	123.052	134.396	130.275	94.1638	162.024	124.633	145.036	107.285	93.4643	133.649	96.3918	126.31	108.592	109.627	124.188	135.596	ENSG00000028528	6642	protein_coding	SNX1
ENSG00000028839.10	23.4587	-0.184716	0.446616	-0.413591	0.679174	0.880693	44.5038	26.447	36.2563	32.3845	47.996	30.8468	10.1265	14.8815	16.9523	24.5528	21.1193	13.5209	25.5342	15.4316	15.1084	15.1459	16.3823	15.0662	ENSG00000028839	9519	protein_coding	TBPL1
ENSG00000029363.17	78.7465	-0.385547	0.224383	-1.71825	0.0857503	0.320471	73.483	91.2423	85.6968	74.4843	68.5657	92.5403	47.7393	72.5474	84.7614	70.4557	74.1423	82.1657	86.1781	81.1586	69.8765	101.694	80.8546	79.8507	ENSG00000029363	9774	protein_coding	BCLAF1
ENSG00000029364.12	2.61977	-0.430075	1.06124	-0.405256	0.68529	0.880704	4.13989	0	2.19735	4.85767	2.74263	3.24703	1.44665	3.72038	1.88359	2.66878	1.79739	1.56011	1.91507	3.42924	1.88855	1.44246	3.69923	4.51985	ENSG00000029364	55334	protein_coding	SLC39A9
ENSG00000029534.21	1.57638	-1.23836	1.47333	-0.840523	0.400615		3.10492	0	1.09868	0	0	0	0	0	3.76717	1.06751	4.04413	1.56011	0.638356	2.8577	1.88855	2.1637	3.17077	3.01323	ENSG00000029534	286	protein_coding	ANK1
ENSG00000029639.11	0.0761841	0	5.2679	0	1		0	0	0	0	1.37131	0	0	0	0	0	0	0	0	0	0	0	0	0	ENSG00000029639	51106	protein_coding	TFB1M
ENSG00000029725.17	56.7545	0.17292	0.264919	0.652725	0.513933	0.791555	51.7486	51.5717	42.8484	50.196	58.9665	64.9406	66.5457	65.1067	52.7404	58.1794	84.9267	46.2832	52.9836	50.867	61.378	62.7472	52.8462	46.7051	ENSG00000029725	9135	protein_coding	RABEP1
ENSG00000029993.15	2.35069	3.28206	1.44611	2.26957	0.0232336	0.13313	3.10492	1.32235	3.29603	0	8.22788	3.24703	4.33994	3.72038	7.53434	0	0.449347	1.56011	0.638356	3.42924	0	1.44246	0	0	ENSG00000029993	3149	protein_coding	HMGB3
ENSG00000030066.13	0.590133	-0.373732	2.23837	-0.166966	0.867397		1.03497	0	0	0	0	0	1.44665	0	0	0.533756	1.34804	0.520036	0.638356	1.14308	0.944277	0	0	3.01323	ENSG00000030066	23279	protein_coding	NUP160
ENSG00000030419.16	1.67785	1.23473	1.61211	0.76591	0.44373		3.10492	1.32235	0	0	4.11394	6.49406	4.33994	0	0	1.60127	2.24674	2.60018	1.27671	0.571539	0.944277	0	1.58538	0	ENSG00000030419	22807	protein_coding	IKZF2
ENSG00000031003.10	3.88566	-0.748334	0.875118	-0.855124	0.392482	0.704968	0	2.6447	1.09868	1.61922	0	0	4.33994	3.72038	1.88359	10.6751	4.49347	6.24044	4.46849	4.57231	7.55421	5.76986	6.34154	4.51985	ENSG00000031003	51306	protein_coding	FAM13B
ENSG00000031081.11	0.32397	-2.31184	3.65819	-0.631961	0.527412		0	0	0	0	0	0	0	0	0	0	0	1.04007	0	0	0	0.721232	1.05692	3.01323	ENSG00000031081	57514	protein_coding	ARHGAP31
ENSG00000031698.13	131.029	0.177173	0.222602	0.79592	0.426078	0.732009	123.162	157.36	134.039	145.73	131.646	150.987	141.771	126.493	97.9465	174.538	155.025	96.2067	123.203	129.739	144.474	126.216	93.0092	106.97	ENSG00000031698	6301	protein_coding	SARS1
ENSG00000032219.19	28.8109	-0.157511	0.350662	-0.449181	0.653301	0.873528	33.1191	22.48	26.3683	25.9076	19.1984	32.4703	24.593	26.0427	43.3225	18.6814	19.7713	36.4025	27.4493	25.7193	33.0497	32.4554	35.4069	36.1588	ENSG00000032219	5926	protein_coding	ARID4A
ENSG00000032742.18	0.707121	-2.01282	2.26025	-0.89053	0.373182		1.03497	1.32235	1.09868	0	0	0	0	0	0	0	0.898695	1.04007	0	0	3.77711	1.44246	2.11385	0	ENSG00000032742	8100	protein_coding	IFT88
ENSG00000033030.15	2.5557	-0.498254	1.19485	-0.417001	0.676678	0.880693	1.03497	1.32235	0	6.4769	0	4.87054	4.33994	1.86019	0	3.20253	4.04413	0.520036	1.91507	5.71539	1.88855	3.60616	3.69923	1.50662	ENSG00000033030	55596	protein_coding	ZCCHC8
ENSG00000033100.16	0.0803692	2.00908	5.2679	0.381381	0.702921		0	0	0	0	0	0	1.44665	0	0	0	0	0	0	0	0	0	0	0	ENSG00000033100	54480	protein_coding	CHPF2
ENSG00000033122.21	0.0574984	0	5.2679	0	1		1.03497	0	0	0	0	0	0	0	0	0	0	0	0	0	0	0	0	0	ENSG00000033122	57554	protein_coding	LRRC7
ENSG00000033170.17	5.62336	-0.0479036	0.741345	-0.0646171	0.948479	0.987337	4.13989	7.93411	3.29603	3.23845	4.11394	4.87054	7.23323	7.44076	5.65076	2.13502	4.04413	8.84062	1.91507	8.57309	5.66566	5.76986	5.81308	10.5463	ENSG00000033170	2530	protein_coding	FUT8
ENSG00000033178.13	17.9765	0.419589	0.444763	0.9434	0.345476	0.664018	11.3847	11.9012	13.1841	9.71535	21.941	14.6116	17.3598	16.7417	16.9523	24.5528	34.1504	17.1612	28.726	26.8623	19.8298	12.2609	12.6831	13.5596	ENSG00000033178	55236	protein_coding	UBA6
ENSG00000033327.13	0.163421	0	5.2679	0	1		0	1.32235	0	1.61922	0	0	0	0	0	0	0	0	0	0	0	0	0	0	ENSG00000033327	9846	protein_coding	GAB2
ENSG00000033627.17	1.34508	-1.48579	1.63357	-0.909538	0.363066		1.03497	3.96705	1.09868	0	0	4.87054	0	0	1.88359	1.06751	0.449347	1.04007	1.27671	0.571539	1.88855	1.44246	2.11385	1.50662	ENSG00000033627	535	protein_coding	ATP6V0A1
ENSG00000033800.14	6.05424	0.389932	0.69876	0.558035	0.576821	0.833801	5.17486	9.25646	8.78942	3.23845	9.5992	3.24703	11.5732	5.58057	3.76717	3.73629	5.84152	8.84062	5.10685	4.00077	4.72138	3.60616	6.87	6.02647	ENSG00000033800	8554	protein_coding	PIAS1
ENSG00000033867.16	35.9961	0.433048	0.300866	1.43934	0.150055	0.43528	46.5737	31.7364	23.0722	32.3845	37.0255	42.2114	36.1662	44.6446	52.7404	38.4304	35.9478	29.6421	40.2164	29.1485	30.2169	33.8979	32.2362	31.639	ENSG00000033867	9497	protein_coding	SLC4A7
ENSG00000034510.6	48.4453	-1.22743	0.281676	-4.35761	1.31492e-05	0.000341532	27.9442	31.7364	28.5656	22.6691	41.1394	29.2233	24.593	33.4834	32.021	62.9832	60.6619	67.6047	69.5808	67.4416	67.0437	60.5835	82.9685	61.7713	ENSG00000034510	9168	protein_coding	TMSB10
ENSG00000034677.13	9.27343	0.118011	0.548619	0.215106	0.829685	0.944248	5.17486	10.5788	7.69074	6.4769	10.9705	4.87054	13.0198	14.8815	11.3015	12.2764	5.84152	6.24044	5.74521	10.8592	6.60994	15.1459	13.2115	6.02647	ENSG00000034677	25897	protein_coding	RNF19A
ENSG00000034693.15	1.09296	1.02974	1.71986	0.598734	0.54935		1.03497	2.6447	1.09868	0	0	3.24703	0	1.86019	3.76717	1.60127	0.898695	0	0	0.571539	0	1.44246	0	1.50662	ENSG00000034693	8504	protein_coding	PEX3
ENSG00000034713.8	100.521	0.844602	0.20142	4.19323	2.75012e-05	0.000638676	108.672	113.722	112.065	129.538	138.503	125.011	133.091	107.891	129.967	81.1309	62.4593	99.3269	89.3699	76.0147	93.4834	65.6321	68.1715	75.3308	ENSG00000034713	11345	protein_coding	GABARAPL2
ENSG00000035115.22	0.282543	0.317384	3.10868	0.102096	0.91868		0	0	0	0	0	0	0	0	1.88359	0.533756	0.898695	0.520036	0	0	0	0.721232	0.528462	0	ENSG00000035115	26751	protein_coding	SH3YL1
ENSG00000035141.8	1.0058	-0.719284	2.12592	-0.33834	0.735107		4.13989	0	2.19735	0	0	1.62351	0	1.86019	0	0.533756	0.449347	0	0.638356	0	3.77711	2.88493	0	0	ENSG00000035141	84908	protein_coding	FAM136A
ENSG00000035403.18	5.08419	-1.35328	0.821811	-1.64671	0.0996177	0.346817	0	6.61176	2.19735	0	0	0	0	7.44076	7.53434	4.27004	3.14543	4.16029	10.2137	5.71539	4.72138	13.7034	14.2685	7.53308	ENSG00000035403	7414	protein_coding	VCL
ENSG00000035681.9	0.0296531	0	5.2679	0	1		0	0	0	0	0	0	0	0	0	0.533756	0	0	0	0	0	0	0	0	ENSG00000035681	8439	protein_coding	NSMAF
ENSG00000035687.10	13.7945	-0.799015	0.505077	-1.58197	0.113657	0.374557	8.27978	14.5459	17.5788	12.9538	9.5992	9.74109	8.67988	14.8815	7.53434	14.4114	21.1193	11.4408	19.1507	12.5739	12.2756	21.637	15.3254	16.5728	ENSG00000035687	159	protein_coding	ADSS2
ENSG00000035862.12	4.54674	-0.890871	0.935345	-0.952451	0.340868	0.659696	4.13989	2.6447	3.29603	3.23845	1.37131	1.62351	2.89329	1.86019	1.88359	6.93882	4.49347	7.28051	9.57534	9.71617	7.55421	3.60616	3.69923	6.02647	ENSG00000035862	7077	protein_coding	TIMP2
ENSG00000035928.16	2.01664	-1.20868	1.39882	-0.864074	0.387547		2.06994	2.6447	1.09868	0	5.48525	3.24703	2.89329	0	0	2.66878	1.34804	3.12022	1.91507	1.14308	1.88855	3.60616	3.17077	0	ENSG00000035928	5981	protein_coding	RFC1
ENSG00000036054.13	2.63792	-0.904193	1.19106	-0.759151	0.447762	0.748101	5.17486	1.32235	2.19735	0	5.48525	0	2.89329	3.72038	0	1.60127	2.69608	2.60018	3.83014	3.42924	0	7.93355	1.58538	3.01323	ENSG00000036054	55773	protein_coding	TBC1D23
ENSG00000036257.13	46.7948	0.548381	0.303585	1.80635	0.0708632	0.281457	38.294	54.2164	51.6378	59.9113	63.0804	30.8468	49.186	70.6873	56.5076	36.8291	37.7452	48.8834	46.6	42.2939	33.994	51.9287	27.48	42.1853	ENSG00000036257	8452	protein_coding	CUL3
ENSG00000036549.13	48.9183	-0.759005	0.299617	-2.53325	0.011301	0.0786886	37.259	46.2823	28.5656	45.3383	41.1394	45.4584	33.2729	22.3223	43.3225	63.5169	66.5034	46.8033	79.7945	53.7247	58.5452	61.3047	48.6185	58.7581	ENSG00000036549	26009	protein_coding	ZZZ3
ENSG00000036672.16	0.903042	2.47652	2.18525	1.13329	0.257092		1.03497	0	5.49339	0	2.74263	0	2.89329	0	1.88359	0	0	1.04007	0.638356	0	0	0	0.528462	0	ENSG00000036672	9099	protein_coding	USP2
ENSG00000037042.9	0.0296531	0	5.2679	0	1		0	0	0	0	0	0	0	0	0	0.533756	0	0	0	0	0	0	0	0	ENSG00000037042	27175	protein_coding	TUBG2
ENSG00000037241.7	18.033	-0.665008	0.451882	-1.47164	0.141118	0.419213	21.7344	22.48	18.6775	17.8115	19.1984	19.4822	14.4665	7.44076	9.41793	21.3502	20.2206	16.6412	21.7041	20.0039	23.6069	13.7034	20.0815	16.5728	ENSG00000037241	51121	protein_coding	RPL26L1
ENSG00000037474.15	1.0844	-1.08353	1.71051	-0.633451	0.526439		2.06994	0	2.19735	1.61922	0	1.62351	0	0	1.88359	2.66878	1.34804	0.520036	0.638356	0	0.944277	1.44246	1.05692	1.50662	ENSG00000037474	54888	protein_coding	NSUN2
ENSG00000037637.11	0.390564	1.07453	2.54821	0.421681	0.673258		0	0	0	0	1.37131	0	0	0	1.88359	1.06751	0.449347	0.520036	0.638356	0.571539	0	0	0.528462	0	ENSG00000037637	54455	protein_coding	FBXO42
ENSG00000037749.12	0.250934	2.67831	5.25246	0.509916	0.61011		0	0	0	0	0	1.62351	2.89329	0	0	0	0	0	0	0	0	0	0	0	ENSG00000037749	4238	protein_coding	MFAP3
ENSG00000038002.9	0.142247	0.122494	4.93523	0.0248203	0.980198		0	0	0	0	0	0	0	0	0	0	0.449347	0	0.638356	0	0.944277	0	0.528462	0	ENSG00000038002	175	protein_coding	AGA
ENSG00000038210.14	0.107936	0	5.2679	0	1		0	0	0	0	1.37131	0	0	0	0	0	0	0	0	0.571539	0	0	0	0	ENSG00000038210	55300	protein_coding	PI4K2B
ENSG00000038219.13	12.1278	0.112508	0.501046	0.224546	0.822333	0.941991	6.20983	9.25646	14.2828	11.3346	13.7131	11.3646	11.5732	18.6019	7.53434	13.3439	12.5817	15.0811	15.3205	10.8592	11.3313	14.4246	7.92692	13.5596	ENSG00000038219	259282	protein_coding	BOD1L1
ENSG00000038274.17	0.575781	-1.77622	2.39233	-0.742467	0.457804		0	0	0	0	1.37131	0	0	0	0	0	1.79739	2.08015	0	1.14308	0.944277	1.44246	1.58538	0	ENSG00000038274	27430	protein_coding	MAT2B
ENSG00000038358.15	0.0574984	0	5.2679	0	1		1.03497	0	0	0	0	0	0	0	0	0	0	0	0	0	0	0	0	0	ENSG00000038358	23644	protein_coding	EDC4
ENSG00000038382.20	25.0969	-0.927696	0.364944	-2.54202	0.0110214	0.0774063	13.4546	9.25646	3.29603	4.85767	10.9705	12.9881	15.9131	22.3223	22.603	32.0253	36.8465	46.2832	36.3863	34.8639	34.9382	33.8979	40.1631	40.6787	ENSG00000038382	7204	protein_coding	TRIO
ENSG00000038427.16	184.695	0.220684	0.187798	1.17511	0.23995	0.556007	209.064	204.964	248.301	152.207	178.271	141.246	209.764	221.363	242.983	175.606	142.443	144.57	164.696	197.753	110.48	168.768	196.588	215.446	ENSG00000038427	1462	protein_coding	VCAN
ENSG00000038532.16	0.118848	0	5.2679	0	1		0	0	0	1.61922	0	0	0	0	0	0	0	0.520036	0	0	0	0	0	0	ENSG00000038532	23274	protein_coding	CLEC16A
ENSG00000039123.16	8.18577	0.00598219	0.597045	0.0100197	0.992006	0.998041	9.31475	6.61176	10.9868	4.85767	13.7131	4.87054	10.1265	9.30095	5.65076	9.6076	8.5376	10.9208	7.66027	5.14385	3.77711	9.37602	6.34154	10.5463	ENSG00000039123	23517	protein_coding	MTREX
ENSG00000039319.17	0.751451	-1.46912	2.03616	-0.721516	0.470592		1.03497	1.32235	0	0	0	1.62351	0	0	0	1.06751	2.24674	0.520036	0	0.571539	2.83283	0.721232	1.58538	0	ENSG00000039319	9765	protein_coding	ZFYVE16
ENSG00000039523.20	0.348774	-1.84847	2.87024	-0.644012	0.519568		0	1.32235	0	0	0	0	0	0	0	0.533756	0	0	0	0	0.944277	1.44246	0.528462	1.50662	ENSG00000039523	79567	protein_coding	RIPOR1
ENSG00000039560.14	9.36809	-1.36518	0.632394	-2.15875	0.0308698	0.165141	5.17486	7.93411	3.29603	3.23845	0	6.49406	1.44665	5.58057	13.1851	14.4114	15.2778	8.84062	14.0438	12.5739	8.49849	20.1945	16.3823	12.0529	ENSG00000039560	26064	protein_coding	RAI14
ENSG00000040199.18	4.06232	-0.0333455	0.862107	-0.0386791	0.969146	0.993299	1.03497	3.96705	1.09868	3.23845	9.5992	4.87054	4.33994	3.72038	3.76717	6.40507	3.59478	4.16029	3.83014	5.14385	2.83283	2.1637	6.34154	3.01323	ENSG00000040199	23035	protein_coding	PHLPP2
ENSG00000040341.18	1.1327	2.54443	1.79303	1.41907	0.155879		1.03497	2.6447	0	3.23845	1.37131	0	1.44665	1.86019	1.88359	1.60127	1.34804	0	1.91507	0.571539	0.944277	0	0.528462	0	ENSG00000040341	27067	protein_coding	STAU2
ENSG00000040608.14	0.43361	0.0387927	2.73201	0.0141993	0.988671		0	0	2.19735	0	0	0	0	0	0	0.533756	0	1.56011	1.27671	0.571539	0.944277	0.721232	0	0	ENSG00000040608	65078	protein_coding	RTN4R
ENSG00000040633.13	2.58607	-1.33156	1.13578	-1.17238	0.241046	0.557052	2.06994	2.6447	1.09868	0	1.37131	1.62351	1.44665	3.72038	0	3.20253	4.49347	3.12022	5.10685	1.14308	2.83283	6.49109	3.17077	3.01323	ENSG00000040633	79142	protein_coding	PHF23
ENSG00000040933.16	1.32602	-1.77379	1.58195	-1.12127	0.262172		2.06994	2.6447	0	1.61922	1.37131	0	1.44665	0	0	2.13502	0.449347	1.56011	1.91507	1.14308	0.944277	1.44246	2.11385	3.01323	ENSG00000040933	3631	protein_coding	INPP4A
ENSG00000041357.16	51.5625	-0.0811684	0.296127	-0.2741	0.784008	0.927281	28.9792	72.7293	48.3418	45.3383	45.2534	40.5879	75.2256	40.9242	41.4389	59.2469	46.2828	60.3242	48.5151	47.4378	55.7123	52.6499	52.8462	66.2911	ENSG00000041357	5685	protein_coding	PSMA4
ENSG00000041802.11	0.0524598	0	5.2679	0	1		0	0	0	0	0	0	0	0	0	0	0	0	0	0	0.944277	0	0	0	ENSG00000041802	55341	protein_coding	LSG1
ENSG00000041982.16	0.899593	-0.49863	1.8101	-0.275471	0.782955		0	0	0	0	0	0	0	1.86019	1.88359	0	1.79739	0.520036	1.91507	1.71462	1.88855	1.44246	3.17077	0	ENSG00000041982	3371	protein_coding	TNC
ENSG00000042286.15	0.0927898	0	5.2679	0	1		0	0	1.09868	0	0	0	0	0	0	0	0	0	0	0.571539	0	0	0	0	ENSG00000042286	84883	protein_coding	AIFM2
ENSG00000042445.14	0.643108	0	5.2679	0	1		0	3.96705	0	1.61922	2.74263	3.24703	0	0	0	0	0	0	0	0	0	0	0	0	ENSG00000042445	54884	protein_coding	RETSAT
ENSG00000042493.16	2.22268	-1.27835	1.37698	-0.92837	0.353216	0.668823	2.06994	2.6447	3.29603	1.61922	0	0	1.44665	0	1.88359	3.73629	3.14543	0	5.10685	3.42924	2.83283	2.1637	2.11385	4.51985	ENSG00000042493	822	protein_coding	CAPG
ENSG00000042753.12	0.724952	-1.47098	2.18497	-0.673226	0.500804		0	0	0	0	0	1.62351	0	1.86019	0	0.533756	0	0.520036	3.19178	0	0	0.721232	1.58538	3.01323	ENSG00000042753	1175	protein_coding	AP2S1
ENSG00000042813.8	0.0643551	0	5.2679	0	1		0	0	0	0	0	0	0	0	0	0	0	0.520036	0.638356	0	0	0	0	0	ENSG00000042813	11055	protein_coding	ZPBP
ENSG00000043093.15	21.6721	0.347155	0.420637	0.825308	0.409197	0.721854	39.3289	22.48	38.4537	24.2884	20.5697	34.0938	21.6997	14.8815	16.9523	24.019	19.3219	16.1211	14.6822	18.8608	19.8298	15.8671	10.5692	18.0794	ENSG00000043093	54165	protein_coding	DCUN1D1
ENSG00000043143.20	2.87939	0.344888	0.938446	0.36751	0.713239	0.893359	1.03497	2.6447	1.09868	3.23845	0	3.24703	4.33994	9.30095	0	2.13502	2.69608	4.16029	2.55342	3.42924	1.88855	4.32739	4.22769	1.50662	ENSG00000043143	23338	protein_coding	JADE2
ENSG00000043355.12	0.162185	0	5.2679	0	1		0	0	1.09868	0	1.37131	0	0	0	0	0	0.449347	0	0	0	0	0	0	0	ENSG00000043355	7546	protein_coding	ZIC2
ENSG00000043514.17	0.446787	0.435847	2.59676	0.167843	0.866707		1.03497	0	1.09868	0	0	1.62351	1.44665	0	0	0	0	0	0.638356	1.14308	0	0	1.05692	0	ENSG00000043514	54802	protein_coding	TRIT1
ENSG00000043591.6	0.029359	0.122889	5.26396	0.0233454	0.981375		0	0	0	0	0	0	0	0	0	0	0	0	0	0	0	0	0.528462	0	ENSG00000043591	153	protein_coding	ADRB1
ENSG00000044090.10	1.29863	0.336921	1.75928	0.191511	0.848125		0	0	0	0	4.11394	3.24703	0	3.72038	0	1.06751	2.24674	1.56011	0	1.14308	3.77711	1.44246	1.05692	0	ENSG00000044090	9820	protein_coding	CUL7
ENSG00000044115.21	25.9564	-0.638834	0.405276	-1.5763	0.114958	0.376017	14.4896	25.1247	19.7762	11.3346	16.4558	34.0938	15.9131	24.1825	24.4866	19.2152	41.34	24.4417	36.3863	33.1493	26.4398	31.013	31.7077	37.6654	ENSG00000044115	1495	protein_coding	CTNNA1
ENSG00000044446.12	1.71639	1.67501	1.36628	1.22596	0.220213		2.06994	0	0	3.23845	4.11394	3.24703	7.23323	0	1.88359	1.06751	0.449347	2.08015	1.27671	1.14308	0	0	1.58538	1.50662	ENSG00000044446	5256	protein_coding	PHKA2
ENSG00000044459.15	2.75716	0.0602564	0.948097	0.0635551	0.949324	0.987337	1.03497	1.32235	3.29603	1.61922	2.74263	0	2.89329	3.72038	3.76717	3.73629	2.24674	5.7204	3.19178	1.71462	2.83283	3.60616	3.17077	3.01323	ENSG00000044459	54875	protein_coding	CNTLN
ENSG00000044574.8	886.232	0.239736	0.213476	1.12301	0.261434	0.575009	1028.76	986.474	1008.59	960.2	1024.37	982.226	814.462	874.29	826.894	1189.74	1348.04	594.402	588.564	656.699	938.611	809.944	638.91	680.991	ENSG00000044574	3309	protein_coding	HSPA5
ENSG00000046651.15	0.182781	-1.51752	4.43707	-0.342009	0.732344		0	0	0	0	0	0	0	0	0	0.533756	0	0	0	0	0	0.721232	0.528462	1.50662	ENSG00000046651	8481	protein_coding	OFD1
ENSG00000046653.15	0.562685	3.29883	2.69138	1.2257	0.220311		0	0	0	0	1.37131	1.62351	4.33994	0	0	1.06751	0.449347	0	1.27671	0	0	0	0	0	ENSG00000046653	2824	protein_coding	GPM6B
ENSG00000046889.19	0.129178	0.122889	5.26396	0.0233454	0.981375		0	0	0	0	0	0	0	0	0	0	0	0.520036	1.27671	0	0	0	0.528462	0	ENSG00000046889	80243	protein_coding	PREX2
ENSG00000047056.16	0.188345	0.972603	5.26091	0.184873	0.853328		0	0	0	0	0	0	0	0	1.88359	0	0	0	0	0	0	0	0	1.50662	ENSG00000047056	22884	protein_coding	WDR37
ENSG00000047188.16	5.82787	-0.357674	0.788685	-0.453507	0.650184	0.873104	4.13989	5.28941	6.59206	8.09612	6.85657	8.11757	4.33994	0	7.53434	5.87131	6.74021	3.64025	8.29863	9.71617	5.66566	7.21232	5.28462	1.50662	ENSG00000047188	64848	protein_coding	YTHDC2
ENSG00000047230.15	0.469688	0.0417293	2.62363	0.0159052	0.98731		0	1.32235	0	1.61922	1.37131	1.62351	0	0	0	0	0	0.520036	1.27671	0	0	0.721232	0	0	ENSG00000047230	56474	protein_coding	CTPS2
ENSG00000047249.18	1.03348	1.02894	1.98435	0.518527	0.60409		1.03497	2.6447	2.19735	0	1.37131	3.24703	0	0	1.88359	1.06751	1.34804	0.520036	0.638356	1.14308	0	0	0	1.50662	ENSG00000047249	51606	protein_coding	ATP6V1H
ENSG00000047315.17	20.7133	0.496302	0.435095	1.14068	0.254005	0.569106	17.5945	27.7694	15.3815	12.9538	26.055	19.4822	26.0396	29.7631	18.8359	14.9452	26.5115	26.0018	21.0658	22.29	15.1084	27.4068	10.5692	15.0662	ENSG00000047315	5431	protein_coding	POLR2B
ENSG00000047346.12	28.6317	1.83839	0.425618	4.31934	1.56498e-05	0.000396061	58.9934	35.7035	31.8616	76.1036	46.6247	56.823	53.5259	26.0427	48.9732	4.27004	3.59478	9.36065	10.8521	9.71617	4.72138	13.7034	7.92692	16.5728	ENSG00000047346	56204	protein_coding	ATOSA
ENSG00000047410.14	135.027	0.227036	0.174922	1.29793	0.194312	0.498683	133.511	129.59	123.052	136.015	157.701	141.246	149.005	146.955	139.385	133.439	168.955	123.769	123.203	134.312	118.979	142.804	112.562	116.009	ENSG00000047410	7175	protein_coding	TPR
ENSG00000047457.14	19.7456	-0.737098	0.538561	-1.36864	0.171111	0.46686	6.20983	11.9012	6.59206	11.3346	10.9705	19.4822	15.9131	16.7417	16.9523	28.289	29.2076	4.68033	31.9178	44.5801	18.8855	29.5705	29.5939	22.5993	ENSG00000047457	1356	protein_coding	CP
ENSG00000047579.20	0.636144	-1.04123	2.04683	-0.508706	0.610959		1.03497	0	0	1.61922	1.37131	1.62351	0	0	0	1.06751	0.898695	1.04007	0.638356	0.571539	0	0	1.58538	0	ENSG00000047579	84062	protein_coding	DTNBP1
ENSG00000047621.12	0.0574984	0	5.2679	0	1		1.03497	0	0	0	0	0	0	0	0	0	0	0	0	0	0	0	0	0	ENSG00000047621	57102	protein_coding	C12orf4
ENSG00000047648.23	0.126741	0.0108199	5.26091	0.00205666	0.998359		0	0	0	0	0	0	0	0	0	0	0	1.56011	0	0	0	0.721232	0	0	ENSG00000047648	395	protein_coding	ARHGAP6
ENSG00000047849.21	0.923616	-1.7386	1.95005	-0.89157	0.372624		3.10492	0	1.09868	0	2.74263	3.24703	0	0	0	0.533756	0.898695	0	0	1.71462	0	0.721232	1.05692	1.50662	ENSG00000047849	4134	protein_coding	MAP4
ENSG00000047932.14	0.35318	2.56819	3.15212	0.814749	0.415216		0	0	0	0	0	0	1.44665	1.86019	1.88359	0	0	0	0.638356	0	0	0	0.528462	0	ENSG00000047932	57120	protein_coding	GOPC
ENSG00000048028.11	0.222089	0	3.76291	0	1		0	1.32235	0	0	0	0	0	0	0	1.06751	0.449347	0.520036	0.638356	0	0	0	0	0	ENSG00000048028	57646	protein_coding	USP28
ENSG00000048052.22	2.2525	1.54159	1.15909	1.32999	0.18352	0.482585	3.10492	3.96705	4.39471	3.23845	6.85657	1.62351	4.33994	1.86019	5.65076	0.533756	0	1.04007	0	0.571539	0	0.721232	2.64231	0	ENSG00000048052	9734	protein_coding	HDAC9
ENSG00000048140.18	0.925592	0.761134	1.86195	0.408783	0.682699		1.03497	0	1.09868	0	0	0	1.44665	1.86019	1.88359	1.06751	4.04413	0	0.638356	0	0.944277	0	2.64231	0	ENSG00000048140	26262	protein_coding	TSPAN17
ENSG00000048162.21	0.111889	-0.776194	5.23006	-0.14841	0.882019		0	0	0	0	0	0	0	0	0	0	0	0	0	0.571539	0	1.44246	0	0	ENSG00000048162	51491	protein_coding	NOP16
ENSG00000048342.17	2.60783	-0.845903	1.17304	-0.721121	0.470835	0.759804	3.10492	1.32235	1.09868	1.61922	2.74263	1.62351	1.44665	1.86019	1.88359	1.06751	0.449347	4.16029	7.02192	5.14385	3.77711	2.88493	4.22769	1.50662	ENSG00000048342	57545	protein_coding	CC2D2A
ENSG00000048392.12	1.62903	-0.462244	1.50646	-0.306842	0.758964		3.10492	0	3.29603	0	0	1.62351	0	3.72038	0	4.8038	3.59478	3.12022	0.638356	1.14308	0	2.1637	2.11385	0	ENSG00000048392	50484	protein_coding	RRM2B
ENSG00000048405.10	62.5009	-0.225694	0.256978	-0.878264	0.3798	0.69131	72.448	58.1835	50.5392	61.5305	53.4812	73.0582	36.1662	63.2465	58.3912	64.5844	66.0541	53.0437	69.5808	76.5863	89.7063	69.9595	60.2446	48.2117	ENSG00000048405	168850	protein_coding	ZNF800
ENSG00000048471.14	0.0593062	0	5.2679	0	1		0	0	0	0	0	0	0	0	0	1.06751	0	0	0	0	0	0	0	0	ENSG00000048471	92017	protein_coding	SNX29
ENSG00000048649.13	63.3766	0.0163708	0.292087	0.0560476	0.955304	0.988428	62.0983	66.1176	65.9206	48.5767	64.4517	79.5522	56.4192	72.5474	60.2747	41.0992	63.358	91.5264	52.9836	56.0108	75.5421	76.4506	58.1308	49.7184	ENSG00000048649	51773	protein_coding	RSF1
ENSG00000048707.15	6.72119	0.921724	0.660007	1.39654	0.162552	0.454181	9.31475	7.93411	10.9868	6.4769	2.74263	11.3646	8.67988	16.7417	5.65076	2.66878	3.59478	5.7204	1.91507	4.57231	5.66566	3.60616	5.81308	7.53308	ENSG00000048707	55187	protein_coding	VPS13D
ENSG00000048740.18	151.448	1.10637	0.201128	5.50082	3.78024e-08	1.82005e-06	237.009	284.306	268.077	192.688	196.098	211.057	177.937	178.578	178.941	80.5971	69.6489	117.008	84.9014	82.8732	119.923	90.154	82.44	73.8242	ENSG00000048740	10659	protein_coding	CELF2
ENSG00000048828.17	267.717	-0.0527397	0.135365	-0.389611	0.696824	0.886867	310.492	261.826	259.288	234.788	204.326	212.68	245.93	290.19	252.4	298.903	291.626	258.458	299.389	317.776	265.342	291.378	258.946	265.165	ENSG00000048828	23196	protein_coding	FAM120A
ENSG00000048991.16	70.0213	0.180431	0.246017	0.733408	0.46331	0.754599	73.483	63.4729	54.9339	85.8189	63.0804	77.9287	85.3521	87.429	71.5763	64.0507	97.9577	56.684	46.6	51.4385	63.2665	76.4506	65.5292	75.3308	ENSG00000048991	23518	protein_coding	R3HDM1
ENSG00000049130.16	144.474	0.582509	0.157766	3.69224	0.000222287	0.00358199	201.82	191.741	199.959	182.972	213.925	181.834	160.578	195.32	203.427	70.9895	60.2126	71.245	92.5617	94.8755	105.759	111.791	128.945	132.582	ENSG00000049130	4254	protein_coding	KITLG
ENSG00000049192.15	1.4748	-3.67832	1.72178	-2.13635	0.032651		2.06994	0	0	1.61922	0	0	0	0	0	1.06751	0.449347	6.76047	0.638356	1.14308	0.944277	1.44246	7.39846	3.01323	ENSG00000049192	11174	protein_coding	ADAMTS6
ENSG00000049239.13	0.0803692	2.00908	5.2679	0.381381	0.702921		0	0	0	0	0	0	1.44665	0	0	0	0	0	0	0	0	0	0	0	ENSG00000049239	9563	protein_coding	H6PD
ENSG00000049246.14	0.103344	2.00908	5.2679	0.381381	0.702921		0	0	0	0	0	0	0	1.86019	0	0	0	0	0	0	0	0	0	0	ENSG00000049246	8863	protein_coding	PER3
ENSG00000049323.16	0.292772	2.00909	3.89141	0.516289	0.605653		0	1.32235	0	0	0	0	0	1.86019	0	0	0	0	0	1.14308	0.944277	0	0	0	ENSG00000049323	4052	protein_coding	LTBP1
ENSG00000049449.10	0.0400684	0.0108199	5.26091	0.00205666	0.998359		0	0	0	0	0	0	0	0	0	0	0	0	0	0	0	0.721232	0	0	ENSG00000049449	5954	protein_coding	RCN1
ENSG00000049618.24	30.4538	-0.480662	0.351723	-1.36659	0.171753	0.467966	20.6994	23.8023	28.5656	27.5268	21.941	11.3646	30.3796	16.7417	30.1374	35.7616	38.6439	43.6831	49.7918	30.8631	27.384	33.8979	33.2931	43.6919	ENSG00000049618	57492	protein_coding	ARID1B
ENSG00000049656.14	0.143874	2.00908	5.2679	0.381381	0.702921		0	0	0	0	0	0	1.44665	0	0	0	0	0	0	1.14308	0	0	0	0	ENSG00000049656	81037	protein_coding	CLPTM1L
ENSG00000049759.19	26.0616	-0.646678	0.349941	-1.84796	0.0646076	0.266531	21.7344	17.1906	17.5788	17.8115	21.941	11.3646	36.1662	18.6019	30.1374	28.289	23.3661	15.0811	26.1726	28.577	18.8855	37.5041	45.9762	52.7316	ENSG00000049759	23327	protein_coding	NEDD4L
ENSG00000049769.14	1.1531	-0.750219	1.51244	-0.496033	0.619871		0	1.32235	0	0	2.74263	0	1.44665	0	1.88359	2.13502	0.898695	1.56011	0.638356	1.14308	0.944277	1.44246	1.58538	3.01323	ENSG00000049769	89801	protein_coding	PPP1R3F
ENSG00000049860.14	0.857214	-1.64041	1.73747	-0.944138	0.345099		1.03497	0	1.09868	1.61922	0	1.62351	1.44665	0	0	0.533756	0.449347	0	0.638356	0	0.944277	1.44246	1.58538	3.01323	ENSG00000049860	3074	protein_coding	HEXB
ENSG00000049883.15	0.0288909	0	5.2679	0	1		0	0	0	0	0	0	0	0	0	0	0	0.520036	0	0	0	0	0	0	ENSG00000049883	79810	protein_coding	PTCD2
ENSG00000050030.16	0.029359	0.122889	5.26396	0.0233454	0.981375		0	0	0	0	0	0	0	0	0	0	0	0	0	0	0	0	0.528462	0	ENSG00000050030	340533	protein_coding	NEXMIF
ENSG00000050130.18	16.0626	0.341987	0.530279	0.64492	0.518979	0.793344	18.6295	9.25646	19.7762	22.6691	20.5697	17.8587	11.5732	22.3223	15.0687	12.8101	6.74021	30.6821	14.6822	12.5739	16.0527	11.5397	14.2685	12.0529	ENSG00000050130	51528	protein_coding	JKAMP
ENSG00000050393.11	2.5286	3.25996	1.18127	2.7597	0.00578546	0.048383	3.10492	5.28941	1.09868	0	4.11394	0	8.67988	7.44076	7.53434	1.06751	1.34804	1.04007	1.27671	0.571539	0	1.44246	0	1.50662	ENSG00000050393	63933	protein_coding	MCUR1
ENSG00000050405.13	0.220271	-1.14939	4.23267	-0.271552	0.785967		0	0	1.09868	0	0	0	0	0	0	0	0	0	0.638356	0	0	0.721232	0	1.50662	ENSG00000050405	51474	protein_coding	LIMA1
ENSG00000050426.16	0.0672164	0	5.2679	0	1		0	0	0	0	0	0	0	0	0	0	0	0	0.638356	0.571539	0	0	0	0	ENSG00000050426	25875	protein_coding	LETMD1
ENSG00000050438.17	0.0718206	0.0108199	5.26091	0.00205666	0.998359		0	0	0	0	0	0	0	0	0	0	0	0	0	0.571539	0	0.721232	0	0	ENSG00000050438	9498	protein_coding	SLC4A8
ENSG00000050748.18	3.96053	1.134	0.812843	1.3951	0.162987	0.454352	6.20983	3.96705	2.19735	3.23845	1.37131	8.11757	7.23323	11.1611	3.76717	2.66878	2.69608	4.68033	2.55342	1.14308	0.944277	3.60616	4.22769	1.50662	ENSG00000050748	5601	protein_coding	MAPK9
ENSG00000050820.17	0.105543	0.122889	5.26396	0.0233453	0.981375		0	0	0	0	1.37131	0	0	0	0	0	0	0	0	0	0	0	0.528462	0	ENSG00000050820	9564	protein_coding	BCAR1
ENSG00000051009.11	7.45977	0.0998602	0.674318	0.148091	0.882271	0.964877	14.4896	6.61176	7.69074	8.09612	9.5992	12.9881	11.5732	3.72038	5.65076	5.33756	5.39217	2.60018	11.4904	6.28693	2.83283	6.49109	7.39846	6.02647	ENSG00000051009	84067	protein_coding	FHIP1B
ENSG00000051108.15	9.47815	1.47615	0.651725	2.26498	0.0235136	0.13415	12.4197	13.2235	16.4802	17.8115	19.1984	14.6116	8.67988	9.30095	9.41793	8.00633	8.08825	3.64025	5.74521	6.28693	8.49849	5.04862	2.64231	1.50662	ENSG00000051108	9709	protein_coding	HERPUD1
ENSG00000051128.19	0.211966	-1.15231	4.32149	-0.266648	0.78974		0	0	0	0	0	0	0	0	0	1.06751	0	0.520036	0	0	0	0.721232	0	1.50662	ENSG00000051128	9454	protein_coding	HOMER3
ENSG00000051180.17	0.756211	-2.17899	2.1085	-1.03343	0.301402		2.06994	0	0	0	0	1.62351	0	0	0	0.533756	1.34804	0.520036	2.55342	0.571539	0	2.88493	0	1.50662	ENSG00000051180	5888	protein_coding	RAD51
ENSG00000051341.14	0.136672	0	5.2679	0	1		0	0	0	0	0	0	0	0	0	0	0	0	0	0.571539	1.88855	0	0	0	ENSG00000051341	10721	protein_coding	POLQ
ENSG00000051382.9	0.759844	1.1552	1.93352	0.597464	0.550198		0	1.32235	0	0	1.37131	3.24703	1.44665	1.86019	0	1.06751	0.449347	0.520036	0	1.14308	0	0.721232	0.528462	0	ENSG00000051382	5291	protein_coding	PIK3CB
ENSG00000051596.10	0.0288909	0	5.2679	0	1		0	0	0	0	0	0	0	0	0	0	0	0.520036	0	0	0	0	0	0	ENSG00000051596	84321	protein_coding	THOC3
ENSG00000051825.15	0.7483	-0.517321	1.90469	-0.271603	0.785927		1.03497	1.32235	0	0	1.37131	1.62351	0	0	1.88359	0.533756	0.449347	0.520036	0.638356	1.14308	0	1.44246	0	1.50662	ENSG00000051825	10198	protein_coding	MPHOSPH9
ENSG00000052126.14	2.39674	0.138333	1.24382	0.111216	0.911445	0.975753	3.10492	5.28941	2.19735	3.23845	1.37131	1.62351	1.44665	0	3.76717	3.73629	4.49347	2.60018	1.91507	2.28616	0.944277	0	2.11385	3.01323	ENSG00000052126	54477	protein_coding	PLEKHA5
ENSG00000052723.12	0.799508	2.41039	2.30032	1.04785	0.294707		0	1.32235	0	1.61922	1.37131	0	2.89329	0	1.88359	0	0	2.08015	0	1.71462	0	0	0	1.50662	ENSG00000052723	80143	protein_coding	SIKE1
ENSG00000052749.14	0.110355	0	5.2679	0	1		0	0	0	0	0	0	0	0	0	0	1.34804	0	0.638356	0	0	0	0	0	ENSG00000052749	23223	protein_coding	RRP12
ENSG00000052795.13	0.176581	0	5.2679	0	1		0	2.6447	0	0	0	0	0	0	0	0.533756	0	0	0	0	0	0	0	0	ENSG00000052795	57600	protein_coding	FNIP2
ENSG00000052841.15	1.43403	2.96437	1.47224	2.01351	0.0440612		1.03497	2.6447	2.19735	0	0	0	4.33994	1.86019	5.65076	0.533756	1.34804	2.60018	0.638356	1.71462	0	0.721232	0.528462	0	ENSG00000052841	55761	protein_coding	TTC17
ENSG00000053254.16	33.0684	0.0905233	0.337418	0.268282	0.788482	0.929938	41.3989	35.7035	31.8616	24.2884	26.055	27.5997	24.593	35.3436	41.4389	25.6203	29.2076	52.0036	36.3863	38.2931	32.1054	28.8493	34.35	30.1323	ENSG00000053254	1112	protein_coding	FOXN3
ENSG00000053371.12	0.317592	0.117182	3.08921	0.0379327	0.969741		1.03497	0	0	0	1.37131	1.62351	0	0	0	0	0	0.520036	0.638356	0	0	0	0.528462	0	ENSG00000053371	8574	protein_coding	AKR7A2
ENSG00000053372.5	0.317501	1.07911	3.11336	0.346608	0.728886		0	0	0	0	0	1.62351	1.44665	0	0	0.533756	0	0	0.638356	0	0.944277	0	0.528462	0	ENSG00000053372	51154	protein_coding	MRTO4
ENSG00000053438.11	0.355804	1.07855	3.01972	0.357168	0.720966		0	0	0	0	1.37131	0	0	0	1.88359	0.533756	0	0	0	1.14308	0.944277	0	0.528462	0	ENSG00000053438	4826	protein_coding	NNAT
ENSG00000053501.13	1.14968	-0.783881	1.56762	-0.500046	0.617043		2.06994	0	1.09868	0	1.37131	1.62351	1.44665	1.86019	0	1.06751	0.898695	2.60018	0	0.571539	0.944277	1.44246	3.69923	0	ENSG00000053501	55850	protein_coding	USE1
ENSG00000053770.12	0.673505	0.754558	2.18758	0.344929	0.730148		1.03497	0	0	0	2.74263	0	0	0	3.76717	0	0	0.520036	0	1.14308	0.944277	1.44246	0.528462	0	ENSG00000053770	55745	protein_coding	AP5M1
ENSG00000053900.11	0.741832	-0.662045	1.94167	-0.340967	0.733129		0	0	0	0	0	1.62351	0	1.86019	0	1.06751	1.34804	0.520036	0.638356	1.71462	1.88855	2.1637	0.528462	0	ENSG00000053900	29945	protein_coding	ANAPC4
ENSG00000054116.12	26.4695	-0.296417	0.336977	-0.879636	0.379057	0.69131	24.8393	29.0917	19.7762	25.9076	17.8271	30.8468	20.253	37.2038	30.1374	22.4177	24.7141	19.2413	25.5342	18.8608	20.7741	33.1767	30.6508	45.1985	ENSG00000054116	27095	protein_coding	TRAPPC3
ENSG00000054118.15	60.2864	0.167571	0.269858	0.62096	0.534626	0.806844	58.9934	70.0846	67.0193	74.4843	61.7091	77.9287	36.1662	59.5261	80.9942	67.787	61.1113	43.6831	58.0904	58.8685	53.8238	61.3047	43.8623	49.7184	ENSG00000054118	9967	protein_coding	THRAP3
ENSG00000054267.22	104.095	0.15603	0.202333	0.771156	0.440615	0.743449	101.427	89.9199	99.9796	110.107	100.106	110.399	102.712	106.031	113.015	87.0022	104.698	141.97	104.69	100.019	109.536	90.154	91.9523	109.983	ENSG00000054267	51742	protein_coding	ARID4B
ENSG00000054282.16	0.402564	1.97838	3.21045	0.616232	0.537741		0	0	1.09868	0	0	0	0	3.72038	0	1.06751	0	0	0.638356	0	0	0.721232	0	0	ENSG00000054282	10806	protein_coding	SDCCAG8
ENSG00000054523.18	100.611	0.517217	0.217176	2.38155	0.0172398	0.108036	111.777	104.466	103.276	92.2958	133.017	123.387	109.945	156.256	99.83	66.7195	100.204	96.2067	73.411	92.5894	94.4277	92.3177	84.0254	76.8375	ENSG00000054523	23095	protein_coding	KIF1B
ENSG00000054598.9	35.4915	-0.230946	0.316686	-0.729259	0.465843	0.757474	27.9442	31.7364	38.4537	51.8152	27.4263	34.0938	40.5061	40.9242	24.4866	34.1604	39.0932	24.9617	31.9178	33.1493	35.8825	38.9465	50.2039	33.1456	ENSG00000054598	2296	protein_coding	FOXC1
ENSG00000054611.14	0.0761841	0	5.2679	0	1		0	0	0	0	1.37131	0	0	0	0	0	0	0	0	0	0	0	0	0	ENSG00000054611	25771	protein_coding	TBC1D22A
ENSG00000054654.19	2.3697	-0.58234	1.23499	-0.471534	0.637259	0.86576	2.06994	1.32235	4.39471	0	0	3.24703	4.33994	0	0	2.13502	4.49347	4.16029	2.55342	3.42924	2.83283	3.60616	1.05692	3.01323	ENSG00000054654	23224	protein_coding	SYNE2
ENSG00000054965.11	7.15023	-0.516343	0.643862	-0.801946	0.422584	0.730246	4.13989	6.61176	5.49339	4.85767	6.85657	3.24703	8.67988	5.58057	3.76717	9.6076	6.29086	4.68033	12.1288	8.00155	12.2756	7.93355	9.51231	9.0397	ENSG00000054965	23201	protein_coding	FAM168A
ENSG00000055044.11	80.5533	0.220766	0.339178	0.650884	0.515121	0.791555	105.567	116.367	112.065	136.015	111.076	115.27	52.0793	57.6659	54.624	113.69	135.254	39.0027	54.2603	44.5801	63.2665	55.5349	45.9762	37.6654	ENSG00000055044	51602	protein_coding	NOP58
ENSG00000055070.17	30.6347	-0.0176482	0.307317	-0.0574267	0.954205	0.988428	38.294	29.0917	35.1577	30.7653	38.3968	19.4822	28.9329	42.7844	37.6717	28.289	22.4674	19.7614	22.3425	22.29	27.384	36.0616	39.1062	33.1456	ENSG00000055070	26099	protein_coding	SZRD1
ENSG00000055118.16	0.170748	0	5.2679	0	1		0	0	0	0	0	0	0	0	0	0	0	0.520036	2.55342	0	0	0	0	0	ENSG00000055118	3757	protein_coding	KCNH2
ENSG00000055130.17	90.6416	0.313674	0.208908	1.50149	0.133228	0.40869	103.497	87.2752	99.9796	105.25	108.334	63.3171	105.605	128.353	94.1793	94.4747	93.4643	73.8452	79.7945	69.7278	63.2665	87.2691	94.0662	79.8507	ENSG00000055130	8454	protein_coding	CUL1
ENSG00000055147.19	0.454039	1.85767	2.59669	0.715399	0.474363		0	1.32235	0	0	0	0	1.44665	1.86019	0	1.06751	0.449347	0.520036	0	0	0	0	0	1.50662	ENSG00000055147	10827	protein_coding	FAM114A2
ENSG00000055163.20	2.54523	1.53191	1.32249	1.15835	0.246722	0.562731	1.03497	2.6447	2.19735	0	0	1.62351	1.44665	3.72038	1.88359	5.33756	5.84152	1.04007	3.19178	7.43001	5.66566	0.721232	0.528462	1.50662	ENSG00000055163	26999	protein_coding	CYFIP2
ENSG00000055208.19	117.952	0.400686	0.259713	1.5428	0.122878	0.392788	145.931	170.583	91.1902	137.634	133.017	103.905	140.325	93.0095	124.317	141.445	149.183	95.1667	93.2	85.1593	147.307	93.0389	89.8385	88.8904	ENSG00000055208	23118	protein_coding	TAB2
ENSG00000055211.14	2.42768	-0.995429	1.47202	-0.676233	0.498893	0.782564	3.10492	3.96705	6.59206	6.4769	4.11394	1.62351	0	0	3.76717	1.06751	2.24674	0.520036	0	0	3.77711	4.32739	2.11385	0	ENSG00000055211	116254	protein_coding	GINM1
ENSG00000055483.19	0.440936	1.07569	2.65838	0.404642	0.685741		0	1.32235	0	1.61922	0	1.62351	0	1.86019	0	0.533756	0.449347	0	0	0	0	0	0.528462	0	ENSG00000055483	57602	protein_coding	USP36
ENSG00000055609.19	67.469	0.152176	0.237452	0.640869	0.521608	0.795714	62.0983	87.2752	58.2299	80.9612	60.3378	63.3171	75.2256	65.1067	58.3912	69.922	54.8204	81.1257	70.2192	72.5855	74.5979	61.3047	58.6592	60.2647	ENSG00000055609	58508	protein_coding	KMT2C
ENSG00000055917.16	49.533	-0.36058	0.289324	-1.24629	0.212659	0.520831	50.7136	54.2164	61.5259	61.5305	41.1394	53.576	36.1662	26.0427	37.6717	66.1857	58.4152	49.4035	52.3452	55.4393	57.6009	31.7342	49.6754	48.2117	ENSG00000055917	23369	protein_coding	PUM2
ENSG00000055950.16	0.0574984	0	5.2679	0	1		1.03497	0	0	0	0	0	0	0	0	0	0	0	0	0	0	0	0	0	ENSG00000055950	84545	protein_coding	MRPL43
ENSG00000056050.7	1.11507	-1.29989	1.65227	-0.786731	0.431439		2.06994	0	1.09868	0	0	0	1.44665	0	0	2.66878	1.79739	2.08015	1.91507	0.571539	1.88855	1.44246	1.58538	1.50662	ENSG00000056050	54969	protein_coding	HPF1
ENSG00000056097.16	233.474	0.269012	0.186419	1.44305	0.149007	0.433194	215.274	194.386	242.808	226.691	235.866	261.386	250.27	254.846	227.914	222.042	278.146	247.537	196.614	215.47	326.72	240.891	183.376	182.301	ENSG00000056097	51663	protein_coding	ZFR
ENSG00000056277.16	0.689354	2.4903	2.28771	1.08856	0.276349		0	0	1.09868	1.61922	0	0	1.44665	3.72038	0	0	0.449347	0.520036	0	0	2.83283	0.721232	0	0	ENSG00000056277	55609	protein_coding	ZNF280C
ENSG00000056586.16	156.681	-0.520429	0.165444	-3.14564	0.00165721	0.0186401	165.596	153.393	160.407	144.111	156.33	134.752	121.518	130.213	122.433	149.985	183.334	161.731	143.63	161.746	190.744	181.029	166.465	192.847	ENSG00000056586	54542	protein_coding	RC3H2
ENSG00000056972.20	0.339408	0.0311388	3.07834	0.0101155	0.991929		0	0	0	1.61922	0	1.62351	0	0	0	0.533756	0	1.04007	0	0.571539	0	0.721232	0	0	ENSG00000056972	10758	protein_coding	TRAF3IP2
ENSG00000057019.16	6.56278	1.04661	0.681922	1.5348	0.124833	0.39554	4.13989	1.32235	3.29603	16.1922	2.74263	1.62351	13.0198	9.30095	15.0687	5.33756	5.39217	5.7204	2.55342	7.43001	6.60994	8.65478	3.69923	6.02647	ENSG00000057019	131566	protein_coding	DCBLD2
ENSG00000057294.15	0.157412	0	5.2679	0	1		0	0	0	0	0	1.62351	0	0	0	0	0	0	0.638356	0.571539	0	0	0	0	ENSG00000057294	5318	protein_coding	PKP2
ENSG00000057608.17	2.4449	-0.2684	1.17204	-0.229002	0.818867	0.940613	0	3.96705	4.39471	3.23845	0	1.62351	4.33994	0	1.88359	2.13502	1.79739	2.08015	1.91507	2.8577	4.72138	1.44246	1.58538	6.02647	ENSG00000057608	2665	protein_coding	GDI2
ENSG00000057663.16	4.6454	-1.02808	0.922626	-1.1143	0.265151	0.579312	3.10492	6.61176	5.49339	1.61922	4.11394	4.87054	2.89329	1.86019	3.76717	5.33756	3.14543	3.64025	7.66027	6.85847	2.83283	3.60616	2.64231	13.5596	ENSG00000057663	9474	protein_coding	ATG5
ENSG00000057704.13	0.324263	2.00909	3.74962	0.535812	0.592089		1.03497	1.32235	0	1.61922	0	0	0	1.86019	0	0	0	0	0	0	0	0	0	0	ENSG00000057704	57458	protein_coding	TMCC3
ENSG00000057757.10	0.029359	0.122889	5.26396	0.0233454	0.981375		0	0	0	0	0	0	0	0	0	0	0	0	0	0	0	0	0.528462	0	ENSG00000057757	57095	protein_coding	PITHD1
ENSG00000057935.14	2.52805	1.57388	1.06875	1.47264	0.140848	0.419213	0	2.6447	1.09868	3.23845	0	4.87054	7.23323	3.72038	1.88359	2.13502	2.24674	1.56011	4.46849	2.28616	3.77711	0.721232	2.11385	1.50662	ENSG00000057935	57504	protein_coding	MTA3
ENSG00000058063.16	2.65727	-0.869974	1.19774	-0.726344	0.467628	0.758191	0	5.28941	1.09868	1.61922	2.74263	4.87054	0	1.86019	3.76717	3.20253	2.24674	4.68033	2.55342	4.00077	0.944277	2.1637	5.28462	1.50662	ENSG00000058063	23200	protein_coding	ATP11B
ENSG00000058091.17	11.4437	-0.0976529	0.542143	-0.180124	0.857055	0.953199	6.20983	6.61176	12.0854	4.85767	4.11394	9.74109	10.1265	11.1611	13.1851	6.93882	10.7843	20.2814	15.9589	18.2893	19.8298	15.1459	11.6262	9.0397	ENSG00000058091	5218	protein_coding	CDK14
ENSG00000058262.10	0.129607	2.00908	5.2679	0.381381	0.702921		0	0	0	0	0	0	0	0	1.88359	0	0.449347	0	0	0	0	0	0	0	ENSG00000058262	29927	protein_coding	SEC61A1
ENSG00000058272.19	165.371	-0.59857	0.217545	-2.75147	0.00593283	0.0493112	113.847	129.59	134.039	145.73	123.418	120.14	128.752	158.116	178.941	155.857	153.227	213.215	162.781	218.9	146.363	266.135	267.93	159.701	ENSG00000058272	4659	protein_coding	PPP1R12A
ENSG00000058600.16	3.90931	1.16976	0.942629	1.24095	0.214624	0.522214	8.27978	6.61176	7.69074	3.23845	2.74263	1.62351	5.78659	1.86019	5.65076	4.8038	5.84152	1.04007	4.46849	4.00077	0.944277	2.1637	2.11385	1.50662	ENSG00000058600	55718	protein_coding	POLR3E
ENSG00000058668.15	0.681758	-1.02136	2.16404	-0.47197	0.636948		1.03497	1.32235	1.09868	3.23845	0	1.62351	0	0	0	0	0	0.520036	1.27671	0.571539	0	0	1.58538	0	ENSG00000058668	493	protein_coding	ATP2B4
ENSG00000058729.11	0.418099	0.0340586	2.9333	0.011611	0.990736		1.03497	0	1.09868	3.23845	0	0	0	0	0	0.533756	0.898695	0	0	0	0	0.721232	0	0	ENSG00000058729	55781	protein_coding	RIOK2
ENSG00000058799.15	0.331303	3.25956	4.77582	0.682513	0.494915		0	0	0	0	0	1.62351	4.33994	0	0	0	0	0	0	0	0	0	0	0	ENSG00000058799	54432	protein_coding	YIPF1
ENSG00000058804.12	12.8723	0.144889	0.540396	0.268115	0.78861	0.929938	10.3497	6.61176	7.69074	4.85767	8.22788	12.9881	10.1265	22.3223	26.3702	17.0802	14.8285	8.32058	15.3205	6.85847	4.72138	10.0972	14.7969	30.1323	ENSG00000058804	55706	protein_coding	NDC1
ENSG00000059122.17	1.10887	-1.25466	1.68858	-0.743024	0.457467		1.03497	0	1.09868	1.61922	1.37131	1.62351	0	1.86019	0	1.06751	0.449347	0.520036	3.83014	1.14308	0	0.721232	2.11385	1.50662	ENSG00000059122	84256	protein_coding	FLYWCH1
ENSG00000059378.13	0.0317522	0	5.2679	0	1		0	0	0	0	0	0	0	0	0	0	0	0	0	0.571539	0	0	0	0	ENSG00000059378	64761	protein_coding	PARP12
ENSG00000059691.12	0.0803692	2.00908	5.2679	0.381381	0.702921		0	0	0	0	0	0	1.44665	0	0	0	0	0	0	0	0	0	0	0	ENSG00000059691	5188	protein_coding	GATB
ENSG00000059758.8	2.1614	-0.291627	1.29783	-0.224704	0.822209		1.03497	3.96705	0	1.61922	1.37131	0	1.44665	1.86019	1.88359	4.27004	6.29086	0.520036	4.46849	1.71462	1.88855	1.44246	2.11385	3.01323	ENSG00000059758	5128	protein_coding	CDK17
ENSG00000059769.20	28.9335	0.464781	0.3276	1.41874	0.155973	0.443968	28.9792	50.2494	32.9603	25.9076	39.7681	32.4703	46.2927	31.6232	32.021	18.6814	17.5246	20.8015	16.5973	22.8616	20.7741	23.8007	24.8377	34.6522	ENSG00000059769	548645	protein_coding	DNAJC25
ENSG00000060138.13	22.8236	0.605366	0.469842	1.28845	0.197591	0.500698	23.8044	31.7364	42.8484	25.9076	28.7976	22.7292	20.253	20.4621	30.1374	35.7616	30.1063	8.32058	17.874	14.2885	11.3313	12.9822	16.9108	16.5728	ENSG00000060138	8531	protein_coding	YBX3
ENSG00000060237.18	417.772	-0.251588	0.142547	-1.76495	0.0775728	0.300253	426.408	387.449	414.201	323.845	305.803	313.338	406.508	446.446	455.828	361.353	411.602	540.838	371.523	418.938	375.822	556.791	460.819	542.382	ENSG00000060237	65125	protein_coding	WNK1
ENSG00000060303.5	0.0635044	0	5.2679	0	1		0	0	0	0	0	0	0	0	0	0	0	0	0	1.14308	0	0	0	0	ENSG00000060303		processed_pseudogene	RPS17P5
ENSG00000060339.14	121.479	0.458083	0.214932	2.1313	0.0330648	0.171763	148.001	128.268	141.729	123.061	152.216	134.752	114.285	130.213	124.317	140.911	168.955	91.5264	107.244	109.736	107.648	93.7602	96.18	73.8242	ENSG00000060339	55749	protein_coding	CCAR1
ENSG00000060642.11	0.206688	3.01198	5.22834	0.576087	0.564556		0	0	0	0	0	0	0	3.72038	0	0	0	0	0	0	0	0	0	0	ENSG00000060642	55650	protein_coding	PIGV
ENSG00000060656.20	0.115159	0	5.2679	0	1		0	0	0	0	0	1.62351	0	0	0	0	0.449347	0	0	0	0	0	0	0	ENSG00000060656	10076	protein_coding	PTPRU
ENSG00000060718.22	3.1719	-2.07033	1.37236	-1.50859	0.131402	0.405814	1.03497	2.6447	2.19735	1.61922	0	1.62351	1.44665	1.86019	0	1.60127	1.34804	11.9608	1.27671	5.14385	8.49849	3.60616	3.69923	7.53308	ENSG00000060718	1301	protein_coding	COL11A1
ENSG00000060749.16	9.25986	-0.555819	0.622637	-0.892687	0.372025	0.684812	7.2448	18.5129	8.78942	4.85767	9.5992	12.9881	5.78659	3.72038	11.3015	9.07385	8.98695	11.4408	10.2137	9.14463	6.60994	12.2609	11.6262	4.51985	ENSG00000060749	79832	protein_coding	QSER1
ENSG00000060982.15	0.0801369	-0.776194	5.23006	-0.14841	0.882019		0	0	0	0	0	0	0	0	0	0	0	0	0	0	0	1.44246	0	0	ENSG00000060982	586	protein_coding	BCAT1
ENSG00000061273.18	0.0899569	0	5.2679	0	1		0	0	0	1.61922	0	0	0	0	0	0	0	0	0	0	0	0	0	0	ENSG00000061273	51564	protein_coding	HDAC7
ENSG00000061656.10	0.0249637	0	5.2679	0	1		0	0	0	0	0	0	0	0	0	0	0.449347	0	0	0	0	0	0	0	ENSG00000061656	6676	protein_coding	SPAG4
ENSG00000061676.15	12.741	-0.14359	0.539726	-0.266042	0.790207	0.931265	18.6295	6.61176	10.9868	19.4307	13.7131	16.2351	17.3598	7.44076	5.65076	12.8101	18.8726	10.9208	8.93699	9.71617	16.997	10.8185	12.1546	12.0529	ENSG00000061676	10787	protein_coding	NCKAP1
ENSG00000061936.10	3.36431	-0.181944	0.975741	-0.186467	0.852078	0.952089	3.10492	5.28941	1.09868	1.61922	5.48525	1.62351	5.78659	3.72038	0	4.27004	4.49347	2.60018	2.55342	4.00077	4.72138	6.49109	3.69923	0	ENSG00000061936	6433	protein_coding	SFSWAP
ENSG00000061938.20	0.0650322	0.0108199	5.26091	0.00205666	0.998359		0	0	0	0	0	0	0	0	0	0	0.449347	0	0	0	0	0.721232	0	0	ENSG00000061938	10188	protein_coding	TNK2
ENSG00000061987.16	16.29	-0.448378	0.482269	-0.929728	0.352512	0.668774	11.3847	10.5788	9.88809	25.9076	15.0845	27.5997	18.8064	5.58057	11.3015	12.8101	16.1765	22.3616	19.1507	16.0031	22.6626	20.9157	17.9677	9.0397	ENSG00000061987	23041	protein_coding	MON2
ENSG00000062194.16	82.9188	-0.0899344	0.233182	-0.385684	0.699731	0.888162	87.9726	83.3082	115.361	106.869	79.5362	64.9406	75.2256	66.9669	77.227	98.211	93.0149	72.2851	84.263	80.587	67.9879	69.9595	72.3992	96.4235	ENSG00000062194	65056	protein_coding	GPBP1
ENSG00000062282.15	0.930135	0	2.46407	0	1		2.06994	0	2.19735	3.23845	2.74263	6.49406	0	0	0	0	0	0	0	0	0	0	0	0	ENSG00000062282	84649	protein_coding	DGAT2
ENSG00000062485.19	1.6173	2.75481	1.50397	1.83169	0.0669973		1.03497	1.32235	1.09868	3.23845	4.11394	3.24703	5.78659	3.72038	0	0	0.449347	0	0.638356	0.571539	2.83283	0	1.05692	0	ENSG00000062485	1431	protein_coding	CS
ENSG00000062598.18	8.79583	-0.127123	0.573414	-0.221695	0.824551	0.942107	8.27978	6.61176	6.59206	3.23845	5.48525	1.62351	11.5732	9.30095	7.53434	10.6751	6.74021	14.561	13.4055	14.2885	6.60994	8.65478	11.0977	12.0529	ENSG00000062598	63916	protein_coding	ELMO2
ENSG00000062650.19	113.176	0.512797	0.203907	2.51486	0.011908	0.08219	138.686	137.525	125.249	118.203	131.646	123.387	122.965	141.375	118.666	116.359	131.659	80.0856	89.3699	95.447	98.2048	105.3	77.1554	85.8772	ENSG00000062650	23063	protein_coding	WAPL
ENSG00000062716.13	35.7587	0.101994	0.322299	0.316459	0.751654	0.909728	24.8393	39.6705	41.7497	25.9076	41.1394	32.4703	54.9726	31.6232	45.2061	38.4304	24.7141	22.8816	38.3014	33.1493	23.6069	33.8979	44.3908	46.7051	ENSG00000062716	81671	protein_coding	VMP1
ENSG00000062725.10	30.2139	0.730925	0.346022	2.11237	0.0346549	0.177658	55.8885	35.7035	51.6378	34.0037	45.2534	35.7173	24.593	33.4834	28.2538	27.7553	23.8154	20.8015	24.2575	21.147	30.2169	17.3096	17.4392	16.5728	ENSG00000062725	10513	protein_coding	APPBP2
ENSG00000062822.15	0.745069	-2.5264	1.8658	-1.35406	0.175718		0	0	0	0	0	0	0	0	0	1.06751	1.34804	1.04007	1.27671	2.28616	0.944277	2.88493	1.05692	1.50662	ENSG00000062822	5424	protein_coding	POLD1
ENSG00000063015.20	0.144739	0.0108141	5.26091	0.00205555	0.99836		0	0	1.09868	0	0	0	0	0	0	0	0	0	0	0	0	0	0	1.50662	ENSG00000063015	124925	protein_coding	SEZ6
ENSG00000063046.18	20.2497	-0.491312	0.382157	-1.28563	0.198573	0.501566	14.4896	23.8023	15.3815	11.3346	8.22788	16.2351	17.3598	20.4621	20.7194	22.9515	22.018	24.4417	24.8959	22.8616	15.1084	25.2431	24.3092	34.6522	ENSG00000063046	1975	protein_coding	EIF4B
ENSG00000063169.11	0.323462	-1.47671	2.72248	-0.542412	0.587534		0	1.32235	0	0	0	0	0	0	0	0.533756	0	0	0.638356	0.571539	0	0.721232	0.528462	1.50662	ENSG00000063169	29998	protein_coding	BICRA
ENSG00000063177.13	78.1987	-0.178226	0.213091	-0.836385	0.402938	0.7169	92.1125	71.407	78.0061	102.011	63.0804	76.3052	69.439	98.5901	64.0419	75.7933	69.6489	73.3251	69.5808	72.5855	67.9879	83.6629	85.0823	94.9169	ENSG00000063177	6141	protein_coding	RPL18
ENSG00000063180.9	0.218211	0	4.24796	0	1		0	0	1.09868	1.61922	0	0	0	0	0	0	0	0	0.638356	0.571539	0	0	0	0	ENSG00000063180	770	protein_coding	CA11
ENSG00000063244.13	13.7594	-0.843828	0.578606	-1.45838	0.144735	0.426747	11.3847	21.1576	15.3815	19.4307	12.3418	6.49406	10.1265	3.72038	9.41793	27.2215	11.2337	15.0811	14.6822	11.4308	14.1642	10.0972	13.2115	21.0926	ENSG00000063244	11338	protein_coding	U2AF2
ENSG00000063245.15	0.363285	0.894313	3.54098	0.252561	0.800607		0	0	0	0	0	1.62351	1.44665	0	1.88359	0	0	0	0	0	0	0	1.58538	0	ENSG00000063245	29924	protein_coding	EPN1
ENSG00000063322.15	1.97734	-0.275034	1.55415	-0.176968	0.859534		2.06994	0	1.09868	3.23845	1.37131	12.9881	0	0	3.76717	1.06751	0.449347	2.60018	1.27671	0.571539	0.944277	0	2.64231	1.50662	ENSG00000063322	55588	protein_coding	MED29
ENSG00000063587.15	9.43929	-0.48668	0.573353	-0.848832	0.395975	0.70887	8.27978	10.5788	3.29603	4.85767	5.48525	9.74109	5.78659	9.30095	11.3015	5.33756	11.2337	7.80055	14.6822	11.4308	13.2199	9.37602	11.6262	16.5728	ENSG00000063587	105373378	protein_coding	ZNF275
ENSG00000063587.15	9.43929	-0.48668	0.573353	-0.848832	0.395975	0.70887	8.27978	10.5788	3.29603	4.85767	5.48525	9.74109	5.78659	9.30095	11.3015	5.33756	11.2337	7.80055	14.6822	11.4308	13.2199	9.37602	11.6262	16.5728	ENSG00000063587	10838	protein_coding	ZNF275
ENSG00000063601.17	0.939581	2.45475	1.78964	1.37165	0.170172		1.03497	1.32235	0	1.61922	1.37131	1.62351	2.89329	0	1.88359	0.533756	0.449347	1.04007	1.27671	1.14308	0	0.721232	0	0	ENSG00000063601	8776	protein_coding	MTMR1
ENSG00000063660.9	0.0317522	0	5.2679	0	1		0	0	0	0	0	0	0	0	0	0	0	0	0	0.571539	0	0	0	0	ENSG00000063660	2817	protein_coding	GPC1
ENSG00000063854.13	0.361789	1.00001	2.75463	0.363029	0.716583		0	1.32235	0	0	0	0	0	1.86019	0	1.06751	0.449347	0.520036	0	0.571539	0	0.721232	0	0	ENSG00000063854	3029	protein_coding	HAGH
ENSG00000063978.16	1.2002	2.00285	1.87737	1.06684	0.286046		2.06994	1.32235	0	3.23845	0	4.87054	0	1.86019	1.88359	2.13502	0.449347	0.520036	0.638356	1.14308	0.944277	0	0.528462	0	ENSG00000063978	6047	protein_coding	RNF4
ENSG00000064042.18	0.594693	2.08993	2.12505	0.98347	0.325376		0	0	0	0	0	1.62351	4.33994	0	1.88359	0	0.449347	0.520036	0.638356	0	0	0.721232	0.528462	0	ENSG00000064042	22998	protein_coding	LIMCH1
ENSG00000064102.15	4.07955	0.823605	0.887073	0.928452	0.353173	0.668823	5.17486	2.6447	3.29603	3.23845	6.85657	6.49406	7.23323	1.86019	3.76717	1.60127	4.49347	4.68033	5.74521	6.28693	2.83283	3.60616	2.11385	1.50662	ENSG00000064102	55726	protein_coding	INTS13
ENSG00000064309.14	0.153128	-1.52379	5.20164	-0.292944	0.769565		0	0	0	0	0	0	0	0	0	0	0	0	0	0	0	0.721232	0.528462	1.50662	ENSG00000064309	50937	protein_coding	CDON
ENSG00000064313.12	2.40443	-1.85625	1.4096	-1.31686	0.187885	0.488971	1.03497	5.28941	2.19735	6.4769	1.37131	0	2.89329	0	0	1.60127	2.69608	3.64025	2.55342	1.71462	0	7.21232	1.58538	3.01323	ENSG00000064313	6873	protein_coding	TAF2
ENSG00000064393.16	214.998	1.68841	0.180403	9.35915	8.03805e-21	1.76301e-18	466.772	416.541	426.287	323.845	307.174	305.221	350.088	286.469	286.305	89.1372	101.103	58.2441	49.7918	55.4393	56.6566	80.0568	99.3508	111.49	ENSG00000064393	28996	protein_coding	HIPK2
ENSG00000064419.13	0.377781	3.39595	3.11549	1.09002	0.275703		0	0	0	0	0	0	2.89329	0	1.88359	0.533756	0.449347	1.04007	0	0	0	0	0	0	ENSG00000064419	23534	protein_coding	TNPO3
ENSG00000064601.20	0.201667	0.121588	4.37137	0.0278145	0.97781		0	0	0	0	0	1.62351	0	0	0	0.533756	0	0	0	0	0.944277	0	0.528462	0	ENSG00000064601	5476	protein_coding	CTSA
ENSG00000064607.17	0.0961073	0	5.2679	0	1		0	0	0	0	0	0	0	0	0	0	0	0.520036	0.638356	0.571539	0	0	0	0	ENSG00000064607	10147	protein_coding	SUGP2
ENSG00000064651.14	46.9121	-0.954376	0.293563	-3.25101	0.00114996	0.0138498	19.6645	31.7364	16.4802	17.8115	17.8271	40.5879	27.4863	27.9029	41.4389	53.9093	51.2256	46.8033	79.1562	98.3047	88.762	60.5835	64.4723	60.2647	ENSG00000064651	6558	protein_coding	SLC12A2
ENSG00000064652.11	0.0288909	0	5.2679	0	1		0	0	0	0	0	0	0	0	0	0	0	0.520036	0	0	0	0	0	0	ENSG00000064652	28966	protein_coding	SNX24
ENSG00000064666.15	0.17982	0.12283	5.20628	0.0235926	0.981178		2.06994	0	0	0	0	0	0	0	0	0	0	0	0.638356	0	0	0	0.528462	0	ENSG00000064666	1265	protein_coding	CNN2
ENSG00000064703.12	1.24461	-0.00180224	1.53968	-0.00117053	0.999066		0	0	3.29603	1.61922	0	0	4.33994	0	0	2.66878	1.79739	1.04007	1.27671	1.14308	0.944277	2.1637	2.11385	0	ENSG00000064703	11218	protein_coding	DDX20
ENSG00000064726.10	9.43519	0.80733	0.602423	1.34014	0.180201	0.479776	11.3847	7.93411	6.59206	21.0499	16.4558	9.74109	7.23323	13.0213	11.3015	9.07385	6.29086	4.16029	8.29863	11.4308	8.49849	2.88493	8.45539	6.02647	ENSG00000064726	53339	protein_coding	BTBD1
ENSG00000064933.18	0.214147	-1.32991	4.20479	-0.316286	0.751786		0	0	1.09868	0	0	0	0	0	0	0	0.449347	0	0	0	0	0.721232	1.58538	0	ENSG00000064933	5378	protein_coding	PMS1
ENSG00000064961.19	5.55822	-0.921852	0.837974	-1.1001	0.271291	0.585276	4.13989	1.32235	3.29603	9.71535	5.48525	0	5.78659	3.72038	1.88359	5.33756	6.29086	12.4809	9.57534	4.00077	3.77711	7.93355	4.75615	10.5463	ENSG00000064961	10362	protein_coding	HMG20B
ENSG00000064989.13	0.0499275	0	5.2679	0	1		0	0	0	0	0	0	0	0	0	0	0.898695	0	0	0	0	0	0	0	ENSG00000064989	10203	protein_coding	CALCRL
ENSG00000064995.18	0.0288909	0	5.2679	0	1		0	0	0	0	0	0	0	0	0	0	0	0.520036	0	0	0	0	0	0	ENSG00000064995	6882	protein_coding	TAF11
ENSG00000064999.15	0.858144	-1.38822	1.81341	-0.765527	0.443958		1.03497	0	1.09868	0	1.37131	1.62351	0	1.86019	0	1.60127	0.449347	0.520036	0.638356	0.571539	0	0	3.17077	1.50662	ENSG00000064999	23294	protein_coding	ANKS1A
ENSG00000065029.15	0.0317522	0	5.2679	0	1		0	0	0	0	0	0	0	0	0	0	0	0	0	0.571539	0	0	0	0	ENSG00000065029	7629	protein_coding	ZNF76
ENSG00000065057.9	0.0837009	0.0108199	5.26091	0.00205666	0.998359		0	0	0	0	0	0	0	0	0	0	0	0	0	0	0	0	0	1.50662	ENSG00000065057	4913	protein_coding	NTHL1
ENSG00000065135.12	3.09669	-0.410234	0.984699	-0.416608	0.676965	0.880693	0	2.6447	3.29603	3.23845	5.48525	4.87054	1.44665	3.72038	3.76717	2.66878	2.69608	4.16029	1.91507	2.8577	2.83283	4.32739	5.81308	0	ENSG00000065135	2773	protein_coding	GNAI3
ENSG00000065150.21	26.0757	-0.141959	0.460466	-0.308295	0.757858	0.912361	28.9792	23.8023	24.1709	27.5268	19.1984	35.7173	20.253	29.7631	26.3702	30.4241	44.0361	8.32058	28.726	22.8616	15.1084	25.9644	28.0085	30.1323	ENSG00000065150	3843	protein_coding	IPO5
ENSG00000065154.12	0.0901953	0	5.2679	0	1		0	0	0	0	0	1.62351	0	0	0	0	0	0	0	0	0	0	0	0	ENSG00000065154	4942	protein_coding	OAT
ENSG00000065183.16	1.77377	0.516844	1.55022	0.3334	0.738833		1.03497	1.32235	2.19735	4.85767	1.37131	0	4.33994	0	0	4.27004	1.34804	0	1.91507	1.71462	4.72138	0.721232	2.11385	0	ENSG00000065183	10885	protein_coding	WDR3
ENSG00000065243.20	93.7381	0.0641909	0.186749	0.343729	0.73105	0.901948	79.6928	81.9858	70.3153	90.6766	91.878	115.27	92.5854	85.5688	105.481	90.7385	102.002	102.967	95.7534	107.449	102.926	94.4814	85.6108	91.9036	ENSG00000065243	5586	protein_coding	PKN2
ENSG00000065268.11	0.882169	0.104047	2.03723	0.0510728	0.959268		1.03497	2.6447	1.09868	1.61922	2.74263	0	0	0	0	1.60127	1.34804	1.04007	1.27671	0	0.944277	0	0.528462	0	ENSG00000065268	57418	protein_coding	WDR18
ENSG00000065308.5	0.159234	-1.17407	5.21735	-0.225032	0.821954		0	0	0	0	0	0	0	0	0	0	0	0	0.638356	0	0	0.721232	0	1.50662	ENSG00000065308	9697	protein_coding	TRAM2
ENSG00000065320.9	3.63226	-0.377319	0.803226	-0.469755	0.63853	0.867188	0	1.32235	0	1.61922	0	6.49406	5.78659	5.58057	5.65076	1.60127	2.69608	1.04007	5.10685	4.00077	1.88855	7.21232	6.34154	9.0397	ENSG00000065320	9423	protein_coding	NTN1
ENSG00000065413.20	6.28524	-1.15392	0.884041	-1.30528	0.191797	0.494911	2.06994	1.32235	8.78942	6.4769	5.48525	6.49406	2.89329	7.44076	1.88359	2.66878	2.69608	16.1211	8.29863	5.14385	9.44277	10.8185	10.5692	4.51985	ENSG00000065413	91526	protein_coding	ANKRD44
ENSG00000065427.15	12.2897	-0.00597645	0.516732	-0.0115658	0.990772	0.998008	11.3847	15.8682	14.2828	11.3346	9.5992	16.2351	13.0198	13.0213	9.41793	9.07385	14.8285	5.7204	13.4055	14.86	11.3313	8.65478	11.0977	18.0794	ENSG00000065427	3735	protein_coding	KARS1
ENSG00000065485.20	0.426632	-0.793206	2.69742	-0.294061	0.768711		0	0	0	1.61922	0	0	0	1.86019	0	0.533756	0	0	0.638356	0	0	1.44246	1.58538	0	ENSG00000065485	10954	protein_coding	PDIA5
ENSG00000065491.8	1.21636	3.87657	1.71389	2.26186	0.023706		2.06994	1.32235	1.09868	3.23845	1.37131	1.62351	2.89329	0	3.76717	0.533756	0.449347	1.04007	1.91507	0.571539	0	0	0	0	ENSG00000065491	55633	protein_coding	TBC1D22B
ENSG00000065526.12	32.642	0.211244	0.310417	0.680516	0.496178	0.780132	30.0142	33.0588	36.2563	29.146	37.0255	37.3408	34.7195	46.5048	35.7881	40.5654	35.0491	24.9617	20.4274	29.72	17.9413	36.0616	34.35	28.6257	ENSG00000065526	23013	protein_coding	SPEN
ENSG00000065534.19	0.830259	-0.486584	2.30418	-0.211174	0.832751		0	0	0	0	0	1.62351	1.44665	0	0	0	0	3.64025	3.19178	2.28616	0	0.721232	0.528462	1.50662	ENSG00000065534	4638	protein_coding	MYLK
ENSG00000065548.18	162.757	-0.279896	0.167013	-1.67589	0.0937596	0.337432	168.7	170.583	135.137	200.784	141.245	167.222	146.111	163.697	129.967	170.268	171.651	150.291	146.184	170.319	161.471	190.405	163.295	182.301	ENSG00000065548	55854	protein_coding	ZC3H15
ENSG00000065559.15	34.1828	0.341619	0.327567	1.0429	0.296996	0.613757	33.1191	30.4141	25.2696	30.7653	30.1689	19.4822	41.9527	46.5048	33.9045	32.5591	22.4674	46.8033	40.2164	49.1524	37.7711	29.5705	38.0492	27.1191	ENSG00000065559	6416	protein_coding	MAP2K4
ENSG00000065613.15	15.037	-0.519395	0.483686	-1.07383	0.2829	0.597956	11.3847	14.5459	12.0854	12.9538	13.7131	12.9881	14.4665	11.1611	7.53434	13.8776	26.0622	14.041	18.5123	17.1462	19.8298	16.5883	12.6831	21.0926	ENSG00000065613	9748	protein_coding	SLK
ENSG00000065615.14	0.0590121	0.122889	5.26396	0.0233453	0.981375		0	0	0	0	0	0	0	0	0	0.533756	0	0	0	0	0	0	0.528462	0	ENSG00000065615	51167	protein_coding	CYB5R4
ENSG00000065615.14	0.0590121	0.122889	5.26396	0.0233453	0.981375		0	0	0	0	0	0	0	0	0	0.533756	0	0	0	0	0	0	0.528462	0	ENSG00000065615	123956252	protein_coding	CYB5R4
ENSG00000065665.21	1.05339	1.31819	1.91088	0.689835	0.490298		0	0	0	1.61922	0	4.87054	0	5.58057	0	1.60127	0.898695	0	1.27671	1.14308	0	1.44246	0.528462	0	ENSG00000065665	55176	protein_coding	SEC61A2
ENSG00000065717.15	0.24828	-0.642271	3.29343	-0.195016	0.84538		0	0	0	0	0	0	0	0	0	0	0.449347	1.56011	0.638356	0.571539	0	0.721232	0.528462	0	ENSG00000065717	7089	protein_coding	TLE2
ENSG00000065809.13	12.1935	-0.974905	0.644046	-1.51372	0.130097	0.404427	16.5596	2.6447	14.2828	14.573	15.0845	12.9881	13.0198	3.72038	1.88359	14.4114	13.4804	11.9608	19.1507	20.5754	5.66566	12.2609	12.1546	15.0662	ENSG00000065809	83641	protein_coding	FAM107B
ENSG00000065833.9	2.18686	3.29212	1.37735	2.39019	0.0168397		2.06994	0	1.09868	4.85767	4.11394	3.24703	7.23323	5.58057	1.88359	0	2.69608	0.520036	0.638356	2.28616	1.88855	0.721232	0.528462	0	ENSG00000065833	4199	protein_coding	ME1
ENSG00000065882.16	0.361212	0.027516	3.28727	0.00837046	0.993321		0	0	0	1.61922	2.74263	0	0	0	0	0	0.898695	0.520036	0	0	0	0.721232	0	0	ENSG00000065882	23216	protein_coding	TBC1D1
ENSG00000065883.16	30.8314	-0.062758	0.338792	-0.185241	0.85304	0.952089	39.3289	22.48	34.059	30.7653	20.5697	40.5879	23.1463	33.4834	35.7881	24.5528	39.9919	31.2022	28.726	25.1477	31.1611	34.6191	32.2362	27.1191	ENSG00000065883	8621	protein_coding	CDK13
ENSG00000065911.13	0.421865	0	3.48052	0	1		0	1.32235	0	0	4.11394	1.62351	0	0	0	0.533756	0	0	0	0	0	0	0	0	ENSG00000065911	10797	protein_coding	MTHFD2
ENSG00000065970.9	0.0610376	0	5.2679	0	1		0	0	1.09868	0	0	0	0	0	0	0	0	0	0	0	0	0	0	0	ENSG00000065970	55810	protein_coding	FOXJ2
ENSG00000065978.19	175.487	-0.738848	0.224568	-3.29008	0.00100158	0.0124739	157.316	170.583	145.025	152.207	156.33	160.728	135.985	148.815	141.269	215.637	225.123	133.649	212.573	173.748	118.035	279.838	192.36	239.552	ENSG00000065978	4904	protein_coding	YBX1
ENSG00000066027.12	12.4703	1.834	0.546439	3.35627	0.000790003	0.0103121	13.4546	14.5459	13.1841	14.573	21.941	27.5997	13.0198	31.6232	9.41793	8.54009	8.08825	11.4408	7.66027	7.43001	5.66566	5.04862	3.69923	7.53308	ENSG00000066027	5525	protein_coding	PPP2R5A
ENSG00000066044.15	90.1522	0.293209	0.227112	1.29103	0.196692	0.500387	120.057	107.11	93.3876	97.1535	101.477	71.4346	81.0122	93.0095	101.714	93.4072	81.7812	79.0455	109.159	93.7324	68.9322	69.9595	63.9439	96.4235	ENSG00000066044	1994	protein_coding	ELAVL1
ENSG00000066084.13	42.3985	-0.159473	0.336544	-0.473854	0.635604	0.865591	34.1541	30.4141	32.9603	29.146	28.7976	25.9762	40.5061	61.3863	35.7881	43.768	30.5556	84.7659	44.6849	42.2939	45.3253	52.6499	51.7892	48.2117	ENSG00000066084	57609	protein_coding	DIP2B
ENSG00000066117.15	6.67139	-0.206639	0.748318	-0.276138	0.782442	0.926656	7.2448	1.32235	12.0854	8.09612	2.74263	4.87054	1.44665	5.58057	9.41793	5.87131	9.4363	9.88069	10.2137	7.43001	5.66566	6.49109	4.75615	7.53308	ENSG00000066117	6602	protein_coding	SMARCD1
ENSG00000066135.13	67.8038	0.26002	0.242155	1.07378	0.282923	0.597956	78.6579	63.4729	65.9206	80.9612	58.9665	69.8111	82.4588	57.6659	79.1106	72.5908	75.9397	52.5237	53.6219	74.8716	72.7093	67.0746	62.8869	51.225	ENSG00000066135	9682	protein_coding	KDM4A
ENSG00000066136.20	0.0400684	0.0108199	5.26091	0.00205666	0.998359		0	0	0	0	0	0	0	0	0	0	0	0	0	0	0	0.721232	0	0	ENSG00000066136	4802	protein_coding	NFYC
ENSG00000066279.18	0.852793	-1.41984	2.04511	-0.69426	0.487519		0	0	0	0	1.37131	0	0	0	0	2.66878	0	1.56011	3.19178	2.8577	0.944277	0.721232	0.528462	1.50662	ENSG00000066279	259266	protein_coding	ASPM
ENSG00000066322.15	0.132997	2.00908	5.2679	0.381381	0.702921		0	0	0	0	0	0	0	1.86019	0	0.533756	0	0	0	0	0	0	0	0	ENSG00000066322	64834	protein_coding	ELOVL1
ENSG00000066379.15	0.783671	-1.81172	1.99924	-0.906207	0.364826		0	0	1.09868	3.23845	0	0	0	0	0	0	0.898695	2.60018	1.27671	0.571539	0.944277	1.44246	0.528462	1.50662	ENSG00000066379	30834	protein_coding	POLR1H
ENSG00000066422.5	14.5158	0.181015	0.550502	0.328819	0.742293	0.905895	16.5596	11.9012	17.5788	17.8115	27.4263	40.5879	10.1265	7.44076	11.3015	11.7426	15.2778	13.5209	11.4904	6.85847	16.0527	12.2609	5.81308	7.53308	ENSG00000066422	27107	protein_coding	ZBTB11
ENSG00000066427.24	0.37568	2.00909	3.60523	0.557272	0.577342		0	0	0	1.61922	0	3.24703	1.44665	0	0	0	0.449347	0	0	0	0	0	0	0	ENSG00000066427	4287	protein_coding	ATXN3
ENSG00000066455.13	1.9018	0.131009	1.51524	0.0864614	0.9311		2.06994	0	2.19735	6.4769	4.11394	1.62351	2.89329	0	0	2.13502	2.24674	1.56011	3.19178	1.14308	1.88855	2.1637	0.528462	0	ENSG00000066455	9950	protein_coding	GOLGA5
ENSG00000066468.23	34.2271	1.00887	0.377085	2.67545	0.0074629	0.0585826	47.6087	66.1176	49.4405	82.5804	54.8525	56.823	34.7195	53.9455	18.8359	11.2089	14.3791	18.2013	12.7671	18.2893	25.4955	20.1945	20.0815	10.5463	ENSG00000066468	2263	protein_coding	FGFR2
ENSG00000066629.18	0.0611112	0.122889	5.26396	0.0233453	0.981375		0	0	0	0	0	0	0	0	0	0	0	0	0	0.571539	0	0	0.528462	0	ENSG00000066629	2009	protein_coding	EML1
ENSG00000066651.20	0.431799	1.80525	2.6486	0.681586	0.495501		1.03497	0	0	0	0	1.62351	2.89329	0	0	0.533756	0	0.520036	0.638356	0	0	0	0.528462	0	ENSG00000066651	60487	protein_coding	TRMT11
ENSG00000066654.14	2.40407	0.736143	1.31949	0.5579	0.576913	0.833801	3.10492	3.96705	3.29603	1.61922	5.48525	3.24703	2.89329	1.86019	0	4.8038	3.14543	2.08015	1.27671	2.8577	0.944277	2.1637	0.528462	0	ENSG00000066654	55623	protein_coding	THUMPD1
ENSG00000066697.15	0.0296531	0	5.2679	0	1		0	0	0	0	0	0	0	0	0	0.533756	0	0	0	0	0	0	0	0	ENSG00000066697	91283	protein_coding	MSANTD3
ENSG00000066739.12	0.0697215	0.0108199	5.26091	0.00205666	0.998359		0	0	0	0	0	0	0	0	0	0.533756	0	0	0	0	0	0.721232	0	0	ENSG00000066739	55102	protein_coding	ATG2B
ENSG00000066777.9	74.4678	0.215618	0.220999	0.975649	0.329238	0.64765	101.427	83.3082	80.2034	80.9612	56.2239	73.0582	79.5655	78.128	71.5763	73.1245	87.1734	69.6849	64.474	62.8693	75.5421	62.026	59.7162	81.3573	ENSG00000066777	10565	protein_coding	ARFGEF1
ENSG00000066827.16	0.264839	-0.640094	3.52078	-0.181804	0.855736		0	1.32235	0	0	0	1.62351	0	0	0	0	0	0	0	0.571539	0	0.721232	0.528462	0	ENSG00000066827	57623	protein_coding	ZFAT
ENSG00000066926.12	0.15219	0.972603	5.26091	0.184873	0.853328		0	0	0	0	0	0	1.44665	0	0	0	0	0	0	0.571539	0	0.721232	0	0	ENSG00000066926	2235	protein_coding	FECH
ENSG00000066933.16	19.71	-0.116017	0.423073	-0.274223	0.783913	0.927281	17.5945	7.93411	20.8749	12.9538	8.22788	12.9881	14.4665	29.7631	13.1851	25.0865	14.8285	22.3616	26.1726	32.0062	35.8825	23.8007	20.0815	16.5728	ENSG00000066933	4649	protein_coding	MYO9A
ENSG00000067048.17	2.65936	0.248319	1.10623	0.224473	0.822389	0.941991	2.06994	6.61176	2.19735	1.61922	0	3.24703	1.44665	3.72038	3.76717	1.06751	4.94282	2.60018	2.55342	0.571539	3.77711	3.60616	1.05692	3.01323	ENSG00000067048	8653	protein_coding	DDX3Y
ENSG00000067064.11	0.482314	2.48891	2.52777	0.984629	0.324806		0	0	0	0	0	0	1.44665	1.86019	1.88359	0	0	1.56011	0.638356	0.571539	0	0.721232	0	0	ENSG00000067064	3422	protein_coding	IDI1
ENSG00000067082.15	17.8159	-0.439028	0.429062	-1.02323	0.3062	0.623484	10.3497	19.8353	12.0854	8.09612	13.7131	16.2351	13.0198	13.0213	32.021	18.6814	17.9739	13.0009	22.9808	21.7185	11.3313	28.128	25.8946	22.5993	ENSG00000067082	1316	protein_coding	KLF6
ENSG00000067113.17	0.0689594	0.0108199	5.26091	0.00205666	0.998359		0	0	0	0	0	0	0	0	0	0	0	0.520036	0	0	0	0.721232	0	0	ENSG00000067113	8611	protein_coding	PLPP1
ENSG00000067141.17	70.1053	0.208911	0.249382	0.837713	0.402192	0.716549	68.3082	51.5717	93.3876	66.3882	53.4812	60.07	78.1189	70.6873	77.227	77.9283	85.8254	68.1248	58.7288	67.4416	87.8177	50.4862	73.9846	72.3176	ENSG00000067141	4756	protein_coding	NEO1
ENSG00000067167.8	6.19202	-0.624391	0.740387	-0.843331	0.399044	0.712217	4.13989	2.6447	2.19735	9.71535	4.11394	1.62351	4.33994	3.72038	7.53434	5.33756	7.18956	8.32058	10.2137	9.14463	8.49849	14.4246	5.28462	3.01323	ENSG00000067167	23471	protein_coding	TRAM1
ENSG00000067177.15	0.129607	2.00908	5.2679	0.381381	0.702921		0	0	0	0	0	0	0	0	1.88359	0	0.449347	0	0	0	0	0	0	0	ENSG00000067177	5255	protein_coding	PHKA1
ENSG00000067208.14	62.2995	0.0107583	0.250209	0.0429972	0.965704	0.992089	54.8535	40.9929	68.118	56.6729	45.2534	76.3052	56.4192	65.1067	64.0419	59.7806	73.693	58.2441	61.2822	72.5855	82.1521	64.1897	53.9031	67.7978	ENSG00000067208	7813	protein_coding	EVI5
ENSG00000067225.18	1.03404	1.0262	2.0362	0.50398	0.614276		1.03497	2.6447	0	0	1.37131	1.62351	1.44665	0	0	4.8038	1.34804	0.520036	0.638356	0.571539	1.88855	0.721232	0	0	ENSG00000067225	5315	protein_coding	PKM
ENSG00000067248.10	1.26499	0.669947	1.70379	0.393209	0.694165		0	2.6447	2.19735	0	0	3.24703	1.44665	1.86019	0	1.60127	2.24674	1.04007	3.19178	0.571539	0.944277	0.721232	1.05692	0	ENSG00000067248	54505	protein_coding	DHX29
ENSG00000067334.14	7.34283	0.38208	0.695851	0.549083	0.582949	0.837816	5.17486	9.25646	13.1841	8.09612	8.22788	9.74109	13.0198	1.86019	3.76717	11.2089	8.98695	5.7204	4.46849	6.85847	7.55421	5.76986	4.75615	4.51985	ENSG00000067334	30836	protein_coding	DNTTIP2
ENSG00000067369.14	1.74422	-2.59944	1.5382	-1.68992	0.091043		0	1.32235	1.09868	1.61922	0	1.62351	1.44665	0	0	4.27004	1.79739	1.56011	2.55342	2.8577	0	1.44246	5.28462	4.51985	ENSG00000067369	7158	protein_coding	TP53BP1
ENSG00000067445.21	0.0648232	0.122889	5.26396	0.0233453	0.981375		0	0	0	0	0	0	0	0	0	0	0	0	0.638356	0	0	0	0.528462	0	ENSG00000067445	7216	protein_coding	TRO
ENSG00000067560.13	102.828	-0.0142868	0.201374	-0.0709466	0.94344	0.985119	108.672	83.3082	87.8942	139.253	94.6206	87.6698	86.7988	109.751	107.364	97.1435	88.9708	106.607	126.395	122.881	100.093	102.415	104.635	96.4235	ENSG00000067560	387	protein_coding	RHOA
ENSG00000067596.12	10.5612	0.573512	0.503574	1.13888	0.254752	0.569835	11.3847	9.25646	6.59206	9.71535	12.3418	9.74109	13.0198	18.6019	13.1851	11.2089	6.74021	14.041	8.29863	7.43001	7.55421	11.5397	7.39846	12.0529	ENSG00000067596	1659	protein_coding	DHX8
ENSG00000067646.12	0.734318	0.290329	2.02138	0.143629	0.885793		1.03497	1.32235	1.09868	0	0	0	0	0	1.88359	1.60127	0	0.520036	1.27671	2.28616	0.944277	0.721232	0.528462	0	ENSG00000067646	7544	protein_coding	ZFY
ENSG00000067704.10	2.24016	1.19278	1.10072	1.08364	0.278526	0.593747	3.10492	1.32235	3.29603	0	4.11394	0	2.89329	7.44076	3.76717	0.533756	0.449347	2.08015	1.91507	3.42924	0	2.88493	1.58538	1.50662	ENSG00000067704	55699	protein_coding	IARS2
ENSG00000067715.14	0.197187	0	5.03899	0	1		1.03497	0	0	0	1.37131	0	0	0	0	0	0	0	0	1.14308	0	0	0	0	ENSG00000067715	6857	protein_coding	SYT1
ENSG00000067798.16	27.0442	0.848492	0.360763	2.35193	0.0186761	0.114315	41.3989	44.96	43.9471	19.4307	34.2828	47.0819	36.1662	29.7631	28.2538	12.8101	17.9739	18.2013	19.789	17.7177	18.8855	17.3096	13.2115	25.6125	ENSG00000067798	89795	protein_coding	NAV3
ENSG00000067829.19	0.346008	2.00909	3.34943	0.599832	0.548618		0	0	0	0	2.74263	0	0	1.86019	0	0.533756	0	0.520036	0	0.571539	0	0	0	0	ENSG00000067829	3421	protein_coding	IDH3G
ENSG00000067840.12	0.207242	-1.69872	4.8811	-0.34802	0.727825		0	0	0	0	0	0	0	0	0	0	0	0	0.638356	0	0	0	1.58538	1.50662	ENSG00000067840	57595	protein_coding	PDZD4
ENSG00000067842.17	2.19735	0.53449	1.12244	0.476188	0.633941		1.03497	1.32235	0	0	1.37131	0	7.23323	0	3.76717	1.60127	2.24674	4.68033	3.83014	1.71462	1.88855	0.721232	2.11385	6.02647	ENSG00000067842	492	protein_coding	ATP2B3
ENSG00000067900.8	230.197	-0.0775012	0.155802	-0.497434	0.618883	0.858823	212.169	157.36	204.354	241.264	171.414	209.433	260.396	269.728	233.565	196.422	218.383	260.538	232.362	233.76	240.791	284.165	276.385	241.059	ENSG00000067900	6093	protein_coding	ROCK1
ENSG00000067955.15	1.16985	0.352153	1.85323	0.190022	0.849292		1.03497	0	1.09868	4.85767	1.37131	1.62351	0	1.86019	0	0.533756	2.69608	1.56011	1.27671	1.14308	0.944277	0	1.05692	0	ENSG00000067955	865	protein_coding	CBFB
ENSG00000067992.16	0.926419	2.8722	2.11498	1.35803	0.174454		1.03497	1.32235	0	0	1.37131	0	1.44665	1.86019	0	3.20253	0	0.520036	3.83014	1.14308	0.944277	0	0	0	ENSG00000067992	5165	protein_coding	PDK3
ENSG00000068024.17	0.475335	1.04275	2.48834	0.419056	0.675175		0	1.32235	0	0	0	0	2.89329	0	0	1.60127	0.449347	1.04007	0	0	0	0.721232	0.528462	0	ENSG00000068024	9759	protein_coding	HDAC4
ENSG00000068028.17	27.6941	-0.348389	0.463649	-0.751408	0.452407	0.748198	43.4688	30.4141	25.2696	16.1922	27.4263	25.9762	10.1265	13.0213	37.6717	49.1055	38.1945	18.7213	24.8959	20.5754	41.5482	25.9644	24.3092	25.6125	ENSG00000068028	11186	protein_coding	RASSF1
ENSG00000068078.20	0.112121	2.00908	5.2679	0.381381	0.702921		0	0	0	0	0	0	1.44665	0	0	0	0	0	0	0.571539	0	0	0	0	ENSG00000068078	2261	protein_coding	FGFR3
ENSG00000068079.8	0.787686	-1.98513	1.90819	-1.04033	0.298189		1.03497	0	1.09868	1.61922	0	0	0	0	0	2.13502	0.449347	0.520036	1.91507	1.14308	0	0.721232	0.528462	3.01323	ENSG00000068079	3430	protein_coding	IFI35
ENSG00000068097.15	1.06532	-1.04727	1.58339	-0.661414	0.508347		0	0	1.09868	1.61922	1.37131	1.62351	1.44665	1.86019	0	0	0	0	1.91507	1.14308	0	1.44246	2.64231	3.01323	ENSG00000068097	63897	protein_coding	HEATR6
ENSG00000068120.15	0.0524598	0	5.2679	0	1		0	0	0	0	0	0	0	0	0	0	0	0	0	0	0.944277	0	0	0	ENSG00000068120	80347	protein_coding	COASY
ENSG00000068137.15	1.26385	2.95854	1.96061	1.50899	0.131301		2.06994	0	2.19735	3.23845	1.37131	3.24703	0	0	3.76717	0.533756	3.14543	0.520036	0	1.71462	0.944277	0	0	0	ENSG00000068137	79990	protein_coding	PLEKHH3
ENSG00000068305.17	30.152	0.463959	0.343495	1.3507	0.176791	0.475763	38.294	40.9929	31.8616	56.6729	31.5402	37.3408	30.3796	29.7631	35.7881	25.0865	30.5556	19.2413	18.5123	21.147	28.3283	27.4068	23.2523	16.5728	ENSG00000068305	4205	protein_coding	MEF2A
ENSG00000068308.14	13.9551	-0.526197	0.501256	-1.04976	0.29383	0.610777	6.20983	18.5129	12.0854	14.573	12.3418	6.49406	8.67988	13.0213	15.0687	13.3439	11.2337	22.8816	16.5973	12.0023	16.0527	20.1945	15.3254	16.5728	ENSG00000068308	55593	protein_coding	OTUD5
ENSG00000068323.17	6.08309	0.164029	0.641057	0.255873	0.798049	0.933825	2.06994	5.28941	3.29603	1.61922	4.11394	4.87054	11.5732	9.30095	3.76717	5.87131	7.63891	7.28051	8.29863	6.85847	6.60994	10.0972	7.92692	3.01323	ENSG00000068323	7030	protein_coding	TFE3
ENSG00000068354.16	0.0400684	0.0108199	5.26091	0.00205666	0.998359		0	0	0	0	0	0	0	0	0	0	0	0	0	0	0	0.721232	0	0	ENSG00000068354	4943	protein_coding	TBC1D25
ENSG00000068366.20	2.84701	-0.625713	1.25503	-0.498566	0.618085	0.858621	4.13989	6.61176	0	0	4.11394	4.87054	2.89329	0	1.88359	4.27004	4.94282	1.56011	2.55342	4.00077	0.944277	2.88493	1.05692	4.51985	ENSG00000068366	2182	protein_coding	ACSL4
ENSG00000068383.19	9.21888	0.825696	0.594082	1.38987	0.164569	0.455622	9.31475	1.32235	8.78942	4.85767	8.22788	11.3646	21.6997	16.7417	11.3015	3.73629	5.84152	13.0009	8.93699	5.14385	7.55421	13.7034	6.87	7.53308	ENSG00000068383	3632	protein_coding	INPP5A
ENSG00000068400.13	0.887651	-0.668496	2.08838	-0.320103	0.74889		0	0	2.19735	3.23845	0	1.62351	0	0	0	1.06751	0.449347	3.12022	0	1.14308	1.88855	0.721232	0.528462	0	ENSG00000068400	56850	protein_coding	GRIPAP1
ENSG00000068650.18	0.369598	2.0091	2.75026	0.730513	0.465077		0	0	1.09868	1.61922	0	0	0	1.86019	0	0.533756	0.449347	0.520036	0	0.571539	0	0	0	0	ENSG00000068650	23250	protein_coding	ATP11A
ENSG00000068654.16	22.2598	0.153661	0.476911	0.322201	0.7473	0.909545	32.0841	11.9012	16.4802	17.8115	28.7976	27.5997	14.4665	31.6232	28.2538	29.8903	40.4413	17.1612	10.2137	20.0039	10.387	30.2917	22.7238	10.5463	ENSG00000068654	25885	protein_coding	POLR1A
ENSG00000068697.7	14.592	1.29753	0.469593	2.7631	0.00572556	0.0481889	12.4197	23.8023	12.0854	21.0499	23.3123	17.8587	30.3796	20.4621	15.0687	8.54009	8.5376	13.5209	8.29863	9.14463	8.49849	7.21232	7.39846	15.0662	ENSG00000068697	9741	protein_coding	LAPTM4A
ENSG00000068745.15	2.99762	2.62278	1.08156	2.42499	0.0153089	0.0992439	0	1.32235	3.29603	3.23845	2.74263	8.11757	7.23323	7.44076	3.76717	1.06751	2.24674	3.12022	2.55342	2.28616	2.83283	2.1637	0.528462	0	ENSG00000068745	51447	protein_coding	IP6K2
ENSG00000068784.13	0.277584	2.00909	3.95933	0.507432	0.611852		0	0	0	0	0	1.62351	0	0	1.88359	0	0.449347	1.04007	0	0	0	0	0	0	ENSG00000068784	55133	protein_coding	SRBD1
ENSG00000068796.19	85.626	0.0554456	0.223324	0.248275	0.803922	0.936113	66.2382	72.7293	72.5127	87.4381	71.3083	97.4109	79.5655	66.9669	107.364	85.4009	108.293	93.0865	98.3069	91.4463	101.982	103.136	70.2854	67.7978	ENSG00000068796	3796	protein_coding	KIF2A
ENSG00000068831.19	0.243784	0	4.69275	0	1		0	0	2.19735	1.61922	0	0	0	0	0	0	0	0	0	0.571539	0	0	0	0	ENSG00000068831	10235	protein_coding	RASGRP2
ENSG00000068878.15	17.8136	0.883354	0.38249	2.30948	0.0209169	0.123623	13.4546	10.5788	15.3815	24.2884	21.941	12.9881	26.0396	31.6232	26.3702	14.9452	15.2778	13.0009	17.874	16.5746	16.997	19.4733	14.7969	9.0397	ENSG00000068878	23198	protein_coding	PSME4
ENSG00000068903.20	0.0400684	0.0108199	5.26091	0.00205666	0.998359		0	0	0	0	0	0	0	0	0	0	0	0	0	0	0	0.721232	0	0	ENSG00000068903	22933	protein_coding	SIRT2
ENSG00000068912.14	20.2822	0.349993	0.424857	0.823792	0.410058	0.722333	19.6645	17.1906	17.5788	19.4307	13.7131	19.4822	24.593	37.2038	24.4866	8.00633	12.1324	22.8816	25.5342	20.0039	13.2199	15.1459	21.6669	33.1456	ENSG00000068912	27248	protein_coding	ERLEC1
ENSG00000069020.18	24.3367	-1.00731	0.373685	-2.69561	0.00702594	0.0561506	8.27978	9.25646	16.4802	8.09612	10.9705	17.8587	30.3796	14.8815	24.4866	12.8101	19.3219	24.9617	26.811	36.007	36.8268	53.3712	48.09	39.172	ENSG00000069020	375449	protein_coding	MAST4
ENSG00000069188.17	0.0524598	0	5.2679	0	1		0	0	0	0	0	0	0	0	0	0	0	0	0	0	0.944277	0	0	0	ENSG00000069188	54549	protein_coding	SDK2
ENSG00000069248.12	0.029359	0.122889	5.26396	0.0233454	0.981375		0	0	0	0	0	0	0	0	0	0	0	0	0	0	0	0	0.528462	0	ENSG00000069248	55746	protein_coding	NUP133
ENSG00000069275.13	247.49	-0.187511	0.151121	-1.2408	0.214679	0.522214	206.994	227.444	249.4	228.311	270.149	261.386	228.57	202.761	197.776	301.572	288.481	233.496	256.619	312.06	266.286	238.728	225.653	259.138	ENSG00000069275	64710	protein_coding	NUCKS1
ENSG00000069329.18	83.7475	-0.036512	0.205117	-0.178006	0.858718	0.954128	79.6928	72.7293	72.5127	92.2958	83.6501	89.2933	65.0991	70.6873	99.83	84.8671	104.249	93.6065	88.7315	86.874	83.0964	87.9903	72.3992	79.8507	ENSG00000069329	55737	protein_coding	VPS35
ENSG00000069345.12	86.0528	0.194228	0.204517	0.949691	0.34227	0.66045	99.3573	103.143	101.078	116.584	130.275	118.517	75.2256	76.2678	65.9255	73.1245	84.028	65.0045	87.4548	84.5878	77.4307	62.7472	63.4154	64.7845	ENSG00000069345	10294	protein_coding	DNAJA2
ENSG00000069399.15	0.0577818	0	5.2679	0	1		0	0	0	0	0	0	0	0	0	0	0	1.04007	0	0	0	0	0	0	ENSG00000069399	602	protein_coding	BCL3
ENSG00000069424.15	0.0614053	0	5.2679	0	1		0	0	0	0	0	0	0	0	0	0.533756	0	0	0	0.571539	0	0	0	0	ENSG00000069424	8514	protein_coding	KCNAB2
ENSG00000069493.15	0.0921802	0	5.2679	0	1		0	0	0	0	0	0	0	0	0	0	0.449347	0	0.638356	0.571539	0	0	0	0	ENSG00000069493	29121	protein_coding	CLEC2D
ENSG00000069509.6	3.66614	1.395	1.07724	1.29497	0.195332	0.50011	2.06994	1.32235	4.39471	0	1.37131	3.24703	0	13.0213	9.41793	4.27004	1.34804	4.68033	10.2137	2.28616	0	2.1637	3.17077	3.01323	ENSG00000069509	139341	protein_coding	FUNDC1
ENSG00000069667.16	70.5012	0.0534484	0.296838	0.180059	0.857106	0.953199	54.8535	54.2164	68.118	89.0573	95.992	74.6817	104.159	94.8697	75.3434	35.2279	33.7011	84.7659	42.1315	51.4385	48.1581	100.972	93.5377	67.7978	ENSG00000069667	6095	protein_coding	RORA
ENSG00000069702.11	2.28774	1.10726	1.16483	0.95057	0.341823	0.65991	2.06994	5.28941	4.39471	6.4769	1.37131	1.62351	4.33994	3.72038	0	2.13502	1.34804	1.04007	1.27671	1.14308	0.944277	1.44246	1.05692	1.50662	ENSG00000069702	7049	protein_coding	TGFBR3
ENSG00000069849.11	0.0354642	0	5.2679	0	1		0	0	0	0	0	0	0	0	0	0	0	0	0.638356	0	0	0	0	0	ENSG00000069849	483	protein_coding	ATP1B3
ENSG00000069869.16	31.5567	-0.530829	0.384193	-1.38167	0.167073	0.459018	25.8743	21.1576	19.7762	25.9076	30.1689	24.3527	26.0396	37.2038	18.8359	21.884	38.6439	48.8834	42.1315	38.2931	33.0497	58.4198	33.2931	24.1059	ENSG00000069869	4734	protein_coding	NEDD4
ENSG00000069956.12	4.30389	1.50322	0.891752	1.6857	0.0918543	0.332089	2.06994	3.96705	5.49339	8.09612	8.22788	8.11757	5.78659	7.44076	3.76717	4.8038	1.34804	0.520036	4.46849	2.8577	4.72138	2.1637	2.11385	1.50662	ENSG00000069956	5597	protein_coding	MAPK6
ENSG00000070010.19	23.8261	0.713614	0.382682	1.86477	0.0622134	0.260741	27.9442	34.3811	37.355	37.2422	47.996	47.0819	33.2729	16.7417	22.603	17.6139	17.9739	14.561	11.4904	6.28693	11.3313	18.752	12.6831	13.5596	ENSG00000070010	7353	protein_coding	UFD1
ENSG00000070018.9	30.7931	0.16404	0.392893	0.417518	0.6763	0.880693	43.4688	51.5717	26.3683	24.2884	34.2828	38.9643	27.4863	40.9242	22.603	22.9515	17.0752	37.4426	33.1945	24.0046	32.1054	28.128	34.35	15.0662	ENSG00000070018	4040	protein_coding	LRP6
ENSG00000070047.13	1.42996	1.17524	1.33189	0.882385	0.377569		1.03497	2.6447	0	1.61922	0	1.62351	5.78659	3.72038	0	0.533756	0.898695	0	1.27671	1.71462	0.944277	2.88493	1.05692	0	ENSG00000070047	57661	protein_coding	PHRF1
ENSG00000070061.16	0.499273	0.112004	2.48586	0.0450565	0.964062		1.03497	1.32235	1.09868	0	2.74263	0	0	0	0	0.533756	0.449347	0	1.27671	0	0	0	0.528462	0	ENSG00000070061	8518	protein_coding	ELP1
ENSG00000070081.17	1.17233	0.692043	1.5832	0.437117	0.662026		0	0	0	1.61922	1.37131	0	1.44665	3.72038	0	1.06751	1.34804	0.520036	3.19178	2.28616	1.88855	0	2.64231	0	ENSG00000070081	4925	protein_coding	NUCB2
ENSG00000070087.14	36.5165	-0.672862	0.357151	-1.88397	0.059569	0.253972	40.3639	34.3811	20.8749	35.6229	38.3968	37.3408	17.3598	24.1825	33.9045	42.1667	28.7582	50.9636	43.4082	38.8647	48.1581	32.4554	34.35	55.7448	ENSG00000070087	5217	protein_coding	PFN2
ENSG00000070159.14	0.206688	3.01198	5.22834	0.576087	0.564556		0	0	0	0	0	0	0	3.72038	0	0	0	0	0	0	0	0	0	0	ENSG00000070159	5774	protein_coding	PTPN3
ENSG00000070193.5	2.9862	-0.431551	1.04055	-0.414735	0.678336	0.880693	5.17486	2.6447	4.39471	0	2.74263	0	4.33994	1.86019	1.88359	1.60127	3.14543	7.80055	3.19178	2.28616	1.88855	1.44246	6.34154	3.01323	ENSG00000070193	2255	protein_coding	FGF10
ENSG00000070214.16	21.9275	-0.452571	0.377712	-1.19819	0.230842	0.543857	23.8044	22.48	18.6775	8.09612	13.7131	19.4822	24.593	13.0213	15.0687	16.5464	17.0752	18.7213	35.7479	36.5785	38.7153	23.8007	27.48	21.0926	ENSG00000070214	23446	protein_coding	SLC44A1
ENSG00000070269.14	1.03329	0.462788	1.67347	0.276543	0.782131		0	0	1.09868	3.23845	1.37131	1.62351	1.44665	0	1.88359	0	1.34804	1.04007	1.27671	0.571539	0.944277	0.721232	0.528462	1.50662	ENSG00000070269	54916	protein_coding	TMEM260
ENSG00000070366.14	3.72786	-0.15135	0.988865	-0.153054	0.878356	0.96318	0	1.32235	2.19735	0	5.48525	3.24703	4.33994	1.86019	3.76717	3.20253	3.14543	13.5209	3.83014	4.57231	4.72138	2.1637	3.69923	6.02647	ENSG00000070366	23293	protein_coding	SMG6
ENSG00000070367.16	24.452	-0.441184	0.408437	-1.08018	0.280063	0.595189	17.5945	26.447	19.7762	30.7653	30.1689	11.3646	28.9329	16.7417	18.8359	30.9578	31.4543	17.1612	18.5123	19.4323	33.994	31.7342	30.6508	25.6125	ENSG00000070367	10640	protein_coding	EXOC5
ENSG00000070413.20	0.255272	2.00909	3.63702	0.552401	0.580674		0	0	1.09868	0	0	0	1.44665	0	0	0.533756	0	0	0	0.571539	0.944277	0	0	0	ENSG00000070413	9993	protein_coding	DGCR2
ENSG00000070444.15	46.1306	-0.215647	0.263981	-0.816903	0.413984	0.724793	41.3989	29.0917	31.8616	30.7653	45.2534	48.7054	46.2927	46.5048	41.4389	50.173	48.5295	53.0437	45.9616	54.2962	64.2108	54.0924	56.5454	42.1853	ENSG00000070444	4335	protein_coding	MNT
ENSG00000070476.15	1.47772	-2.89359	1.58443	-1.82626	0.067811		1.03497	0	1.09868	1.61922	2.74263	1.62351	0	0	0	1.06751	1.79739	5.7204	0.638356	0.571539	0.944277	2.1637	1.05692	4.51985	ENSG00000070476	79364	protein_coding	ZXDC
ENSG00000070495.15	2.15494	0.215039	1.29444	0.166125	0.868059		3.10492	3.96705	1.09868	1.61922	2.74263	6.49406	2.89329	1.86019	0	2.66878	2.24674	0.520036	1.27671	1.71462	2.83283	2.1637	1.58538	0	ENSG00000070495	23210	protein_coding	JMJD6
ENSG00000070501.12	0.255663	0	4.08526	0	1		0	0	1.09868	0	0	0	0	0	0	1.06751	1.79739	0	0.638356	0	0	0	0	0	ENSG00000070501	5423	protein_coding	POLB
ENSG00000070540.13	1.37413	-3.00059	1.60601	-1.86834	0.061714		2.06994	1.32235	0	0	1.37131	1.62351	0	0	0	0.533756	2.24674	3.64025	1.27671	2.28616	0.944277	4.32739	1.58538	1.50662	ENSG00000070540	55062	protein_coding	WIPI1
ENSG00000070610.14	0.116805	0	5.2679	0	1		1.03497	0	0	0	0	0	0	0	0	1.06751	0	0	0	0	0	0	0	0	ENSG00000070610	57704	protein_coding	GBA2
ENSG00000070614.15	41.8698	-0.951703	0.278968	-3.41152	0.000646023	0.0086824	32.0841	33.0588	38.4537	43.7191	35.6542	34.0938	36.1662	24.1825	26.3702	42.7004	47.1815	44.7231	47.2384	48.0093	50.0467	61.3047	54.4315	54.2382	ENSG00000070614	3340	protein_coding	NDST1
ENSG00000070718.12	0.369574	2.00909	3.59892	0.558249	0.576675		2.06994	0	1.09868	0	0	1.62351	0	1.86019	0	0	0	0	0	0	0	0	0	0	ENSG00000070718	10947	protein_coding	AP3M2
ENSG00000070756.17	960.099	-0.421486	0.13511	-3.11957	0.00181114	0.0199725	833.152	864.818	736.114	717.316	784.391	777.663	898.367	972.88	977.581	1102.74	1167.85	785.255	981.154	1031.06	840.406	1369.62	1227.09	1214.33	ENSG00000070756	26986	protein_coding	PABPC1
ENSG00000070759.17	0.142388	0	5.2679	0	1		0	0	1.09868	0	0	0	0	0	0	0	0	0.520036	0	0	0.944277	0	0	0	ENSG00000070759	10420	protein_coding	TESK2
ENSG00000070761.8	13.067	-0.36899	0.545935	-0.675886	0.499113	0.782564	8.27978	19.8353	4.39471	16.1922	13.7131	8.11757	7.23323	7.44076	18.8359	14.4114	9.4363	16.6412	19.789	16.0031	11.3313	12.2609	13.2115	18.0794	ENSG00000070761	29105	protein_coding	CFAP20
ENSG00000070770.10	15.1927	-0.365925	0.4721	-0.7751	0.43828	0.741426	10.3497	10.5788	10.9868	21.0499	9.5992	21.1057	11.5732	11.1611	11.3015	20.2827	18.8726	21.3215	17.874	16.5746	17.9413	20.1945	12.1546	10.5463	ENSG00000070770	1459	protein_coding	CSNK2A2
ENSG00000070778.13	0.991293	-1.31412	1.76937	-0.742708	0.457658		2.06994	0	0	0	0	1.62351	0	0	1.88359	1.60127	2.69608	0.520036	1.27671	1.14308	0.944277	1.44246	2.64231	0	ENSG00000070778	11099	protein_coding	PTPN21
ENSG00000070785.17	6.08727	0.329193	0.853152	0.385855	0.699604	0.888162	8.27978	7.93411	4.39471	11.3346	12.3418	12.9881	0	11.1611	3.76717	7.47258	6.74021	1.04007	2.55342	2.8577	5.66566	4.32739	3.69923	3.01323	ENSG00000070785	8891	protein_coding	EIF2B3
ENSG00000070808.16	0.0650322	0.0108199	5.26091	0.00205666	0.998359		0	0	0	0	0	0	0	0	0	0	0.449347	0	0	0	0	0.721232	0	0	ENSG00000070808	815	protein_coding	CAMK2A
ENSG00000070814.22	0.029359	0.122889	5.26396	0.0233454	0.981375		0	0	0	0	0	0	0	0	0	0	0	0	0	0	0	0	0.528462	0	ENSG00000070814	6949	protein_coding	TCOF1
ENSG00000070831.17	143.566	-0.0678139	0.163779	-0.414057	0.678832	0.880693	171.805	170.583	154.913	152.207	164.558	137.999	131.645	113.472	169.523	125.433	114.584	113.888	144.269	142.885	145.419	161.556	136.872	132.582	ENSG00000070831	998	protein_coding	CDC42
ENSG00000070882.13	0.485388	-0.776473	3.05558	-0.254116	0.799406		0	0	0	0	0	0	0	0	0	0	1.34804	1.04007	3.19178	1.71462	0	1.44246	0	0	ENSG00000070882	26031	protein_coding	OSBPL3
ENSG00000070950.10	0.509956	3.59948	5.19717	0.692584	0.488571		0	0	1.09868	0	0	0	0	5.58057	0	1.60127	0.898695	0	0	0	0	0	0	0	ENSG00000070950	56852	protein_coding	RAD18
ENSG00000070961.16	270.301	-0.51011	0.124161	-4.10844	3.9834e-05	0.000881713	242.183	260.503	250.498	170.019	172.786	185.081	244.483	234.384	226.03	303.707	288.032	281.86	313.433	329.778	360.714	365.665	322.89	313.376	ENSG00000070961	490	protein_coding	ATP2B1
ENSG00000071051.14	41.1881	-0.154013	0.303494	-0.507467	0.611827	0.854903	39.3289	21.1576	30.763	35.6229	30.1689	27.5997	39.0595	39.064	52.7404	32.0253	31.4543	55.6439	50.4301	48.5808	62.3223	43.9952	50.2039	51.225	ENSG00000071051	8440	protein_coding	NCK2
ENSG00000071054.16	14.6013	-0.304649	0.495539	-0.614784	0.538698	0.809276	12.4197	19.8353	10.9868	6.4769	21.941	22.7292	17.3598	13.0213	7.53434	11.2089	17.0752	16.1211	16.5973	13.7169	8.49849	19.4733	14.2685	13.5596	ENSG00000071054	9448	protein_coding	MAP4K4
ENSG00000071082.11	47.8548	-0.105614	0.38166	-0.276724	0.781992	0.926656	50.7136	67.4399	37.355	38.8614	45.2534	32.4703	66.5457	35.3436	32.021	64.0507	57.5165	39.5228	57.4521	40.0077	54.7681	29.5705	80.8546	31.639	ENSG00000071082	6160	protein_coding	RPL31
ENSG00000071127.17	95.1657	-0.463432	0.267499	-1.73246	0.0831917	0.313997	67.2732	56.8611	69.2167	37.2422	60.3378	56.823	95.4787	98.5901	105.481	52.8418	69.6489	132.089	131.501	141.17	123.7	121.167	136.872	156.688	ENSG00000071127	9948	protein_coding	WDR1
ENSG00000071189.21	2.75737	-0.0939805	0.979722	-0.0959257	0.92358	0.98045	4.13989	2.6447	4.39471	1.61922	2.74263	3.24703	2.89329	1.86019	3.76717	3.73629	3.14543	1.56011	0.638356	2.28616	1.88855	2.88493	3.17077	3.01323	ENSG00000071189	23161	protein_coding	SNX13
ENSG00000071205.12	1.4963	0.240658	1.33727	0.179962	0.857182		1.03497	1.32235	0	0	0	3.24703	2.89329	1.86019	1.88359	0.533756	0.898695	4.16029	1.91507	1.14308	0	1.44246	1.58538	3.01323	ENSG00000071205	79658	protein_coding	ARHGAP10
ENSG00000071243.16	22.1095	0.192261	0.401606	0.47873	0.632131	0.863846	22.7694	17.1906	7.69074	19.4307	16.4558	32.4703	30.3796	18.6019	22.603	25.6203	17.0752	29.122	24.2575	29.1485	20.7741	20.1945	20.0815	24.1059	ENSG00000071243	54556	protein_coding	ING3
ENSG00000071282.12	0.0249637	0	5.2679	0	1		0	0	0	0	0	0	0	0	0	0	0.449347	0	0	0	0	0	0	0	ENSG00000071282	29995	protein_coding	LMCD1
ENSG00000071537.14	178.148	0.685835	0.206722	3.31767	0.000907716	0.0114494	201.82	194.386	248.301	187.83	227.638	233.786	248.823	202.761	188.359	119.027	122.672	178.372	127.671	125.739	198.298	129.101	128.945	143.129	ENSG00000071537	6400	protein_coding	SEL1L
ENSG00000071539.14	0.0249637	0	5.2679	0	1		0	0	0	0	0	0	0	0	0	0	0.449347	0	0	0	0	0	0	0	ENSG00000071539	9319	protein_coding	TRIP13
ENSG00000071575.11	50.799	-1.67728	0.302515	-5.54447	2.94853e-08	1.49241e-06	13.4546	3.96705	20.8749	16.1922	12.3418	24.3527	30.3796	37.2038	32.021	37.8966	42.2387	56.1639	99.5836	97.7332	69.8765	102.415	95.6516	122.036	ENSG00000071575	28951	protein_coding	TRIB2
ENSG00000071626.17	3.2312	0.391376	1.04043	0.376168	0.706792	0.891177	4.13989	5.28941	5.49339	0	1.37131	3.24703	1.44665	5.58057	3.76717	5.33756	3.14543	1.56011	5.10685	3.42924	0	2.1637	1.05692	6.02647	ENSG00000071626	26528	protein_coding	DAZAP1
ENSG00000071794.16	9.76661	0.617339	0.589229	1.04771	0.294774	0.611611	12.4197	5.28941	6.59206	11.3346	15.0845	12.9881	10.1265	11.1611	18.8359	3.73629	6.29086	11.4408	5.74521	7.43001	11.3313	13.7034	4.75615	7.53308	ENSG00000071794	6596	protein_coding	HLTF
ENSG00000071859.15	8.65641	-0.0120697	0.594661	-0.0202968	0.983807	0.995464	6.20983	9.25646	2.19735	9.71535	13.7131	8.11757	17.3598	9.30095	1.88359	9.07385	11.2337	7.80055	8.93699	6.28693	5.66566	9.37602	12.1546	7.53308	ENSG00000071859	9130	protein_coding	FAM50A
ENSG00000071889.17	0.0899569	0	5.2679	0	1		0	0	0	1.61922	0	0	0	0	0	0	0	0	0	0	0	0	0	0	ENSG00000071889	60343	protein_coding	FAM3A
ENSG00000071894.17	0.0824622	0	5.2679	0	1		1.03497	0	0	0	0	0	0	0	0	0	0.449347	0	0	0	0	0	0	0	ENSG00000071894	29894	protein_coding	CPSF1
ENSG00000071994.11	16.7312	-0.458977	0.489955	-0.936773	0.348876	0.665725	15.5246	17.1906	21.9735	30.7653	23.3123	27.5997	10.1265	7.44076	13.1851	16.5464	22.018	14.561	8.29863	11.4308	18.8855	16.5883	12.1546	13.5596	ENSG00000071994	5134	protein_coding	PDCD2
ENSG00000072062.15	141.281	0.437291	0.265899	1.64457	0.100058	0.348042	169.735	122.979	118.657	166.78	178.271	173.716	153.345	210.202	143.153	78.4621	73.693	155.491	116.181	178.892	125.589	117.561	105.164	155.182	ENSG00000072062	5566	protein_coding	PRKACA
ENSG00000072071.16	12.7734	-1.07059	0.642217	-1.66703	0.0955093	0.340009	10.3497	5.28941	7.69074	22.6691	15.0845	12.9881	8.67988	5.58057	3.76717	5.87131	12.1324	22.8816	19.789	25.1477	12.2756	15.1459	9.51231	15.0662	ENSG00000072071	22859	protein_coding	ADGRL1
ENSG00000072110.15	84.0145	-1.96267	0.280265	-7.00291	2.507e-12	2.41406e-10	43.4688	38.3482	42.8484	19.4307	46.6247	21.1057	49.186	35.3436	39.5553	84.3334	76.8384	121.689	154.482	147.457	101.038	162.277	147.441	180.794	ENSG00000072110	87	protein_coding	ACTN1
ENSG00000072121.17	0.103344	2.00908	5.2679	0.381381	0.702921		0	0	0	0	0	0	0	1.86019	0	0	0	0	0	0	0	0	0	0	ENSG00000072121	23503	protein_coding	ZFYVE26
ENSG00000072134.15	3.80052	0.844508	0.819759	1.03019	0.302921	0.620273	2.06994	2.6447	0	1.61922	6.85657	1.62351	11.5732	5.58057	5.65076	4.27004	4.04413	2.60018	1.27671	3.42924	1.88855	1.44246	5.81308	6.02647	ENSG00000072134	22905	protein_coding	EPN2
ENSG00000072274.13	1.33324	0.998801	1.65967	0.601806	0.547304		1.03497	1.32235	1.09868	1.61922	2.74263	0	0	5.58057	0	2.66878	2.24674	0.520036	0	2.8577	0	0.721232	1.58538	0	ENSG00000072274	7037	protein_coding	TFRC
ENSG00000072310.17	0.0296531	0	5.2679	0	1		0	0	0	0	0	0	0	0	0	0.533756	0	0	0	0	0	0	0	0	ENSG00000072310	6720	protein_coding	SREBF1
ENSG00000072315.3	0.138318	0.0108199	5.26091	0.00205666	0.998359		0	0	0	0	0	0	0	0	0	0.533756	0.449347	0	0	0	0	0	0	1.50662	ENSG00000072315	7224	protein_coding	TRPC5
ENSG00000072364.13	223.223	0.141156	0.139066	1.01502	0.310094	0.626165	261.848	211.576	232.92	204.022	190.613	232.163	277.756	202.761	250.517	220.441	219.731	232.456	194.699	208.04	215.295	228.631	225.125	209.42	ENSG00000072364	27125	protein_coding	AFF4
ENSG00000072401.15	3.19167	-2.29582	1.20519	-1.90495	0.0567872	0.245023	4.13989	1.32235	2.19735	1.61922	2.74263	3.24703	1.44665	1.86019	0	2.66878	4.04413	4.16029	3.83014	4.00077	2.83283	5.04862	4.75615	7.53308	ENSG00000072401	7321	protein_coding	UBE2D1
ENSG00000072415.10	16.6041	1.01319	0.471911	2.14698	0.0317947	0.168717	20.6994	17.1906	12.0854	45.3383	24.6836	24.3527	24.593	11.1611	20.7194	9.6076	11.683	14.041	10.2137	8.57309	16.0527	7.21232	11.6262	9.0397	ENSG00000072415	64398	protein_coding	PALS1
ENSG00000072501.19	250.357	-0.368459	0.153671	-2.39771	0.0164977	0.10438	245.288	239.346	225.229	199.165	268.777	238.657	201.084	156.256	214.729	271.148	281.292	267.819	324.923	323.491	303.113	273.347	206.1	266.671	ENSG00000072501	8243	protein_coding	SMC1A
ENSG00000072506.13	21.6412	1.08538	0.449605	2.41407	0.0157754	0.101436	35.189	38.3482	27.4669	25.9076	43.882	37.3408	21.6997	24.1825	13.1851	17.0802	11.2337	14.561	15.3205	17.1462	21.7184	6.49109	14.2685	4.51985	ENSG00000072506	3028	protein_coding	HSD17B10
ENSG00000072518.21	9.29917	0.764798	0.587309	1.30221	0.192845	0.496607	11.3847	5.28941	13.1841	9.71535	8.22788	6.49406	14.4665	7.44076	15.0687	5.87131	14.8285	8.32058	9.57534	8.00155	9.44277	6.49109	10.5692	3.01323	ENSG00000072518	2011	protein_coding	MARK2
ENSG00000072571.20	0.121947	0	5.2679	0	1		0	0	0	0	0	1.62351	0	0	0	0	0	0	0	0.571539	0	0	0	0	ENSG00000072571	3161	protein_coding	HMMR
ENSG00000072609.18	0.153461	0	5.2679	0	1		0	0	0	1.61922	0	0	0	0	0	0	0	0	0	1.14308	0	0	0	0	ENSG00000072609	55743	protein_coding	CHFR
ENSG00000072682.19	1.63695	-1.09479	1.5185	-0.72097	0.470928		1.03497	2.6447	2.19735	0	2.74263	1.62351	0	0	3.76717	1.60127	0.898695	1.04007	0	4.00077	0.944277	4.32739	2.64231	0	ENSG00000072682	8974	protein_coding	P4HA2
ENSG00000072736.19	1.68961	0.3302	1.39673	0.23641	0.813114		0	1.32235	2.19735	1.61922	0	4.87054	0	1.86019	3.76717	0.533756	2.69608	2.08015	1.91507	2.8577	0.944277	2.1637	1.58538	0	ENSG00000072736	4775	protein_coding	NFATC3
ENSG00000072756.17	4.83408	0.0109756	0.85029	0.012908	0.989701	0.998008	4.13989	11.9012	4.39471	6.4769	8.22788	3.24703	0	5.58057	11.3015	1.06751	5.39217	2.60018	3.19178	2.28616	1.88855	6.49109	5.81308	3.01323	ENSG00000072756	51095	protein_coding	TRNT1
ENSG00000072778.20	0.462401	1.81705	2.44188	0.744121	0.456803		0	0	1.09868	0	0	1.62351	2.89329	0	0	0	0.449347	0.520036	0.638356	0.571539	0	0	0.528462	0	ENSG00000072778	37	protein_coding	ACADVL
ENSG00000072786.13	1.29902	-0.246678	1.68236	-0.146627	0.883427		1.03497	2.6447	1.09868	1.61922	1.37131	0	0	0	3.76717	1.06751	3.59478	0	1.27671	0.571539	0.944277	2.88493	0	1.50662	ENSG00000072786	6793	protein_coding	STK10
ENSG00000072803.17	85.3365	0.307068	0.228995	1.34094	0.17994	0.479679	89.0076	81.9858	103.276	85.8189	116.562	77.9287	101.265	83.7086	75.3434	97.1435	94.363	71.245	69.5808	76.5863	97.2605	61.3047	70.8139	82.8639	ENSG00000072803	23291	protein_coding	FBXW11
ENSG00000072818.12	0.0610376	0	5.2679	0	1		0	0	1.09868	0	0	0	0	0	0	0	0	0	0	0	0	0	0	0	ENSG00000072818	9744	protein_coding	ACAP1
ENSG00000072849.11	33.5614	-0.0663227	0.311408	-0.212977	0.831345	0.944768	34.1541	27.7694	37.355	43.7191	34.2828	42.2114	30.3796	27.9029	32.021	39.4979	43.1374	31.7222	31.9178	32.0062	21.7184	28.8493	33.8215	31.639	ENSG00000072849	51009	protein_coding	DERL2
ENSG00000072864.16	0.173233	1.08467	5.26396	0.206057	0.836747		0	0	0	0	0	0	1.44665	0	0	0	0	0	0	1.14308	0	0	0.528462	0	ENSG00000072864	54820	protein_coding	NDE1
ENSG00000073050.12	1.11035	1.71955	1.8856	0.911934	0.361804		1.03497	2.6447	0	1.61922	0	0	0	0	5.65076	1.06751	0.898695	3.12022	1.91507	0	0	0	0.528462	1.50662	ENSG00000073050	7515	protein_coding	XRCC1
ENSG00000073282.14	0.25286	-1.34893	3.52456	-0.382724	0.701925		1.03497	0	0	0	0	0	0	0	0	0	0	0	0.638356	0.571539	0	0.721232	1.58538	0	ENSG00000073282	8626	protein_coding	TP63
ENSG00000073331.18	0.029359	0.122889	5.26396	0.0233454	0.981375		0	0	0	0	0	0	0	0	0	0	0	0	0	0	0	0	0.528462	0	ENSG00000073331	80216	protein_coding	ALPK1
ENSG00000073464.13	2.82901	0.63033	1.1149	0.565371	0.571821	0.830593	2.06994	1.32235	4.39471	4.85767	0	1.62351	4.33994	1.86019	3.76717	4.27004	1.34804	8.32058	1.91507	1.14308	3.77711	4.32739	1.58538	0	ENSG00000073464	1183	protein_coding	CLCN4
ENSG00000073536.18	0.0574984	0	5.2679	0	1		1.03497	0	0	0	0	0	0	0	0	0	0	0	0	0	0	0	0	0	ENSG00000073536	54475	protein_coding	NLE1
ENSG00000073584.20	7.74067	0.120072	0.727796	0.16498	0.86896	0.959624	9.31475	11.9012	4.39471	11.3346	4.11394	12.9881	4.33994	7.44076	7.53434	5.87131	13.9298	9.88069	3.83014	9.71617	6.60994	3.60616	9.51231	3.01323	ENSG00000073584	6605	protein_coding	SMARCE1
ENSG00000073614.13	100.034	0.168201	0.184504	0.911639	0.361959	0.6779	112.812	108.433	116.46	114.965	115.19	131.505	94.032	115.332	99.83	94.4747	115.932	97.2468	69.5808	69.7278	68.9322	98.8088	82.44	94.9169	ENSG00000073614	5927	protein_coding	KDM5A
ENSG00000073711.11	2.14649	0.1824	1.22709	0.148644	0.881834		1.03497	0	1.09868	0	0	4.87054	5.78659	1.86019	1.88359	2.13502	0.898695	3.64025	2.55342	0.571539	3.77711	6.49109	0.528462	1.50662	ENSG00000073711	5523	protein_coding	PPP2R3A
ENSG00000073712.15	19.2716	0.161102	0.401181	0.401571	0.688	0.883038	18.6295	17.1906	12.0854	21.0499	34.2828	11.3646	27.4863	26.0427	20.7194	17.0802	14.3791	12.4809	16.5973	9.71617	20.7741	23.8007	20.61	22.5993	ENSG00000073712	10979	protein_coding	FERMT2
ENSG00000073756.12	0.0400684	0.0108199	5.26091	0.00205666	0.998359		0	0	0	0	0	0	0	0	0	0	0	0	0	0	0	0.721232	0	0	ENSG00000073756	5743	protein_coding	PTGS2
ENSG00000073792.16	22.5434	0.0180604	0.390856	0.0462073	0.963145	0.991442	12.4197	22.48	19.7762	16.1922	28.7976	14.6116	24.593	14.8815	33.9045	20.2827	27.8595	18.7213	20.4274	23.4331	33.0497	23.0794	21.1385	30.1323	ENSG00000073792	10644	protein_coding	IGF2BP2
ENSG00000073905.8	0.0761841	0	5.2679	0	1		0	0	0	0	1.37131	0	0	0	0	0	0	0	0	0	0	0	0	0	ENSG00000073905		processed_pseudogene	VDAC1P1
ENSG00000073921.18	502.353	0.53848	0.155283	3.46774	0.000524853	0.00745367	778.299	720.682	716.338	680.074	617.091	610.441	496.2	580.38	527.404	460.631	446.651	288.1	317.263	312.632	389.042	391.629	361.468	348.028	ENSG00000073921	8301	protein_coding	PICALM
ENSG00000073969.18	0.118893	0.122889	5.26396	0.0233453	0.981375		0	0	0	0	0	0	0	0	0	0	0	1.04007	0	0.571539	0	0	0.528462	0	ENSG00000073969	4905	protein_coding	NSF
ENSG00000074047.22	0.941263	-0.34668	1.77149	-0.1957	0.844845		0	1.32235	1.09868	1.61922	0	0	0	1.86019	1.88359	0.533756	0.898695	0	3.19178	0	0	1.44246	1.58538	1.50662	ENSG00000074047	2736	protein_coding	GLI2
ENSG00000074054.20	8.45056	0.100864	0.619525	0.162809	0.870669	0.960388	12.4197	6.61176	3.29603	3.23845	12.3418	1.62351	13.0198	9.30095	7.53434	8.00633	8.08825	9.88069	12.1288	11.4308	6.60994	9.37602	12.6831	4.51985	ENSG00000074054	23332	protein_coding	CLASP1
ENSG00000074201.9	0.653759	2.0091	2.60535	0.771143	0.440622		0	3.96705	0	0	0	1.62351	0	1.86019	0	0.533756	1.34804	0.520036	1.91507	0	0	0	0	0	ENSG00000074201	1207	protein_coding	CLNS1A
ENSG00000074266.22	66.7988	-0.0897824	0.270612	-0.331775	0.740059	0.905689	93.1475	67.4399	83.4995	82.5804	60.3378	71.4346	59.3125	48.365	65.9255	77.9283	74.5917	43.6831	68.3041	70.2993	49.1024	52.6499	64.4723	69.3044	ENSG00000074266	8726	protein_coding	EED
ENSG00000074319.13	16.6683	0.229703	0.430841	0.533151	0.593929	0.844525	15.5246	10.5788	13.1841	12.9538	13.7131	25.9762	24.593	9.30095	20.7194	18.6814	13.9298	12.4809	23.6192	18.8608	17.9413	12.9822	16.9108	18.0794	ENSG00000074319	7251	protein_coding	TSG101
ENSG00000074356.17	10.9812	-0.561403	0.562231	-0.998528	0.318023	0.634252	5.17486	11.9012	8.78942	14.573	15.0845	6.49406	13.0198	5.58057	7.53434	10.1414	6.74021	10.9208	12.7671	16.0031	13.2199	7.21232	17.4392	15.0662	ENSG00000074356	55421	protein_coding	NCBP3
ENSG00000074582.15	0.883513	-0.299398	1.7543	-0.170665	0.864487		2.06994	1.32235	0	1.61922	1.37131	0	2.89329	0	0	0.533756	0	0	0	1.14308	0.944277	1.44246	1.05692	1.50662	ENSG00000074582	617	protein_coding	BCS1L
ENSG00000074590.13	16.3225	-1.28609	0.517297	-2.48618	0.0129124	0.0871421	7.2448	2.6447	10.9868	8.09612	6.85657	12.9881	13.0198	9.30095	5.65076	13.8776	17.5246	31.7222	23.6192	24.5762	34.9382	20.9157	22.7238	27.1191	ENSG00000074590	9891	protein_coding	NUAK1
ENSG00000074603.19	2.34093	-3.84346	1.42157	-2.70368	0.00685761	0.055182	1.03497	1.32235	1.09868	0	5.48525	3.24703	0	0	0	2.13502	3.59478	2.60018	3.19178	3.42924	0.944277	4.32739	3.69923	6.02647	ENSG00000074603	54878	protein_coding	DPP8
ENSG00000074657.14	0.358498	0.316846	3.06692	0.103311	0.917716		0	0	0	0	0	0	1.44665	0	0	0	1.34804	0.520036	0	0	1.88855	0.721232	0.528462	0	ENSG00000074657	55205	protein_coding	ZNF532
ENSG00000074695.6	9.7697	-0.829039	0.665182	-1.24633	0.212642	0.520831	8.27978	9.25646	3.29603	14.573	13.7131	3.24703	8.67988	3.72038	9.41793	6.93882	8.5376	18.2013	14.6822	8.00155	4.72138	9.37602	11.6262	19.586	ENSG00000074695	3998	protein_coding	LMAN1
ENSG00000074696.13	8.61394	-0.926137	0.676354	-1.36931	0.170903	0.466614	10.3497	5.28941	5.49339	17.8115	2.74263	11.3646	10.1265	3.72038	7.53434	6.93882	3.14543	10.9208	2.55342	7.43001	8.49849	15.8671	13.2115	12.0529	ENSG00000074696	51495	protein_coding	HACD3
ENSG00000074755.15	6.21586	-0.504367	0.764194	-0.659999	0.509254	0.789374	11.3847	2.6447	3.29603	3.23845	4.11394	6.49406	4.33994	9.30095	3.76717	2.66878	6.29086	12.4809	6.38356	5.71539	5.66566	12.2609	5.81308	6.02647	ENSG00000074755	23140	protein_coding	ZZEF1
ENSG00000074800.16	1.36206	2.14627	1.60489	1.33733	0.181114		1.03497	1.32235	0	4.85767	1.37131	0	2.89329	1.86019	1.88359	1.60127	3.14543	0	0.638356	1.71462	0.944277	0.721232	0.528462	0	ENSG00000074800	2023	protein_coding	ENO1
ENSG00000074855.11	0.029359	0.122889	5.26396	0.0233454	0.981375		0	0	0	0	0	0	0	0	0	0	0	0	0	0	0	0	0.528462	0	ENSG00000074855	57719	protein_coding	ANO8
ENSG00000075089.9	1.81607	1.30741	1.27578	1.02479	0.305463		1.03497	1.32235	3.29603	0	2.74263	3.24703	1.44665	1.86019	5.65076	2.13502	0.898695	1.04007	0.638356	0.571539	3.77711	1.44246	1.58538	0	ENSG00000075089	64431	protein_coding	ACTR6
ENSG00000075131.10	0.278852	-1.13915	3.48474	-0.326897	0.743746		0	1.32235	0	0	0	0	0	0	0	0	0.449347	0	1.27671	0	0	1.44246	0.528462	0	ENSG00000075131	54962	protein_coding	TIPIN
ENSG00000075142.14	10.7923	-2.01754	0.634682	-3.17883	0.00147872	0.0171202	1.03497	2.6447	4.39471	8.09612	5.48525	4.87054	4.33994	5.58057	5.65076	11.7426	13.9298	13.5209	24.2575	17.7177	11.3313	21.637	27.48	10.5463	ENSG00000075142	6717	protein_coding	SRI
ENSG00000075151.21	19.2441	-0.130929	0.431786	-0.303227	0.761717	0.914894	13.4546	19.8353	25.2696	32.3845	23.3123	16.2351	17.3598	16.7417	22.603	21.3502	12.5817	8.84062	15.9589	20.5754	16.0527	18.752	17.9677	27.1191	ENSG00000075151	8672	protein_coding	EIF4G3
ENSG00000075188.9	0.57693	0.418522	2.35717	0.177553	0.859074		1.03497	0	0	1.61922	2.74263	0	0	1.86019	0	0.533756	0.898695	0	0.638356	0	0	0	1.05692	0	ENSG00000075188	79023	protein_coding	NUP37
ENSG00000075213.11	1.99551	0.129278	1.39493	0.0926768	0.92616		0	0	0	0	0	0	1.44665	0	3.76717	2.13502	4.04413	10.9208	3.83014	2.8577	2.83283	1.44246	2.64231	0	ENSG00000075213	10371	protein_coding	SEMA3A
ENSG00000075223.14	0.601049	0.3019	2.32787	0.129689	0.896812		0	0	0	1.61922	0	0	0	1.86019	0	0	0	0	1.91507	2.28616	1.88855	0.721232	0.528462	0	ENSG00000075223	10512	protein_coding	SEMA3C
ENSG00000075239.14	2.96872	0.233259	1.10683	0.210746	0.833086	0.944768	3.10492	0	6.59206	6.4769	6.85657	0	4.33994	5.58057	0	1.06751	3.14543	2.08015	1.27671	1.14308	2.83283	0.721232	3.69923	4.51985	ENSG00000075239	38	protein_coding	ACAT1
ENSG00000075292.19	21.8978	0.071513	0.39642	0.180397	0.856841	0.953199	23.8044	17.1906	20.8749	16.1922	26.055	21.1057	24.593	27.9029	22.603	22.9515	20.67	29.6421	11.4904	20.5754	18.8855	36.0616	18.4962	15.0662	ENSG00000075292	27332	protein_coding	ZNF638
ENSG00000075303.13	0.293361	0.0249375	3.46113	0.007205	0.994251		1.03497	0	0	1.61922	1.37131	0	0	0	0	0.533756	0	0	0	0	0	0.721232	0	0	ENSG00000075303	55972	protein_coding	SLC25A40
ENSG00000075391.17	9.43312	-1.61946	0.680279	-2.38058	0.0172853	0.10815	6.20983	7.93411	6.59206	9.71535	2.74263	9.74109	2.89329	3.72038	5.65076	9.07385	14.3791	13.5209	15.3205	13.7169	11.3313	11.5397	12.1546	13.5596	ENSG00000075391	9462	protein_coding	RASAL2
ENSG00000075413.19	43.9972	0.316363	0.299074	1.05781	0.290142	0.608005	48.6437	31.7364	58.2299	53.4344	57.5952	48.7054	36.1662	42.7844	54.624	44.3017	51.675	38.4827	42.7699	40.0077	41.5482	42.5527	39.1062	19.586	ENSG00000075413	4140	protein_coding	MARK3
ENSG00000075415.13	296.506	0.68602	0.135058	5.07943	3.78564e-07	1.43709e-05	383.975	335.877	336.195	367.564	360.655	321.456	377.575	379.479	425.69	199.625	204.453	218.415	235.553	269.767	188.855	236.564	257.361	238.045	ENSG00000075415	5250	protein_coding	SLC25A3
ENSG00000075420.13	84.4157	0.0216122	0.231264	0.0934524	0.925544	0.980652	80.7278	76.6964	92.2889	72.8651	78.1649	76.3052	78.1189	94.8697	90.4121	84.8671	65.6047	113.888	72.7726	85.1593	99.1491	99.53	78.2123	79.8507	ENSG00000075420	64778	protein_coding	FNDC3B
ENSG00000075461.6	0.0577818	0	5.2679	0	1		0	0	0	0	0	0	0	0	0	0	0	1.04007	0	0	0	0	0	0	ENSG00000075461	27092	protein_coding	CACNG4
ENSG00000075539.15	26.5588	-0.52325	0.32024	-1.63393	0.102273	0.35295	9.31475	14.5459	17.5788	14.573	16.4558	11.3646	41.9527	27.9029	30.1374	23.4852	17.5246	17.1612	23.6192	32.0062	33.0497	51.9287	41.22	54.2382	ENSG00000075539	285527	protein_coding	FRYL
ENSG00000075568.17	10.0824	0.12128	0.526096	0.230528	0.817681	0.940411	7.2448	17.1906	14.2828	8.09612	8.22788	8.11757	10.1265	16.7417	13.1851	5.33756	8.5376	5.7204	5.74521	8.00155	10.387	10.0972	16.9108	7.53308	ENSG00000075568	23505	protein_coding	TMEM131
ENSG00000075618.18	0.147205	0.0108254	5.26092	0.00205769	0.998358		0	0	0	0	0	0	0	0	0	0	0	0	0	1.14308	0	0	0	1.50662	ENSG00000075618	6624	protein_coding	FSCN1
ENSG00000075624.17	287.318	-1.07737	0.226814	-4.75002	2.03398e-06	6.27357e-05	106.602	187.774	182.38	186.211	194.727	181.834	192.404	225.083	163.872	367.224	231.863	328.143	443.019	610.975	343.717	456.54	383.663	385.694	ENSG00000075624	60	protein_coding	ACTB
ENSG00000075651.16	0.0524598	0	5.2679	0	1		0	0	0	0	0	0	0	0	0	0	0	0	0	0	0.944277	0	0	0	ENSG00000075651	5337	protein_coding	PLD1
ENSG00000075702.18	0.170371	1.08382	4.62098	0.234543	0.814564		0	0	0	0	0	0	1.44665	0	0	0	0	0.520036	0	0.571539	0	0	0.528462	0	ENSG00000075702	284403	protein_coding	WDR62
ENSG00000075711.21	11.8485	-0.37182	0.641539	-0.579574	0.562202	0.823519	15.5246	6.61176	9.88809	24.2884	10.9705	19.4822	8.67988	11.1611	1.88359	9.6076	12.1324	19.2413	10.8521	9.14463	16.997	15.8671	7.92692	3.01323	ENSG00000075711	1739	protein_coding	DLG1
ENSG00000075785.14	139.135	0.394664	0.193594	2.03862	0.0414879	0.200483	172.84	152.07	159.308	166.78	134.389	149.363	131.645	148.815	158.221	165.464	171.201	105.567	116.819	112.593	124.645	114.676	102.522	117.516	ENSG00000075785	7879	protein_coding	RAB7A
ENSG00000075856.12	2.29742	-1.53188	1.51011	-1.01441	0.310386	0.626165	3.10492	2.6447	1.09868	0	5.48525	3.24703	0	0	1.88359	1.60127	2.69608	1.56011	3.19178	4.57231	3.77711	1.44246	0.528462	4.51985	ENSG00000075856	9733	protein_coding	SART3
ENSG00000075914.13	0.36852	0.116568	2.9908	0.0389756	0.96891		1.03497	0	0	0	0	0	0	0	0	1.06751	0	0	1.91507	1.14308	0.944277	0	0.528462	0	ENSG00000075914	23016	protein_coding	EXOSC7
ENSG00000075945.13	11.2406	-0.690293	0.597501	-1.1553	0.247968	0.563278	13.4546	10.5788	3.29603	3.23845	8.22788	4.87054	13.0198	3.72038	11.3015	8.54009	8.08825	22.3616	15.9589	13.7169	16.997	18.0308	16.3823	10.5463	ENSG00000075945	22920	protein_coding	KIFAP3
ENSG00000075975.17	2.31601	-0.871519	1.05679	-0.824682	0.409552	0.722158	3.10492	1.32235	2.19735	1.61922	2.74263	0	1.44665	3.72038	1.88359	4.8038	2.69608	2.08015	0.638356	1.14308	0	5.04862	4.22769	3.01323	ENSG00000075975	23609	protein_coding	MKRN2
ENSG00000076003.5	0.132464	0.0108254	5.26092	0.00205769	0.998358		0	0	0	0	0	0	0	0	0	0	0	0.520036	0	1.14308	0	0.721232	0	0	ENSG00000076003	4175	protein_coding	MCM6
ENSG00000076043.11	26.1584	-0.180109	0.361591	-0.498103	0.618412	0.858772	33.1191	35.7035	24.1709	29.146	16.4558	21.1057	27.4863	24.1825	16.9523	22.9515	29.6569	22.3616	28.0877	24.5762	35.8825	31.7342	21.6669	25.6125	ENSG00000076043	25996	protein_coding	REXO2
ENSG00000076067.13	0.123769	-1.17407	5.21735	-0.225032	0.821954		0	0	0	0	0	0	0	0	0	0	0	0	0	0	0	0.721232	0	1.50662	ENSG00000076067	5939	protein_coding	RBMS2
ENSG00000076108.12	4.00704	-1.12299	1.15033	-0.976236	0.328948	0.64765	5.17486	6.61176	4.39471	3.23845	4.11394	8.11757	1.44665	0	3.76717	5.33756	4.04413	0.520036	3.83014	5.71539	2.83283	2.88493	1.05692	9.0397	ENSG00000076108	11176	protein_coding	BAZ2A
ENSG00000076201.15	0.469661	0.653774	2.43648	0.268328	0.788447		0	0	0	0	1.37131	0	1.44665	0	1.88359	0	0	0	0.638356	1.14308	0	1.44246	0.528462	0	ENSG00000076201	25930	protein_coding	PTPN23
ENSG00000076242.16	0.25189	-0.922799	3.61765	-0.255083	0.798659		1.03497	0	0	0	0	0	0	0	0	0	0.449347	0.520036	0	0	0.944277	0	1.58538	0	ENSG00000076242	4292	protein_coding	MLH1
ENSG00000076321.11	2.78143	-1.18135	1.34412	-0.878907	0.379452	0.69131	1.03497	1.32235	3.29603	0	2.74263	8.11757	2.89329	0	0	4.27004	2.24674	5.20036	3.19178	2.8577	5.66566	3.60616	2.11385	1.50662	ENSG00000076321	27252	protein_coding	KLHL20
ENSG00000076356.7	11.0828	-0.314622	0.55536	-0.566519	0.571041	0.83007	9.31475	15.8682	10.9868	3.23845	8.22788	9.74109	8.67988	14.8815	3.76717	14.4114	10.7843	18.7213	12.1288	10.8592	12.2756	7.93355	11.0977	16.5728	ENSG00000076356	5362	protein_coding	PLXNA2
ENSG00000076382.17	0.110242	0	5.2679	0	1		0	0	0	0	0	0	0	0	0	0	0	1.04007	0	0	0.944277	0	0	0	ENSG00000076382	10615	protein_coding	SPAG5
ENSG00000076513.17	0.478484	2.0091	2.89901	0.693028	0.488292		0	0	1.09868	0	0	1.62351	0	0	1.88359	0	1.34804	0	0	1.71462	0.944277	0	0	0	ENSG00000076513	88455	protein_coding	ANKRD13A
ENSG00000076641.4	0.0761841	0	5.2679	0	1		0	0	0	0	1.37131	0	0	0	0	0	0	0	0	0	0	0	0	0	ENSG00000076641	55824	protein_coding	PAG1
ENSG00000076650.7	1.87439	0.296142	1.15476	0.256453	0.797601		1.03497	1.32235	0	0	2.74263	0	2.89329	5.58057	0	2.13502	0.898695	2.60018	3.83014	1.71462	1.88855	1.44246	2.64231	3.01323	ENSG00000076650	55094	protein_coding	GPATCH1
ENSG00000076685.19	1.26887	0.195393	1.71756	0.113762	0.909427		0	2.6447	2.19735	1.61922	1.37131	4.87054	1.44665	0	1.88359	0	1.79739	1.04007	1.27671	0	0	2.1637	0.528462	0	ENSG00000076685	22978	protein_coding	NT5C2
ENSG00000076716.9	90.5459	-0.826198	0.34501	-2.39471	0.0166336	0.105071	47.6087	27.7694	42.8484	61.5305	56.2239	48.7054	78.1189	72.5474	82.8778	61.3819	64.706	199.174	100.222	118.309	153.917	131.985	144.798	137.102	ENSG00000076716	2239	protein_coding	GPC4
ENSG00000076924.12	2.13048	0.777216	1.54186	0.504077	0.614208		0	10.5788	2.19735	0	5.48525	1.62351	1.44665	1.86019	1.88359	0	1.34804	1.56011	0.638356	2.8577	3.77711	0	1.58538	1.50662	ENSG00000076924	56949	protein_coding	XAB2
ENSG00000076928.18	0.123391	0	5.2679	0	1		0	1.32235	0	0	0	0	0	0	0	0	0.898695	0	0	0	0	0	0	0	ENSG00000076928	9138	protein_coding	ARHGEF1
ENSG00000076984.18	0.462114	1.07837	2.99166	0.360458	0.718505		0	1.32235	0	0	0	0	0	1.86019	0	0	0	2.08015	0.638356	0	1.88855	0	0.528462	0	ENSG00000076984	5609	protein_coding	MAP2K7
ENSG00000077044.11	1.65282	-0.259263	1.3	-0.199433	0.841924		4.13989	1.32235	1.09868	1.61922	2.74263	1.62351	1.44665	1.86019	1.88359	2.13502	1.34804	0	0.638356	0.571539	0.944277	0.721232	2.64231	3.01323	ENSG00000077044	8527	protein_coding	DGKD
ENSG00000077097.15	506.833	-0.721297	0.118345	-6.09487	1.09526e-09	7.58615e-08	378.8	355.713	425.188	304.414	296.204	324.703	380.468	420.403	472.78	551.903	518.098	608.443	692.617	704.136	593.95	667.861	708.667	718.656	ENSG00000077097	7155	protein_coding	TOP2B
ENSG00000077147.16	126.214	0.0157803	0.161004	0.0980117	0.921923	0.980009	100.392	128.268	128.545	100.392	97.3633	95.7874	170.704	132.074	129.967	115.825	124.02	122.209	128.31	132.597	135.032	142.804	147.441	140.115	ENSG00000077147	56889	protein_coding	TM9SF3
ENSG00000077150.20	1.97515	-0.00675776	1.25602	-0.0053803	0.995707		0	1.32235	0	0	0	3.24703	7.23323	0	0	1.60127	1.34804	2.08015	3.83014	4.00077	3.77711	2.88493	4.22769	0	ENSG00000077150	4791	protein_coding	NFKB2
ENSG00000077157.22	80.7864	-0.735632	0.230401	-3.19284	0.00140882	0.0165045	28.9792	37.0258	48.3418	34.0037	37.0255	27.5997	92.5854	91.1494	111.132	45.903	43.5867	78.0055	97.6685	96.5901	92.5391	147.853	164.88	179.287	ENSG00000077157	4660	protein_coding	PPP1R12B
ENSG00000077232.18	4.67372	0.613398	0.789939	0.776513	0.437446	0.741404	6.20983	2.6447	5.49339	3.23845	6.85657	3.24703	5.78659	7.44076	1.88359	4.8038	4.94282	5.7204	6.38356	5.71539	3.77711	4.32739	2.64231	3.01323	ENSG00000077232	54431	protein_coding	DNAJC10
ENSG00000077235.18	0.0543227	0.122889	5.26396	0.0233453	0.981375		0	0	0	0	0	0	0	0	0	0	0.449347	0	0	0	0	0	0.528462	0	ENSG00000077235	2975	protein_coding	GTF3C1
ENSG00000077254.14	2.42451	-0.145047	1.2243	-0.118473	0.905693	0.972444	4.13989	1.32235	3.29603	3.23845	2.74263	3.24703	2.89329	1.86019	0	0.533756	1.79739	1.56011	5.10685	3.42924	2.83283	3.60616	0.528462	1.50662	ENSG00000077254	23032	protein_coding	USP33
ENSG00000077264.15	55.2733	-0.759477	0.258925	-2.9332	0.00335489	0.0321483	48.6437	31.7364	43.9471	30.7653	39.7681	25.9762	49.186	50.2252	47.0896	49.6393	47.1815	61.3643	75.9644	81.1586	68.9322	101.694	81.3831	60.2647	ENSG00000077264	5063	protein_coding	PAK3
ENSG00000077274.9	0.058544	0	5.2679	0	1		0	0	0	0	0	0	0	0	0	0.533756	0	0.520036	0	0	0	0	0	0	ENSG00000077274	827	protein_coding	CAPN6
ENSG00000077312.9	22.4849	0.280019	0.384968	0.727382	0.466992	0.758094	33.1191	19.8353	29.6643	19.4307	17.8271	25.9762	27.4863	16.7417	18.8359	26.6878	33.2517	25.4818	20.4274	15.4316	21.7184	20.9157	15.3254	16.5728	ENSG00000077312	6626	protein_coding	SNRPA
ENSG00000077348.9	0.0317522	0	5.2679	0	1		0	0	0	0	0	0	0	0	0	0	0	0	0	0.571539	0	0	0	0	ENSG00000077348	56915	protein_coding	EXOSC5
ENSG00000077380.16	48.9644	-0.50949	0.262473	-1.94111	0.0522449	0.23254	40.3639	42.3153	46.1444	42.0998	41.1394	47.0819	30.3796	44.6446	43.3225	56.5781	54.371	66.5647	44.0466	57.7255	56.6566	54.8136	52.8462	60.2647	ENSG00000077380	1781	protein_coding	DYNC1I2
ENSG00000077420.16	5.88241	-1.65013	0.816223	-2.02167	0.0432104	0.205823	3.10492	3.96705	4.39471	8.09612	4.11394	6.49406	1.44665	7.44076	0	8.00633	8.08825	5.20036	6.38356	5.71539	6.60994	7.21232	10.5692	9.0397	ENSG00000077420	54518	protein_coding	APBB1IP
ENSG00000077458.13	11.096	-1.19431	0.55991	-2.13305	0.0329209	0.171763	6.20983	7.93411	9.88809	9.71535	6.85657	16.2351	7.23323	9.30095	3.76717	11.7426	13.9298	15.0811	14.0438	9.71617	10.387	15.8671	13.74	18.0794	ENSG00000077458	143684	protein_coding	FAM76B
ENSG00000077463.15	0.0827456	0	5.2679	0	1		0	0	0	0	0	0	0	0	0	0	0.449347	1.04007	0	0	0	0	0	0	ENSG00000077463	51548	protein_coding	SIRT6
ENSG00000077514.9	0.432123	0	2.9538	0	1		1.03497	0	1.09868	0	0	1.62351	0	0	0	1.60127	0	0	1.27671	1.14308	0	0	0	0	ENSG00000077514	10714	protein_coding	POLD3
ENSG00000077549.19	4.8633	0.520665	0.750334	0.693911	0.487738	0.774333	3.10492	1.32235	2.19735	6.4769	4.11394	9.74109	7.23323	7.44076	7.53434	5.33756	3.14543	5.7204	3.83014	4.00077	0.944277	1.44246	7.92692	6.02647	ENSG00000077549	832	protein_coding	CAPZB
ENSG00000077585.14	2.11438	-0.280111	1.37345	-0.203947	0.838395		0	5.28941	2.19735	3.23845	0	1.62351	1.44665	1.86019	1.88359	3.20253	3.59478	0.520036	4.46849	1.71462	0	1.44246	1.05692	4.51985	ENSG00000077585	7107	protein_coding	GPR137B
ENSG00000077616.11	0.0296531	0	5.2679	0	1		0	0	0	0	0	0	0	0	0	0.533756	0	0	0	0	0	0	0	0	ENSG00000077616	10003	protein_coding	NAALAD2
ENSG00000077684.16	88.6921	1.51454	0.222789	6.79811	1.06002e-11	9.09776e-10	117.987	126.946	124.151	144.111	150.845	133.128	91.1387	102.311	129.967	63.5169	69.1995	59.2841	67.0274	57.7255	44.381	28.8493	40.6915	45.1985	ENSG00000077684	79960	protein_coding	JADE1
ENSG00000077721.16	10.1943	1.36487	0.530851	2.5711	0.0101376	0.0727079	12.4197	11.9012	14.2828	16.1922	15.0845	9.74109	15.9131	16.7417	15.0687	5.33756	4.49347	4.16029	9.57534	4.57231	8.49849	3.60616	6.87	9.0397	ENSG00000077721	7319	protein_coding	UBE2A
ENSG00000077782.21	12.8967	-0.789698	0.596276	-1.32438	0.185376	0.485321	5.17486	14.5459	6.59206	12.9538	15.0845	16.2351	7.23323	5.58057	11.3015	11.2089	8.5376	24.9617	17.2356	21.7185	11.3313	10.0972	14.2685	18.0794	ENSG00000077782	2260	protein_coding	FGFR1
ENSG00000077942.19	1.17637	-2.40539	1.82116	-1.3208	0.186568		0	0	1.09868	0	0	0	0	0	0	2.13502	1.79739	1.56011	0.638356	6.28693	1.88855	0.721232	0.528462	4.51985	ENSG00000077942	2192	protein_coding	FBLN1
ENSG00000078018.20	2.70235	0.61411	1.08084	0.56818	0.569913	0.829715	0	0	0	0	0	0	14.4665	1.86019	13.1851	0	0	0	0	0	0	7.21232	7.39846	4.51985	ENSG00000078018	4133	protein_coding	MAP2
ENSG00000078043.16	5.59733	-0.568822	0.750037	-0.758392	0.448216	0.748101	3.10492	5.28941	9.88809	0	2.74263	3.24703	5.78659	5.58057	3.76717	5.87131	9.4363	3.12022	7.02192	9.14463	4.72138	6.49109	9.51231	6.02647	ENSG00000078043	9063	protein_coding	PIAS2
ENSG00000078061.13	0.230713	0.0209606	3.78662	0.00553543	0.995583		0	0	0	0	0	0	0	0	0	0.533756	0.449347	0.520036	0	1.14308	0	0	0	1.50662	ENSG00000078061	369	protein_coding	ARAF
ENSG00000078070.13	0.0803692	2.00908	5.2679	0.381381	0.702921		0	0	0	0	0	0	1.44665	0	0	0	0	0	0	0	0	0	0	0	ENSG00000078070	56922	protein_coding	MCCC1
ENSG00000078124.12	0.837788	-0.907936	1.9932	-0.455518	0.648737		1.03497	2.6447	0	0	0	0	0	0	0	1.06751	1.34804	1.04007	1.91507	2.8577	0.944277	0.721232	0	1.50662	ENSG00000078124	55331	protein_coding	ACER3
ENSG00000078140.14	188.029	1.25747	0.211444	5.94705	2.73015e-09	1.73849e-07	321.876	234.056	234.018	272.03	271.52	277.621	206.87	252.986	199.66	146.249	182.884	95.1667	145.545	121.738	146.363	97.3663	86.6677	91.9036	ENSG00000078140	3093	protein_coding	UBE2K
ENSG00000078142.13	0.217166	-0.63525	4.26855	-0.148821	0.881695		0	0	0	1.61922	0	0	0	0	0	0	0	1.04007	0	0	0	0.721232	0.528462	0	ENSG00000078142	5289	protein_coding	PIK3C3
ENSG00000078177.14	0.373113	0.989272	3.28952	0.300734	0.763617		0	0	0	1.61922	0	1.62351	1.44665	0	0	0	0	0.520036	0	0	0	0	0	1.50662	ENSG00000078177	55728	protein_coding	N4BP2
ENSG00000078269.15	0.123835	-0.469382	5.2424	-0.0895358	0.928656		0	0	0	0	0	0	0	0	0	0.533756	0	0	0.638356	0	0	0	1.05692	0	ENSG00000078269	8871	protein_coding	SYNJ2
ENSG00000078304.19	18.2336	-0.197407	0.451533	-0.437193	0.661971	0.876338	22.7694	14.5459	23.0722	21.0499	31.5402	27.5997	11.5732	20.4621	7.53434	14.9452	16.1765	14.041	16.5973	21.147	22.6626	14.4246	19.0246	9.0397	ENSG00000078304	5527	protein_coding	PPP2R5C
ENSG00000078369.18	238.705	-0.0889831	0.165169	-0.53874	0.590066	0.843276	268.058	204.964	201.058	186.211	194.727	202.939	211.21	264.147	307.024	252.466	269.608	237.137	202.359	193.752	272.896	262.528	285.369	280.231	ENSG00000078369	2782	protein_coding	GNB1
ENSG00000078399.19	0.0524598	0	5.2679	0	1		0	0	0	0	0	0	0	0	0	0	0	0	0	0	0.944277	0	0	0	ENSG00000078399	3205	protein_coding	HOXA9
ENSG00000078401.7	2.81944	-2.42835	1.29019	-1.88216	0.0598139	0.254742	0	0	0	1.61922	0	0	1.44665	0	1.88359	6.40507	7.18956	2.08015	2.55342	6.85847	2.83283	6.49109	6.87	4.51985	ENSG00000078401	1906	protein_coding	EDN1
ENSG00000078403.17	52.4733	0.283797	0.280605	1.01137	0.311837	0.628064	45.5388	50.2494	48.3418	43.7191	50.7386	63.3171	44.846	61.3863	71.5763	64.0507	62.4593	46.2832	42.7699	45.7231	62.3223	64.1897	43.8623	33.1456	ENSG00000078403	8028	protein_coding	MLLT10
ENSG00000078487.17	0.143812	0	5.2679	0	1		0	0	0	1.61922	0	0	0	0	0	0	0.449347	0.520036	0	0	0	0	0	0	ENSG00000078487	55063	protein_coding	ZCWPW1
ENSG00000078596.11	0.0901953	0	5.2679	0	1		0	0	0	0	0	1.62351	0	0	0	0	0	0	0	0	0	0	0	0	ENSG00000078596	9452	protein_coding	ITM2A
ENSG00000078618.22	14.4699	0.0618084	0.473283	0.130595	0.896096	0.969257	16.5596	17.1906	9.88809	14.573	10.9705	6.49406	13.0198	16.7417	16.9523	18.6814	22.018	13.0009	8.93699	14.86	14.1642	17.3096	9.51231	19.586	ENSG00000078618	4898	protein_coding	NRDC
ENSG00000078668.14	8.02779	-0.537955	0.738889	-0.728059	0.466577	0.757733	6.20983	13.2235	8.78942	6.4769	13.7131	16.2351	10.1265	5.58057	0	12.8101	8.5376	3.64025	8.29863	2.8577	4.72138	7.21232	10.0408	6.02647	ENSG00000078668	7419	protein_coding	VDAC3
ENSG00000078674.18	48.9386	-0.479407	0.287062	-1.67004	0.0949107	0.339376	39.3289	44.96	46.1444	51.8152	49.3673	47.0819	37.6128	26.0427	45.2061	43.768	72.3449	66.0446	56.8137	54.8678	49.1024	59.141	47.5615	43.6919	ENSG00000078674	5108	protein_coding	PCM1
ENSG00000078687.17	8.56117	-0.850588	0.73715	-1.15389	0.248546	0.563619	17.5945	5.28941	14.2828	6.4769	10.9705	1.62351	4.33994	1.86019	7.53434	10.1414	12.1324	15.0811	3.19178	9.14463	10.387	10.0972	7.92692	6.02647	ENSG00000078687	57690	protein_coding	TNRC6C
ENSG00000078699.22	21.2753	0.156287	0.396764	0.393904	0.693652	0.885838	19.6645	34.3811	25.2696	17.8115	10.9705	16.2351	23.1463	24.1825	18.8359	23.4852	17.9739	30.1621	19.789	20.0039	17.9413	16.5883	16.3823	30.1323	ENSG00000078699	9139	protein_coding	CBFA2T2
ENSG00000078725.13	0.0940082	0	5.2679	0	1		0	0	0	0	0	0	0	0	0	0.533756	0	0.520036	0.638356	0	0	0	0	0	ENSG00000078725	1620	protein_coding	BRINP1
ENSG00000078747.16	8.35751	-0.994302	0.698455	-1.42357	0.15457	0.441884	8.27978	9.25646	8.78942	8.09612	10.9705	8.11757	5.78659	1.86019	5.65076	5.33756	10.335	10.4007	5.74521	11.4308	14.1642	12.2609	7.92692	6.02647	ENSG00000078747	83737	protein_coding	ITCH
ENSG00000078804.13	11.1644	1.19935	0.481125	2.49281	0.0126737	0.0858244	12.4197	13.2235	7.69074	17.8115	16.4558	12.9881	15.9131	20.4621	22.603	4.8038	8.08825	5.20036	7.02192	6.28693	3.77711	7.21232	8.45539	10.5463	ENSG00000078804	58476	protein_coding	TP53INP2
ENSG00000078808.19	0.842933	-0.961738	2.24813	-0.427794	0.668801		0	2.6447	0	0	4.11394	0	1.44665	0	0	1.06751	0	0	1.91507	0.571539	0	2.88493	0.528462	0	ENSG00000078808	51150	protein_coding	SDF4
ENSG00000078967.13	0.0354642	0	5.2679	0	1		0	0	0	0	0	0	0	0	0	0	0	0	0.638356	0	0	0	0	0	ENSG00000078967	51619	protein_coding	UBE2D4
ENSG00000079102.16	220.844	-2.01277	0.26808	-7.50811	5.99849e-14	6.96531e-12	38.294	55.5388	71.414	56.6729	37.0255	66.5641	98.3719	111.611	113.015	248.73	275.45	481.554	283.43	293.2	446.643	507.026	438.095	352.548	ENSG00000079102	862	protein_coding	RUNX1T1
ENSG00000079134.12	8.54504	1.05033	0.643218	1.63293	0.102483	0.353367	10.3497	6.61176	8.78942	4.85767	10.9705	8.11757	13.0198	9.30095	9.41793	6.93882	14.3791	4.16029	12.7671	6.85847	12.2756	3.60616	6.87	4.51985	ENSG00000079134	9984	protein_coding	THOC1
ENSG00000079150.18	0.349139	-0.310318	2.99608	-0.103575	0.917507		0	0	1.09868	0	0	0	1.44665	0	0	0.533756	0	0.520036	0	0.571539	0	0	2.11385	0	ENSG00000079150	51661	protein_coding	FKBP7
ENSG00000079156.17	0.0296531	0	5.2679	0	1		0	0	0	0	0	0	0	0	0	0.533756	0	0	0	0	0	0	0	0	ENSG00000079156	114880	protein_coding	OSBPL6
ENSG00000079215.14	0.0761841	0	5.2679	0	1		0	0	0	0	1.37131	0	0	0	0	0	0	0	0	0	0	0	0	0	ENSG00000079215	6507	protein_coding	SLC1A3
ENSG00000079246.16	0.142541	0	4.93786	0	1		0	0	0	0	0	0	0	0	0	0.533756	0.449347	0	0.638356	0	0.944277	0	0	0	ENSG00000079246	7520	protein_coding	XRCC5
ENSG00000079257.8	1.73792	-1.09903	1.51923	-0.723413	0.469426		0	6.61176	5.49339	1.61922	1.37131	0	2.89329	0	0	0	0.898695	1.56011	1.27671	0.571539	1.88855	1.44246	2.64231	3.01323	ENSG00000079257	56925	protein_coding	LXN
ENSG00000079263.19	0.105216	0	5.2679	0	1		0	1.32235	0	0	0	0	0	0	0	0	0	0	0	0.571539	0	0	0	0	ENSG00000079263	11262	protein_coding	SP140
ENSG00000079277.22	0.0296531	0	5.2679	0	1		0	0	0	0	0	0	0	0	0	0.533756	0	0	0	0	0	0	0	0	ENSG00000079277	8569	protein_coding	MKNK1
ENSG00000079308.19	9.50559	1.28098	0.658666	1.94481	0.0517982	0.231334	11.3847	18.5129	19.7762	19.4307	10.9705	21.1057	13.0198	11.1611	11.3015	3.73629	0.449347	7.80055	3.83014	2.8577	1.88855	5.04862	5.81308	3.01323	ENSG00000079308	7145	protein_coding	TNS1
ENSG00000079332.15	79.2022	0.768424	0.217263	3.53684	0.00040495	0.00603299	91.0775	95.2093	90.0915	100.392	120.676	105.528	85.3521	124.633	92.2957	61.3819	56.6178	62.4044	59.3671	62.8693	42.4925	48.3225	68.1715	58.7581	ENSG00000079332	56681	protein_coding	SAR1A
ENSG00000079335.20	1.24207	-0.595523	1.92861	-0.308783	0.757487		0	0	0	0	1.37131	0	1.44665	0	0	0	1.34804	5.20036	5.74521	2.8577	1.88855	1.44246	1.05692	0	ENSG00000079335	8556	protein_coding	CDC14A
ENSG00000079337.16	0.115453	0.0108199	5.26091	0.00205666	0.998359		0	0	0	0	0	0	0	0	0	0	0	0	0	0.571539	0	0	0	1.50662	ENSG00000079337	10411	protein_coding	RAPGEF3
ENSG00000079387.14	0.814995	-1.14956	1.90051	-0.604869	0.545266		0	0	0	0	1.37131	3.24703	0	0	1.88359	1.60127	0.449347	0.520036	1.27671	0.571539	0	2.1637	1.58538	0	ENSG00000079387	29843	protein_coding	SENP1
ENSG00000079432.7	83.9391	0.0439506	0.270373	0.162555	0.870869	0.960388	73.483	88.5976	101.078	64.769	58.9665	45.4584	75.2256	70.6873	116.782	64.5844	82.6799	121.168	97.0301	84.5878	115.202	106.021	79.7977	64.7845	ENSG00000079432	23152	protein_coding	CIC
ENSG00000079435.10	0.256098	0	5.2679	0	1		0	0	0	3.23845	1.37131	0	0	0	0	0	0	0	0	0	0	0	0	0	ENSG00000079435	3991	protein_coding	LIPE
ENSG00000079459.13	0.0288909	0	5.2679	0	1		0	0	0	0	0	0	0	0	0	0	0	0.520036	0	0	0	0	0	0	ENSG00000079459	2222	protein_coding	FDFT1
ENSG00000079462.8	1.78028	-1.73444	1.51434	-1.14534	0.252068		2.06994	0	1.09868	3.23845	1.37131	1.62351	1.44665	0	0	2.13502	0.898695	1.56011	5.10685	2.28616	2.83283	0.721232	2.64231	3.01323	ENSG00000079462	5050	protein_coding	PAFAH1B3
ENSG00000079482.13	0.840957	-1.87716	1.96414	-0.955717	0.339215		0	1.32235	2.19735	0	1.37131	0	1.44665	0	0	1.06751	0	0.520036	0	0	0	2.1637	0.528462	4.51985	ENSG00000079482	4983	protein_coding	OPHN1
ENSG00000079616.13	0.199453	-1.12252	4.93782	-0.227331	0.820166		0	0	0	1.61922	0	0	0	0	0	0	0	0	0	0	0	1.44246	0.528462	0	ENSG00000079616	3835	protein_coding	KIF22
ENSG00000079691.18	6.93866	0.692633	0.633323	1.09365	0.274109	0.589425	5.17486	6.61176	4.39471	6.4769	6.85657	4.87054	10.1265	14.8815	5.65076	4.8038	4.49347	10.4007	6.38356	10.2877	5.66566	7.93355	6.87	3.01323	ENSG00000079691	55604	protein_coding	CARMIL1
ENSG00000079739.17	0.0546168	0	5.2679	0	1		0	0	0	0	0	0	0	0	0	0.533756	0.449347	0	0	0	0	0	0	0	ENSG00000079739	5236	protein_coding	PGM1
ENSG00000079785.16	10.7691	-0.427835	0.601856	-0.71086	0.477171	0.765491	12.4197	15.8682	13.1841	6.4769	6.85657	8.11757	2.89329	13.0213	5.65076	13.8776	15.7272	10.9208	14.0438	9.71617	17.9413	13.7034	7.39846	6.02647	ENSG00000079785	1653	protein_coding	DDX1
ENSG00000079805.18	5.61356	0.555746	0.813575	0.683091	0.494549	0.779528	4.13989	7.93411	4.39471	1.61922	12.3418	8.11757	7.23323	3.72038	13.1851	1.06751	4.94282	3.64025	1.27671	6.85847	3.77711	8.65478	2.11385	6.02647	ENSG00000079805	1785	protein_coding	DNM2
ENSG00000079819.19	1.1625	-2.11804	1.62587	-1.30271	0.192674		0	1.32235	0	0	2.74263	0	1.44665	0	0	0.533756	0.898695	1.04007	0.638356	1.71462	2.83283	3.60616	2.64231	1.50662	ENSG00000079819	2037	protein_coding	EPB41L2
ENSG00000079950.14	0.500314	1.00871	2.45581	0.410745	0.68126		0	0	0	3.23845	0	0	0	0	1.88359	0.533756	0.898695	0.520036	0.638356	0.571539	0	0.721232	0	0	ENSG00000079950	8417	protein_coding	STX7
ENSG00000079974.18	0.610473	-2.14185	2.47582	-0.865108	0.38698		0	1.32235	0	1.61922	0	0	0	0	0	0	0.449347	1.56011	0	0	1.88855	0	2.64231	1.50662	ENSG00000079974	11159	protein_coding	RABL2B
ENSG00000079974.18	0.610473	-2.14185	2.47582	-0.865108	0.38698		0	1.32235	0	1.61922	0	0	0	0	0	0	0.449347	1.56011	0	0	1.88855	0	2.64231	1.50662	ENSG00000079974	11158	protein_coding	RABL2B
ENSG00000079999.14	0.0761841	0	5.2679	0	1		0	0	0	0	1.37131	0	0	0	0	0	0	0	0	0	0	0	0	0	ENSG00000079999	9817	protein_coding	KEAP1
ENSG00000080200.10	0.157539	0	5.2679	0	1		0	0	2.19735	0	0	0	0	0	0	0	0	0	0.638356	0	0	0	0	0	ENSG00000080200	131544	protein_coding	CRYBG3
ENSG00000080298.15	2.93075	-0.847832	1.08547	-0.781071	0.434761	0.739283	5.17486	1.32235	1.09868	3.23845	1.37131	4.87054	2.89329	1.86019	1.88359	1.60127	1.34804	3.12022	4.46849	1.71462	3.77711	0.721232	4.75615	7.53308	ENSG00000080298	5991	protein_coding	RFX3
ENSG00000080345.18	4.26044	1.46894	0.976506	1.50428	0.132509	0.40734	2.06994	3.96705	3.29603	0	5.48525	11.3646	7.23323	7.44076	0	4.27004	8.98695	4.68033	4.46849	5.14385	2.83283	2.88493	1.05692	1.50662	ENSG00000080345	55183	protein_coding	RIF1
ENSG00000080371.6	70.5971	-0.273148	0.226055	-1.20833	0.226922	0.538126	84.8677	55.5388	71.414	72.8651	75.4223	79.5522	65.0991	52.0853	77.227	57.6456	63.358	73.8452	68.9425	63.4409	69.8765	74.2869	71.8708	93.4102	ENSG00000080371	23011	protein_coding	RAB21
ENSG00000080493.18	12.5845	0.991462	0.594682	1.66721	0.0954718	0.340009	15.5246	17.1906	24.1709	16.1922	21.941	32.4703	5.78659	5.58057	22.603	4.27004	6.74021	6.76047	11.4904	8.57309	11.3313	8.65478	4.22769	3.01323	ENSG00000080493	8671	protein_coding	SLC4A4
ENSG00000080503.24	211.465	-0.11188	0.377118	-0.296671	0.766718	0.916718	154.211	145.459	132.94	148.969	139.874	144.493	266.183	318.093	280.654	93.941	124.919	366.106	179.378	184.036	191.688	351.24	245.206	338.989	ENSG00000080503	6595	protein_coding	SMARCA2
ENSG00000080546.13	3.50531	1.26562	1.23692	1.0232	0.306215	0.623484	5.17486	5.28941	2.19735	4.85767	1.37131	9.74109	11.5732	0	1.88359	0.533756	1.34804	7.80055	4.46849	1.71462	0	1.44246	3.69923	0	ENSG00000080546	27244	protein_coding	SESN1
ENSG00000080561.14	2.7873	-1.26738	1.10596	-1.14595	0.251814	0.567444	2.06994	2.6447	1.09868	1.61922	6.85657	0	5.78659	0	0	2.66878	1.79739	3.64025	1.27671	2.28616	1.88855	4.32739	3.17077	9.0397	ENSG00000080561	11043	protein_coding	MID2
ENSG00000080573.7	0.179914	0	5.2679	0	1		0	0	0	3.23845	0	0	0	0	0	0	0	0	0	0	0	0	0	0	ENSG00000080573	50509	protein_coding	COL5A3
ENSG00000080608.10	52.1522	0.618411	0.290131	2.13149	0.033049	0.171763	69.3431	72.7293	82.4008	40.4806	52.1099	42.2114	75.2256	63.2465	65.9255	53.3756	51.2256	23.4016	37.663	34.2924	40.6039	53.3712	35.9354	45.1985	ENSG00000080608	9933	protein_coding	PUM3
ENSG00000080802.19	43.6588	0.0465856	0.263762	0.17662	0.859807	0.954156	41.3989	48.927	37.355	43.7191	31.5402	47.0819	47.7393	46.5048	52.7404	41.0992	55.2697	41.6029	34.4712	41.1508	32.1054	49.0438	44.3908	49.7184	ENSG00000080802	4850	protein_coding	CNOT4
ENSG00000080815.19	0.0943912	-0.631814	5.23556	-0.120678	0.903946		0	0	0	0	0	0	0	0	0	0	0.449347	0	0	0	0	0.721232	0.528462	0	ENSG00000080815	5663	protein_coding	PSEN1
ENSG00000080822.17	2.57461	0.0342743	1.09772	0.0312233	0.975091	0.995181	4.13989	5.28941	4.39471	0	1.37131	3.24703	2.89329	0	3.76717	1.60127	2.69608	2.60018	3.19178	1.71462	1.88855	1.44246	1.58538	4.51985	ENSG00000080822	56650	protein_coding	CLDND1
ENSG00000080824.19	1496.4	0.126301	0.140778	0.897163	0.369632	0.682876	1653.89	1606.66	1651.31	1923.64	1915.73	1665.73	1530.55	1398.86	1542.66	1505.72	1475.21	1147.2	1154.15	1440.28	1210.56	1267.2	1150.99	1694.94	ENSG00000080824	3320	protein_coding	HSP90AA1
ENSG00000080839.12	1.9235	-0.0169324	1.29557	-0.0130694	0.989572		0	0	1.09868	0	2.74263	0	1.44665	3.72038	0	4.27004	4.04413	2.08015	2.55342	5.71539	1.88855	1.44246	2.11385	1.50662	ENSG00000080839	5933	protein_coding	RBL1
ENSG00000080845.18	44.5403	-0.433197	0.308233	-1.40542	0.159896	0.449888	52.7836	42.3153	49.4405	42.0998	41.1394	38.9643	36.1662	35.3436	33.9045	45.903	45.8334	52.0036	35.7479	42.8654	67.9879	38.2253	61.83	39.172	ENSG00000080845	22839	protein_coding	DLGAP4
ENSG00000080854.16	0.0651173	0	5.2679	0	1		0	0	0	0	0	0	0	0	0	0.533756	0	0	0.638356	0	0	0	0	0	ENSG00000080854	22997	protein_coding	IGSF9B
ENSG00000080986.13	0.269978	-0.639601	3.5794	-0.17869	0.858181		0	0	0	0	0	1.62351	0	0	0	0	1.34804	0	0.638356	0	0	0.721232	0.528462	0	ENSG00000080986	10403	protein_coding	NDC80
ENSG00000081014.11	0.183259	0	4.01265	0	1		1.03497	0	0	0	0	0	0	0	0	0.533756	0	0.520036	0.638356	0.571539	0	0	0	0	ENSG00000081014	23431	protein_coding	AP4E1
ENSG00000081019.13	33.3484	0.72169	0.367121	1.96581	0.0493203	0.225889	36.224	27.7694	42.8484	35.6229	57.5952	37.3408	39.0595	33.4834	35.7881	45.3692	37.2958	21.8415	38.3014	26.8623	19.8298	27.4068	19.5531	18.0794	ENSG00000081019	54665	protein_coding	RSBN1
ENSG00000081026.19	2.62153	-1.30265	1.16706	-1.11618	0.264345	0.578387	0	1.32235	1.09868	0	1.37131	6.49406	1.44665	3.72038	0	2.66878	3.59478	2.60018	5.10685	2.28616	1.88855	2.88493	3.17077	7.53308	ENSG00000081026	260425	protein_coding	MAGI3
ENSG00000081154.12	32.4522	-0.108743	0.393631	-0.276256	0.782352	0.926656	42.4339	38.3482	45.0458	46.9575	54.8525	55.1995	26.0396	20.4621	9.41793	40.0317	34.5998	19.7614	35.1096	24.5762	28.3283	24.5219	15.8538	22.5993	ENSG00000081154	57092	protein_coding	PCNP
ENSG00000081181.8	0.190986	-1.15567	4.43039	-0.26085	0.794208		0	0	0	0	0	0	0	0	0	0	0	0	0.638356	0.571539	0	0.721232	0	1.50662	ENSG00000081181	384	protein_coding	ARG2
ENSG00000081307.14	4.22711	-0.333419	0.791483	-0.421258	0.673567	0.880693	3.10492	3.96705	3.29603	4.85767	0	6.49406	4.33994	7.44076	1.88359	3.73629	4.94282	4.16029	3.19178	3.42924	3.77711	7.21232	4.22769	6.02647	ENSG00000081307	79876	protein_coding	UBA5
ENSG00000081377.17	0.0249637	0	5.2679	0	1		0	0	0	0	0	0	0	0	0	0	0.449347	0	0	0	0	0	0	0	ENSG00000081377	8555	protein_coding	CDC14B
ENSG00000081721.12	1.71473	-0.762823	1.40601	-0.542546	0.587442		0	1.32235	2.19735	0	2.74263	1.62351	1.44665	0	1.88359	2.13502	1.79739	1.04007	2.55342	4.00077	1.88855	2.1637	1.05692	3.01323	ENSG00000081721	11266	protein_coding	DUSP12
ENSG00000081818.4	0.0577818	0	5.2679	0	1		0	0	0	0	0	0	0	0	0	0	0	1.04007	0	0	0	0	0	0	ENSG00000081818	56131	protein_coding	PCDHB4
ENSG00000081870.12	5.75787	0.688364	0.746075	0.922647	0.356191	0.671558	8.27978	6.61176	4.39471	16.1922	6.85657	8.11757	4.33994	7.44076	5.65076	4.8038	5.84152	4.68033	3.83014	2.8577	2.83283	2.1637	4.22769	4.51985	ENSG00000081870	51668	protein_coding	HSPB11
ENSG00000081913.14	4.44843	-1.09253	1.04665	-1.04384	0.296558	0.613757	6.20983	2.6447	1.09868	0	0	3.24703	0	1.86019	5.65076	3.73629	4.94282	14.041	5.74521	9.14463	7.55421	7.93355	4.75615	1.50662	ENSG00000081913	23239	protein_coding	PHLPP1
ENSG00000082014.17	3.62586	0.317834	1.01397	0.313455	0.753935	0.910813	6.20983	2.6447	3.29603	8.09612	1.37131	4.87054	2.89329	1.86019	5.65076	4.8038	2.69608	0	3.83014	3.42924	5.66566	4.32739	2.11385	1.50662	ENSG00000082014	6604	protein_coding	SMARCD3
ENSG00000082068.9	28.7206	0.0799227	0.30948	0.258249	0.796215	0.933024	20.6994	25.1247	26.3683	25.9076	24.6836	22.7292	33.2729	29.7631	47.0896	21.884	27.8595	32.7623	26.811	20.5754	27.384	38.2253	31.1792	34.6522	ENSG00000082068	55100	protein_coding	WDR70
ENSG00000082074.19	0.0835077	0	5.2679	0	1		0	0	0	0	0	0	0	0	0	0.533756	0.449347	0.520036	0	0	0	0	0	0	ENSG00000082074	2533	protein_coding	FYB1
ENSG00000082153.18	5.20836	1.04796	0.835017	1.25501	0.209474	0.516554	9.31475	5.28941	2.19735	9.71535	10.9705	3.24703	4.33994	7.44076	11.3015	3.20253	5.39217	2.60018	0.638356	2.28616	2.83283	2.88493	1.05692	9.0397	ENSG00000082153	9689	protein_coding	BZW1
ENSG00000082212.13	0.597648	1.74149	2.53067	0.688154	0.491356		0	0	0	0	1.37131	0	2.89329	0	0	0.533756	2.24674	0	1.27671	1.71462	0	0.721232	0	0	ENSG00000082212	4200	protein_coding	ME2
ENSG00000082213.18	0.181285	-0.776216	5.1728	-0.150057	0.880719		0	0	0	0	1.37131	0	0	0	0	0	0.449347	0	0	0	0	1.44246	0	0	ENSG00000082213	55322	protein_coding	C5orf22
ENSG00000082258.13	5.2872	-0.306075	0.704805	-0.43427	0.664093	0.877456	2.06994	3.96705	3.29603	8.09612	5.48525	4.87054	7.23323	5.58057	3.76717	6.40507	4.49347	4.16029	7.02192	5.14385	3.77711	5.76986	9.51231	4.51985	ENSG00000082258	905	protein_coding	CCNT2
ENSG00000082269.17	3.97027	-1.75591	1.26149	-1.39193	0.163943	0.455224	2.06994	2.6447	1.09868	3.23845	2.74263	11.3646	1.44665	0	1.88359	1.06751	7.18956	3.12022	8.29863	8.00155	5.66566	2.88493	4.22769	4.51985	ENSG00000082269	57579	protein_coding	FAM135A
ENSG00000082397.17	7.35792	-1.46299	0.728994	-2.00686	0.0447651	0.21115	2.06994	3.96705	3.29603	0	4.11394	8.11757	5.78659	3.72038	1.88359	8.54009	12.5817	14.561	13.4055	10.2877	8.49849	12.9822	11.0977	7.53308	ENSG00000082397	23136	protein_coding	EPB41L3
ENSG00000082438.17	0.363853	1.97703	4.10705	0.481374	0.630251		0	1.32235	0	0	0	0	0	3.72038	0	0	0	0	0	0	0	0	0	1.50662	ENSG00000082438	22837	protein_coding	COBLL1
ENSG00000082458.12	22.9399	-0.415095	0.41258	-1.0061	0.314369	0.629952	23.8044	23.8023	28.5656	22.6691	23.3123	29.2233	11.5732	14.8815	26.3702	13.8776	27.8595	27.5619	17.2356	25.7193	26.4398	23.8007	20.61	25.6125	ENSG00000082458	1741	protein_coding	DLG3
ENSG00000082497.12	1.23148	-1.94388	1.60103	-1.21414	0.224694		0	0	0	0	0	0	1.44665	0	0	2.13502	2.24674	2.08015	1.27671	2.8577	2.83283	2.1637	2.11385	3.01323	ENSG00000082497	56256	protein_coding	SERTAD4
ENSG00000082512.15	0.0648232	0.122889	5.26396	0.0233453	0.981375		0	0	0	0	0	0	0	0	0	0	0	0	0.638356	0	0	0	0.528462	0	ENSG00000082512	7188	protein_coding	TRAF5
ENSG00000082515.18	1.50945	0.542498	1.60279	0.338471	0.735008		0	3.96705	3.29603	1.61922	1.37131	1.62351	1.44665	0	1.88359	2.13502	1.79739	0.520036	1.91507	1.14308	1.88855	0	1.05692	1.50662	ENSG00000082515	29093	protein_coding	MRPL22
ENSG00000082516.9	0.499917	2.49043	2.46011	1.01232	0.311383		0	0	0	0	0	0	1.44665	1.86019	1.88359	0	0	0.520036	0.638356	1.14308	0	0	0	1.50662	ENSG00000082516	25929	protein_coding	GEMIN5
ENSG00000082641.16	82.1758	0.552573	0.236307	2.33836	0.0193683	0.116921	97.2874	70.0846	80.2034	110.107	97.3633	76.3052	83.9055	102.311	124.317	84.3334	82.6799	52.0036	64.474	61.1547	81.2078	69.9595	67.6431	73.8242	ENSG00000082641	4779	protein_coding	NFE2L1
ENSG00000082701.17	190.574	0.400684	0.18201	2.20145	0.0277045	0.151945	273.233	219.51	230.722	260.695	278.377	225.669	185.171	167.417	163.872	176.673	167.607	173.172	169.164	130.311	219.072	140.64	130.002	119.023	ENSG00000082701	2932	protein_coding	GSK3B
ENSG00000082781.12	0.26678	0	4.56401	0	1		1.03497	0	0	0	0	3.24703	0	0	0	0	0	0.520036	0	0	0	0	0	0	ENSG00000082781	3693	protein_coding	ITGB5
ENSG00000082805.20	32.8181	-0.466825	0.356392	-1.30987	0.190241	0.492935	28.9792	43.6376	25.2696	34.0037	41.1394	19.4822	26.0396	35.3436	33.9045	17.6139	34.1504	30.1621	25.5342	41.7224	23.6069	40.389	47.5615	42.1853	ENSG00000082805	23085	protein_coding	ERC1
ENSG00000082898.18	135.666	-0.328997	0.191223	-1.72049	0.0853439	0.319372	131.441	111.078	153.815	127.919	102.849	123.387	107.052	109.751	113.015	171.869	194.118	131.569	139.8	162.889	145.419	137.755	132.115	146.142	ENSG00000082898	7514	protein_coding	XPO1
ENSG00000082996.20	2.24216	-0.347222	1.24373	-0.279177	0.780109	0.926656	0	1.32235	1.09868	0	2.74263	4.87054	1.44665	1.86019	1.88359	1.06751	4.04413	3.64025	1.27671	3.42924	4.72138	2.88493	1.05692	3.01323	ENSG00000082996	11342	protein_coding	RNF13
ENSG00000083067.23	0.462491	-1.08981	2.33735	-0.466258	0.641031		1.03497	1.32235	1.09868	0	0	0	0	0	0	1.60127	0.449347	1.04007	0	0	0	0.721232	1.05692	0	ENSG00000083067	80036	protein_coding	TRPM3
ENSG00000083097.14	1.55493	-1.07926	1.64161	-0.657442	0.510897		0	2.6447	1.09868	1.61922	1.37131	4.87054	1.44665	0	0	1.06751	1.34804	2.60018	1.91507	4.00077	0	1.44246	1.05692	1.50662	ENSG00000083097	23033	protein_coding	DOP1A
ENSG00000083099.11	0.188385	0	5.09676	0	1		0	1.32235	0	1.61922	0	0	0	0	0	0	0.449347	0	0	0	0	0	0	0	ENSG00000083099	57226	protein_coding	LYRM2
ENSG00000083123.15	0.269485	2.00909	4.49359	0.447101	0.654802		0	0	0	1.61922	1.37131	0	0	1.86019	0	0	0	0	0	0	0	0	0	0	ENSG00000083123	594	protein_coding	BCKDHB
ENSG00000083168.11	11.7198	-0.218276	0.535426	-0.407668	0.683517	0.880693	11.3847	9.25646	12.0854	17.8115	9.5992	6.49406	8.67988	5.58057	13.1851	11.2089	12.5817	17.1612	14.6822	16.5746	14.1642	10.8185	12.1546	7.53308	ENSG00000083168	7994	protein_coding	KAT6A
ENSG00000083223.18	7.56598	0.233098	0.577713	0.403484	0.686592	0.881804	4.13989	5.28941	4.39471	3.23845	2.74263	4.87054	8.67988	11.1611	11.3015	3.73629	7.63891	9.88069	10.2137	9.14463	13.2199	10.0972	7.39846	9.0397	ENSG00000083223	79670	protein_coding	TUT7
ENSG00000083290.20	1.39282	0.653926	1.61222	0.405607	0.685032		2.06994	1.32235	1.09868	1.61922	0	0	1.44665	1.86019	0	1.06751	1.34804	4.16029	2.55342	2.8577	1.88855	0.721232	1.05692	0	ENSG00000083290	9706	protein_coding	ULK2
ENSG00000083307.12	0.113354	0.0108199	5.26091	0.00205666	0.998359		0	0	0	0	0	0	0	0	0	0.533756	0	0	0	0	0	0	0	1.50662	ENSG00000083307	79977	protein_coding	GRHL2
ENSG00000083312.17	194.204	0.264284	0.175582	1.50519	0.132275	0.40734	243.218	200.997	221.933	200.784	163.186	167.222	199.637	169.277	242.983	212.435	269.159	186.693	152.567	178.892	173.747	155.065	168.051	189.834	ENSG00000083312	3842	protein_coding	TNPO1
ENSG00000083444.17	0.0803692	2.00908	5.2679	0.381381	0.702921		0	0	0	0	0	0	1.44665	0	0	0	0	0	0	0	0	0	0	0	ENSG00000083444	5351	protein_coding	PLOD1
ENSG00000083520.15	4.12493	-1.02921	0.953707	-1.07917	0.280514	0.595734	0	2.6447	4.39471	4.85767	4.11394	1.62351	5.78659	0	1.88359	10.6751	8.5376	3.64025	3.19178	4.57231	1.88855	5.04862	6.87	4.51985	ENSG00000083520	22894	protein_coding	DIS3
ENSG00000083535.16	2.14984	-0.757034	1.03609	-0.730663	0.464985		1.03497	2.6447	2.19735	0	2.74263	0	4.33994	3.72038	0	2.13502	1.79739	1.56011	1.27671	0.571539	0.944277	6.49109	4.22769	3.01323	ENSG00000083535	10464	protein_coding	PIBF1
ENSG00000083544.16	0.307062	-0.776777	3.45069	-0.225107	0.821896		0	0	0	0	0	1.62351	0	0	0	1.06751	0.449347	0	0	0	0.944277	1.44246	0	0	ENSG00000083544	81550	protein_coding	TDRD3
ENSG00000083635.8	1.80952	0.602506	1.34793	0.446985	0.654886		1.03497	0	1.09868	8.09612	1.37131	0	1.44665	1.86019	3.76717	2.66878	3.14543	0.520036	0.638356	1.14308	1.88855	0.721232	3.17077	0	ENSG00000083635	26747	protein_coding	NUFIP1
ENSG00000083642.19	9.96548	-0.0448958	0.54257	-0.0827466	0.934053	0.982711	7.2448	10.5788	8.78942	12.9538	8.22788	12.9881	8.67988	7.44076	11.3015	9.6076	11.2337	7.80055	12.7671	13.1454	8.49849	10.0972	8.98385	9.0397	ENSG00000083642	23047	protein_coding	PDS5B
ENSG00000083720.13	3.85568	-0.519495	1.13085	-0.459385	0.645958	0.869831	9.31475	5.28941	4.39471	6.4769	2.74263	8.11757	4.33994	1.86019	0	4.27004	2.24674	1.56011	1.27671	1.14308	5.66566	0	3.17077	7.53308	ENSG00000083720	5019	protein_coding	OXCT1
ENSG00000083782.8	0.403026	0	4.01188	0	1		0	2.6447	0	3.23845	1.37131	0	0	0	0	0	0	0	0	0	0	0	0	0	ENSG00000083782	1833	protein_coding	EPYC
ENSG00000083799.18	9.80558	-0.193908	0.625891	-0.309812	0.756704	0.912095	6.20983	11.9012	8.78942	8.09612	4.11394	12.9881	8.67988	9.30095	7.53434	7.47258	5.84152	16.6412	16.5973	13.7169	11.3313	13.7034	10.5692	3.01323	ENSG00000083799	1540	protein_coding	CYLD
ENSG00000083845.9	322.769	-0.443785	0.121828	-3.64271	0.000269784	0.00420991	332.226	298.851	297.742	276.887	253.693	245.151	271.97	275.308	293.839	337.334	314.543	368.186	365.14	356.069	375.822	344.028	394.761	408.293	ENSG00000083845	6193	protein_coding	RPS5
ENSG00000083857.14	160.928	-1.98605	0.233984	-8.48796	2.10297e-17	3.77388e-15	78.6579	78.0187	78.0061	87.4381	85.0214	63.3171	56.4192	66.9669	94.1793	160.66	163.562	280.3	239.384	244.047	263.453	266.856	269.515	320.909	ENSG00000083857	2195	protein_coding	FAT1
ENSG00000083896.13	126.837	0.330348	0.18224	1.81271	0.0698765	0.279436	185.26	166.616	161.506	157.065	133.017	128.258	135.985	106.031	116.782	107.285	142.892	127.409	100.86	104.02	120.867	97.3663	90.8954	100.943	ENSG00000083896	91746	protein_coding	YTHDC1
ENSG00000083937.10	1.22963	0.280069	1.83091	0.152968	0.878424		2.06994	0	2.19735	0	4.11394	3.24703	0	1.86019	0	1.06751	0.898695	1.56011	0.638356	2.28616	0.944277	0.721232	0.528462	0	ENSG00000083937	25978	protein_coding	CHMP2B
ENSG00000084070.12	26.6378	0.247455	0.330904	0.747817	0.454571	0.749681	37.259	23.8023	28.5656	35.6229	28.7976	29.2233	28.9329	31.6232	30.1374	17.0802	23.3661	18.7213	21.7041	24.0046	25.4955	20.9157	30.1223	24.1059	ENSG00000084070	64744	protein_coding	SMAP2
ENSG00000084072.17	0.0288909	0	5.2679	0	1		0	0	0	0	0	0	0	0	0	0	0	0.520036	0	0	0	0	0	0	ENSG00000084072	10450	protein_coding	PPIE
ENSG00000084073.10	41.574	0.277018	0.275412	1.00583	0.314497	0.629952	43.4688	34.3811	52.7365	53.4344	53.4812	60.07	53.5259	50.2252	33.9045	35.2279	32.8024	30.1621	30.6411	33.7208	32.1054	31.7342	36.9923	49.7184	ENSG00000084073	10269	protein_coding	ZMPSTE24
ENSG00000084090.13	0.0761841	0	5.2679	0	1		0	0	0	0	1.37131	0	0	0	0	0	0	0	0	0	0	0	0	0	ENSG00000084090	56910	protein_coding	STARD7
ENSG00000084092.7	0.568687	-0.246239	2.30151	-0.10699	0.914797		1.03497	0	0	0	0	0	1.44665	1.86019	0	0	0	0	0	0	1.88855	1.44246	1.05692	1.50662	ENSG00000084092	84273	protein_coding	NOA1
ENSG00000084093.19	4.31307	-0.25717	1.03675	-0.248053	0.804093	0.936113	7.2448	3.96705	6.59206	3.23845	2.74263	11.3646	4.33994	1.86019	0	6.93882	6.74021	4.68033	4.46849	5.14385	0.944277	2.1637	3.69923	1.50662	ENSG00000084093	5978	protein_coding	REST
ENSG00000084112.15	0.0610376	0	5.2679	0	1		0	0	1.09868	0	0	0	0	0	0	0	0	0	0	0	0	0	0	0	ENSG00000084112	54434	protein_coding	SSH1
ENSG00000084207.18	4.79015	0.952393	0.720888	1.32114	0.186456	0.487178	2.06994	1.32235	3.29603	1.61922	5.48525	6.49406	13.0198	14.8815	1.88359	3.20253	2.24674	2.60018	4.46849	4.57231	4.72138	6.49109	6.34154	1.50662	ENSG00000084207	2950	protein_coding	GSTP1
ENSG00000084234.18	109.903	0.856991	0.280944	3.0504	0.0022854	0.0241897	112.812	113.722	98.8809	145.73	126.161	160.728	150.451	186.019	180.824	42.7004	47.6308	114.408	61.2822	73.157	78.375	116.84	76.6269	91.9036	ENSG00000084234	334	protein_coding	APLP2
ENSG00000084463.8	63.2282	-0.124084	0.229053	-0.541726	0.588007	0.841411	69.3431	50.2494	70.3153	59.9113	69.937	71.4346	47.7393	68.8271	56.5076	69.3882	71.4462	66.0446	65.1123	56.5824	56.6566	64.1897	58.1308	66.2911	ENSG00000084463	51729	protein_coding	WBP11
ENSG00000084623.12	38.0978	0.124721	0.31811	0.392069	0.695008	0.885946	51.7486	42.3153	37.355	45.3383	38.3968	38.9643	40.5061	35.3436	43.3225	39.4979	44.4854	20.8015	36.3863	28.577	33.994	30.2917	42.2769	36.1588	ENSG00000084623	8668	protein_coding	EIF3I
ENSG00000084636.18	1.80544	-2.47627	1.69266	-1.46295	0.143482		0	0	0	0	0	0	0	0	1.88359	2.66878	0.449347	3.64025	5.74521	4.00077	3.77711	0	5.81308	4.51985	ENSG00000084636	1307	protein_coding	COL16A1
ENSG00000084652.16	9.93179	-0.420481	0.607123	-0.692581	0.488573	0.774603	10.3497	7.93411	13.1841	12.9538	4.11394	4.87054	10.1265	1.86019	15.0687	4.8038	8.98695	13.0009	17.2356	9.71617	8.49849	14.4246	11.0977	10.5463	ENSG00000084652	200081	protein_coding	TXLNA
ENSG00000084676.15	51.4371	1.60869	0.273035	5.89187	3.81843e-09	2.25002e-07	85.9027	75.374	70.3153	80.9612	80.9075	60.07	72.3323	78.128	80.9942	28.289	22.4674	27.5619	26.811	25.1477	39.6596	28.8493	28.5369	13.5596	ENSG00000084676	8648	protein_coding	NCOA1
ENSG00000084693.16	0.629619	3.32293	2.27873	1.45824	0.144774		0	1.32235	0	0	1.37131	0	4.33994	0	0	0.533756	0	1.04007	0.638356	1.14308	0.944277	0	0	0	ENSG00000084693	60509	protein_coding	AGBL5
ENSG00000084731.15	0.180391	0	5.2679	0	1		0	0	0	0	0	3.24703	0	0	0	0	0	0	0	0	0	0	0	0	ENSG00000084731	3797	protein_coding	KIF3C
ENSG00000084733.11	169.41	0.624735	0.189545	3.29597	0.000980839	0.0122773	247.358	181.162	219.735	226.691	218.039	211.057	189.511	169.277	203.427	153.188	155.474	103.487	110.436	137.741	154.861	113.955	118.375	135.596	ENSG00000084733	10890	protein_coding	RAB10
ENSG00000084754.12	0.152755	0	5.2679	0	1		1.03497	0	0	0	0	0	0	0	0	0	0	0	0	1.71462	0	0	0	0	ENSG00000084754	3030	protein_coding	HADHA
ENSG00000084764.12	0.102355	0	5.2679	0	1		0	1.32235	0	0	0	0	0	0	0	0	0	0.520036	0	0	0	0	0	0	ENSG00000084764	22924	protein_coding	MAPRE3
ENSG00000084774.14	0.435909	0.449309	2.85294	0.15749	0.874859		0	0	0	1.61922	0	1.62351	0	0	1.88359	0	0	0.520036	0	1.14308	0	0	1.05692	0	ENSG00000084774	790	protein_coding	CAD
ENSG00000085185.15	5.15702	-1.48515	0.908732	-1.63431	0.102194	0.35295	4.13989	5.28941	1.09868	6.4769	2.74263	1.62351	4.33994	3.72038	1.88359	1.60127	3.14543	13.0009	2.55342	6.28693	6.60994	10.8185	8.45539	9.0397	ENSG00000085185	63035	protein_coding	BCORL1
ENSG00000085224.23	210.033	-0.504919	0.220007	-2.29501	0.0217325	0.127111	173.875	163.972	193.367	182.972	171.414	154.234	211.21	167.417	178.941	179.342	173.448	353.625	224.063	236.046	225.682	262.528	285.898	242.565	ENSG00000085224	546	protein_coding	ATRX
ENSG00000085231.14	1.41404	1.74939	1.72929	1.01162	0.31172		1.03497	3.96705	4.39471	0	0	1.62351	0	0	5.65076	2.66878	1.79739	0.520036	0.638356	1.71462	0	1.44246	0	0	ENSG00000085231	102157402	protein_coding	AK6
ENSG00000085274.16	0.273677	-0.642789	3.24558	-0.198051	0.843005		0	0	0	0	0	0	0	0	0	0.533756	0	1.56011	0.638356	0	0.944277	0.721232	0.528462	0	ENSG00000085274	55892	protein_coding	MYNN
ENSG00000085276.19	20.6238	-1.30551	0.438578	-2.97668	0.00291384	0.0290796	12.4197	10.5788	23.0722	12.9538	16.4558	16.2351	10.1265	9.30095	15.0687	22.4177	18.4232	21.3215	33.8329	25.1477	40.6039	29.5705	29.5939	24.1059	ENSG00000085276	2122	protein_coding	MECOM
ENSG00000085365.18	0.331379	3.01141	3.71046	0.811601	0.417021		0	1.32235	0	0	0	0	0	1.86019	1.88359	0	0.898695	0	0	0	0	0	0	0	ENSG00000085365	9522	protein_coding	SCAMP1
ENSG00000085377.15	0.402775	0.451657	2.90679	0.15538	0.876521		0	1.32235	0	0	0	0	0	0	1.88359	1.06751	1.34804	0	0	0.571539	0	0	1.05692	0	ENSG00000085377	5550	protein_coding	PREP
ENSG00000085382.12	0.535387	0.780901	2.46248	0.31712	0.751153		0	0	0	0	0	0	0	0	3.76717	1.60127	0.449347	0	1.27671	0.571539	0	1.44246	0.528462	0	ENSG00000085382	57531	protein_coding	HACE1
ENSG00000085415.16	0.460378	-1.47176	2.63067	-0.559462	0.575846		0	1.32235	0	0	1.37131	0	0	0	0	0	0	1.56011	1.27671	0	0	0.721232	0.528462	1.50662	ENSG00000085415	81929	protein_coding	SEH1L
ENSG00000085433.16	0.10926	2.00908	5.2679	0.381381	0.702921		0	0	0	0	0	0	1.44665	0	0	0	0	0.520036	0	0	0	0	0	0	ENSG00000085433	22911	protein_coding	WDR47
ENSG00000085449.15	0.359811	1.08058	3.4088	0.316998	0.751245		0	0	0	0	0	1.62351	1.44665	0	0	1.60127	0	0	1.27671	0	0	0	0.528462	0	ENSG00000085449	57590	protein_coding	WDFY1
ENSG00000085491.17	1.69517	0.0131036	1.53345	0.00854513	0.993182		0	0	0	0	0	1.62351	0	5.58057	0	0.533756	4.49347	1.56011	5.10685	1.14308	5.66566	2.1637	2.64231	0	ENSG00000085491	29957	protein_coding	SLC25A24
ENSG00000085511.20	0.732627	-2.1201	2.10536	-1.007	0.313935		0	0	0	1.61922	1.37131	0	0	0	0	0	0	0.520036	3.19178	2.28616	0	2.1637	0.528462	1.50662	ENSG00000085511	4216	protein_coding	MAP3K4
ENSG00000085563.15	0.175473	0	5.2679	0	1		0	0	0	0	0	0	0	0	0	0.533756	1.34804	0	1.27671	0	0	0	0	0	ENSG00000085563	5243	protein_coding	ABCB1
ENSG00000085719.13	24.3298	0.028651	0.361029	0.0793592	0.936747	0.984613	11.3847	10.5788	21.9735	27.5268	15.0845	25.9762	26.0396	27.9029	24.4866	38.9642	31.9037	31.2022	22.9808	24.5762	18.8855	30.2917	19.5531	28.6257	ENSG00000085719	8895	protein_coding	CPNE3
ENSG00000085721.13	0.0249637	0	5.2679	0	1		0	0	0	0	0	0	0	0	0	0	0.449347	0	0	0	0	0	0	0	ENSG00000085721	54700	protein_coding	RRN3
ENSG00000085733.16	0.846728	-2.65509	1.84453	-1.43944	0.150025		1.03497	1.32235	0	0	0	3.24703	0	0	0	0.533756	0.449347	0	1.27671	1.14308	0	2.1637	1.05692	3.01323	ENSG00000085733	2017	protein_coding	CTTN
ENSG00000085760.15	18.2955	0.270733	0.420066	0.644501	0.519251	0.793344	15.5246	13.2235	21.9735	16.1922	23.3123	25.9762	24.593	16.7417	18.8359	10.1414	14.3791	23.4016	21.0658	17.1462	16.997	17.3096	17.4392	15.0662	ENSG00000085760	4528	protein_coding	MTIF2
ENSG00000085788.14	18.7508	-0.15366	0.448966	-0.342253	0.732161	0.902739	21.7344	18.5129	15.3815	16.1922	23.3123	29.2233	11.5732	14.8815	22.603	13.3439	22.9167	19.2413	14.6822	13.1454	28.3283	20.9157	17.9677	13.5596	ENSG00000085788	23259	protein_coding	DDHD2
ENSG00000085832.17	2.50995	0.219446	1.06813	0.20545	0.837221	0.944925	2.06994	0	3.29603	3.23845	1.37131	1.62351	5.78659	3.72038	0	1.60127	2.24674	2.60018	2.55342	1.71462	5.66566	5.04862	2.64231	0	ENSG00000085832	2060	protein_coding	EPS15
ENSG00000085978.22	0.910333	1.22981	1.71219	0.718266	0.472593		0	0	3.29603	1.61922	0	0	1.44665	1.86019	1.88359	1.06751	0.449347	0	1.27671	0.571539	0.944277	1.44246	0.528462	0	ENSG00000085978	55054	protein_coding	ATG16L1
ENSG00000085982.14	0.0296531	0	5.2679	0	1		0	0	0	0	0	0	0	0	0	0.533756	0	0	0	0	0	0	0	0	ENSG00000085982	55230	protein_coding	USP40
ENSG00000085998.14	2.80839	-1.41639	1.53234	-0.924334	0.355313	0.671505	8.27978	1.32235	4.39471	9.71535	1.37131	1.62351	0	1.86019	0	4.8038	4.49347	2.08015	0.638356	2.8577	2.83283	2.1637	2.11385	0	ENSG00000085998	55624	protein_coding	POMGNT1
ENSG00000086061.16	43.7784	0.0920993	0.288596	0.319129	0.749629	0.909701	33.1191	48.927	54.9339	46.9575	32.9115	58.4465	44.846	39.064	54.624	39.4979	37.2958	37.4426	53.6219	38.2931	35.8825	45.4376	36.9923	49.7184	ENSG00000086061	3301	protein_coding	DNAJA1
ENSG00000086062.13	0.570529	0.296428	2.16668	0.136812	0.891179		0	1.32235	1.09868	0	0	1.62351	0	0	1.88359	0.533756	1.34804	0	0.638356	0.571539	0	0.721232	0.528462	0	ENSG00000086062	2683	protein_coding	B4GALT1
ENSG00000086065.14	0.9808	-1.11626	2.08228	-0.536079	0.591904		0	0	3.29603	3.23845	6.85657	0	0	0	0	0	0.449347	0.520036	0	0.571539	0.944277	0.721232	1.05692	0	ENSG00000086065	51510	protein_coding	CHMP5
ENSG00000086102.19	0.0839758	0.122889	5.26396	0.0233453	0.981375		0	0	0	0	0	0	0	0	0	0.533756	0.449347	0	0	0	0	0	0.528462	0	ENSG00000086102	4799	protein_coding	NFX1
ENSG00000086200.17	1.17047	-1.76861	1.7866	-0.989932	0.322207		0	2.6447	0	1.61922	0	1.62351	0	0	1.88359	0	1.34804	1.56011	1.27671	2.28616	0	0.721232	1.58538	4.51985	ENSG00000086200	51194	protein_coding	IPO11
ENSG00000086232.13	0.46215	-1.3797	2.82218	-0.488879	0.624928		0	2.6447	1.09868	0	0	0	0	0	0	1.06751	0	0	0	0	0.944277	0	1.05692	1.50662	ENSG00000086232	27102	protein_coding	EIF2AK1
ENSG00000086475.15	0.814872	2.54785	1.88185	1.35391	0.175767		1.03497	2.6447	0	0	1.37131	0	1.44665	1.86019	1.88359	0.533756	0	0	1.27671	1.14308	0.944277	0	0.528462	0	ENSG00000086475	22929	protein_coding	SEPHS1
ENSG00000086589.12	14.4667	-0.0302507	0.546794	-0.0553237	0.955881	0.988428	18.6295	6.61176	7.69074	11.3346	12.3418	14.6116	5.78659	16.7417	20.7194	12.8101	24.7141	16.6412	7.02192	20.0039	21.7184	17.3096	12.1546	13.5596	ENSG00000086589	55696	protein_coding	RBM22
ENSG00000086598.11	10.1057	0.0786825	0.471576	0.16685	0.867488	0.958899	10.3497	9.25646	9.88809	6.4769	9.5992	3.24703	18.8064	11.1611	16.9523	8.00633	8.08825	5.7204	7.66027	8.00155	4.72138	16.5883	15.3254	12.0529	ENSG00000086598	10959	protein_coding	TMED2
ENSG00000086666.19	52.6768	-0.134578	0.338397	-0.397692	0.690857	0.884118	48.6437	66.1176	48.3418	63.1498	67.1944	58.4465	47.7393	39.064	60.2747	35.2279	34.5998	71.765	29.3644	58.8685	54.7681	54.0924	41.22	69.3044	ENSG00000086666	54469	protein_coding	ZFAND6
ENSG00000086712.13	29.3887	3.3299	0.445699	7.47119	7.94734e-14	8.9646e-12	50.7136	48.927	57.1312	56.6729	65.8231	48.7054	46.2927	55.8057	41.4389	9.6076	9.4363	5.20036	7.02192	9.14463	4.72138	8.65478	3.69923	0	ENSG00000086712	55787	protein_coding	TXLNG
ENSG00000086717.18	1.85737	-0.949638	1.77109	-0.53619	0.591828		1.03497	1.32235	2.19735	0	0	0	1.44665	0	0	9.07385	5.84152	0	1.91507	1.71462	5.66566	2.1637	1.05692	0	ENSG00000086717	5475	protein_coding	PPEF1
ENSG00000086758.16	301.693	-0.199961	0.144048	-1.38816	0.16509	0.456425	316.701	293.562	320.814	284.984	283.862	285.739	228.57	251.126	267.469	272.215	341.504	307.341	360.671	353.783	414.538	331.046	278.499	238.045	ENSG00000086758	10075	protein_coding	HUWE1
ENSG00000086827.9	0.764957	-1.29833	1.97549	-0.657216	0.511042		0	0	0	0	2.74263	0	0	0	1.88359	1.60127	1.79739	0	0.638356	0.571539	0	1.44246	1.58538	1.50662	ENSG00000086827	9183	protein_coding	ZW10
ENSG00000086991.13	0.0900811	0	5.2679	0	1		0	0	0	0	0	0	0	0	0	0.533756	0.449347	0	0.638356	0	0	0	0	0	ENSG00000086991	50507	protein_coding	NOX4
ENSG00000087053.20	0.263043	1.08149	3.64359	0.296819	0.766605		0	0	0	0	0	0	1.44665	0	0	1.60127	0	0.520036	0.638356	0	0	0	0.528462	0	ENSG00000087053	8898	protein_coding	MTMR2
ENSG00000087077.14	18.6053	-0.0549974	0.482889	-0.113892	0.909323	0.974486	9.31475	15.8682	23.0722	14.573	10.9705	22.7292	14.4665	16.7417	15.0687	32.5591	13.9298	15.0811	30.0027	26.8623	26.4398	11.5397	20.61	15.0662	ENSG00000087077	7205	protein_coding	TRIP6
ENSG00000087085.16	0.0610376	0	5.2679	0	1		0	0	1.09868	0	0	0	0	0	0	0	0	0	0	0	0	0	0	0	ENSG00000087085	43	protein_coding	ACHE
ENSG00000087086.15	2.60536	0.234472	1.19782	0.19575	0.844806	0.949076	2.06994	2.6447	4.39471	3.23845	6.85657	4.87054	4.33994	0	1.88359	1.06751	2.69608	0	1.27671	4.57231	0.944277	1.44246	1.58538	3.01323	ENSG00000087086	2512	protein_coding	FTL
ENSG00000087087.20	10.1665	0.102731	0.53409	0.192348	0.84747	0.949951	6.20983	9.25646	5.49339	1.61922	6.85657	9.74109	20.253	5.58057	13.1851	11.7426	14.3791	7.28051	10.8521	14.86	8.49849	12.9822	12.1546	12.0529	ENSG00000087087	51593	protein_coding	SRRT
ENSG00000087088.20	0.736016	-0.852275	2.02877	-0.420094	0.674417		0	0	2.19735	0	1.37131	0	0	1.86019	0	0.533756	1.34804	0	0	0.571539	1.88855	1.44246	0.528462	1.50662	ENSG00000087088	581	protein_coding	BAX
ENSG00000087095.13	71.6036	0.14461	0.221588	0.652607	0.514009	0.791555	89.0076	92.5646	76.9074	76.1036	61.7091	86.0463	73.779	89.2892	71.5763	55.5106	48.5295	64.4845	61.2822	54.2962	76.4864	64.9109	75.57	70.811	ENSG00000087095	51701	protein_coding	NLK
ENSG00000087116.16	0.322775	0.0313827	3.06551	0.0102373	0.991832		0	0	0	0	0	0	0	0	0	0	0.898695	0.520036	0.638356	1.14308	1.88855	0.721232	0	0	ENSG00000087116	9509	protein_coding	ADAMTS2
ENSG00000087152.15	4.89465	-0.356413	0.847116	-0.420737	0.673947	0.880693	6.20983	1.32235	7.69074	9.71535	4.11394	4.87054	4.33994	5.58057	0	5.33756	5.39217	6.76047	3.83014	5.14385	4.72138	4.32739	4.22769	4.51985	ENSG00000087152	56970	protein_coding	ATXN7L3
ENSG00000087191.13	63.281	0.526714	0.343962	1.53131	0.125692	0.396725	87.9726	66.1176	74.71	69.6267	45.2534	82.7992	83.9055	35.3436	75.3434	77.9283	66.9528	36.9226	61.9206	64.0124	75.5421	28.128	62.8869	43.6919	ENSG00000087191	5705	protein_coding	PSMC5
ENSG00000087206.17	1.06096	1.76308	1.68528	1.04616	0.295487		0	1.32235	2.19735	3.23845	0	1.62351	1.44665	1.86019	1.88359	1.60127	0	0.520036	0.638356	0.571539	0.944277	0.721232	0.528462	0	ENSG00000087206	51720	protein_coding	UIMC1
ENSG00000087245.13	2.20478	-0.104985	1.18895	-0.0883003	0.929638		2.06994	0	2.19735	3.23845	0	4.87054	1.44665	1.86019	3.76717	1.06751	0.898695	3.64025	2.55342	1.71462	3.77711	2.88493	3.69923	0	ENSG00000087245	4313	protein_coding	MMP2
ENSG00000087258.16	7.39539	0.214063	0.620293	0.345099	0.73002	0.901789	3.10492	6.61176	10.9868	1.61922	10.9705	6.49406	10.1265	5.58057	13.1851	4.8038	4.04413	4.16029	7.66027	8.00155	11.3313	11.5397	6.87	6.02647	ENSG00000087258	2775	protein_coding	GNAO1
ENSG00000087263.17	0.132235	2.00908	5.2679	0.381381	0.702921		0	0	0	0	0	0	0	1.86019	0	0	0	0.520036	0	0	0	0	0	0	ENSG00000087263	55239	protein_coding	OGFOD1
ENSG00000087269.16	38.6614	0.888369	0.447609	1.9847	0.0471777	0.217643	63.1333	67.4399	67.0193	50.196	27.4263	60.07	41.9527	29.7631	30.1374	63.5169	62.9086	16.1211	17.2356	21.147	24.5512	15.8671	25.3662	12.0529	ENSG00000087269	8602	protein_coding	NOP14
ENSG00000087274.17	0.798579	-2.18355	2.22066	-0.983293	0.325463		2.06994	0	0	0	2.74263	0	0	0	0	1.60127	1.34804	0	1.27671	0	0.944277	2.88493	0	1.50662	ENSG00000087274	118	protein_coding	ADD1
ENSG00000087299.12	0.165681	2.00908	5.2679	0.381381	0.702921		0	0	1.09868	0	0	0	0	0	1.88359	0	0	0	0	0	0	0	0	0	ENSG00000087299	79944	protein_coding	L2HGDH
ENSG00000087301.9	0.0288909	0	5.2679	0	1		0	0	0	0	0	0	0	0	0	0	0	0.520036	0	0	0	0	0	0	ENSG00000087301	57544	protein_coding	TXNDC16
ENSG00000087302.9	26.8747	0.253321	0.363266	0.697344	0.485588	0.773336	20.6994	34.3811	29.6643	24.2884	27.4263	12.9881	24.593	39.064	37.6717	25.0865	21.1193	27.0419	22.9808	25.1477	28.3283	16.5883	38.0492	28.6257	ENSG00000087302	51637	protein_coding	RTRAF
ENSG00000087338.5	0.105186	0.0108199	5.26091	0.00205666	0.998359		0	0	0	0	0	0	0	0	0	0.533756	0	0	0.638356	0	0	0.721232	0	0	ENSG00000087338	64395	protein_coding	GMCL1
ENSG00000087365.16	15.3856	-0.131142	0.481425	-0.272404	0.785311	0.927988	8.27978	7.93411	14.2828	21.0499	5.48525	16.2351	8.67988	11.1611	26.3702	16.0127	17.0752	20.8015	21.0658	16.5746	16.997	21.637	13.74	13.5596	ENSG00000087365	10992	protein_coding	SF3B2
ENSG00000087448.11	0.0499275	0	5.2679	0	1		0	0	0	0	0	0	0	0	0	0	0.898695	0	0	0	0	0	0	0	ENSG00000087448	57542	protein_coding	KLHL42
ENSG00000087460.27	61.2639	-0.348661	0.271292	-1.28519	0.198726	0.501566	34.1541	48.927	60.4272	38.8614	61.7091	45.4584	52.0793	85.5688	50.8568	75.2595	54.371	68.6448	70.2192	65.727	56.6566	87.2691	89.31	57.2514	ENSG00000087460	2778	protein_coding	GNAS
ENSG00000087470.18	11.2417	0.169495	0.584402	0.290032	0.771792	0.920832	11.3847	11.9012	8.78942	16.1922	10.9705	16.2351	7.23323	16.7417	3.76717	16.0127	15.7272	9.36065	9.57534	11.4308	14.1642	12.9822	6.87	3.01323	ENSG00000087470	10059	protein_coding	DNM1L
ENSG00000087495.17	0.104644	2.00908	5.2679	0.381381	0.702921		0	0	0	0	0	0	0	0	1.88359	0	0	0	0	0	0	0	0	0	ENSG00000087495	116154	protein_coding	PHACTR3
ENSG00000087502.18	45.566	0.441322	0.297161	1.48513	0.13751	0.416008	45.5388	43.6376	41.7497	48.5767	63.0804	66.5641	60.7591	40.9242	30.1374	48.038	42.688	37.4426	51.0685	50.2955	45.3253	24.5219	30.1223	49.7184	ENSG00000087502	51290	protein_coding	ERGIC2
ENSG00000087842.11	0.15522	-0.46938	5.24239	-0.0895354	0.928656		0	0	1.09868	0	0	0	0	0	0	0	0	0	0.638356	0	0	0	1.05692	0	ENSG00000087842	8544	protein_coding	PIR
ENSG00000087884.14	0.166186	0.122094	4.66004	0.0262003	0.979098		0	0	0	0	1.37131	0	0	0	0	0	0	0.520036	0	0.571539	0	0	0.528462	0	ENSG00000087884	28971	protein_coding	AAMDC
ENSG00000088035.18	0.0876089	-0.469382	5.2424	-0.0895358	0.928656		0	0	0	0	0	0	0	0	0	0	0	0.520036	0	0	0	0	1.05692	0	ENSG00000088035	29929	protein_coding	ALG6
ENSG00000088038.19	4.07424	0.456773	0.886886	0.51503	0.606532	0.85247	2.06994	2.6447	4.39471	1.61922	2.74263	1.62351	8.67988	1.86019	1.88359	3.73629	7.63891	10.4007	3.83014	7.43001	3.77711	4.32739	3.17077	1.50662	ENSG00000088038	4849	protein_coding	CNOT3
ENSG00000088179.9	1.55745	-1.44475	1.86196	-0.775931	0.43779		0	2.6447	0	0	0	9.74109	1.44665	0	0	1.06751	0.898695	3.12022	1.91507	1.14308	0.944277	3.60616	0	1.50662	ENSG00000088179	5775	protein_coding	PTPN4
ENSG00000088205.13	0.270693	3.02537	4.49988	0.672322	0.501379		0	0	0	0	0	0	0	0	3.76717	0.533756	0	0	0	0.571539	0	0	0	0	ENSG00000088205	8886	protein_coding	DDX18
ENSG00000088247.17	1.54623	-1.39813	1.43631	-0.973419	0.330345		0	2.6447	2.19735	0	1.37131	1.62351	1.44665	0	1.88359	2.66878	1.79739	0.520036	0.638356	1.71462	0	2.1637	2.64231	4.51985	ENSG00000088247	8570	protein_coding	KHSRP
ENSG00000088256.9	0.379337	0.307133	2.52172	0.121795	0.903061		1.03497	0	1.09868	0	0	0	1.44665	0	0	0.533756	0	0.520036	0	0	0.944277	0.721232	0.528462	0	ENSG00000088256	2767	protein_coding	GNA11
ENSG00000088298.13	1.2594	-1.1215	1.47476	-0.760465	0.446977		1.03497	1.32235	0	1.61922	2.74263	0	2.89329	0	0	0.533756	1.34804	0.520036	1.27671	1.14308	0.944277	2.1637	2.11385	3.01323	ENSG00000088298	111089941	protein_coding	EDEM2
ENSG00000088298.13	1.2594	-1.1215	1.47476	-0.760465	0.446977		1.03497	1.32235	0	1.61922	2.74263	0	2.89329	0	0	0.533756	1.34804	0.520036	1.27671	1.14308	0.944277	2.1637	2.11385	3.01323	ENSG00000088298	55741	protein_coding	EDEM2
ENSG00000088325.16	3.53529	-2.68994	1.26967	-2.11861	0.0341237	0.175646	0	2.6447	0	0	4.11394	1.62351	1.44665	1.86019	0	6.93882	3.14543	5.20036	8.93699	4.57231	0.944277	5.76986	7.39846	9.0397	ENSG00000088325	22974	protein_coding	TPX2
ENSG00000088356.6	18.0681	-0.0247074	0.405311	-0.0609593	0.951392	0.988186	10.3497	6.61176	15.3815	12.9538	17.8271	12.9881	24.593	18.6019	22.603	13.3439	24.2648	26.0018	19.1507	17.7177	16.997	28.128	21.1385	16.5728	ENSG00000088356	81572	protein_coding	PDRG1
ENSG00000088367.23	28.4412	0.939064	0.336141	2.79366	0.00521154	0.0447986	22.7694	22.48	37.355	24.2884	37.0255	30.8468	50.6326	37.2038	45.2061	13.3439	24.2648	24.4417	20.4274	23.4331	28.3283	26.6856	20.61	22.5993	ENSG00000088367	2036	protein_coding	EPB41L1
ENSG00000088387.19	1.80344	-1.6226	1.4899	-1.08907	0.276124		1.03497	1.32235	3.29603	1.61922	0	1.62351	0	0	3.76717	2.66878	0.898695	1.04007	3.83014	0	0	2.1637	3.17077	6.02647	ENSG00000088387	23348	protein_coding	DOCK9
ENSG00000088448.14	0.445065	1.07792	2.92601	0.368393	0.712581		0	0	0	1.61922	0	0	0	0	1.88359	0	0	1.56011	1.27671	1.14308	0	0	0.528462	0	ENSG00000088448	55608	protein_coding	ANKRD10
ENSG00000088451.11	0.103344	2.00908	5.2679	0.381381	0.702921		0	0	0	0	0	0	0	1.86019	0	0	0	0	0	0	0	0	0	0	ENSG00000088451	23483	protein_coding	TGDS
ENSG00000088538.13	0.0296531	0	5.2679	0	1		0	0	0	0	0	0	0	0	0	0.533756	0	0	0	0	0	0	0	0	ENSG00000088538	1795	protein_coding	DOCK3
ENSG00000088727.13	0.104644	2.00908	5.2679	0.381381	0.702921		0	0	0	0	0	0	0	0	1.88359	0	0	0	0	0	0	0	0	0	ENSG00000088727	64147	protein_coding	KIF9
ENSG00000088756.13	0.0543227	0.122889	5.26396	0.0233453	0.981375		0	0	0	0	0	0	0	0	0	0	0.449347	0	0	0	0	0	0.528462	0	ENSG00000088756	79822	protein_coding	ARHGAP28
ENSG00000088808.18	0.699622	1.06856	2.15683	0.495432	0.620295		2.06994	0	1.09868	1.61922	1.37131	0	1.44665	0	0	0.533756	2.24674	1.04007	0.638356	0	0	0	0.528462	0	ENSG00000088808	23368	protein_coding	PPP1R13B
ENSG00000088812.18	32.7711	0.595388	0.287902	2.06802	0.038638	0.190678	43.4688	46.2823	52.7365	40.4806	32.9115	32.4703	46.2927	39.064	41.4389	24.5528	17.9739	20.8015	21.7041	21.7185	23.6069	26.6856	29.0654	28.6257	ENSG00000088812	8455	protein_coding	ATRN
ENSG00000088826.18	0.281	-1.39831	3.45329	-0.40492	0.685537		0	1.32235	0	0	0	0	0	0	0	0.533756	0	0	0.638356	0	0	0	1.05692	1.50662	ENSG00000088826	54498	protein_coding	SMOX
ENSG00000088832.18	58.2002	-0.122191	0.273971	-0.446	0.655597	0.874051	85.9027	55.5388	64.822	76.1036	68.5657	51.9525	54.9726	68.8271	41.4389	32.0253	39.5426	54.0838	46.6	57.1539	68.9322	57.6986	58.6592	64.7845	ENSG00000088832	2280	protein_coding	FKBP1A
ENSG00000088833.17	18.0955	-0.286532	0.396181	-0.723234	0.469536	0.759804	11.3847	17.1906	16.4802	21.0499	10.9705	9.74109	15.9131	18.6019	24.4866	15.4789	15.2778	19.7614	17.2356	24.0046	16.997	27.4068	21.1385	22.5993	ENSG00000088833	55968	protein_coding	NSFL1C
ENSG00000088854.12	29.17	0.512352	0.353331	1.45006	0.147041	0.430331	37.259	55.5388	20.8749	42.0998	42.5107	25.9762	40.5061	40.9242	35.7881	17.0802	16.6259	16.6412	19.1507	10.8592	21.7184	25.2431	30.6508	25.6125	ENSG00000088854	25943	protein_coding	DNAAF9
ENSG00000088930.8	658.331	-0.386214	0.110729	-3.48793	0.000486768	0.00703942	603.389	682.333	653.713	592.636	547.154	564.983	572.872	522.714	572.61	783.019	724.797	743.652	648.57	803.013	652.495	782.537	683.829	715.643	ENSG00000088930	22803	protein_coding	XRN2
ENSG00000088970.16	2.51058	1.21393	1.15551	1.05056	0.293463	0.610749	1.03497	0	3.29603	1.61922	1.37131	1.62351	1.44665	7.44076	1.88359	1.60127	4.49347	2.60018	1.91507	3.42924	5.66566	0.721232	0.528462	4.51985	ENSG00000088970	55857	protein_coding	KIZ
ENSG00000088986.11	30.3429	-0.595247	0.376776	-1.57985	0.114142	0.375574	26.9093	39.6705	31.8616	35.6229	19.1984	19.4822	23.1463	27.9029	13.1851	35.2279	35.4984	34.8424	32.5562	36.5785	38.7153	20.1945	45.4477	30.1323	ENSG00000088986	8655	protein_coding	DYNLL1
ENSG00000088992.18	0.0748912	0	5.2679	0	1		0	0	0	0	0	0	0	0	0	0	1.34804	0	0	0	0	0	0	0	ENSG00000088992	54997	protein_coding	TESC
ENSG00000089006.17	1.81555	0.640797	1.40904	0.454776	0.64927		0	0	1.09868	0	1.37131	0	0	5.58057	1.88359	2.13502	4.04413	2.08015	4.46849	2.8577	2.83283	4.32739	0	0	ENSG00000089006	27131	protein_coding	SNX5
ENSG00000089009.15	0.417548	-2.56273	2.99746	-0.854966	0.39257		0	0	0	0	0	0	0	0	0	0.533756	0	0	1.27671	0	0	2.1637	0.528462	3.01323	ENSG00000089009	6128	protein_coding	RPL6
ENSG00000089022.14	1.67792	1.67786	1.61039	1.0419	0.297458		1.03497	1.32235	1.09868	4.85767	5.48525	1.62351	1.44665	3.72038	0	2.13502	3.59478	0	1.27671	0.571539	0	0	0.528462	1.50662	ENSG00000089022	8550	protein_coding	MAPKAPK5
ENSG00000089048.14	187.263	0.446981	0.27559	1.62191	0.104823	0.356933	241.148	305.463	269.176	228.311	197.469	222.421	177.937	137.654	190.242	239.123	299.265	99.847	118.734	116.022	154.861	134.87	104.107	134.089	ENSG00000089048	51575	protein_coding	ESF1
ENSG00000089053.13	4.23176	0.0524434	0.928605	0.0564755	0.954963	0.988428	5.17486	5.28941	1.09868	8.09612	2.74263	4.87054	7.23323	5.58057	0	1.60127	4.49347	3.12022	1.91507	5.71539	5.66566	6.49109	1.05692	6.02647	ENSG00000089053	51433	protein_coding	ANAPC5
ENSG00000089057.15	21.5933	-0.00817844	0.400264	-0.0204326	0.983698	0.995464	16.5596	13.2235	23.0722	21.0499	16.4558	21.1057	36.1662	20.4621	11.3015	27.2215	17.9739	19.2413	31.9178	25.1477	18.8855	22.3582	26.9515	19.586	ENSG00000089057	9962	protein_coding	SLC23A2
ENSG00000089063.15	0.029359	0.122889	5.26396	0.0233454	0.981375		0	0	0	0	0	0	0	0	0	0	0	0	0	0	0	0	0.528462	0	ENSG00000089063	29058	protein_coding	TMEM230
ENSG00000089091.16	0.0755327	0.0108199	5.26091	0.00205666	0.998359		0	0	0	0	0	0	0	0	0	0	0	0	0.638356	0	0	0.721232	0	0	ENSG00000089091	55184	protein_coding	DZANK1
ENSG00000089094.19	0.67191	1.9317	2.22423	0.868484	0.38513		1.03497	0	0	0	0	0	1.44665	1.86019	0	1.06751	0	0	2.55342	1.71462	1.88855	0	0.528462	0	ENSG00000089094	84678	protein_coding	KDM2B
ENSG00000089123.16	4.24356	-0.1783	0.891231	-0.20006	0.841433	0.947512	2.06994	5.28941	5.49339	3.23845	4.11394	8.11757	5.78659	3.72038	0	4.8038	3.14543	6.24044	3.83014	3.42924	5.66566	2.1637	4.75615	4.51985	ENSG00000089123	55617	protein_coding	TASP1
ENSG00000089154.11	6.42358	0.556116	0.734588	0.757045	0.449023	0.748198	7.2448	5.28941	6.59206	3.23845	2.74263	9.74109	13.0198	3.72038	7.53434	3.20253	9.88564	11.4408	7.66027	6.28693	0.944277	5.76986	5.28462	6.02647	ENSG00000089154	10985	protein_coding	GCN1
ENSG00000089157.16	149.169	-0.360005	0.23823	-1.51116	0.130747	0.404976	107.637	153.393	138.433	142.492	138.503	186.704	118.625	113.472	97.9465	200.692	149.633	143.53	194.699	163.46	216.239	104.579	194.474	120.529	ENSG00000089157	6175	protein_coding	RPLP0
ENSG00000089177.19	0.417765	1.86927	2.45782	0.760542	0.446931		0	0	0	0	0	0	1.44665	0	1.88359	0.533756	0.898695	0.520036	0	0.571539	0.944277	0.721232	0	0	ENSG00000089177	55614	protein_coding	KIF16B
ENSG00000089195.15	57.4973	-0.154846	0.32122	-0.482056	0.629766	0.862705	47.6087	66.1176	39.5524	38.8614	52.1099	30.8468	69.439	46.5048	52.7404	84.8671	100.204	42.1229	53.6219	57.7255	60.4337	67.7958	47.5615	76.8375	ENSG00000089195	51605	protein_coding	TRMT6
ENSG00000089199.10	0.0288909	0	5.2679	0	1		0	0	0	0	0	0	0	0	0	0	0	0.520036	0	0	0	0	0	0	ENSG00000089199	1114	protein_coding	CHGB
ENSG00000089220.5	0.0635044	0	5.2679	0	1		0	0	0	0	0	0	0	0	0	0	0	0	0	1.14308	0	0	0	0	ENSG00000089220	5037	protein_coding	PEBP1
ENSG00000089234.16	0.0871408	0.122889	5.26396	0.0233453	0.981375		0	0	0	0	0	0	0	0	0	0	0	1.04007	0	0	0	0	0.528462	0	ENSG00000089234	8315	protein_coding	BRAP
ENSG00000089248.7	1.03561	0.110992	1.61512	0.0687205	0.945212		1.03497	1.32235	0	1.61922	2.74263	0	1.44665	1.86019	0	1.06751	0.898695	0	1.27671	1.14308	0.944277	0.721232	1.05692	1.50662	ENSG00000089248	10961	protein_coding	ERP29
ENSG00000089280.19	3.47115	-0.0425778	1.00847	-0.0422201	0.966323	0.992308	2.06994	5.28941	4.39471	1.61922	4.11394	4.87054	0	3.72038	5.65076	5.33756	1.79739	0.520036	5.10685	5.14385	3.77711	2.88493	3.17077	3.01323	ENSG00000089280	2521	protein_coding	FUS
ENSG00000089289.16	0.802497	1.8853	2.31576	0.814118	0.415577		0	0	0	3.23845	0	0	0	0	5.65076	1.06751	0	2.60018	0.638356	0	0	0.721232	0.528462	0	ENSG00000089289	3476	protein_coding	IGBP1
ENSG00000089472.16	0.0288909	0	5.2679	0	1		0	0	0	0	0	0	0	0	0	0	0	0.520036	0	0	0	0	0	0	ENSG00000089472	9843	protein_coding	HEPH
ENSG00000089486.17	0.0546168	0	5.2679	0	1		0	0	0	0	0	0	0	0	0	0.533756	0.449347	0	0	0	0	0	0	0	ENSG00000089486	29965	protein_coding	CDIP1
ENSG00000089597.18	0.0296531	0	5.2679	0	1		0	0	0	0	0	0	0	0	0	0.533756	0	0	0	0	0	0	0	0	ENSG00000089597	23193	protein_coding	GANAB
ENSG00000089682.16	0.253768	0.979556	4.11846	0.237845	0.812001		0	0	0	0	0	0	0	1.86019	0	0	1.34804	0	0.638356	0	0	0.721232	0	0	ENSG00000089682	55285	protein_coding	RBM41
ENSG00000089693.11	0.194601	2.00908	5.2679	0.381381	0.702921		0	0	0	1.61922	0	0	0	0	1.88359	0	0	0	0	0	0	0	0	0	ENSG00000089693	8079	protein_coding	MLF2
ENSG00000089723.10	0.180152	0	5.2679	0	1		0	0	0	1.61922	0	1.62351	0	0	0	0	0	0	0	0	0	0	0	0	ENSG00000089723	78990	protein_coding	OTUB2
ENSG00000089737.17	3.20077	-0.461032	0.923157	-0.499408	0.617492	0.858401	1.03497	0	1.09868	4.85767	4.11394	3.24703	4.33994	1.86019	1.88359	3.20253	2.69608	3.12022	4.46849	5.14385	4.72138	3.60616	3.69923	4.51985	ENSG00000089737	57062	protein_coding	DDX24
ENSG00000089775.12	0.355675	2.00909	3.37098	0.595997	0.551177		1.03497	0	0	0	0	0	1.44665	0	0	0	0.449347	0	0.638356	0	2.83283	0	0	0	ENSG00000089775	7597	protein_coding	ZBTB25
ENSG00000089818.18	8.06653	0.455899	0.665933	0.684602	0.493595	0.779174	10.3497	13.2235	15.3815	8.09612	13.7131	6.49406	5.78659	14.8815	3.76717	8.00633	6.29086	2.60018	6.38356	8.00155	3.77711	7.21232	3.69923	7.53308	ENSG00000089818	25977	protein_coding	NECAP1
ENSG00000089902.10	58.9995	-0.423418	0.25887	-1.63564	0.101916	0.352693	65.2032	60.8282	50.5392	48.5767	37.0255	60.07	46.2927	26.0427	52.7404	74.192	72.3449	66.0446	77.8795	68.5847	86.8735	53.3712	58.1308	57.2514	ENSG00000089902	23186	protein_coding	RCOR1
ENSG00000089916.18	0.168461	2.00908	5.2679	0.381381	0.702921		0	0	0	0	0	0	0	1.86019	0	0.533756	0	0	0.638356	0	0	0	0	0	ENSG00000089916	55668	protein_coding	GPATCH2L
ENSG00000090006.18	0.0288909	0	5.2679	0	1		0	0	0	0	0	0	0	0	0	0	0	0.520036	0	0	0	0	0	0	ENSG00000090006	8425	protein_coding	LTBP4
ENSG00000090013.11	12.9505	0.70164	0.517041	1.35703	0.174772	0.471836	5.17486	7.93411	6.59206	14.573	24.6836	17.8587	26.0396	26.0427	13.1851	4.8038	4.94282	15.0811	10.8521	6.85847	8.49849	7.93355	18.4962	13.5596	ENSG00000090013	645	protein_coding	BLVRB
ENSG00000090020.11	5.53709	-0.0742363	0.83636	-0.0887612	0.929272	0.981478	4.13989	1.32235	7.69074	4.85767	2.74263	12.9881	0	13.0213	7.53434	3.20253	8.5376	2.60018	3.83014	2.28616	3.77711	9.37602	4.22769	7.53308	ENSG00000090020	6548	protein_coding	SLC9A1
ENSG00000090054.15	2.19551	0.737145	1.25481	0.587457	0.556897		0	3.96705	3.29603	0	4.11394	1.62351	2.89329	3.72038	5.65076	3.73629	0.898695	0	1.27671	0.571539	0.944277	5.76986	1.05692	0	ENSG00000090054	10558	protein_coding	SPTLC1
ENSG00000090060.18	200.42	0.0543146	0.143529	0.378423	0.705116	0.890195	252.533	235.379	197.762	241.264	231.752	227.292	179.384	200.901	197.776	166.532	164.461	175.772	190.869	215.47	176.58	193.29	181.262	179.287	ENSG00000090060	10914	protein_coding	PAPOLA
ENSG00000090097.22	0.0651173	0	5.2679	0	1		0	0	0	0	0	0	0	0	0	0.533756	0	0	0.638356	0	0	0	0	0	ENSG00000090097	57060	protein_coding	PCBP4
ENSG00000090238.12	0.321479	0.0465577	3.34286	0.0139275	0.988888		0	0	0	0	1.37131	0	0	1.86019	0	0	0	0.520036	0	0	0	0	0.528462	1.50662	ENSG00000090238	83719	protein_coding	YPEL3
ENSG00000090263.16	0.423478	0	3.49737	0	1		0	0	0	4.85767	1.37131	0	0	0	0	0	0.449347	0	0	0	0.944277	0	0	0	ENSG00000090263	51650	protein_coding	MRPS33
ENSG00000090266.13	1.61682	1.45172	1.32017	1.09965	0.271485		1.03497	2.6447	4.39471	0	1.37131	1.62351	2.89329	3.72038	1.88359	2.66878	1.34804	0.520036	0	1.71462	0	0.721232	1.05692	1.50662	ENSG00000090266	4708	protein_coding	NDUFB2
ENSG00000090273.14	0.491529	-0.660491	2.30846	-0.286118	0.774788		1.03497	1.32235	0	1.61922	1.37131	0	0	0	0	0	0	1.04007	0.638356	0.571539	0	0.721232	0.528462	0	ENSG00000090273	10726	protein_coding	NUDC
ENSG00000090316.16	1.39946	-2.84303	1.62073	-1.75417	0.0794014		1.03497	0	0	0	4.11394	1.62351	0	0	0	1.06751	2.24674	1.56011	1.27671	2.28616	2.83283	3.60616	0.528462	3.01323	ENSG00000090316	10296	protein_coding	MAEA
ENSG00000090376.11	0.833421	-0.97417	1.93051	-0.504618	0.613827		1.03497	0	0	0	1.37131	0	1.44665	0	0	2.66878	1.34804	0.520036	1.27671	1.71462	0	0	2.11385	1.50662	ENSG00000090376	11213	protein_coding	IRAK3
ENSG00000090447.12	0.428869	-1.15434	2.8831	-0.400381	0.688876		0	0	0	0	0	0	0	0	0	1.06751	0.449347	1.04007	3.19178	0	0	1.44246	0.528462	0	ENSG00000090447	7023	protein_coding	TFAP4
ENSG00000090470.15	3.22939	0.677114	1.04009	0.651017	0.515036	0.791555	10.3497	2.6447	3.29603	3.23845	1.37131	4.87054	2.89329	3.72038	1.88359	2.13502	2.24674	3.12022	4.46849	2.8577	3.77711	2.1637	1.58538	1.50662	ENSG00000090470	10081	protein_coding	PDCD7
ENSG00000090520.11	0.359572	0.0370663	2.80124	0.0132321	0.989443		1.03497	0	1.09868	0	1.37131	0	0	0	0	0	0.449347	0.520036	1.27671	0	0	0.721232	0	0	ENSG00000090520	51726	protein_coding	DNAJB11
ENSG00000090565.17	0.72886	1.02093	2.14474	0.476018	0.634061		1.03497	1.32235	1.09868	0	0	0	1.44665	0	0	2.66878	0.898695	1.56011	0.638356	0	0.944277	0	0	1.50662	ENSG00000090565	9727	protein_coding	RAB11FIP3
ENSG00000090615.15	0.4819	-2.52567	2.54675	-0.991724	0.321332		1.03497	0	0	1.61922	0	0	0	0	0	0	0	0	0	0.571539	0	2.88493	1.05692	1.50662	ENSG00000090615	2802	protein_coding	GOLGA3
ENSG00000090621.15	78.6453	0.642966	0.244721	2.62734	0.00860541	0.0645897	113.847	104.466	86.7955	103.63	93.2493	125.011	81.0122	81.8484	90.4121	84.8671	72.3449	47.3233	58.0904	50.2955	56.6566	55.5349	45.4477	64.7845	ENSG00000090621	8761	protein_coding	PABPC4
ENSG00000090674.16	0.0524598	0	5.2679	0	1		0	0	0	0	0	0	0	0	0	0	0	0	0	0	0.944277	0	0	0	ENSG00000090674	57192	protein_coding	MCOLN1
ENSG00000090686.16	5.39357	-0.538605	0.78522	-0.685928	0.492759	0.778513	5.17486	7.93411	3.29603	4.85767	5.48525	12.9881	5.78659	5.58057	1.88359	4.27004	3.59478	5.7204	3.19178	6.28693	1.88855	3.60616	9.51231	6.02647	ENSG00000090686	84196	protein_coding	USP48
ENSG00000090776.6	5.53688	-0.198812	0.790592	-0.251472	0.801449	0.934405	9.31475	3.96705	5.49339	8.09612	2.74263	4.87054	4.33994	0	9.41793	3.20253	2.24674	5.7204	6.38356	8.00155	9.44277	3.60616	5.28462	7.53308	ENSG00000090776	1947	protein_coding	EFNB1
ENSG00000090857.14	0.147977	0	5.2679	0	1		0	0	0	0	0	1.62351	0	0	0	0	0	1.04007	0	0	0	0	0	0	ENSG00000090857	55066	protein_coding	PDPR
ENSG00000090857.14	0.147977	0	5.2679	0	1		0	0	0	0	0	1.62351	0	0	0	0	0	1.04007	0	0	0	0	0	0	ENSG00000090857	124907803	protein_coding	PDPR
ENSG00000090861.17	0.448901	0	2.692	0	1		0	1.32235	1.09868	0	1.37131	0	0	0	0	0	1.34804	0.520036	1.27671	1.14308	0	0	0	0	ENSG00000090861	16	protein_coding	AARS1
ENSG00000090863.12	100.173	0.0178994	0.239984	0.0745857	0.940544	0.984691	81.7628	68.7623	117.558	111.726	95.992	73.0582	107.052	94.8697	96.0629	78.9958	88.0721	136.77	114.266	121.166	120.867	107.464	87.7246	100.943	ENSG00000090863	2734	protein_coding	GLG1
ENSG00000090889.12	1.27817	-2.67284	1.67574	-1.59502	0.110707		0	1.32235	0	0	1.37131	0	0	0	0	1.60127	1.34804	2.60018	5.10685	2.28616	0.944277	2.88493	0.528462	3.01323	ENSG00000090889	24137	protein_coding	KIF4A
ENSG00000090905.19	59.8661	0.384766	0.250587	1.53546	0.124671	0.39554	48.6437	75.374	53.8352	64.769	46.6247	51.9525	79.5655	83.7086	67.8091	51.7743	57.0671	67.6047	53.6219	57.1539	45.3253	75.0081	57.0739	40.6787	ENSG00000090905	27327	protein_coding	TNRC6A
ENSG00000090989.18	1.26789	2.23739	1.57785	1.418	0.15619		1.03497	0	0	0	1.37131	1.62351	0	3.72038	3.76717	2.13502	1.34804	1.56011	0.638356	3.42924	0.944277	0.721232	0.528462	0	ENSG00000090989	55763	protein_coding	EXOC1
ENSG00000091009.8	52.0841	-0.135882	0.260145	-0.522331	0.60144	0.848128	54.8535	54.2164	53.8352	50.196	60.3378	32.4703	41.9527	52.0853	48.9732	56.0443	55.2697	43.6831	54.8986	61.1547	65.1551	50.4862	59.7162	42.1853	ENSG00000091009	54439	protein_coding	RBM27
ENSG00000091039.17	4.23329	1.00861	0.878568	1.14801	0.250963	0.567145	6.20983	1.32235	1.09868	11.3346	8.22788	1.62351	4.33994	7.44076	5.65076	2.66878	2.24674	4.16029	1.27671	5.14385	4.72138	3.60616	2.11385	3.01323	ENSG00000091039	114882	protein_coding	OSBPL8
ENSG00000091127.14	0.326896	-1.16002	2.72559	-0.425603	0.670397		0	1.32235	0	0	0	0	0	0	0	0.533756	0.898695	0.520036	0.638356	0	0	1.44246	0.528462	0	ENSG00000091127	54517	protein_coding	PUS7
ENSG00000091129.21	0.0803692	2.00908	5.2679	0.381381	0.702921		0	0	0	0	0	0	1.44665	0	0	0	0	0	0	0	0	0	0	0	ENSG00000091129	4897	protein_coding	NRCAM
ENSG00000091136.15	37.5753	0.785582	0.31396	2.50217	0.0123433	0.0843739	50.7136	48.927	57.1312	46.9575	56.2239	51.9525	60.7591	50.2252	28.2538	17.6139	19.7713	29.6421	28.726	26.2908	21.7184	34.6191	22.7238	24.1059	ENSG00000091136	3912	protein_coding	LAMB1
ENSG00000091138.13	0.33173	3.01922	3.72208	0.811165	0.417271		0	0	1.09868	0	0	0	0	0	3.76717	0.533756	0	0	0	0.571539	0	0	0	0	ENSG00000091138	1811	protein_coding	SLC26A3
ENSG00000091140.14	16.1378	1.29843	0.547769	2.3704	0.017769	0.110476	17.5945	27.7694	19.7762	40.4806	24.6836	37.3408	10.1265	14.8815	24.4866	13.8776	13.9298	3.64025	8.93699	8.00155	6.60994	7.93355	7.39846	3.01323	ENSG00000091140	1738	protein_coding	DLD
ENSG00000091157.14	0.275403	0.984914	3.59978	0.273604	0.784389		0	0	0	0	0	0	1.44665	0	0	0.533756	0.898695	0	0	0.571539	0	0	0	1.50662	ENSG00000091157	23335	protein_coding	WDR7
ENSG00000091164.13	74.9003	0.241187	0.22967	1.05014	0.293653	0.610777	96.2524	78.0187	85.6968	85.8189	67.1944	69.8111	54.9726	76.2678	97.9465	82.7321	91.2175	65.5246	63.1973	67.4416	72.7093	64.9109	59.1877	69.3044	ENSG00000091164	9352	protein_coding	TXNL1
ENSG00000091409.15	15.5653	1.55821	0.430375	3.6206	0.000293926	0.00453289	15.5246	15.8682	15.3815	19.4307	16.4558	25.9762	28.9329	27.9029	30.1374	5.87131	7.63891	5.7204	8.29863	8.57309	18.8855	7.93355	11.0977	10.5463	ENSG00000091409	3655	protein_coding	ITGA6
ENSG00000091436.17	77.3278	-0.774837	0.233531	-3.31793	0.000906887	0.0114494	40.3639	35.7035	52.7365	38.8614	41.1394	56.823	70.8857	63.2465	58.3912	78.9958	69.1995	99.847	121.926	118.88	110.48	124.052	89.8385	120.529	ENSG00000091436	51776	protein_coding	MAP3K20
ENSG00000091483.7	37.493	1.83216	0.357683	5.12231	3.01818e-07	1.18259e-05	72.448	59.5058	46.1444	56.6729	67.1944	56.823	76.6723	40.9242	39.5553	22.9515	24.2648	11.4408	14.6822	20.0039	20.7741	14.4246	15.3254	15.0662	ENSG00000091483	2271	protein_coding	FH
ENSG00000091527.16	13.7518	-0.345158	0.52145	-0.661919	0.508023	0.789245	21.7344	5.28941	14.2828	12.9538	13.7131	14.6116	10.1265	11.1611	15.0687	18.6814	23.8154	10.4007	12.1288	11.4308	6.60994	18.752	13.2115	13.5596	ENSG00000091527	55573	protein_coding	CDV3
ENSG00000091542.9	0.409218	0.0271118	3.313	0.00818346	0.993471		0	0	0	0	0	0	0	0	0	0	1.34804	1.04007	0.638356	0	2.83283	0	0	1.50662	ENSG00000091542	54890	protein_coding	ALKBH5
ENSG00000091640.8	0.270172	0.185088	4.00006	0.0462712	0.963094		0	0	0	0	0	0	0	0	1.88359	0	0.898695	0	0.638356	0	0	1.44246	0	0	ENSG00000091640	9552	protein_coding	SPAG7
ENSG00000091651.9	0.0249637	0	5.2679	0	1		0	0	0	0	0	0	0	0	0	0	0.449347	0	0	0	0	0	0	0	ENSG00000091651	23594	protein_coding	ORC6
ENSG00000091656.19	160.357	-0.203978	0.310145	-0.657687	0.510739	0.790215	159.386	129.59	135.137	124.68	191.984	139.622	88.2454	107.891	79.1106	130.77	127.165	339.584	243.214	230.902	343.717	105.3	115.205	94.9169	ENSG00000091656	79776	protein_coding	ZFHX4
ENSG00000091732.17	0.0296531	0	5.2679	0	1		0	0	0	0	0	0	0	0	0	0.533756	0	0	0	0	0	0	0	0	ENSG00000091732	51530	protein_coding	ZC3HC1
ENSG00000091844.8	0.269424	0	3.54958	0	1		1.03497	1.32235	1.09868	0	0	0	0	0	0	0	0.449347	0	0	0	0.944277	0	0	0	ENSG00000091844	26575	protein_coding	RGS17
ENSG00000091879.14	0.0577818	0	5.2679	0	1		0	0	0	0	0	0	0	0	0	0	0	1.04007	0	0	0	0	0	0	ENSG00000091879	285	protein_coding	ANGPT2
ENSG00000091986.16	10.6275	1.70115	0.564528	3.01339	0.00258344	0.0263551	8.27978	11.9012	7.69074	14.573	12.3418	21.1057	18.8064	29.7631	16.9523	1.06751	1.79739	7.80055	5.10685	6.28693	8.49849	7.93355	6.87	4.51985	ENSG00000091986	151887	protein_coding	CCDC80
ENSG00000092010.15	45.348	-0.075268	0.330476	-0.227756	0.819836	0.940905	21.7344	10.5788	25.2696	34.0037	27.4263	30.8468	57.8659	53.9455	56.5076	41.6329	39.0932	95.6867	51.0685	46.2947	48.1581	58.4198	65.0008	52.7316	ENSG00000092010	5720	protein_coding	PSME1
ENSG00000092020.10	0.73129	-1.76467	2.12481	-0.830506	0.406253		1.03497	1.32235	0	0	0	0	0	0	1.88359	1.60127	0	0	0	0	0.944277	0.721232	2.64231	3.01323	ENSG00000092020	55012	protein_coding	PPP2R3C
ENSG00000092054.13	0.0400684	0.0108199	5.26091	0.00205666	0.998359		0	0	0	0	0	0	0	0	0	0	0	0	0	0	0	0.721232	0	0	ENSG00000092054	4625	protein_coding	MYH7
ENSG00000092094.11	0.0249637	0	5.2679	0	1		0	0	0	0	0	0	0	0	0	0	0.449347	0	0	0	0	0	0	0	ENSG00000092094	55644	protein_coding	OSGEP
ENSG00000092108.22	21.5423	-0.0135815	0.396866	-0.034222	0.9727	0.994876	16.5596	17.1906	10.9868	21.0499	17.8271	30.8468	21.6997	26.0427	16.9523	18.6814	22.018	32.2423	17.874	21.7185	31.1611	25.2431	20.0815	19.586	ENSG00000092108	23256	protein_coding	SCFD1
ENSG00000092140.16	0.0900021	0.122889	5.26396	0.0233453	0.981375		0	0	0	0	0	0	0	0	0	0	0	0.520036	0	0.571539	0	0	0.528462	0	ENSG00000092140	55632	protein_coding	G2E3
ENSG00000092148.13	139.564	-0.139431	0.165718	-0.841371	0.40014	0.713529	123.162	132.235	126.348	134.396	117.933	149.363	146.111	107.891	141.269	145.715	143.342	167.452	140.438	157.745	144.474	157.95	143.742	132.582	ENSG00000092148	25831	protein_coding	HECTD1
ENSG00000092199.18	29.7947	-0.0198721	0.34871	-0.0569873	0.954555	0.988428	26.9093	30.4141	37.355	30.7653	26.055	22.7292	24.593	31.6232	37.6717	29.8903	39.5426	24.4417	31.2795	26.2908	26.4398	42.5527	31.1792	16.5728	ENSG00000092199	3183	protein_coding	HNRNPC
ENSG00000092201.10	33.3939	-0.492903	0.313645	-1.57153	0.116059	0.377743	27.9442	26.447	21.9735	27.5268	21.941	27.5997	23.1463	29.7631	33.9045	37.3629	44.9347	41.6029	35.1096	36.5785	41.5482	46.8801	30.1223	46.7051	ENSG00000092201	11198	protein_coding	SUPT16H
ENSG00000092203.15	1.3572	2.80415	1.54094	1.81977	0.068794		2.06994	0	0	0	0	0	1.44665	1.86019	7.53434	1.60127	2.69608	0.520036	1.27671	2.28616	1.88855	0.721232	0.528462	0	ENSG00000092203	9878	protein_coding	TOX4
ENSG00000092208.17	0.445922	-0.136679	2.24285	-0.0609398	0.951407		1.03497	0	0	0	0	0	1.44665	0	0	1.06751	0.449347	1.04007	0.638356	0.571539	0	0.721232	1.05692	0	ENSG00000092208	8487	protein_coding	GEMIN2
ENSG00000092330.18	0.0567159	0	5.2679	0	1		0	0	0	0	0	0	0	0	0	0	0.449347	0	0	0.571539	0	0	0	0	ENSG00000092330	26277	protein_coding	TINF2
ENSG00000092421.17	0.71764	1.88493	2.06578	0.912454	0.36153		0	0	0	0	0	0	1.44665	1.86019	0	0.533756	1.79739	1.04007	1.91507	1.71462	1.88855	0.721232	0	0	ENSG00000092421	57556	protein_coding	SEMA6A
ENSG00000092439.16	39.4604	-0.471766	0.322189	-1.46425	0.143125	0.423278	13.4546	29.0917	30.763	35.6229	41.1394	35.7173	33.2729	44.6446	28.2538	41.6329	35.4984	39.5228	46.6	68.5847	38.7153	58.4198	39.6346	49.7184	ENSG00000092439	54822	protein_coding	TRPM7
ENSG00000092531.10	2.48031	-0.100892	1.18246	-0.0853233	0.932004	0.982281	0	5.28941	0	1.61922	1.37131	4.87054	0	3.72038	3.76717	1.06751	3.14543	3.12022	3.19178	2.28616	3.77711	4.32739	1.58538	1.50662	ENSG00000092531	8773	protein_coding	SNAP23
ENSG00000092607.15	46.9164	-0.747244	0.296285	-2.52205	0.0116674	0.0806704	34.1541	42.3153	45.0458	43.7191	34.2828	40.5879	49.186	33.4834	28.2538	34.6941	41.34	64.4845	52.9836	54.8678	52.8795	57.6986	59.1877	75.3308	ENSG00000092607	6913	protein_coding	TBX15
ENSG00000092621.13	0.430522	0	2.94701	0	1		0	0	1.09868	0	1.37131	0	0	0	0	1.06751	2.69608	0	0	0.571539	0.944277	0	0	0	ENSG00000092621	26227	protein_coding	PHGDH
ENSG00000092820.18	4.6349	-2.34218	1.02905	-2.27607	0.0228421	0.131843	0	1.32235	3.29603	6.4769	2.74263	0	1.44665	1.86019	1.88359	4.27004	5.39217	5.20036	10.2137	9.14463	4.72138	5.76986	12.1546	7.53308	ENSG00000092820	7430	protein_coding	EZR
ENSG00000092841.19	160.312	-0.487397	0.202004	-2.4128	0.0158303	0.101623	102.462	103.143	140.631	97.1535	135.76	131.505	163.471	180.439	111.132	119.027	112.786	163.811	247.044	213.184	227.571	197.618	241.507	197.367	ENSG00000092841	4637	protein_coding	MYL6
ENSG00000092847.13	5.40937	-0.522357	0.723121	-0.722364	0.470071	0.759804	2.06994	7.93411	5.49339	4.85767	2.74263	0	5.78659	7.44076	3.76717	5.33756	3.59478	4.68033	5.10685	5.14385	8.49849	4.32739	10.0408	10.5463	ENSG00000092847	26523	protein_coding	AGO1
ENSG00000092850.12	0.0249637	0	5.2679	0	1		0	0	0	0	0	0	0	0	0	0	0.449347	0	0	0	0	0	0	0	ENSG00000092850	27285	protein_coding	TEKT2
ENSG00000092853.14	0.287014	0.0239038	3.53837	0.00675561	0.99461		0	0	0	0	0	1.62351	0	0	0	0	0	1.04007	0.638356	1.14308	0	0.721232	0	0	ENSG00000092853	63967	protein_coding	CLSPN
ENSG00000092931.11	0.0317522	0	5.2679	0	1		0	0	0	0	0	0	0	0	0	0	0	0	0	0.571539	0	0	0	0	ENSG00000092931	79157	protein_coding	MFSD11
ENSG00000092964.18	73.9167	-1.46671	0.35578	-4.12253	3.74736e-05	0.000845403	51.7486	39.6705	39.5524	37.2422	26.055	29.2233	43.3994	46.5048	48.9732	58.7131	59.7632	184.093	93.8384	98.8763	88.762	110.349	132.115	141.622	ENSG00000092964	1808	protein_coding	DPYSL2
ENSG00000092969.12	0.0718206	0.0108199	5.26091	0.00205666	0.998359		0	0	0	0	0	0	0	0	0	0	0	0	0	0.571539	0	0.721232	0	0	ENSG00000092969	7042	protein_coding	TGFB2
ENSG00000092978.11	0.0651173	0	5.2679	0	1		0	0	0	0	0	0	0	0	0	0.533756	0	0	0.638356	0	0	0	0	0	ENSG00000092978	55105	protein_coding	GPATCH2
ENSG00000093000.19	0.0761841	0	5.2679	0	1		0	0	0	0	1.37131	0	0	0	0	0	0	0	0	0	0	0	0	0	ENSG00000093000	10762	protein_coding	NUP50
ENSG00000093009.11	1.11844	-0.294071	1.98691	-0.148004	0.882339		2.06994	1.32235	0	0	0	0	1.44665	0	1.88359	2.13502	0.449347	0	2.55342	4.57231	0	0	3.69923	0	ENSG00000093009	8318	protein_coding	CDC45
ENSG00000093134.15	0.0400684	0.0108199	5.26091	0.00205666	0.998359		0	0	0	0	0	0	0	0	0	0	0	0	0	0	0	0.721232	0	0	ENSG00000093134	55350	transcribed_unitary_pseudogene	VNN3P
ENSG00000093144.19	0.0249637	0	5.2679	0	1		0	0	0	0	0	0	0	0	0	0	0.449347	0	0	0	0	0	0	0	ENSG00000093144	55862	protein_coding	ECHDC1
ENSG00000093167.18	3.54469	0.20379	0.972233	0.20961	0.833972	0.944768	6.20983	5.28941	4.39471	3.23845	4.11394	4.87054	4.33994	1.86019	1.88359	3.20253	2.69608	2.60018	1.91507	5.14385	3.77711	2.1637	1.58538	4.51985	ENSG00000093167	9209	protein_coding	LRRFIP2
ENSG00000094804.12	0.237661	0	4.20004	0	1		1.03497	0	0	0	0	0	0	0	0	1.06751	0.898695	0	1.27671	0	0	0	0	0	ENSG00000094804	990	protein_coding	CDC6
ENSG00000094841.14	0.408906	-1.47456	2.68138	-0.549926	0.58237		1.03497	0	0	0	0	0	0	0	0	0	1.34804	0	1.27671	0	0.944277	0.721232	0.528462	1.50662	ENSG00000094841	139596	protein_coding	UPRT
ENSG00000094880.11	0.355744	0.99312	3.06829	0.323672	0.746187		0	1.32235	0	0	0	0	1.44665	0	0	0	0.449347	1.04007	0.638356	0	0	0	0	1.50662	ENSG00000094880	8697	protein_coding	CDC23
ENSG00000094914.14	0.923406	-0.777416	1.91119	-0.406771	0.684177		2.06994	0	1.09868	0	1.37131	0	0	0	0	3.20253	1.34804	1.56011	1.27671	1.71462	0.944277	0	0.528462	1.50662	ENSG00000094914	8086	protein_coding	AAAS
ENSG00000094916.16	274.902	-0.226511	0.142926	-1.58481	0.11301	0.373801	234.939	232.734	206.551	231.549	242.723	248.398	276.309	269.728	275.003	292.498	311.847	364.545	250.874	304.059	241.735	352.682	280.613	331.456	ENSG00000094916	23468	protein_coding	CBX5
ENSG00000094975.14	18.1514	-0.274533	0.429913	-0.638578	0.523097	0.796139	20.6994	18.5129	7.69074	19.4307	21.941	9.74109	11.5732	18.6019	20.7194	19.2152	21.1193	14.041	24.2575	20.0039	19.8298	21.637	21.1385	16.5728	ENSG00000094975	51430	protein_coding	SUCO
ENSG00000095002.15	0.644766	0.298097	2.21225	0.134749	0.892811		0	1.32235	0	0	1.37131	0	1.44665	0	0	0.533756	0.898695	3.64025	0	1.14308	0	0.721232	0.528462	0	ENSG00000095002	4436	protein_coding	MSH2
ENSG00000095015.6	8.68761	0.751078	0.627064	1.19777	0.231007	0.543857	7.2448	9.25646	7.69074	11.3346	8.22788	21.1057	11.5732	11.1611	7.53434	4.27004	2.69608	9.36065	6.38356	10.8592	8.49849	4.32739	5.81308	9.0397	ENSG00000095015	4214	protein_coding	MAP3K1
ENSG00000095139.14	15.2856	-0.846092	0.470137	-1.79967	0.0719124	0.283627	10.3497	10.5788	18.6775	17.8115	15.0845	22.7292	10.1265	9.30095	11.3015	16.0127	13.4804	15.0811	15.9589	16.5746	16.0527	21.637	14.7969	19.586	ENSG00000095139	372	protein_coding	ARCN1
ENSG00000095203.14	0.193197	-1.86694	4.95586	-0.376714	0.706386		0	0	0	0	0	0	0	0	0	0	0	0	0	0	0	1.44246	0.528462	1.50662	ENSG00000095203	54566	protein_coding	EPB41L4B
ENSG00000095261.14	0.498865	-0.661607	2.27354	-0.291003	0.771049		1.03497	1.32235	0	1.61922	1.37131	0	0	0	0	0.533756	0	0	1.27671	0.571539	0	0.721232	0.528462	0	ENSG00000095261	5711	protein_coding	PSMD5
ENSG00000095303.17	0.0354642	0	5.2679	0	1		0	0	0	0	0	0	0	0	0	0	0	0	0.638356	0	0	0	0	0	ENSG00000095303	5742	protein_coding	PTGS1
ENSG00000095319.14	0.160738	2.67831	5.25246	0.509916	0.61011		0	0	0	0	0	0	2.89329	0	0	0	0	0	0	0	0	0	0	0	ENSG00000095319	23511	protein_coding	NUP188
ENSG00000095380.11	4.71036	-0.0627173	0.846833	-0.074061	0.940962	0.984867	2.06994	6.61176	3.29603	3.23845	1.37131	8.11757	1.44665	3.72038	7.53434	6.40507	3.59478	4.68033	7.66027	8.57309	3.77711	2.88493	5.28462	4.51985	ENSG00000095380	54187	protein_coding	NANS
ENSG00000095397.16	2.14659	-0.250931	1.23533	-0.203128	0.839035		2.06994	3.96705	1.09868	1.61922	2.74263	4.87054	2.89329	0	1.88359	1.60127	1.79739	0	3.19178	2.28616	2.83283	2.1637	2.11385	1.50662	ENSG00000095397	25861	protein_coding	WHRN
ENSG00000095485.18	0.559026	-0.818745	2.19587	-0.372857	0.709255		1.03497	1.32235	0	0	0	0	1.44665	0	0	0.533756	0.898695	0.520036	0	0.571539	0	0.721232	0	3.01323	ENSG00000095485	55280	protein_coding	CWF19L1
ENSG00000095564.14	9.16421	-0.951123	0.735197	-1.2937	0.195769	0.500387	11.3847	14.5459	10.9868	11.3346	13.7131	3.24703	1.44665	9.30095	5.65076	11.7426	15.2778	3.12022	6.38356	9.14463	8.49849	15.1459	9.51231	4.51985	ENSG00000095564	9044	protein_coding	BTAF1
ENSG00000095574.12	1.07449	2.10176	1.65322	1.27131	0.203619		0	0	1.09868	1.61922	0	1.62351	1.44665	1.86019	3.76717	0	2.69608	1.04007	0.638356	0.571539	0.944277	0	0.528462	1.50662	ENSG00000095574	64376	protein_coding	IKZF5
ENSG00000095585.17	0.0761841	0	5.2679	0	1		0	0	0	0	1.37131	0	0	0	0	0	0	0	0	0	0	0	0	0	ENSG00000095585	29760	protein_coding	BLNK
ENSG00000095637.22	11.7214	3.00494	0.674033	4.45815	8.26692e-06	0.000228236	19.6645	11.9012	19.7762	25.9076	27.4263	17.8587	26.0396	22.3223	20.7194	1.60127	0	3.12022	1.27671	0	5.66566	1.44246	4.75615	1.50662	ENSG00000095637	10580	protein_coding	SORBS1
ENSG00000095713.14	0.218237	2.67831	5.25246	0.509916	0.61011		1.03497	0	0	0	0	0	2.89329	0	0	0	0	0	0	0	0	0	0	0	ENSG00000095713	55118	protein_coding	CRTAC1
ENSG00000095787.23	248.128	0.235026	0.159305	1.47532	0.140128	0.419181	278.407	240.668	259.288	276.887	255.064	251.645	251.716	245.545	241.099	271.148	306.006	247.017	223.425	232.616	268.175	253.152	209.271	155.182	ENSG00000095787	51322	protein_coding	WAC
ENSG00000095794.19	1.65152	0.856626	1.27691	0.670859	0.50231		0	1.32235	2.19735	4.85767	1.37131	1.62351	4.33994	5.58057	0	1.06751	0	0.520036	1.27671	0.571539	0	2.88493	2.11385	0	ENSG00000095794	1390	protein_coding	CREM
ENSG00000095951.17	26.3912	-0.658902	0.353113	-1.86598	0.0620439	0.260307	19.6645	14.5459	15.3815	21.0499	27.4263	19.4822	30.3796	26.0427	13.1851	27.2215	31.4543	26.0018	33.1945	34.8639	20.7741	31.7342	35.9354	46.7051	ENSG00000095951	3096	protein_coding	HIVEP1
ENSG00000096060.15	0.160842	2.00908	5.2679	0.381381	0.702921		1.03497	0	0	0	0	0	0	1.86019	0	0	0	0	0	0	0	0	0	0	ENSG00000096060	2289	protein_coding	FKBP5
ENSG00000096063.16	16.1942	0.383022	0.445096	0.860539	0.389492	0.701832	11.3847	14.5459	14.2828	21.0499	15.0845	25.9762	15.9131	22.3223	18.8359	17.0802	17.5246	10.4007	10.8521	22.29	10.387	13.7034	14.7969	15.0662	ENSG00000096063	6732	protein_coding	SRPK1
ENSG00000096070.19	2.42656	-1.7535	1.31294	-1.33554	0.181698	0.480471	4.13989	1.32235	2.19735	1.61922	2.74263	4.87054	2.89329	0	0	3.73629	0.898695	1.04007	2.55342	2.28616	1.88855	4.32739	2.64231	4.51985	ENSG00000096070	27154	protein_coding	BRPF3
ENSG00000096384.20	1457.8	-0.724812	0.127671	-5.67719	1.36922e-08	7.02037e-07	1126.05	1291.94	1174.49	1306.71	1154.65	1240.37	1157.32	976.6	1246.93	1660.51	1578.11	1820.65	1643.77	1900.94	1367.31	1973.29	1663.6	1957.1	ENSG00000096384	3326	protein_coding	HSP90AB1
ENSG00000096401.8	36.3981	-0.143613	0.30329	-0.473516	0.635845	0.865591	37.259	38.3482	36.2563	40.4806	37.0255	32.4703	41.9527	22.3223	26.3702	37.8966	42.688	39.5228	32.5562	40.5793	48.1581	33.1767	36.4639	31.639	ENSG00000096401	988	protein_coding	CDC5L
ENSG00000096433.11	0.681113	-0.784328	2.08887	-0.375481	0.707303		0	0	0	0	0	0	1.44665	0	0	1.06751	0.449347	0.520036	0	1.71462	3.77711	0.721232	1.05692	1.50662	ENSG00000096433	3710	protein_coding	ITPR3
ENSG00000096654.15	0.0610376	0	5.2679	0	1		0	0	1.09868	0	0	0	0	0	0	0	0	0	0	0	0	0	0	0	ENSG00000096654	7738	protein_coding	ZNF184
ENSG00000096717.12	5.38228	-0.322714	0.799521	-0.403634	0.686482	0.881804	6.20983	6.61176	8.78942	6.4769	4.11394	1.62351	4.33994	1.86019	5.65076	9.6076	6.29086	4.16029	5.10685	8.00155	3.77711	6.49109	4.75615	3.01323	ENSG00000096717	23411	protein_coding	SIRT1
ENSG00000096746.17	7.04409	0.981218	0.652167	1.50455	0.13244	0.40734	6.20983	11.9012	8.78942	3.23845	5.48525	6.49406	14.4665	7.44076	5.65076	8.00633	8.5376	10.9208	3.83014	7.43001	2.83283	4.32739	3.69923	7.53308	ENSG00000096746	3189	protein_coding	HNRNPH3
ENSG00000096872.17	25.6095	-0.703718	0.348862	-2.01718	0.0436765	0.207503	21.7344	15.8682	15.3815	21.0499	10.9705	12.9881	24.593	20.4621	16.9523	30.9578	38.1945	42.1229	26.1726	30.2916	30.2169	34.6191	32.2362	36.1588	ENSG00000096872	80173	protein_coding	IFT74
ENSG00000096968.14	2.12989	-1.21931	1.13662	-1.07275	0.283384		1.03497	0	0	1.61922	0	1.62351	1.44665	1.86019	3.76717	1.06751	1.34804	4.16029	3.19178	0.571539	0.944277	7.93355	4.75615	3.01323	ENSG00000096968	3717	protein_coding	JAK2
ENSG00000097007.19	0.36956	-1.4147	2.44821	-0.577851	0.563365		0	0	1.09868	0	0	0	0	0	0	1.06751	0.449347	0.520036	0.638356	0.571539	0	0.721232	1.58538	0	ENSG00000097007	25	protein_coding	ABL1
ENSG00000097021.20	0.378805	2.0091	2.77125	0.72498	0.468464		1.03497	0	0	0	1.37131	0	0	1.86019	0	0	0.449347	0.520036	0.638356	0	0.944277	0	0	0	ENSG00000097021	11332	protein_coding	ACOT7
ENSG00000097033.14	44.5942	0.56559	0.32726	1.72826	0.0839414	0.31535	50.7136	54.2164	47.2431	76.1036	38.3968	63.3171	56.4192	63.2465	47.0896	28.289	39.5426	28.602	37.0247	37.15	24.5512	57.6986	27.48	25.6125	ENSG00000097033	51100	protein_coding	SH3GLB1
ENSG00000097046.13	0.0249637	0	5.2679	0	1		0	0	0	0	0	0	0	0	0	0	0.449347	0	0	0	0	0	0	0	ENSG00000097046	8317	protein_coding	CDC7
ENSG00000097096.9	0.0288909	0	5.2679	0	1		0	0	0	0	0	0	0	0	0	0	0	0.520036	0	0	0	0	0	0	ENSG00000097096	84144	protein_coding	SYDE2
ENSG00000099194.6	0.949425	3.57164	2.18141	1.63731	0.101566		0	0	0	4.85767	2.74263	3.24703	0	3.72038	1.88359	0	0	0	0.638356	0	0	0	0	0	ENSG00000099194	6319	protein_coding	SCD
ENSG00000099204.20	0.440574	-1.07057	2.60414	-0.411104	0.680996		0	0	0	1.61922	0	1.62351	0	0	0	0	0.449347	0	0	0.571539	1.88855	0.721232	1.05692	0	ENSG00000099204	3983	protein_coding	ABLIM1
ENSG00000099219.14	0.343029	1.07701	2.80637	0.383774	0.701146		1.03497	0	0	0	0	1.62351	1.44665	0	0	0	0.449347	0.520036	0	0.571539	0	0	0.528462	0	ENSG00000099219	79956	protein_coding	ERMP1
ENSG00000099246.17	21.3816	-0.278884	0.449847	-0.619953	0.535289	0.807045	14.4896	14.5459	9.88809	19.4307	21.941	24.3527	21.6997	20.4621	15.0687	12.2764	28.7582	34.3224	30.0027	22.8616	25.4955	35.3404	15.8538	18.0794	ENSG00000099246	22931	protein_coding	RAB18
ENSG00000099250.18	18.6726	0.534036	0.491308	1.08697	0.277051	0.592717	17.5945	31.7364	29.6643	29.146	21.941	14.6116	24.593	18.6019	22.603	5.87131	6.74021	21.3215	17.2356	17.7177	9.44277	12.9822	13.2115	21.0926	ENSG00000099250	8829	protein_coding	NRP1
ENSG00000099284.15	0.195539	0	5.2679	0	1		0	1.32235	2.19735	0	0	0	0	0	0	0	0	0	0	0	0	0	0	0	ENSG00000099284	55506	protein_coding	MACROH2A2
ENSG00000099290.17	0.49811	-1.01959	2.68703	-0.379448	0.704355		1.03497	0	0	0	0	0	0	0	1.88359	0	1.34804	0	0	1.14308	0	1.44246	2.11385	0	ENSG00000099290	387680	protein_coding	WASHC2A
ENSG00000099326.9	0.0354642	0	5.2679	0	1		0	0	0	0	0	0	0	0	0	0	0	0	0.638356	0	0	0	0	0	ENSG00000099326	7593	protein_coding	MZF1
ENSG00000099330.9	0.159234	-1.17407	5.21735	-0.225032	0.821954		0	0	0	0	0	0	0	0	0	0	0	0	0.638356	0	0	0.721232	0	1.50662	ENSG00000099330	79629	protein_coding	OCEL1
ENSG00000099331.13	0.197728	2.00909	4.42541	0.453989	0.649837		0	0	0	0	0	0	1.44665	0	0	0	0.449347	0.520036	0	1.14308	0	0	0	0	ENSG00000099331	4650	protein_coding	MYO9B
ENSG00000099341.11	6.40596	0.182419	0.794699	0.229545	0.818446	0.940613	11.3847	7.93411	17.5788	11.3346	10.9705	8.11757	5.78659	3.72038	3.76717	4.27004	5.84152	2.08015	3.83014	3.42924	4.72138	2.1637	6.87	1.50662	ENSG00000099341	5714	protein_coding	PSMD8
ENSG00000099364.18	0.21236	0.020704	3.81036	0.00543361	0.995665		0	0	0	0	1.37131	0	0	0	0	0	0	0.520036	0.638356	0.571539	0	0.721232	0	0	ENSG00000099364	54620	protein_coding	FBXL19
ENSG00000099381.18	5.16353	0.117589	0.823757	0.142748	0.886489	0.965135	4.13989	3.96705	6.59206	11.3346	2.74263	6.49406	1.44665	9.30095	1.88359	5.33756	4.04413	5.20036	7.66027	6.28693	5.66566	3.60616	4.22769	3.01323	ENSG00000099381	9739	protein_coding	SETD1A
ENSG00000099385.12	4.17767	-0.995016	0.995763	-0.99925	0.317674	0.634252	3.10492	1.32235	3.29603	3.23845	4.11394	4.87054	0	0	7.53434	3.73629	3.59478	6.24044	6.38356	6.85847	5.66566	1.44246	4.75615	9.0397	ENSG00000099385	9274	protein_coding	BCL7C
ENSG00000099622.14	6.98049	-0.921837	0.715815	-1.28781	0.19781	0.500934	6.20983	3.96705	1.09868	9.71535	2.74263	4.87054	4.33994	5.58057	9.41793	4.8038	6.29086	7.28051	8.29863	10.8592	6.60994	15.1459	16.9108	1.50662	ENSG00000099622	1153	protein_coding	CIRBP
ENSG00000099783.12	459.026	-0.645994	0.137639	-4.6934	2.68696e-06	7.97603e-05	434.688	401.995	402.116	304.414	272.891	311.715	345.748	357.157	369.183	528.418	581.006	548.638	645.378	634.409	442.866	553.906	525.291	602.647	ENSG00000099783	4670	protein_coding	HNRNPM
ENSG00000099785.10	1.82281	2.06376	1.25874	1.63954	0.1011		1.03497	1.32235	1.09868	1.61922	0	4.87054	2.89329	5.58057	3.76717	0	0.898695	2.08015	1.91507	2.28616	0.944277	1.44246	1.05692	0	ENSG00000099785	51257	protein_coding	MARCHF2
ENSG00000099795.7	3.76206	-0.561392	0.995412	-0.56398	0.572768	0.831356	5.17486	2.6447	3.29603	3.23845	5.48525	8.11757	1.44665	3.72038	1.88359	5.87131	5.39217	2.60018	4.46849	2.8577	0.944277	2.88493	3.17077	4.51985	ENSG00000099795	4713	protein_coding	NDUFB7
ENSG00000099797.15	0.0249637	0	5.2679	0	1		0	0	0	0	0	0	0	0	0	0	0.449347	0	0	0	0	0	0	0	ENSG00000099797	9524	protein_coding	TECR
ENSG00000099800.8	1.31873	0.744393	1.47158	0.505846	0.612964		1.03497	1.32235	2.19735	1.61922	1.37131	0	4.33994	0	0	3.20253	1.79739	1.56011	1.27671	0.571539	0.944277	1.44246	1.05692	0	ENSG00000099800	26517	protein_coding	TIMM13
ENSG00000099804.9	15.1914	1.13882	0.473143	2.40693	0.0160871	0.102601	13.4546	25.1247	14.2828	25.9076	24.6836	32.4703	17.3598	26.0427	22.603	9.6076	7.18956	4.16029	5.10685	12.0023	4.72138	10.0972	11.0977	7.53308	ENSG00000099804	997	protein_coding	CDC34
ENSG00000099810.21	0.0755327	0.0108199	5.26091	0.00205666	0.998359		0	0	0	0	0	0	0	0	0	0	0	0	0.638356	0	0	0.721232	0	0	ENSG00000099810	4507	protein_coding	MTAP
ENSG00000099814.16	32.6088	-0.916045	0.331671	-2.76191	0.00574646	0.0481889	22.7694	25.1247	18.6775	19.4307	35.6542	19.4822	18.8064	27.9029	26.3702	33.0928	35.0491	44.7231	47.8767	41.7224	33.0497	48.3225	40.6915	48.2117	ENSG00000099814	283638	protein_coding	CEP170B
ENSG00000099864.18	0.0803692	2.00908	5.2679	0.381381	0.702921		0	0	0	0	0	0	1.44665	0	0	0	0	0	0	0	0	0	0	0	ENSG00000099864	5064	protein_coding	PALM
ENSG00000099889.14	0.178923	-1.78241	5.19078	-0.343379	0.731313		0	0	0	0	0	0	0	0	0	0	0	0	0	0	0	2.1637	1.05692	0	ENSG00000099889	421	protein_coding	ARVCF
ENSG00000099899.15	0.118536	0	5.2679	0	1		1.03497	0	1.09868	0	0	0	0	0	0	0	0	0	0	0	0	0	0	0	ENSG00000099899	27037	protein_coding	TRMT2A
ENSG00000099901.17	41.5346	0.133826	0.326695	0.409635	0.682073	0.880693	41.3989	58.1835	38.4537	35.6229	53.4812	51.9525	34.7195	37.2038	33.9045	49.6393	55.7191	26.5219	42.7699	49.7239	41.5482	32.4554	31.1792	33.1456	ENSG00000099901	5902	protein_coding	RANBP1
ENSG00000099904.16	5.87956	0.0340148	0.807976	0.0420988	0.96642	0.992308	1.03497	7.93411	1.09868	4.85767	8.22788	3.24703	1.44665	7.44076	5.65076	10.6751	6.29086	6.24044	14.0438	7.43001	6.60994	4.32739	4.75615	4.51985	ENSG00000099904	29801	protein_coding	ZDHHC8
ENSG00000099917.17	9.0937	0.515628	0.541522	0.952181	0.341005	0.659696	12.4197	7.93411	5.49339	3.23845	9.5992	6.49406	13.0198	13.0213	15.0687	7.47258	4.94282	7.80055	11.4904	10.2877	7.55421	14.4246	7.39846	6.02647	ENSG00000099917	51586	protein_coding	MED15
ENSG00000099940.12	1.66099	-0.588389	1.31463	-0.447572	0.654462		0	1.32235	0	1.61922	5.48525	3.24703	2.89329	1.86019	0	1.06751	2.24674	2.08015	0	0	0	1.44246	2.11385	4.51985	ENSG00000099940	9342	protein_coding	SNAP29
ENSG00000099942.13	45.2697	-0.326568	0.303594	-1.07567	0.282074	0.597956	34.1541	51.5717	49.4405	55.0536	37.0255	40.5879	30.3796	29.7631	41.4389	59.7806	47.6308	52.0036	52.3452	53.1531	58.5452	54.0924	42.2769	25.6125	ENSG00000099942	1399	protein_coding	CRKL
ENSG00000099956.20	1.44617	0.177759	1.29917	0.136825	0.891169		1.03497	2.6447	1.09868	1.61922	1.37131	1.62351	1.44665	0	3.76717	1.06751	0.898695	1.56011	1.27671	1.14308	0.944277	1.44246	1.58538	1.50662	ENSG00000099956	6598	protein_coding	SMARCB1
ENSG00000099991.18	2.45358	-0.784927	1.15927	-0.677086	0.498351	0.782564	2.06994	2.6447	3.29603	0	0	1.62351	1.44665	0	3.76717	2.13502	2.69608	3.12022	4.46849	4.00077	3.77711	5.04862	1.05692	3.01323	ENSG00000099991	23523	protein_coding	CABIN1
ENSG00000099995.19	0.9976	0.121893	1.62657	0.0749388	0.940263		0	0	1.09868	0	1.37131	1.62351	2.89329	1.86019	0	1.06751	0	0	1.91507	1.14308	0	1.44246	0.528462	3.01323	ENSG00000099995	10291	protein_coding	SF3A1
ENSG00000100023.19	0.500611	-0.505979	3.01088	-0.16805	0.866544		0	0	0	1.61922	0	4.87054	0	0	0	0	0	0.520036	0	0	0.944277	0	1.05692	0	ENSG00000100023	23759	protein_coding	PPIL2
ENSG00000100027.17	0.0317522	0	5.2679	0	1		0	0	0	0	0	0	0	0	0	0	0	0	0	0.571539	0	0	0	0	ENSG00000100027	29799	protein_coding	YPEL1
ENSG00000100029.18	0.152956	0.0129953	4.81195	0.00270063	0.997845		0	0	0	0	0	0	0	0	0	0	0.449347	0	0.638356	0	0.944277	0.721232	0	0	ENSG00000100029	23481	protein_coding	PES1
ENSG00000100030.15	11.7798	-0.210748	0.571588	-0.368705	0.712347	0.893346	6.20983	13.2235	13.1841	21.0499	12.3418	9.74109	7.23323	5.58057	16.9523	14.9452	10.7843	8.84062	15.9589	8.00155	13.2199	6.49109	13.2115	15.0662	ENSG00000100030	5594	protein_coding	MAPK1
ENSG00000100056.12	0.029359	0.122889	5.26396	0.0233454	0.981375		0	0	0	0	0	0	0	0	0	0	0	0	0	0	0	0	0.528462	0	ENSG00000100056	8220	protein_coding	ESS2
ENSG00000100075.10	16.749	1.53197	0.554706	2.76177	0.00574897	0.0481889	24.8393	14.5459	16.4802	30.7653	17.8271	14.6116	21.6997	20.4621	32.021	8.00633	4.49347	23.9217	12.1288	20.0039	13.2199	10.0972	5.81308	10.5463	ENSG00000100075	6576	protein_coding	SLC25A1
ENSG00000100084.14	5.88496	-1.18849	0.839588	-1.41556	0.156905	0.445461	8.27978	3.96705	7.69074	6.4769	5.48525	6.49406	0	7.44076	1.88359	7.47258	8.08825	5.7204	7.02192	5.71539	3.77711	8.65478	4.22769	7.53308	ENSG00000100084	7290	protein_coding	HIRA
ENSG00000100097.12	201.446	-0.799404	0.172162	-4.64333	3.42846e-06	0.000101012	127.302	108.433	132.94	110.107	105.591	125.011	162.024	186.019	141.269	279.688	226.471	282.9	291.729	262.337	231.348	232.958	317.077	302.83	ENSG00000100097	3956	protein_coding	LGALS1
ENSG00000100100.13	0.136612	0	5.2679	0	1		0	0	0	0	1.37131	0	0	0	0	0	0.449347	0	0.638356	0	0	0	0	0	ENSG00000100100	113791	protein_coding	PIK3IP1
ENSG00000100105.18	2.36593	-2.057	1.30814	-1.57246	0.115844	0.377354	1.03497	1.32235	2.19735	0	0	4.87054	1.44665	1.86019	0	1.60127	3.14543	3.12022	3.83014	1.14308	2.83283	6.49109	3.17077	4.51985	ENSG00000100105	23598	protein_coding	PATZ1
ENSG00000100106.22	0.162356	1.08467	5.26396	0.206056	0.836747		0	0	0	0	0	0	0	1.86019	0	0.533756	0	0	0	0	0	0	0.528462	0	ENSG00000100106	11078	protein_coding	TRIOBP
ENSG00000100109.17	0.151298	2.00908	5.2679	0.381381	0.702921		0	0	0	0	0	0	1.44665	0	0	0	0	0	1.27671	0	0	0	0	0	ENSG00000100109	24144	protein_coding	TFIP11
ENSG00000100116.17	0.964954	1.0193	2.181	0.467355	0.640246		0	0	0	3.23845	0	1.62351	0	1.86019	0	1.60127	0.898695	1.56011	3.19178	0	1.88855	0	0	1.50662	ENSG00000100116	23464	protein_coding	GCAT
ENSG00000100129.18	1.15401	-0.363271	1.54999	-0.23437	0.814698		2.06994	0	1.09868	0	2.74263	0	0	0	3.76717	1.06751	0.449347	1.04007	1.91507	1.14308	0.944277	1.44246	1.58538	1.50662	ENSG00000100129	51386	protein_coding	EIF3L
ENSG00000100138.15	3.96157	-0.101398	0.957225	-0.105929	0.915638	0.977577	4.13989	5.28941	3.29603	1.61922	1.37131	9.74109	1.44665	7.44076	3.76717	3.20253	4.04413	0	3.83014	3.42924	5.66566	2.1637	6.34154	4.51985	ENSG00000100138	4809	protein_coding	SNU13
ENSG00000100139.13	0.241108	3.25671	5.21383	0.62463	0.532214		0	0	0	0	0	0	4.33994	0	0	0	0	0	0	0	0	0	0	0	ENSG00000100139	85377	protein_coding	MICALL1
ENSG00000100142.16	10.7869	0.33757	0.498832	0.67672	0.498584	0.782564	12.4197	5.28941	15.3815	11.3346	5.48525	11.3646	10.1265	20.4621	15.0687	9.6076	8.98695	6.76047	7.02192	8.57309	9.44277	12.2609	9.51231	15.0662	ENSG00000100142	5435	protein_coding	POLR2F
ENSG00000100151.16	0.212143	0	5.2679	0	1		0	0	0	0	0	3.24703	0	0	0	0	0	0	0	0.571539	0	0	0	0	ENSG00000100151	9463	protein_coding	PICK1
ENSG00000100154.14	0.761713	0.107705	2.20452	0.0488566	0.961034		1.03497	1.32235	1.09868	0	1.37131	0	0	0	0	0	0	1.56011	3.19178	1.71462	1.88855	0	0.528462	0	ENSG00000100154	23331	protein_coding	TTC28
ENSG00000100201.23	2.35824	0.600283	1.15669	0.518966	0.603784	0.850415	2.06994	1.32235	1.09868	3.23845	1.37131	4.87054	1.44665	1.86019	3.76717	4.27004	3.14543	4.68033	1.91507	2.8577	0	1.44246	1.58538	1.50662	ENSG00000100201	10521	protein_coding	DDX17
ENSG00000100207.20	51.6101	-0.803532	0.27	-2.97605	0.00291991	0.0290796	31.0492	44.96	53.8352	51.8152	57.5952	38.9643	41.9527	40.9242	35.7881	52.308	51.2256	69.1648	47.2384	52.5816	52.8795	77.8931	65.5292	63.2779	ENSG00000100207	6942	protein_coding	TCF20
ENSG00000100209.11	0.654088	0.0530934	2.28645	0.0232209	0.981474		1.03497	1.32235	0	1.61922	2.74263	0	0	0	0	0	0.449347	0	0.638356	0.571539	1.88855	0	0	1.50662	ENSG00000100209	150274	protein_coding	HSCB
ENSG00000100216.6	0.37816	-0.115069	2.9765	-0.0386591	0.969162		0	0	0	0	0	0	0	0	1.88359	0	0.898695	0.520036	1.27671	0	0	0.721232	0	1.50662	ENSG00000100216	56993	protein_coding	TOMM22
ENSG00000100219.16	6.44438	1.80872	0.705351	2.56428	0.0103389	0.0735462	9.31475	11.9012	5.49339	11.3346	6.85657	4.87054	8.67988	16.7417	9.41793	3.20253	4.94282	1.56011	3.83014	2.8577	3.77711	3.60616	1.58538	6.02647	ENSG00000100219	7494	protein_coding	XBP1
ENSG00000100220.12	0.813822	1.11224	2.09271	0.531483	0.595084		0	0	0	0	1.37131	1.62351	0	0	3.76717	1.06751	0.449347	0	3.19178	1.14308	0	0	0.528462	1.50662	ENSG00000100220	51493	protein_coding	RTCB
ENSG00000100221.10	0.402751	2.00909	3.56467	0.563612	0.573018		0	0	2.19735	0	2.74263	0	0	1.86019	0	0	0.449347	0	0	0	0	0	0	0	ENSG00000100221	9929	protein_coding	JOSD1
ENSG00000100227.18	0.0906907	0	5.2679	0	1		0	0	1.09868	0	0	0	0	0	0	0.533756	0	0	0	0	0	0	0	0	ENSG00000100227	84271	protein_coding	POLDIP3
ENSG00000100234.12	252.654	-2.87866	0.283335	-10.1599	2.99317e-24	8.44075e-22	56.9235	44.96	53.8352	19.4307	9.5992	12.9881	133.091	109.751	80.9942	277.019	291.177	102.967	328.115	365.785	266.286	775.324	756.229	863.291	ENSG00000100234	7078	protein_coding	TIMP3
ENSG00000100239.16	0.593057	1.27264	2.24453	0.566998	0.570715		0	0	0	1.61922	1.37131	1.62351	0	1.86019	1.88359	1.06751	0	0	0	0	0	0.721232	0.528462	0	ENSG00000100239	9701	protein_coding	PPP6R2
ENSG00000100241.21	0.306617	-2.00361	3.33246	-0.60124	0.54768		0	0	0	0	0	0	0	0	0	1.06751	0	0	0.638356	0	0	0.721232	1.58538	1.50662	ENSG00000100241	6305	protein_coding	SBF1
ENSG00000100243.21	0.91757	-2.35504	1.82043	-1.29367	0.195779		0	0	0	0	0	0	1.44665	0	0	0	0.449347	1.04007	0.638356	2.28616	0.944277	3.60616	1.58538	4.51985	ENSG00000100243	1727	protein_coding	CYB5R3
ENSG00000100246.13	24.1934	0.314328	0.378417	0.830639	0.406177	0.719098	19.6645	21.1576	9.88809	16.1922	26.055	22.7292	27.4863	35.3436	41.4389	19.749	13.9298	28.602	28.726	20.0039	24.5512	29.5705	33.8215	16.5728	ENSG00000100246	10126	protein_coding	DNAL4
ENSG00000100266.19	1.27944	-1.291	1.79705	-0.718403	0.472509		1.03497	1.32235	3.29603	1.61922	2.74263	3.24703	0	0	0	1.06751	1.79739	2.08015	0	1.71462	0.944277	2.1637	0	0	ENSG00000100266	11252	protein_coding	PACSIN2
ENSG00000100281.14	10.5541	0.242079	0.548156	0.441624	0.658761	0.875981	12.4197	6.61176	10.9868	12.9538	6.85657	11.3646	13.0198	7.44076	13.1851	10.6751	6.29086	11.9608	10.8521	16.0031	11.3313	5.76986	13.2115	9.0397	ENSG00000100281	10042	protein_coding	HMGXB4
ENSG00000100285.10	0.0899959	0.0108199	5.26091	0.00205666	0.998359		0	0	0	0	0	0	0	0	0	0	0.898695	0	0	0	0	0.721232	0	0	ENSG00000100285	4744	protein_coding	NEFH
ENSG00000100292.18	0.029359	0.122889	5.26396	0.0233454	0.981375		0	0	0	0	0	0	0	0	0	0	0	0	0	0	0	0	0.528462	0	ENSG00000100292	3162	protein_coding	HMOX1
ENSG00000100296.14	2.07969	2.72423	1.44776	1.88169	0.0598788		0	0	1.09868	3.23845	4.11394	3.24703	1.44665	3.72038	5.65076	3.73629	2.24674	0	0.638356	3.42924	2.83283	0	0.528462	1.50662	ENSG00000100296	8563	protein_coding	THOC5
ENSG00000100297.16	0.607159	-1.50957	2.34766	-0.643012	0.520216		0	0	0	0	0	0	0	0	0	1.06751	3.14543	0.520036	2.55342	1.14308	0	1.44246	1.05692	0	ENSG00000100297	4174	protein_coding	MCM5
ENSG00000100300.18	1.12765	0.452884	1.66415	0.272141	0.785513		0	0	1.09868	0	4.11394	0	4.33994	0	1.88359	0	0	0	1.27671	2.8577	0	2.1637	1.05692	1.50662	ENSG00000100300	706	protein_coding	TSPO
ENSG00000100307.13	0.985794	0.316913	1.6004	0.198021	0.843029		2.06994	0	1.09868	0	1.37131	1.62351	1.44665	1.86019	1.88359	1.60127	0	1.04007	0	0	0	2.1637	1.58538	0	ENSG00000100307	23492	protein_coding	CBX7
ENSG00000100311.17	2.56083	-3.97306	1.38124	-2.87645	0.00402174	0.0368395	1.03497	2.6447	0	0	0	0	1.44665	0	0	2.13502	2.24674	2.60018	1.27671	2.28616	1.88855	9.37602	11.6262	7.53308	ENSG00000100311	5155	protein_coding	PDGFB
ENSG00000100316.16	32.5345	-0.0475792	0.313011	-0.152005	0.879183	0.963368	33.1191	35.7035	36.2563	25.9076	34.2828	38.9643	24.593	37.2038	30.1374	33.0928	32.353	35.3625	35.1096	24.5762	36.8268	35.3404	31.1792	25.6125	ENSG00000100316	6122	protein_coding	RPL3
ENSG00000100320.23	268.746	-0.341575	0.128306	-2.66219	0.00776335	0.0603341	242.183	236.701	265.88	205.642	248.208	248.398	243.037	251.126	256.168	267.412	255.229	311.502	282.792	284.055	293.67	325.276	321.833	298.31	ENSG00000100320	23543	protein_coding	RBFOX2
ENSG00000100321.15	0.0856068	0	5.2679	0	1		0	0	0	0	0	0	0	0	0	0	0.449347	0.520036	0	0.571539	0	0	0	0	ENSG00000100321	9145	protein_coding	SYNGR1
ENSG00000100325.15	0.261427	-0.640114	3.51835	-0.181936	0.855633		1.03497	1.32235	1.09868	0	0	0	0	0	0	0	0	0	0	0	0	0.721232	0.528462	0	ENSG00000100325	84164	protein_coding	ASCC2
ENSG00000100345.22	188.572	-1.0476	0.209905	-4.99083	6.01202e-07	2.17756e-05	95.2174	75.374	82.4008	68.0074	71.3083	77.9287	120.072	213.922	188.359	200.692	184.232	274.059	263.641	236.046	174.691	380.811	374.151	313.376	ENSG00000100345	4627	protein_coding	MYH9
ENSG00000100348.10	0.125924	0	5.2679	0	1		0	1.32235	0	0	0	0	0	0	0	0	0	0	0	0	0.944277	0	0	0	ENSG00000100348	25828	protein_coding	TXN2
ENSG00000100353.18	24.6796	0.260328	0.382102	0.681305	0.495679	0.779683	31.0492	22.48	30.763	17.8115	30.1689	24.3527	36.1662	24.1825	28.2538	30.4241	25.1635	13.5209	17.874	19.4323	16.997	15.8671	29.5939	30.1323	ENSG00000100353	8664	protein_coding	EIF3D
ENSG00000100354.21	154.214	0.222624	0.277422	0.802475	0.422278	0.730246	134.546	181.162	139.532	139.253	152.216	137.999	190.957	186.019	205.311	87.5359	105.147	248.577	120.649	114.879	135.976	195.454	168.051	132.582	ENSG00000100354	23112	protein_coding	TNRC6B
ENSG00000100364.19	0.419518	-0.50164	3.13354	-0.160087	0.872812		0	0	1.09868	3.23845	0	1.62351	0	0	0	0.533756	0	0	0	0	0	0	1.05692	0	ENSG00000100364	23313	protein_coding	KIAA0930
ENSG00000100365.16	0.0288909	0	5.2679	0	1		0	0	0	0	0	0	0	0	0	0	0	0.520036	0	0	0	0	0	0	ENSG00000100365	4689	protein_coding	NCF4
ENSG00000100372.15	0.38734	1.08002	3.28474	0.328799	0.742308		0	2.6447	0	0	0	0	0	1.86019	0	0	0.898695	1.04007	0	0	0	0	0.528462	0	ENSG00000100372	10478	protein_coding	SLC25A17
ENSG00000100376.12	0.215193	0	4.32061	0	1		0	0	0	0	0	1.62351	0	0	0	0	0	1.04007	0.638356	0.571539	0	0	0	0	ENSG00000100376	55007	protein_coding	FAM118A
ENSG00000100379.17	0.144344	0.0108199	5.26091	0.00205666	0.998359		0	0	0	0	0	0	0	0	0	0	0	0.520036	0	0.571539	0	0	0	1.50662	ENSG00000100379	79734	protein_coding	KCTD17
ENSG00000100380.14	57.2528	-0.201387	0.269104	-0.748361	0.454242	0.749681	64.1683	54.2164	59.3286	35.6229	47.996	77.9287	53.5259	68.8271	52.7404	59.2469	46.2828	60.8443	42.7699	61.1547	41.5482	62.7472	60.2446	81.3573	ENSG00000100380	6767	protein_coding	ST13
ENSG00000100387.9	5.03362	0.151377	0.827094	0.183023	0.85478	0.952221	6.20983	9.25646	1.09868	1.61922	10.9705	6.49406	2.89329	5.58057	7.53434	5.33756	3.14543	3.12022	3.19178	4.00077	4.72138	2.1637	4.22769	9.0397	ENSG00000100387	9978	protein_coding	RBX1
ENSG00000100393.14	126.567	0.203511	0.189038	1.07657	0.281674	0.597555	107.637	137.525	147.223	114.965	119.304	107.152	125.858	133.934	173.29	116.359	118.178	159.651	102.137	112.022	127.477	123.331	122.603	129.569	ENSG00000100393	2033	protein_coding	EP300
ENSG00000100395.15	1.99703	0.315094	1.36467	0.230894	0.817397		4.13989	5.28941	1.09868	4.85767	1.37131	0	1.44665	0	3.76717	1.60127	1.79739	1.04007	1.91507	2.28616	0.944277	2.88493	0	1.50662	ENSG00000100395	83746	protein_coding	L3MBTL2
ENSG00000100401.20	0.714607	-0.666067	2.14838	-0.310033	0.756536		1.03497	2.6447	0	3.23845	2.74263	0	0	0	0	0.533756	0.898695	0.520036	0	0	0	0.721232	0.528462	0	ENSG00000100401	5905	protein_coding	RANGAP1
ENSG00000100403.12	37.1949	-0.458037	0.286288	-1.59992	0.109617	0.368001	26.9093	27.7694	18.6775	32.3845	39.7681	29.2233	33.2729	35.3436	32.021	40.0317	47.6308	52.0036	40.2164	41.1508	33.994	41.8315	47.5615	49.7184	ENSG00000100403	23264	protein_coding	ZC3H7B
ENSG00000100410.8	0.356452	0	3.43794	0	1		1.03497	0	0	0	1.37131	0	0	0	0	1.60127	0	0.520036	0	0	1.88855	0	0	0	ENSG00000100410	84844	protein_coding	PHF5A
ENSG00000100412.17	1.67127	3.75066	1.58455	2.36701	0.0179323		0	1.32235	3.29603	3.23845	2.74263	3.24703	2.89329	3.72038	5.65076	1.06751	0	1.04007	0	1.14308	0	0.721232	0	0	ENSG00000100412	50	protein_coding	ACO2
ENSG00000100413.17	0.0317522	0	5.2679	0	1		0	0	0	0	0	0	0	0	0	0	0	0	0	0.571539	0	0	0	0	ENSG00000100413	171568	protein_coding	POLR3H
ENSG00000100416.15	0.104644	2.00908	5.2679	0.381381	0.702921		0	0	0	0	0	0	0	0	1.88359	0	0	0	0	0	0	0	0	0	ENSG00000100416	55687	protein_coding	TRMU
ENSG00000100417.12	0.363342	0	3.40262	0	1		0	0	1.09868	1.61922	0	0	0	0	0	1.60127	0	0	1.27671	0	0.944277	0	0	0	ENSG00000100417	5372	protein_coding	PMM1
ENSG00000100418.8	0.806296	1.02337	2.09305	0.488937	0.624887		1.03497	1.32235	1.09868	0	2.74263	3.24703	0	1.86019	0	1.06751	0.898695	0.520036	0	0	0	0.721232	0	0	ENSG00000100418	27351	protein_coding	DESI1
ENSG00000100425.18	39.3185	-0.439542	0.298348	-1.47325	0.140683	0.419181	40.3639	37.0258	38.4537	32.3845	34.2828	32.4703	34.7195	24.1825	43.3225	55.5106	46.7321	44.2031	38.3014	41.7224	29.2726	57.6986	45.4477	31.639	ENSG00000100425	23774	protein_coding	BRD1
ENSG00000100433.16	0.029359	0.122889	5.26396	0.0233454	0.981375		0	0	0	0	0	0	0	0	0	0	0	0	0	0	0	0	0.528462	0	ENSG00000100433	54207	protein_coding	KCNK10
ENSG00000100439.10	3.56918	0.965538	1.13957	0.847283	0.396837	0.709864	7.2448	3.96705	0	3.23845	0	1.62351	2.89329	7.44076	9.41793	3.20253	0.449347	10.9208	0.638356	2.28616	1.88855	2.1637	6.87	0	ENSG00000100439	63874	protein_coding	ABHD4
ENSG00000100442.11	60.1943	0.366306	0.240263	1.52461	0.127358	0.399428	77.6229	72.7293	78.0061	64.769	76.7936	69.8111	46.2927	65.1067	54.624	65.1182	66.0541	54.0838	55.537	57.7255	52.8795	49.0438	39.6346	37.6654	ENSG00000100442	2287	protein_coding	FKBP3
ENSG00000100462.16	0.262084	0	4.08992	0	1		0	0	2.19735	0	0	0	0	0	0	0.533756	1.34804	0	0.638356	0	0	0	0	0	ENSG00000100462	10419	protein_coding	PRMT5
ENSG00000100478.15	2.16727	0.267319	1.15716	0.231013	0.817305		1.03497	3.96705	3.29603	0	2.74263	1.62351	4.33994	0	3.76717	2.66878	2.69608	0.520036	0.638356	1.14308	2.83283	2.1637	1.05692	4.51985	ENSG00000100478	11154	protein_coding	AP4S1
ENSG00000100479.13	0.0567159	0	5.2679	0	1		0	0	0	0	0	0	0	0	0	0	0.449347	0	0	0.571539	0	0	0	0	ENSG00000100479	5427	protein_coding	POLE2
ENSG00000100483.14	0.145087	-0.472108	4.8743	-0.0968565	0.92284		0	0	0	0	0	0	0	0	0	0.533756	0.449347	0	0	0.571539	0	0	1.05692	0	ENSG00000100483	79609	protein_coding	VCPKMT
ENSG00000100485.12	29.1576	-0.185353	0.346432	-0.535035	0.592625	0.844525	43.4688	29.0917	46.1444	37.2422	31.5402	27.5997	26.0396	14.8815	39.5553	28.289	28.7582	27.0419	19.789	16.0031	16.997	37.5041	23.2523	31.639	ENSG00000100485	6655	protein_coding	SOS2
ENSG00000100503.26	0.209287	3.02872	5.22727	0.579406	0.562315		0	0	0	0	0	0	0	0	3.76717	0	0	0	0	0	0	0	0	0	ENSG00000100503	51199	protein_coding	NIN
ENSG00000100519.12	24.3197	0.370503	0.350607	1.05675	0.290626	0.608113	31.0492	31.7364	26.3683	14.573	21.941	17.8587	27.4863	26.0427	30.1374	28.8228	29.2076	21.3215	17.2356	20.0039	30.2169	20.9157	23.2523	19.586	ENSG00000100519	5706	protein_coding	PSMC6
ENSG00000100522.10	0.911997	0.501125	1.89707	0.264157	0.791659		1.03497	0	0	0	5.48525	1.62351	1.44665	1.86019	0	0.533756	1.34804	0.520036	0	0	0	0	1.05692	1.50662	ENSG00000100522	64841	protein_coding	GNPNAT1
ENSG00000100523.16	0.783513	-0.126108	1.78532	-0.0706362	0.943687		1.03497	0	0	0	1.37131	0	1.44665	1.86019	0	1.06751	0.449347	1.04007	1.27671	1.14308	0	2.88493	0.528462	0	ENSG00000100523	80821	protein_coding	DDHD1
ENSG00000100526.20	1.35502	-1.98293	1.57162	-1.26171	0.207052		0	0	1.09868	0	1.37131	1.62351	0	0	1.88359	2.13502	1.79739	0.520036	2.55342	3.42924	0.944277	2.88493	2.64231	1.50662	ENSG00000100526	1033	protein_coding	CDKN3
ENSG00000100528.12	2.14955	0.623688	1.0966	0.568745	0.569529		4.13989	0	2.19735	1.61922	1.37131	1.62351	4.33994	5.58057	1.88359	3.20253	0.898695	0.520036	0.638356	2.8577	0	2.1637	2.64231	3.01323	ENSG00000100528	10175	protein_coding	CNIH1
ENSG00000100532.12	1.69063	0.0637511	1.22532	0.0520281	0.958506		2.06994	1.32235	3.29603	0	1.37131	0	4.33994	1.86019	1.88359	1.06751	0.449347	1.04007	1.27671	1.14308	0	0.721232	1.05692	7.53308	ENSG00000100532	10668	protein_coding	CGRRF1
ENSG00000100554.12	14.9578	-0.0661205	0.46603	-0.141881	0.887174	0.965135	10.3497	14.5459	8.78942	17.8115	23.3123	14.6116	15.9131	13.0213	13.1851	15.4789	13.9298	19.2413	9.57534	12.5739	22.6626	12.2609	16.9108	15.0662	ENSG00000100554	51382	protein_coding	ATP6V1D
ENSG00000100567.13	29.695	0.424203	0.369752	1.14726	0.251273	0.567362	27.9442	54.2164	41.7497	43.7191	35.6542	27.5997	40.5061	33.4834	18.8359	30.4241	25.6128	18.7213	21.7041	20.5754	25.4955	18.0308	30.6508	19.586	ENSG00000100567	5684	protein_coding	PSMA3
ENSG00000100568.11	0.795163	1.03836	1.8999	0.546534	0.584699		0	1.32235	0	0	2.74263	0	1.44665	1.86019	0	1.06751	0.898695	0.520036	1.27671	1.14308	0	0	0.528462	1.50662	ENSG00000100568	10490	protein_coding	VTI1B
ENSG00000100575.14	0.744784	-1.9973	2.08665	-0.957179	0.338477		1.03497	2.6447	1.09868	0	0	1.62351	0	0	0	0	2.24674	0	0	0	0.944277	0.721232	1.58538	1.50662	ENSG00000100575	26520	protein_coding	TIMM9
ENSG00000100578.18	0.291609	-0.904529	3.14656	-0.287466	0.773756		0	0	0	0	0	0	0	0	0	0.533756	0.898695	0	0.638356	1.14308	0	0	0.528462	1.50662	ENSG00000100578	9786	protein_coding	KIAA0586
ENSG00000100591.8	69.2714	0.232087	0.254406	0.912271	0.361626	0.677776	103.497	93.887	96.6836	93.915	87.7641	63.3171	72.3323	63.2465	73.4598	51.7743	52.5737	44.2031	55.537	48.5808	59.4894	60.5835	40.1631	85.8772	ENSG00000100591	10598	protein_coding	AHSA1
ENSG00000100592.16	21.322	0.312215	0.376641	0.828944	0.407136	0.719826	14.4896	14.5459	15.3815	8.09612	19.1984	19.4822	23.1463	33.4834	28.2538	24.5528	22.4674	16.6412	25.5342	17.1462	31.1611	19.4733	20.61	30.1323	ENSG00000100592	23002	protein_coding	DAAM1
ENSG00000100596.7	2.19392	-0.274889	1.23439	-0.222692	0.823775		1.03497	3.96705	2.19735	3.23845	4.11394	1.62351	1.44665	1.86019	1.88359	2.13502	2.24674	2.60018	3.83014	1.14308	0	3.60616	1.05692	1.50662	ENSG00000100596	9517	protein_coding	SPTLC2
ENSG00000100603.14	74.0686	0.00277492	0.251098	0.0110512	0.991183	0.998008	69.3431	91.2423	82.4008	58.2921	76.7936	51.9525	82.4588	63.2465	80.9942	67.2532	54.371	95.6867	74.0493	90.8747	65.1551	78.6143	67.6431	82.8639	ENSG00000100603	22938	protein_coding	SNW1
ENSG00000100614.18	97.0792	1.14358	0.270189	4.23253	2.31075e-05	0.000552898	208.029	126.946	132.94	150.588	156.33	116.893	109.945	113.472	122.433	60.8481	77.2878	39.5228	58.7288	48.5808	71.765	64.1897	51.2608	37.6654	ENSG00000100614	5494	protein_coding	PPM1A
ENSG00000100625.9	33.8835	0.511697	0.3604	1.4198	0.155665	0.44373	47.6087	55.5388	54.9339	40.4806	35.6542	32.4703	30.3796	22.3223	47.0896	28.289	30.5556	35.8825	22.9808	14.86	37.7711	20.9157	19.0246	33.1456	ENSG00000100625	51804	protein_coding	SIX4
ENSG00000100629.17	0.507929	-2.60164	2.64734	-0.982736	0.325737		0	0	0	1.61922	0	0	0	0	0	0.533756	0	0.520036	0	0.571539	0	2.88493	0	3.01323	ENSG00000100629	145508	protein_coding	CEP128
ENSG00000100632.11	1.67573	1.03628	1.85789	0.55777	0.577001		3.10492	5.28941	3.29603	1.61922	2.74263	0	0	0	1.88359	2.13502	3.59478	1.56011	1.91507	0.571539	0.944277	0	0	1.50662	ENSG00000100632	2079	protein_coding	ERH
ENSG00000100644.17	131.665	-0.49619	0.265707	-1.86743	0.0618411	0.259733	114.882	100.499	121.953	87.4381	72.6796	89.2933	120.072	93.0095	124.317	204.962	230.066	85.806	150.652	161.174	137.864	156.507	169.636	149.155	ENSG00000100644	3091	protein_coding	HIF1A
ENSG00000100647.8	62.0897	-0.693012	0.235003	-2.94894	0.00318861	0.0308545	43.4688	35.7035	42.8484	40.4806	42.5107	34.0938	60.7591	46.5048	62.1583	67.787	75.4904	49.9235	77.2411	86.874	74.5979	91.5965	86.1392	99.4367	ENSG00000100647	9766	protein_coding	SUSD6
ENSG00000100650.16	122.335	-0.366401	0.171501	-2.13644	0.0326437	0.170925	142.826	138.847	137.335	110.107	120.676	110.399	127.305	111.611	96.0629	110.487	109.191	132.609	111.712	114.308	98.2048	148.574	152.197	129.569	ENSG00000100650	6430	protein_coding	SRSF5
ENSG00000100664.11	228.124	0.405158	0.161194	2.51348	0.0119545	0.0823674	229.764	191.741	214.242	218.595	287.976	243.527	214.104	249.266	273.12	261.54	267.362	203.854	212.573	228.044	254.955	201.224	167.522	186.82	ENSG00000100664	1983	protein_coding	EIF5
ENSG00000100678.19	0.0400684	0.0108199	5.26091	0.00205666	0.998359		0	0	0	0	0	0	0	0	0	0	0	0	0	0	0	0.721232	0	0	ENSG00000100678	6547	protein_coding	SLC8A3
ENSG00000100697.15	11.2165	0.43697	0.504501	0.866144	0.386411	0.699153	8.27978	3.96705	5.49339	11.3346	4.11394	14.6116	11.5732	14.8815	20.7194	8.00633	12.1324	13.0009	17.874	10.2877	11.3313	13.7034	10.0408	10.5463	ENSG00000100697	23405	protein_coding	DICER1
ENSG00000100714.17	1.07575	-0.196499	1.70385	-0.115327	0.908186		0	1.32235	4.39471	1.61922	2.74263	0	1.44665	0	1.88359	0.533756	0.898695	0.520036	0.638356	0	0	0.721232	2.64231	0	ENSG00000100714	4522	protein_coding	MTHFD1
ENSG00000100722.20	0.603789	-0.837894	2.34675	-0.357045	0.721058		1.03497	0	1.09868	0	2.74263	0	0	0	0	0	0.898695	0	1.91507	1.14308	0	0	0.528462	1.50662	ENSG00000100722	79882	protein_coding	ZC3H14
ENSG00000100731.16	0.984274	-1.29805	2.08121	-0.623698	0.532826		0	2.6447	0	0	4.11394	0	0	0	1.88359	0	0	2.08015	0	0.571539	1.88855	1.44246	1.58538	1.50662	ENSG00000100731	22990	protein_coding	PCNX1
ENSG00000100744.15	0.526584	0.732952	2.31227	0.316984	0.751256		0	0	0	0	0	1.62351	1.44665	1.86019	0	0	0	1.56011	0.638356	0.571539	0	0.721232	1.05692	0	ENSG00000100744	51527	protein_coding	GSKIP
ENSG00000100749.8	0.692357	-1.74032	2.09603	-0.830297	0.406371		0	0	0	1.61922	0	0	0	0	0	0.533756	2.24674	0.520036	3.19178	0.571539	0.944277	0.721232	2.11385	0	ENSG00000100749	7443	protein_coding	VRK1
ENSG00000100764.14	43.9293	0.567999	0.296504	1.91565	0.0554094	0.240392	44.5038	37.0258	41.7497	63.1498	49.3673	77.9287	44.846	42.7844	71.5763	38.4304	26.9608	40.5628	38.3014	42.2939	26.4398	41.8315	34.35	28.6257	ENSG00000100764	5700	protein_coding	PSMC1
ENSG00000100784.12	0.328223	2.00909	3.36108	0.597753	0.550005		1.03497	0	0	1.61922	0	0	0	1.86019	0	0	0.449347	0	0	0	0.944277	0	0	0	ENSG00000100784	9252	protein_coding	RPS6KA5
ENSG00000100796.17	36.237	0.264653	0.320119	0.826731	0.40839	0.720752	38.294	34.3811	41.7497	35.6229	57.5952	24.3527	34.7195	27.9029	37.6717	40.0317	49.8776	43.6831	31.2795	38.2931	35.8825	28.128	31.7077	21.0926	ENSG00000100796	55671	protein_coding	PPP4R3A
ENSG00000100802.15	0.150995	0	5.2679	0	1		0	0	1.09868	1.61922	0	0	0	0	0	0	0	0	0	0	0	0	0	0	ENSG00000100802	60686	protein_coding	C14orf93
ENSG00000100804.19	35.0188	1.06768	0.341484	3.12659	0.00176849	0.0196123	38.294	38.3482	39.5524	46.9575	53.4812	63.3171	52.0793	48.365	30.1374	34.1604	26.5115	19.7614	22.9808	18.2893	33.0497	13.7034	22.7238	28.6257	ENSG00000100804	5693	protein_coding	PSMB5
ENSG00000100811.14	184.012	0.16627	0.147923	1.12403	0.261	0.574695	193.54	175.873	186.775	215.357	207.068	204.563	160.578	187.879	186.475	203.895	193.669	181.493	184.485	193.752	167.137	178.866	152.197	138.609	ENSG00000100811	7528	protein_coding	YY1
ENSG00000100813.14	105.519	-0.0851215	0.186354	-0.456772	0.647835	0.870838	102.462	92.5646	78.0061	82.5804	75.4223	81.1757	112.838	104.171	103.597	126.5	143.791	118.048	121.288	121.738	100.093	121.167	120.489	93.4102	ENSG00000100813	22985	protein_coding	ACIN1
ENSG00000100815.12	1.73417	-1.00221	1.43806	-0.696919	0.485854		2.06994	5.28941	1.09868	0	1.37131	1.62351	0	3.72038	0	0.533756	0	1.56011	2.55342	2.8577	1.88855	1.44246	3.69923	1.50662	ENSG00000100815	9321	protein_coding	TRIP11
ENSG00000100823.12	12.7356	0.326016	0.505659	0.644734	0.519099	0.793344	14.4896	15.8682	14.2828	14.573	9.5992	22.7292	11.5732	14.8815	15.0687	11.7426	8.08825	8.84062	12.7671	7.43001	11.3313	7.93355	8.45539	19.586	ENSG00000100823	328	protein_coding	APEX1
ENSG00000100852.13	99.1291	0.591831	0.208986	2.83192	0.004627	0.041189	123.162	108.433	102.177	139.253	115.19	147.74	96.9253	126.493	94.1793	95.0085	103.799	89.9663	75.326	76.5863	87.8177	81.4992	75.57	45.1985	ENSG00000100852	394	protein_coding	ARHGAP5
ENSG00000100883.13	28.3996	0.303478	0.393847	0.770549	0.440975	0.743449	45.5388	22.48	27.4669	32.3845	31.5402	51.9525	26.0396	40.9242	22.603	21.3502	32.8024	24.4417	13.4055	19.4323	28.3283	31.7342	22.1954	16.5728	ENSG00000100883	6729	protein_coding	SRP54
ENSG00000100888.15	42.4692	-0.457826	0.306581	-1.49333	0.135352	0.412003	23.8044	48.927	29.6643	27.5268	28.7976	47.0819	40.5061	52.0853	30.1374	34.1604	40.4413	53.0437	49.1534	46.8662	41.5482	59.8623	47.5615	63.2779	ENSG00000100888	57680	protein_coding	CHD8
ENSG00000100889.12	49.1115	0.952398	0.282893	3.36663	0.000760919	0.0100119	78.6579	76.6964	48.3418	50.196	60.3378	53.576	67.9924	72.5474	48.9732	43.2342	43.1374	30.1621	39.5781	40.5793	33.994	26.6856	40.6915	28.6257	ENSG00000100889	5106	protein_coding	PCK2
ENSG00000100897.18	0.185912	1.08451	5.11673	0.211953	0.832144		0	0	0	0	1.37131	0	1.44665	0	0	0	0	0	0	0	0	0	0.528462	0	ENSG00000100897	80344	protein_coding	DCAF11
ENSG00000100906.11	27.5607	-0.491403	0.345127	-1.42383	0.154496	0.441884	15.5246	22.48	21.9735	29.146	17.8271	21.1057	27.4863	40.9242	24.4866	17.0802	20.2206	24.9617	29.3644	37.7216	16.997	48.3225	42.8054	37.6654	ENSG00000100906	4792	protein_coding	NFKBIA
ENSG00000100908.14	5.15474	1.68901	0.713416	2.3675	0.0179089	0.11113	4.13989	5.28941	2.19735	9.71535	5.48525	4.87054	11.5732	13.0213	16.9523	0.533756	0	2.08015	1.27671	1.71462	1.88855	2.1637	6.87	3.01323	ENSG00000100908	51016	protein_coding	EMC9
ENSG00000100911.16	40.3139	0.366755	0.320356	1.14483	0.252278	0.567851	47.6087	42.3153	25.2696	50.196	21.941	30.8468	50.6326	72.5474	37.6717	36.8291	36.3971	47.3233	39.5781	29.1485	30.2169	33.1767	41.22	52.7316	ENSG00000100911	5721	protein_coding	PSME2
ENSG00000100916.14	2.82839	1.23818	1.06917	1.15807	0.246836	0.562731	3.10492	2.6447	3.29603	3.23845	1.37131	1.62351	2.89329	1.86019	5.65076	3.20253	5.39217	4.16029	1.91507	1.14308	5.66566	2.1637	1.58538	0	ENSG00000100916	84312	protein_coding	BRMS1L
ENSG00000100934.15	1.09457	-0.241656	1.6061	-0.150461	0.880401		1.03497	0	0	1.61922	0	1.62351	0	1.86019	1.88359	1.06751	0	1.04007	1.27671	1.71462	2.83283	2.1637	1.58538	0	ENSG00000100934	10484	protein_coding	SEC23A
ENSG00000100938.18	0.203435	0.0153812	4.42714	0.00347429	0.997228		0	0	0	0	0	0	0	0	0	1.06751	0.449347	0	0.638356	0	0	0	0	1.50662	ENSG00000100938	51292	protein_coding	GMPR2
ENSG00000100941.9	93.8854	-0.0730812	0.215306	-0.339429	0.734287	0.903842	89.0076	96.5317	103.276	95.5342	91.878	112.023	91.1387	93.0095	80.9942	93.941	120.874	79.5656	98.3069	92.0178	72.7093	106.742	83.4969	88.8904	ENSG00000100941	5411	protein_coding	PNN
ENSG00000100949.14	0.0296531	0	5.2679	0	1		0	0	0	0	0	0	0	0	0	0.533756	0	0	0	0	0	0	0	0	ENSG00000100949	5875	protein_coding	RABGGTA
ENSG00000100968.14	0.45912	1.00295	2.64406	0.379321	0.70445		0	0	0	0	0	0	1.44665	0	0	0.533756	0	1.56011	1.91507	1.14308	0.944277	0.721232	0	0	ENSG00000100968	4776	protein_coding	NFATC4
ENSG00000100991.12	0.315978	-1.3427	3.71214	-0.361705	0.717572		0	0	0	0	2.74263	0	0	0	0	0	0	0	0.638356	0	0	0.721232	1.58538	0	ENSG00000100991	26133	protein_coding	TRPC4AP
ENSG00000100997.20	0.55604	2.64555	2.39868	1.10292	0.270062		0	0	1.09868	1.61922	0	0	0	3.72038	1.88359	0	0	0.520036	0.638356	0	0	0	0.528462	0	ENSG00000100997	26090	protein_coding	ABHD12
ENSG00000101003.10	0.0524598	0	5.2679	0	1		0	0	0	0	0	0	0	0	0	0	0	0	0	0	0.944277	0	0	0	ENSG00000101003	9837	protein_coding	GINS1
ENSG00000101004.15	0.0694274	-0.631814	5.23556	-0.120678	0.903946		0	0	0	0	0	0	0	0	0	0	0	0	0	0	0	0.721232	0.528462	0	ENSG00000101004	22981	protein_coding	NINL
ENSG00000101019.22	59.1548	1.52062	0.249932	6.08413	1.17126e-09	7.83751e-08	96.2524	78.0187	82.4008	72.8651	87.7641	86.0463	63.6524	83.7086	113.015	37.3629	41.34	32.2423	31.9178	34.8639	34.9382	29.5705	31.7077	27.1191	ENSG00000101019	55245	protein_coding	UQCC1
ENSG00000101040.19	57.1894	-0.373326	0.301518	-1.23816	0.215658	0.523628	47.6087	44.96	51.6378	55.0536	46.6247	29.2233	47.7393	55.8057	64.0419	62.9832	42.688	98.8069	57.4521	54.2962	51.9352	78.6143	57.0739	82.8639	ENSG00000101040	23613	protein_coding	ZMYND8
ENSG00000101052.13	0.406103	-0.646378	2.96353	-0.218111	0.827343		0	2.6447	1.09868	0	0	0	0	0	0	0	0	1.04007	1.27671	0	0	0.721232	0.528462	0	ENSG00000101052	51098	protein_coding	IFT52
ENSG00000101079.21	0.243226	2.00908	4.75084	0.42289	0.672375		0	0	0	0	1.37131	0	1.44665	0	0	0	0	1.56011	0	0	0	0	0	0	ENSG00000101079	57446	protein_coding	NDRG3
ENSG00000101109.12	5.09037	0.296721	0.740967	0.40045	0.688825	0.883277	4.13989	3.96705	2.19735	1.61922	6.85657	4.87054	8.67988	3.72038	9.41793	6.93882	4.94282	3.12022	7.02192	6.28693	0.944277	6.49109	7.39846	3.01323	ENSG00000101109	6789	protein_coding	STK4
ENSG00000101126.18	96.9605	-0.47055	0.199351	-2.36041	0.0182546	0.112257	95.2174	84.6305	78.0061	71.2459	105.591	81.1757	72.3323	70.6873	80.9942	109.42	111.438	134.169	114.266	116.594	109.536	108.185	99.3508	102.45	ENSG00000101126	23394	protein_coding	ADNP
ENSG00000101132.10	10.2543	-0.0860002	0.657701	-0.130759	0.895966	0.969257	10.3497	17.1906	9.88809	11.3346	6.85657	21.1057	2.89329	13.0213	5.65076	11.7426	10.7843	13.0009	12.1288	10.2877	4.72138	9.37602	3.69923	10.5463	ENSG00000101132	5203	protein_coding	PFDN4
ENSG00000101146.13	1.64964	-1.07802	1.62381	-0.663881	0.506766		1.03497	3.96705	1.09868	0	2.74263	4.87054	0	0	1.88359	2.66878	2.24674	1.04007	1.27671	2.8577	0	1.44246	1.05692	1.50662	ENSG00000101146	8480	protein_coding	RAE1
ENSG00000101150.18	0.0984277	0	5.2679	0	1		0	1.32235	0	0	0	0	0	0	0	0	0.449347	0	0	0	0	0	0	0	ENSG00000101150	7165	protein_coding	TPD52L2
ENSG00000101152.11	0.445053	-1.28344	2.85078	-0.450208	0.652561		1.03497	0	0	1.61922	0	0	0	0	0	1.06751	0.898695	0	1.27671	0	0	0	2.11385	0	ENSG00000101152	80331	protein_coding	DNAJC5
ENSG00000101161.8	99.0926	0.776773	0.218208	3.55978	0.000371159	0.00561431	115.917	109.755	107.67	116.584	113.819	126.634	120.072	159.976	139.385	57.1118	71.8956	96.2067	60.6438	58.8685	83.0964	93.0389	67.1146	85.8772	ENSG00000101161	24148	protein_coding	PRPF6
ENSG00000101166.16	91.8465	0.547137	0.203666	2.68644	0.00722175	0.0573672	111.777	119.012	114.262	90.6766	109.705	86.0463	127.305	98.5901	103.597	79.5296	69.6489	66.0446	72.1343	103.449	72.7093	78.6143	70.2854	79.8507	ENSG00000101166	51012	protein_coding	PRELID3B
ENSG00000101182.15	84.3414	0.381011	0.200729	1.89813	0.0576783	0.247785	85.9027	80.6634	85.6968	77.7228	97.3633	79.5522	130.198	98.5901	84.7614	85.9347	66.9528	86.326	67.0274	74.8716	71.765	78.6143	80.3262	85.8772	ENSG00000101182	5688	protein_coding	PSMA7
ENSG00000101189.7	1.70979	0.456434	1.38127	0.330446	0.741063		0	2.6447	1.09868	1.61922	1.37131	3.24703	2.89329	0	1.88359	2.13502	1.34804	2.08015	3.83014	0.571539	2.83283	2.1637	1.05692	0	ENSG00000101189	55257	protein_coding	MRGBP
ENSG00000101191.17	0.165755	1.08467	5.26396	0.206056	0.836747		0	0	0	0	0	0	0	0	1.88359	0	0	0	0	0.571539	0	0	0.528462	0	ENSG00000101191	11083	protein_coding	DIDO1
ENSG00000101193.8	0.17532	0	4.59685	0	1		0	0	1.09868	0	0	0	0	0	0	0	0.898695	0.520036	0.638356	0	0	0	0	0	ENSG00000101193	54994	protein_coding	GID8
ENSG00000101199.13	0.196869	0.491097	5.05584	0.0971347	0.922619		0	0	0	0	0	0	1.44665	0	0	0	0	1.04007	0	0	0	0	1.05692	0	ENSG00000101199	55738	protein_coding	ARFGAP1
ENSG00000101210.13	0.073464	0	5.2679	0	1		0	1.32235	0	0	0	0	0	0	0	0	0	0	0	0	0	0	0	0	ENSG00000101210	1917	protein_coding	EEF1A2
ENSG00000101216.11	0.118848	0	5.2679	0	1		0	0	0	1.61922	0	0	0	0	0	0	0	0.520036	0	0	0	0	0	0	ENSG00000101216	26205	protein_coding	GMEB2
ENSG00000101220.18	0.148352	0	5.2679	0	1		0	0	0	0	0	0	0	0	0	0	0.449347	0	1.27671	0	0.944277	0	0	0	ENSG00000101220	54976	protein_coding	C20orf27
ENSG00000101224.17	0.0524598	0	5.2679	0	1		0	0	0	0	0	0	0	0	0	0	0	0	0	0	0.944277	0	0	0	ENSG00000101224	994	protein_coding	CDC25B
ENSG00000101236.17	38.3618	0.193991	0.318001	0.610033	0.54184	0.810604	33.1191	46.2823	38.4537	58.2921	56.2239	47.0819	31.8262	53.9455	37.6717	28.8228	21.1193	30.6821	31.9178	37.15	33.994	51.2075	30.1223	22.5993	ENSG00000101236	11237	protein_coding	RNF24
ENSG00000101246.20	0.598213	0.0433479	2.56825	0.0168784	0.986534		3.10492	0	1.09868	3.23845	0	0	0	0	0	1.06751	0.898695	0	0.638356	0	0	0.721232	0	0	ENSG00000101246	10139	protein_coding	ARFRP1
ENSG00000101247.18	2.32648	-2.61181	1.56242	-1.67165	0.0945942	0.338891	4.13989	5.28941	1.09868	8.09612	5.48525	3.24703	0	0	0	4.27004	0.449347	1.04007	0.638356	0	1.88855	2.1637	1.05692	3.01323	ENSG00000101247	79133	protein_coding	NDUFAF5
ENSG00000101266.19	248.409	0.470941	0.144194	3.26602	0.00109069	0.0133314	364.31	301.496	259.288	234.788	275.634	259.762	277.756	297.631	286.305	228.447	231.414	200.214	191.507	212.613	224.738	201.224	199.758	224.486	ENSG00000101266	1457	protein_coding	CSNK2A1
ENSG00000101290.14	3.35697	0.395336	0.891438	0.443481	0.657418	0.87449	3.10492	2.6447	1.09868	1.61922	4.11394	1.62351	1.44665	7.44076	5.65076	1.06751	0.898695	3.12022	3.83014	6.28693	6.60994	3.60616	4.75615	1.50662	ENSG00000101290	8760	protein_coding	CDS2
ENSG00000101294.18	0.575349	-0.787297	2.15311	-0.365655	0.714622		0	0	1.09868	0	1.37131	0	1.44665	0	0	1.06751	0	0	0	1.14308	0.944277	0.721232	1.05692	1.50662	ENSG00000101294	81502	protein_coding	HM13
ENSG00000101310.17	0.115833	2.00908	5.2679	0.381381	0.702921		0	0	0	0	0	0	1.44665	0	0	0	0	0	0.638356	0	0	0	0	0	ENSG00000101310	10483	protein_coding	SEC23B
ENSG00000101333.17	18.6619	-0.807513	0.458049	-1.76294	0.0779105	0.300381	7.2448	13.2235	17.5788	11.3346	13.7131	24.3527	15.9131	22.3223	7.53434	19.749	24.7141	18.2013	16.5973	20.0039	25.4955	37.5041	25.3662	15.0662	ENSG00000101333	5332	protein_coding	PLCB4
ENSG00000101335.10	0.029359	0.122889	5.26396	0.0233454	0.981375		0	0	0	0	0	0	0	0	0	0	0	0	0	0	0	0	0.528462	0	ENSG00000101335	10398	protein_coding	MYL9
ENSG00000101337.16	18.8754	0.390702	0.423187	0.923236	0.355884	0.671558	17.5945	21.1576	24.1709	14.573	28.7976	14.6116	21.6997	14.8815	24.4866	16.0127	15.2778	24.4417	22.3425	14.2885	17.9413	18.752	12.1546	16.5728	ENSG00000101337	9777	protein_coding	TM9SF4
ENSG00000101343.15	9.61148	-0.113287	0.558194	-0.202952	0.839172	0.946046	7.2448	10.5788	7.69074	8.09612	15.0845	11.3646	8.67988	13.0213	9.41793	5.87131	6.74021	10.4007	12.7671	6.85847	4.72138	12.9822	7.92692	13.5596	ENSG00000101343	51340	protein_coding	CRNKL1
ENSG00000101346.14	0.104644	2.00908	5.2679	0.381381	0.702921		0	0	0	0	0	0	0	0	1.88359	0	0	0	0	0	0	0	0	0	ENSG00000101346	23509	protein_coding	POFUT1
ENSG00000101350.8	28.8567	0.551732	0.316554	1.74293	0.081345	0.311192	18.6295	18.5129	30.763	25.9076	27.4263	25.9762	43.3994	35.3436	35.7881	21.884	30.1063	35.3625	33.1945	30.8631	28.3283	27.4068	26.4231	24.1059	ENSG00000101350	9371	protein_coding	KIF3B
ENSG00000101361.17	25.2471	0.14185	0.487194	0.291158	0.770931	0.920083	22.7694	29.0917	40.6511	14.573	32.9115	19.4822	20.253	18.6019	28.2538	52.308	42.2387	12.4809	16.5973	17.7177	23.6069	15.8671	16.9108	30.1323	ENSG00000101361	10528	protein_coding	NOP56
ENSG00000101363.12	0.149409	-0.46938	5.24239	-0.0895354	0.928656		0	0	1.09868	0	0	0	0	0	0	0.533756	0	0	0	0	0	0	1.05692	0	ENSG00000101363	63905	protein_coding	MANBAL
ENSG00000101365.21	2.01728	5.45278	1.53191	3.55946	0.000371621		1.03497	2.6447	3.29603	0	4.11394	1.62351	8.67988	3.72038	7.53434	0.533756	1.34804	0	0.638356	1.14308	0	0	0	0	ENSG00000101365	3420	protein_coding	IDH3B
ENSG00000101367.9	30.8212	-0.188348	0.313541	-0.60071	0.548033	0.814509	31.0492	33.0588	28.5656	32.3845	21.941	24.3527	28.9329	22.3223	37.6717	27.7553	30.1063	30.1621	29.3644	41.7224	33.0497	36.0616	30.1223	36.1588	ENSG00000101367	22919	protein_coding	MAPRE1
ENSG00000101384.12	44.6337	-0.429404	0.308556	-1.39166	0.164026	0.455224	63.1333	39.6705	64.822	46.9575	27.4263	30.8468	53.5259	39.064	41.4389	42.1667	44.0361	37.9627	26.811	22.8616	44.381	74.2869	61.83	42.1853	ENSG00000101384	182	protein_coding	JAG1
ENSG00000101391.21	0.0899959	0.0108199	5.26091	0.00205666	0.998359		0	0	0	0	0	0	0	0	0	0	0.898695	0	0	0	0	0.721232	0	0	ENSG00000101391	51654	protein_coding	CDK5RAP1
ENSG00000101412.13	0.973631	-1.57096	1.71267	-0.917256	0.359008		2.06994	1.32235	1.09868	0	0	0	0	1.86019	0	1.06751	0.449347	1.56011	0.638356	0.571539	1.88855	2.88493	2.11385	0	ENSG00000101412	1869	protein_coding	E2F1
ENSG00000101413.12	104.943	0.358053	0.190904	1.87556	0.0607154	0.257193	129.371	103.143	120.854	111.726	108.334	136.375	91.1387	117.192	118.666	106.217	97.9577	121.168	86.1781	97.1617	91.5949	93.7602	79.7977	78.3441	ENSG00000101413	58490	protein_coding	RPRD1B
ENSG00000101417.12	0.499661	4.20776	5.17571	0.812983	0.416228		0	0	0	0	0	0	2.89329	5.58057	0	0	0	0.520036	0	0	0	0	0	0	ENSG00000101417	11264	protein_coding	PXMP4
ENSG00000101421.4	15.3707	-0.392917	0.489204	-0.803177	0.421873	0.730246	13.4546	7.93411	10.9868	24.2884	10.9705	19.4822	8.67988	14.8815	13.1851	12.2764	24.2648	15.6011	17.874	17.1462	16.997	19.4733	11.0977	18.0794	ENSG00000101421	128866	protein_coding	CHMP4B
ENSG00000101438.4	0.0288909	0	5.2679	0	1		0	0	0	0	0	0	0	0	0	0	0	0.520036	0	0	0	0	0	0	ENSG00000101438	140679	protein_coding	SLC32A1
ENSG00000101444.13	0.138496	0.0108141	5.26091	0.00205555	0.99836		0	1.32235	0	0	0	0	0	0	0	0	0.449347	0	0	0	0	0.721232	0	0	ENSG00000101444	191	protein_coding	AHCY
ENSG00000101452.15	0.0863894	0	5.2679	0	1		1.03497	0	0	0	0	0	0	0	0	0	0	0.520036	0	0	0	0	0	0	ENSG00000101452	60625	protein_coding	DHX35
ENSG00000101457.13	0.0288909	0	5.2679	0	1		0	0	0	0	0	0	0	0	0	0	0	0.520036	0	0	0	0	0	0	ENSG00000101457	116092	protein_coding	DNTTIP1
ENSG00000101460.13	0.0546168	0	5.2679	0	1		0	0	0	0	0	0	0	0	0	0.533756	0.449347	0	0	0	0	0	0	0	ENSG00000101460	84557	protein_coding	MAP1LC3A
ENSG00000101464.11	0.288522	0.0188583	3.99549	0.00471989	0.996234		0	0	2.19735	0	0	0	0	0	0	0	0.449347	1.04007	0	0	0	0	0	1.50662	ENSG00000101464	128869	protein_coding	PIGU
ENSG00000101474.12	0.114997	0	5.2679	0	1		2.06994	0	0	0	0	0	0	0	0	0	0	0	0	0	0	0	0	0	ENSG00000101474	57136	protein_coding	APMAP
ENSG00000101489.20	0.41181	-1.47219	2.63816	-0.558035	0.57682		0	0	1.09868	0	0	0	0	0	0	0	0.898695	0	0	1.71462	0.944277	0.721232	0.528462	1.50662	ENSG00000101489	56853	protein_coding	CELF4
ENSG00000101493.11	5.91868	-0.584516	0.76807	-0.76102	0.446645	0.748101	2.06994	3.96705	7.69074	1.61922	6.85657	3.24703	1.44665	5.58057	9.41793	8.00633	4.94282	4.16029	10.2137	4.00077	10.387	11.5397	6.87	4.51985	ENSG00000101493	9658	protein_coding	ZNF516
ENSG00000101544.9	0.218276	0	4.25961	0	1		0	1.32235	0	0	0	1.62351	0	0	0	0.533756	0.449347	0	0	0	0	0	0	0	ENSG00000101544	22850	protein_coding	ADNP2
ENSG00000101557.15	2.23078	-0.368098	1.02407	-0.359446	0.719262	0.896117	2.06994	3.96705	0	0	1.37131	0	2.89329	1.86019	3.76717	2.13502	1.79739	2.60018	1.27671	2.28616	2.83283	3.60616	3.17077	4.51985	ENSG00000101557	9097	protein_coding	USP14
ENSG00000101558.14	266.439	0.224849	0.159845	1.40666	0.159528	0.449888	327.051	333.233	330.702	289.841	333.229	306.844	243.037	247.405	252.4	308.511	266.912	191.373	238.745	246.905	238.902	201.945	200.815	238.045	ENSG00000101558	9218	protein_coding	VAPA
ENSG00000101577.10	0.105075	0	5.2679	0	1		0	0	0	0	1.37131	0	0	0	0	0	0	0.520036	0	0	0	0	0	0	ENSG00000101577	9663	protein_coding	LPIN2
ENSG00000101596.16	10.8849	-0.706669	0.538881	-1.31137	0.189734	0.492162	10.3497	9.25646	15.3815	4.85767	9.5992	9.74109	8.67988	7.44076	11.3015	10.6751	10.335	14.041	8.93699	12.5739	8.49849	21.637	10.5692	12.0529	ENSG00000101596	23347	protein_coding	SMCHD1
ENSG00000101608.13	0.113497	0	5.2679	0	1		0	0	1.09868	0	0	0	0	0	0	0	0	0	0	0	0.944277	0	0	0	ENSG00000101608	10627	protein_coding	MYL12A
ENSG00000101624.11	0.0400684	0.0108199	5.26091	0.00205666	0.998359		0	0	0	0	0	0	0	0	0	0	0	0	0	0	0	0.721232	0	0	ENSG00000101624	79959	protein_coding	CEP76
ENSG00000101639.18	0.119146	-0.469382	5.2424	-0.0895358	0.928656		0	0	0	0	0	0	0	0	0	0	0.449347	0	0.638356	0	0	0	1.05692	0	ENSG00000101639	55125	protein_coding	CEP192
ENSG00000101654.18	2.77424	-0.610076	1.2189	-0.500516	0.616712	0.857618	8.27978	5.28941	1.09868	3.23845	4.11394	4.87054	0	1.86019	3.76717	0.533756	3.14543	0.520036	0.638356	1.14308	2.83283	1.44246	2.64231	4.51985	ENSG00000101654	8731	protein_coding	RNMT
ENSG00000101665.9	15.2911	-0.986398	0.597921	-1.64971	0.0990016	0.346021	5.17486	6.61176	13.1841	11.3346	17.8271	11.3646	10.1265	14.8815	5.65076	27.2215	26.5115	5.20036	22.3425	25.7193	12.2756	23.0794	21.6669	15.0662	ENSG00000101665	4092	protein_coding	SMAD7
ENSG00000101680.15	0.0354642	0	5.2679	0	1		0	0	0	0	0	0	0	0	0	0	0	0	0.638356	0	0	0	0	0	ENSG00000101680	284217	protein_coding	LAMA1
ENSG00000101695.9	0.0761841	0	5.2679	0	1		0	0	0	0	1.37131	0	0	0	0	0	0	0	0	0	0	0	0	0	ENSG00000101695	54941	protein_coding	RNF125
ENSG00000101745.17	46.1238	-0.532774	0.315979	-1.68611	0.0917752	0.332089	30.0142	40.9929	34.059	25.9076	56.2239	43.8349	33.2729	52.0853	33.9045	38.9642	49.4282	55.6439	56.8137	40.0077	70.8208	66.3533	59.7162	42.1853	ENSG00000101745	23253	protein_coding	ANKRD12
ENSG00000101746.15	2.38664	0.319556	1.1573	0.276121	0.782455	0.926656	2.06994	2.6447	0	0	0	0	0	9.30095	1.88359	3.73629	0.898695	3.64025	5.10685	4.00077	0.944277	3.60616	2.11385	3.01323	ENSG00000101746	8715	protein_coding	NOL4
ENSG00000101752.12	0.611329	0.192219	2.19695	0.0874934	0.930279		0	1.32235	0	0	1.37131	0	1.44665	0	0	0	0.898695	0.520036	1.91507	1.14308	0.944277	1.44246	0	0	ENSG00000101752	57534	protein_coding	MIB1
ENSG00000101773.19	12.7693	0.0785118	0.50886	0.15429	0.877381	0.962993	5.17486	13.2235	8.78942	11.3346	12.3418	8.11757	13.0198	7.44076	15.0687	17.0802	20.2206	11.9608	22.3425	12.5739	16.997	11.5397	10.5692	12.0529	ENSG00000101773	5932	protein_coding	RBBP8
ENSG00000101782.15	3.13395	1.63142	1.21321	1.34471	0.178718	0.477712	7.2448	1.32235	0	0	5.48525	4.87054	2.89329	9.30095	1.88359	0.533756	4.49347	2.60018	2.55342	3.42924	5.66566	3.60616	0.528462	0	ENSG00000101782	8780	protein_coding	RIOK3
ENSG00000101811.14	8.56489	-0.0539699	0.836167	-0.0645444	0.948537	0.987337	11.3847	3.96705	17.5788	11.3346	10.9705	19.4822	2.89329	5.58057	1.88359	9.07385	16.1765	7.80055	11.4904	7.43001	6.60994	4.32739	3.17077	3.01323	ENSG00000101811	1478	protein_coding	CSTF2
ENSG00000101843.19	4.3566	-0.261748	0.849497	-0.308121	0.75799	0.912361	2.06994	7.93411	4.39471	4.85767	1.37131	3.24703	2.89329	0	9.41793	4.27004	5.39217	3.64025	4.46849	3.42924	5.66566	3.60616	4.22769	7.53308	ENSG00000101843	5716	protein_coding	PSMD10
ENSG00000101844.18	0.073464	0	5.2679	0	1		0	1.32235	0	0	0	0	0	0	0	0	0	0	0	0	0	0	0	0	ENSG00000101844	115201	protein_coding	ATG4A
ENSG00000101849.17	58.0335	0.183791	0.247149	0.743643	0.457092	0.751291	75.553	67.4399	62.6246	93.915	76.7936	50.329	56.4192	53.9455	64.0419	51.2405	59.3139	45.7632	42.7699	49.1524	43.4367	53.3712	51.7892	46.7051	ENSG00000101849	6907	protein_coding	TBL1X
ENSG00000101856.10	77.412	0.900624	0.211765	4.25295	2.10976e-05	0.000514157	58.9934	72.7293	72.5127	85.8189	102.849	84.4228	98.3719	104.171	133.735	63.5169	63.358	56.684	60.0055	69.7278	82.1521	57.6986	52.8462	73.8242	ENSG00000101856	10857	protein_coding	PGRMC1
ENSG00000101868.13	7.60841	-1.84706	0.836198	-2.20888	0.0271833	0.150097	6.20983	6.61176	5.49339	6.4769	4.11394	6.49406	2.89329	1.86019	3.76717	9.07385	10.7843	10.4007	20.4274	6.85847	5.66566	15.8671	7.92692	6.02647	ENSG00000101868	5422	protein_coding	POLA1
ENSG00000101871.16	0.344352	-1.38507	2.96833	-0.466614	0.640776		0	0	0	0	0	0	0	0	0	0.533756	0.449347	2.08015	0	0.571539	0	0	1.05692	1.50662	ENSG00000101871	4281	protein_coding	MID1
ENSG00000101882.10	7.99122	-1.20225	0.679042	-1.77051	0.0766418	0.298404	4.13989	5.28941	6.59206	12.9538	8.22788	6.49406	4.33994	7.44076	1.88359	9.6076	7.63891	11.4408	8.29863	5.71539	11.3313	9.37602	9.51231	13.5596	ENSG00000101882	79576	protein_coding	NKAP
ENSG00000101898.6	7.08014	0.53182	0.628477	0.846204	0.397439	0.710317	6.20983	10.5788	7.69074	9.71535	13.7131	3.24703	8.67988	5.58057	11.3015	5.87131	5.84152	5.20036	5.74521	5.14385	4.72138	4.32739	6.34154	7.53308	ENSG00000101898	100101490	protein_coding	MCTS2
ENSG00000101901.12	1.06708	0.529679	1.69739	0.312055	0.754999		2.06994	2.6447	2.19735	0	0	0	1.44665	0	1.88359	2.13502	0.449347	0.520036	0.638356	1.71462	0.944277	0	1.05692	1.50662	ENSG00000101901	79868	protein_coding	ALG13
ENSG00000101911.13	0.0611112	0.122889	5.26396	0.0233453	0.981375		0	0	0	0	0	0	0	0	0	0	0	0	0	0.571539	0	0	0.528462	0	ENSG00000101911	5634	protein_coding	PRPS2
ENSG00000101928.13	0.585516	2.99997	2.54966	1.17661	0.23935		0	0	0	0	0	0	0	3.72038	3.76717	0.533756	0	0.520036	1.27671	0	0	0.721232	0	0	ENSG00000101928	56180	protein_coding	MOSPD1
ENSG00000101935.10	33.1792	-1.29754	0.307635	-4.21781	2.46683e-05	0.000583176	33.1191	37.0258	41.7497	25.9076	20.5697	27.5997	23.1463	22.3223	26.3702	21.3502	24.2648	27.0419	34.4712	29.72	25.4955	57.6986	57.6023	61.7713	ENSG00000101935	9949	protein_coding	AMMECR1
ENSG00000101938.15	0.0975669	0.0108141	5.26091	0.00205555	0.99836		1.03497	0	0	0	0	0	0	0	0	0	0	0	0	0	0	0.721232	0	0	ENSG00000101938	91851	protein_coding	CHRDL1
ENSG00000101940.18	0.129607	2.00908	5.2679	0.381381	0.702921		0	0	0	0	0	0	0	0	1.88359	0	0.449347	0	0	0	0	0	0	0	ENSG00000101940	64743	protein_coding	WDR13
ENSG00000101966.13	0.664936	-2.76024	2.13832	-1.29085	0.196757		0	0	0	0	0	0	0	0	0	1.06751	0.449347	1.04007	1.27671	0.571539	0.944277	3.60616	0	3.01323	ENSG00000101966	331	protein_coding	XIAP
ENSG00000101972.19	117.229	-0.131652	0.237692	-0.553876	0.579664	0.834615	80.7278	103.143	98.8809	111.726	120.676	94.1638	112.838	132.074	109.248	99.8123	94.363	169.532	114.904	122.309	160.527	155.786	119.432	109.983	ENSG00000101972	10735	protein_coding	STAG2
ENSG00000101974.14	6.78867	-0.555649	0.778408	-0.713828	0.475334	0.763784	4.13989	5.28941	5.49339	9.71535	4.11394	6.49406	4.33994	9.30095	3.76717	4.27004	2.69608	15.6011	11.4904	7.43001	2.83283	10.8185	6.87	7.53308	ENSG00000101974	286410	protein_coding	ATP11C
ENSG00000101997.13	0.335133	0.118765	3.40232	0.0349072	0.972154		2.06994	0	0	0	0	1.62351	0	0	0	0.533756	0	0	1.27671	0	0	0	0.528462	0	ENSG00000101997	28952	protein_coding	CCDC22
ENSG00000102024.18	2.00528	0.1726	1.52736	0.113005	0.910026		0	3.96705	2.19735	1.61922	2.74263	0	0	1.86019	1.88359	4.27004	2.69608	2.60018	3.83014	5.14385	0	0.721232	1.05692	1.50662	ENSG00000102024	5358	protein_coding	PLS3
ENSG00000102030.16	9.96603	0.1032	0.562999	0.183304	0.854559	0.952221	6.20983	9.25646	5.49339	4.85767	15.0845	4.87054	8.67988	18.6019	9.41793	5.87131	9.4363	14.041	12.1288	14.86	6.60994	10.8185	11.0977	12.0529	ENSG00000102030	8260	protein_coding	NAA10
ENSG00000102032.13	3.94792	-2.86066	1.19533	-2.39319	0.0167024	0.105188	1.03497	3.96705	1.09868	0	2.74263	1.62351	1.44665	1.86019	0	8.54009	4.04413	4.68033	4.46849	4.00077	7.55421	7.93355	10.0408	6.02647	ENSG00000102032	5973	protein_coding	RENBP
ENSG00000102034.17	0.0803692	2.00908	5.2679	0.381381	0.702921		0	0	0	0	0	0	1.44665	0	0	0	0	0	0	0	0	0	0	0	ENSG00000102034	2000	protein_coding	ELF4
ENSG00000102038.16	20.9535	-0.765679	0.597726	-1.28099	0.200199	0.503109	15.5246	9.25646	16.4802	6.4769	2.74263	0	15.9131	16.7417	18.8359	8.00633	10.7843	58.7641	37.0247	42.2939	32.1054	28.128	36.9923	21.0926	ENSG00000102038	6594	protein_coding	SMARCA1
ENSG00000102053.12	0.234052	0.120005	3.73671	0.0321151	0.97438		0	0	0	0	0	1.62351	0	0	0	0	0.449347	1.04007	0	0.571539	0	0	0.528462	0	ENSG00000102053	340554	protein_coding	ZC3H12B
ENSG00000102054.18	158.565	-0.379391	0.214816	-1.76613	0.0773748	0.29978	196.645	203.642	148.321	142.492	137.131	157.481	85.3521	111.611	111.132	216.171	204.453	124.809	200.444	201.753	211.518	126.216	127.359	147.648	ENSG00000102054	5931	protein_coding	RBBP7
ENSG00000102078.16	0.0648232	0.122889	5.26396	0.0233453	0.981375		0	0	0	0	0	0	0	0	0	0	0	0	0.638356	0	0	0	0.528462	0	ENSG00000102078	9016	protein_coding	SLC25A14
ENSG00000102081.15	133.555	0.267231	0.170471	1.56761	0.116973	0.379777	145.931	137.525	143.927	116.584	115.19	126.634	125.858	145.095	148.803	120.629	119.077	156.531	153.205	162.889	138.809	110.349	119.432	117.516	ENSG00000102081	2332	protein_coding	FMR1
ENSG00000102096.9	0.857632	0.0567596	2.19809	0.0258223	0.979399		4.13989	2.6447	1.09868	0	0	1.62351	0	0	0	0	1.34804	1.56011	0	0.571539	0.944277	0	0	1.50662	ENSG00000102096	11040	protein_coding	PIM2
ENSG00000102098.19	0.0761841	0	5.2679	0	1		0	0	0	0	1.37131	0	0	0	0	0	0	0	0	0	0	0	0	0	ENSG00000102098	10389	protein_coding	SCML2
ENSG00000102100.16	12.6909	-0.481939	0.586119	-0.822254	0.410932	0.722333	10.3497	10.5788	16.4802	14.573	10.9705	4.87054	17.3598	11.1611	13.1851	4.27004	6.29086	16.6412	13.4055	10.8592	5.66566	10.8185	14.7969	36.1588	ENSG00000102100	7355	protein_coding	SLC35A2
ENSG00000102103.17	0.334743	-0.648706	2.81624	-0.230344	0.817824		0	0	0	1.61922	0	0	0	0	0	0.533756	0	1.04007	0.638356	0	0.944277	0.721232	0.528462	0	ENSG00000102103	10084	protein_coding	PQBP1
ENSG00000102125.16	0.10492	0	5.2679	0	1		0	0	0	0	0	0	0	0	0	0	0	0	0	0	1.88855	0	0	0	ENSG00000102125	6901	protein_coding	TAFAZZIN
ENSG00000102144.15	13.1939	0.677976	0.550725	1.23106	0.2183	0.527446	13.4546	19.8353	20.8749	12.9538	26.055	21.1057	24.593	7.44076	18.8359	13.3439	9.88564	4.68033	3.19178	8.57309	1.88855	11.5397	13.2115	6.02647	ENSG00000102144	5230	protein_coding	PGK1
ENSG00000102158.20	9.20881	-0.218052	0.573131	-0.380457	0.703606	0.890195	6.20983	9.25646	9.88809	12.9538	13.7131	9.74109	11.5732	11.1611	5.65076	6.40507	7.63891	13.5209	7.02192	4.57231	2.83283	15.1459	7.92692	10.5463	ENSG00000102158	84061	protein_coding	MAGT1
ENSG00000102172.16	0.956945	-2.24124	1.76217	-1.27187	0.20342		1.03497	0	0	0	0	0	0	0	0	1.60127	2.69608	2.60018	1.27671	1.14308	1.88855	1.44246	0.528462	3.01323	ENSG00000102172	6611	protein_coding	SMS
ENSG00000102174.9	0.266992	0	4.09459	0	1		0	0	0	0	0	0	0	0	0	0	0	2.08015	0.638356	1.14308	0.944277	0	0	0	ENSG00000102174	5251	protein_coding	PHEX
ENSG00000102178.13	0.611608	1.01092	2.39184	0.422655	0.672547		1.03497	0	0	1.61922	2.74263	0	1.44665	0	0	1.60127	0.898695	0	0	0	0.944277	0.721232	0	0	ENSG00000102178	8266	protein_coding	UBL4A
ENSG00000102189.17	22.7406	-0.326828	0.369696	-0.884045	0.376672	0.689584	17.5945	22.48	12.0854	17.8115	16.4558	19.4822	24.593	27.9029	15.0687	29.3566	24.7141	23.9217	24.2575	18.8608	28.3283	34.6191	21.6669	30.1323	ENSG00000102189	8411	protein_coding	EEA1
ENSG00000102221.14	0.292662	2.0091	3.18411	0.630976	0.528056		0	1.32235	0	0	0	0	1.44665	0	0	0.533756	0.449347	0	0	0.571539	0.944277	0	0	0	ENSG00000102221	9767	protein_coding	JADE3
ENSG00000102225.16	0.320609	-0.501402	3.14076	-0.159643	0.873162		0	1.32235	0	0	0	0	0	0	0	0.533756	0.449347	0.520036	0	0	1.88855	0	1.05692	0	ENSG00000102225	5127	protein_coding	CDK16
ENSG00000102226.10	0.233227	2.00908	4.81633	0.41714	0.676576		0	0	0	0	0	0	0	1.86019	0	0	0.449347	0	0	0	1.88855	0	0	0	ENSG00000102226	8237	protein_coding	USP11
ENSG00000102230.14	2.42615	-3.75526	1.656	-2.26767	0.0233494	0.133406	0	0	0	0	1.37131	0	0	0	0	0.533756	3.59478	10.4007	3.83014	8.00155	3.77711	7.93355	4.22769	0	ENSG00000102230	9468	protein_coding	PCYT1B
ENSG00000102241.12	9.28296	1.13229	0.625253	1.81093	0.0701509	0.280036	2.06994	9.25646	6.59206	17.8115	2.74263	6.49406	18.8064	20.4621	5.65076	9.6076	9.88564	16.1211	4.46849	7.43001	9.44277	5.76986	8.45539	6.02647	ENSG00000102241	27336	protein_coding	HTATSF1
ENSG00000102265.12	0.228537	-0.486243	3.74896	-0.129701	0.896803		0	0	0	0	0	0	0	0	0	0	0.449347	0.520036	0	1.14308	0.944277	0	1.05692	0	ENSG00000102265	7076	protein_coding	TIMP1
ENSG00000102302.8	0.350128	0.0365551	2.82264	0.0129507	0.989667		1.03497	0	0	1.61922	0	0	0	0	0	0.533756	0.449347	0.520036	0.638356	0	0	0	0	1.50662	ENSG00000102302	2245	protein_coding	FGD1
ENSG00000102309.15	105.028	-0.107417	0.189747	-0.566107	0.571321	0.830171	94.1825	115.045	128.545	105.25	104.22	97.4109	105.605	102.311	103.597	117.96	97.5084	95.1667	80.4329	102.877	101.038	103.857	110.448	125.049	ENSG00000102309	5303	protein_coding	PIN4
ENSG00000102312.23	0.208809	-0.0612535	4.24833	-0.0144183	0.988496		0	0	0	0	0	0	1.44665	0	0	0.533756	0	0	0	0	0	0.721232	1.05692	0	ENSG00000102312	64840	protein_coding	PORCN
ENSG00000102316.17	8.15971	-2.6463	0.915736	-2.8898	0.00385484	0.0358092	5.17486	6.61176	4.39471	1.61922	4.11394	9.74109	2.89329	3.72038	0	3.20253	4.49347	17.1612	15.9589	12.5739	13.2199	15.1459	14.7969	12.0529	ENSG00000102316	10916	protein_coding	MAGED2
ENSG00000102317.18	0.598117	-1.11877	2.06258	-0.542411	0.587535		1.03497	0	0	0	0	0	0	0	0	1.06751	0.898695	1.04007	1.91507	1.14308	1.88855	0.721232	1.05692	0	ENSG00000102317	5935	protein_coding	RBM3
ENSG00000102359.8	1.75253	-2.17246	1.52499	-1.42458	0.154279		1.03497	2.6447	0	0	1.37131	0	0	0	1.88359	4.27004	3.14543	6.76047	0	1.14308	0.944277	2.1637	3.17077	3.01323	ENSG00000102359	27286	protein_coding	SRPX2
ENSG00000102390.11	0.534577	-2.31755	2.71801	-0.852665	0.393845		0	0	2.19735	0	0	0	0	0	0	0.533756	0.898695	0	0	0	0.944277	0	0.528462	4.51985	ENSG00000102390	51260	protein_coding	PBDC1
ENSG00000102401.20	2.71847	0.603311	1.02869	0.586486	0.557549	0.818595	5.17486	1.32235	2.19735	1.61922	4.11394	0	1.44665	1.86019	7.53434	2.13502	2.69608	2.08015	5.10685	1.71462	2.83283	1.44246	2.64231	3.01323	ENSG00000102401	51566	protein_coding	ARMCX3
ENSG00000102471.14	0.0803692	2.00908	5.2679	0.381381	0.702921		0	0	0	0	0	0	1.44665	0	0	0	0	0	0	0	0	0	0	0	ENSG00000102471	54602	protein_coding	NDFIP2
ENSG00000102531.16	34.7375	-0.503065	0.351809	-1.42994	0.152735	0.439584	36.224	23.8023	19.7762	27.5268	39.7681	34.0938	23.1463	31.6232	28.2538	34.6941	29.6569	60.3242	35.7479	37.7216	46.2696	36.7828	40.6915	39.172	ENSG00000102531	22862	protein_coding	FNDC3A
ENSG00000102543.14	4.55528	-0.249002	0.83442	-0.298413	0.765388	0.916679	3.10492	1.32235	5.49339	8.09612	4.11394	11.3646	8.67988	1.86019	1.88359	4.8038	2.69608	1.56011	5.74521	4.00077	1.88855	5.04862	5.81308	4.51985	ENSG00000102543	81602	protein_coding	CDADC1
ENSG00000102547.19	0.215588	0	4.27513	0	1		0	0	1.09868	0	0	1.62351	0	0	0	0	0	0.520036	0.638356	0	0	0	0	0	ENSG00000102547	81617	protein_coding	CAB39L
ENSG00000102554.14	2.36835	3.20442	1.31755	2.4321	0.0150114	0.0976359	1.03497	1.32235	1.09868	1.61922	2.74263	1.62351	1.44665	7.44076	5.65076	4.8038	1.79739	1.04007	2.55342	3.42924	3.77711	0.721232	0.528462	0	ENSG00000102554	688	protein_coding	KLF5
ENSG00000102572.15	0.190453	0.0152412	4.44733	0.00342704	0.997266		0	0	0	1.61922	0	0	0	0	0	0	0.449347	0	0.638356	0	0	0.721232	0	0	ENSG00000102572	8428	protein_coding	STK24
ENSG00000102580.15	67.6048	0.301867	0.254258	1.18725	0.235131	0.549612	52.7836	68.7623	85.6968	66.3882	69.937	58.4465	85.3521	102.311	96.0629	62.4494	61.1113	35.8825	38.9397	45.1516	52.8795	69.2383	66.0577	99.4367	ENSG00000102580	5611	protein_coding	DNAJC3
ENSG00000102595.20	0.379035	1.08034	3.3536	0.322143	0.747344		0	0	0	0	1.37131	0	0	1.86019	0	0	1.34804	0	0	1.71462	0	0	0.528462	0	ENSG00000102595	55757	protein_coding	UGGT2
ENSG00000102606.18	0.626741	1.05283	2.27496	0.46279	0.643515		1.03497	2.6447	0	0	1.37131	0	2.89329	0	0	0	0	0	0	1.14308	0.944277	0.721232	0.528462	0	ENSG00000102606	8874	protein_coding	ARHGEF7
ENSG00000102678.7	0.288312	0	3.50136	0	1		1.03497	0	1.09868	0	0	1.62351	0	0	0	0.533756	0.898695	0	0	0	0	0	0	0	ENSG00000102678	2254	protein_coding	FGF9
ENSG00000102699.6	0.260543	2.00908	4.63448	0.433508	0.664646		0	0	0	0	0	0	0	0	1.88359	0	0	0.520036	0	2.28616	0	0	0	0	ENSG00000102699	143	protein_coding	PARP4
ENSG00000102710.20	0.666822	-1.45864	2.09997	-0.694601	0.487305		1.03497	2.6447	1.09868	0	1.37131	0	0	0	0	0	1.34804	1.56011	0.638356	0	0	0.721232	1.58538	0	ENSG00000102710	55578	protein_coding	SUPT20H
ENSG00000102738.8	7.40637	1.20746	0.741553	1.62829	0.103464	0.354842	11.3847	9.25646	12.0854	16.1922	15.0845	3.24703	5.78659	9.30095	9.41793	4.8038	11.683	3.12022	3.19178	3.42924	3.77711	2.88493	2.64231	6.02647	ENSG00000102738	10240	protein_coding	MRPS31
ENSG00000102753.10	22.912	0.614202	0.410319	1.49689	0.134422	0.410122	31.0492	18.5129	24.1709	22.6691	12.3418	24.3527	37.6128	26.0427	20.7194	30.4241	23.3661	11.9608	20.4274	30.2916	21.7184	18.752	16.9108	21.0926	ENSG00000102753	3839	protein_coding	KPNA3
ENSG00000102755.12	0.366666	0.730594	3.63555	0.200958	0.840731		0	0	0	0	0	0	2.89329	0	0	1.60127	0	0.520036	0	0	0	0	1.58538	0	ENSG00000102755	2321	protein_coding	FLT1
ENSG00000102763.18	0.627731	0.189616	2.3373	0.0811264	0.935341		2.06994	0	0	1.61922	1.37131	1.62351	1.44665	0	0	0	0.449347	0	1.27671	0	0	1.44246	0	0	ENSG00000102763	23078	protein_coding	VWA8
ENSG00000102780.17	8.76067	0.11761	0.698539	0.168366	0.866295	0.958899	9.31475	6.61176	17.5788	9.71535	4.11394	11.3646	10.1265	11.1611	7.53434	4.27004	17.0752	2.08015	8.93699	6.85847	4.72138	8.65478	10.0408	7.53308	ENSG00000102780	160851	protein_coding	DGKH
ENSG00000102786.15	92.333	0.335754	0.181076	1.85421	0.0637089	0.263927	99.3573	100.499	83.4995	89.0573	80.9075	74.6817	125.858	104.171	114.899	91.806	94.363	91.0064	86.1781	78.3009	78.375	92.3177	99.8792	76.8375	ENSG00000102786	26512	protein_coding	INTS6
ENSG00000102802.10	0.720689	1.98475	2.2138	0.896536	0.369966		1.03497	1.32235	1.09868	0	0	1.62351	0	0	3.76717	0	0.449347	1.04007	1.91507	0	0	0.721232	0	0	ENSG00000102802	84935	protein_coding	MEDAG
ENSG00000102804.15	12.1301	0.851538	0.576257	1.4777	0.139487	0.419181	23.8044	22.48	23.0722	17.8115	13.7131	11.3646	21.6997	5.58057	9.41793	8.00633	8.5376	3.64025	8.93699	8.57309	7.55421	4.32739	4.75615	15.0662	ENSG00000102804	8848	protein_coding	TSC22D1
ENSG00000102805.16	0.0761841	0	5.2679	0	1		0	0	0	0	1.37131	0	0	0	0	0	0	0	0	0	0	0	0	0	ENSG00000102805	1203	protein_coding	CLN5
ENSG00000102870.6	1.63263	-0.571098	1.66766	-0.342456	0.732008		4.13989	2.6447	0	1.61922	4.11394	1.62351	1.44665	0	1.88359	0	0	3.12022	1.91507	0.571539	1.88855	0.721232	3.69923	0	ENSG00000102870	23361	protein_coding	ZNF629
ENSG00000102882.12	0.67415	-0.564952	2.14169	-0.263788	0.791943		0	1.32235	1.09868	0	0	0	0	0	0	1.06751	1.34804	1.56011	1.27671	0.571539	2.83283	0	1.05692	0	ENSG00000102882	5595	protein_coding	MAPK3
ENSG00000102886.15	0.0813507	0	5.2679	0	1		0	0	0	0	0	0	0	0	0	0	0	0.520036	0	0	0.944277	0	0	0	ENSG00000102886	79153	protein_coding	GDPD3
ENSG00000102893.16	11.6104	-0.297989	0.545952	-0.545816	0.585193	0.839818	7.2448	6.61176	5.49339	8.09612	8.22788	14.6116	13.0198	9.30095	11.3015	12.2764	12.5817	16.6412	12.1288	5.71539	22.6626	14.4246	10.5692	18.0794	ENSG00000102893	5257	protein_coding	PHKB
ENSG00000102897.10	0.229575	0	4.22521	0	1		1.03497	0	0	0	1.37131	0	0	0	0	0	0.449347	0	1.27671	0	0	0	0	0	ENSG00000102897	57149	protein_coding	LYRM1
ENSG00000102898.12	58.1478	-0.178725	0.266689	-0.670164	0.502753	0.784643	52.7836	72.7293	61.5259	80.9612	57.5952	47.0819	36.1662	50.2252	56.5076	66.1857	67.8515	46.2832	60.0055	65.727	65.1551	51.2075	54.4315	54.2382	ENSG00000102898	10204	protein_coding	NUTF2
ENSG00000102900.13	75.3305	0.120012	0.294105	0.408059	0.68323	0.880693	78.6579	75.374	74.71	74.4843	58.9665	56.823	69.439	68.8271	82.8778	110.487	68.7502	53.5637	114.904	97.7332	63.2665	49.0438	67.6431	90.397	ENSG00000102900	9688	protein_coding	NUP93
ENSG00000102904.15	0.110022	2.00908	5.2679	0.381381	0.702921		0	0	0	0	0	0	1.44665	0	0	0.533756	0	0	0	0	0	0	0	0	ENSG00000102904	55815	protein_coding	TSNAXIP1
ENSG00000102908.22	12.8736	-1.902	0.637813	-2.98207	0.00286308	0.0287619	11.3847	1.32235	5.49339	14.573	12.3418	14.6116	4.33994	1.86019	9.41793	18.1477	22.4674	15.6011	15.3205	21.147	7.55421	20.9157	21.6669	13.5596	ENSG00000102908	10725	protein_coding	NFAT5
ENSG00000102910.14	7.75698	0.775792	0.643138	1.20626	0.227717	0.539632	15.5246	7.93411	9.88809	4.85767	16.4558	4.87054	11.5732	11.1611	9.41793	3.73629	2.69608	5.7204	5.74521	4.57231	4.72138	2.88493	5.81308	12.0529	ENSG00000102910	83752	protein_coding	LONP2
ENSG00000102921.8	24.4288	0.176384	0.37303	0.472841	0.636327	0.865591	10.3497	14.5459	26.3683	22.6691	16.4558	19.4822	33.2729	22.3223	22.603	37.3629	28.3089	21.8415	31.2795	35.4354	27.384	25.2431	22.1954	22.5993	ENSG00000102921	9683	protein_coding	N4BP1
ENSG00000102935.12	35.1506	0.309528	0.472183	0.655524	0.51213	0.791347	57.9584	39.6705	58.2299	35.6229	38.3968	47.0819	26.0396	33.4834	35.7881	14.9452	13.4804	67.6047	28.726	27.4339	32.1054	30.2917	23.2523	22.5993	ENSG00000102935	23090	protein_coding	ZNF423
ENSG00000102974.16	124.16	0.0811239	0.191629	0.42334	0.672048	0.880015	158.351	148.103	136.236	108.488	128.903	112.023	92.5854	107.891	114.899	114.224	110.09	151.851	135.97	162.317	152.973	95.9239	94.0662	109.983	ENSG00000102974	10664	protein_coding	CTCF
ENSG00000102978.13	0.138619	1.08467	5.26396	0.206056	0.836747		0	0	0	0	0	0	1.44665	0	0	0	0	0.520036	0	0	0	0	0.528462	0	ENSG00000102978	5432	protein_coding	POLR2C
ENSG00000102981.10	0.213736	-0.900593	4.86427	-0.185144	0.853116		0	0	0	0	0	1.62351	0	0	0	0	0	0	0.638356	0	0	0	1.58538	0	ENSG00000102981	50855	protein_coding	PARD6A
ENSG00000102984.15	0.440576	-1.92827	3.07139	-0.627815	0.530125		0	0	1.09868	0	0	0	0	0	0	1.60127	0	1.56011	0	0	0	2.1637	0	1.50662	ENSG00000102984	55565	protein_coding	ZNF821
ENSG00000103018.17	0.0899569	0	5.2679	0	1		0	0	0	1.61922	0	0	0	0	0	0	0	0	0	0	0	0	0	0	ENSG00000103018	80777	protein_coding	CYB5B
ENSG00000103035.11	0.909662	0.137393	1.93693	0.0709335	0.943451		0	0	1.09868	0	1.37131	3.24703	1.44665	1.86019	0	1.60127	1.34804	0	0	0.571539	0.944277	2.88493	0	0	ENSG00000103035	5713	protein_coding	PSMD7
ENSG00000103042.9	0.0354642	0	5.2679	0	1		0	0	0	0	0	0	0	0	0	0	0	0	0.638356	0	0	0	0	0	ENSG00000103042	55238	protein_coding	SLC38A7
ENSG00000103043.15	0.0317522	0	5.2679	0	1		0	0	0	0	0	0	0	0	0	0	0	0	0	0.571539	0	0	0	0	ENSG00000103043	55697	protein_coding	VAC14
ENSG00000103051.20	1.97229	-1.99351	1.75983	-1.13278	0.257305		0	0	2.19735	6.4769	0	6.49406	0	0	1.88359	1.60127	2.69608	1.56011	3.83014	0.571539	0	2.1637	0	6.02647	ENSG00000103051	25839	protein_coding	COG4
ENSG00000103061.13	0.545412	1.07355	2.46606	0.435329	0.663324		0	0	0	0	0	1.62351	0	0	1.88359	0.533756	3.14543	0.520036	0.638356	0	0.944277	0	0.528462	0	ENSG00000103061	84138	protein_coding	SLC7A6OS
ENSG00000103091.15	0.0803692	2.00908	5.2679	0.381381	0.702921		0	0	0	0	0	0	1.44665	0	0	0	0	0	0	0	0	0	0	0	ENSG00000103091	79726	protein_coding	WDR59
ENSG00000103121.9	0.0296531	0	5.2679	0	1		0	0	0	0	0	0	0	0	0	0.533756	0	0	0	0	0	0	0	0	ENSG00000103121	56942	protein_coding	CMC2
ENSG00000103126.15	0.103344	2.00908	5.2679	0.381381	0.702921		0	0	0	0	0	0	0	1.86019	0	0	0	0	0	0	0	0	0	0	ENSG00000103126	8312	protein_coding	AXIN1
ENSG00000103145.11	0.298584	1.93766	3.41764	0.56696	0.570742		0	0	0	0	0	0	1.44665	0	1.88359	0	0	0	0	0.571539	0.944277	0	0.528462	0	ENSG00000103145	54985	protein_coding	HCFC1R1
ENSG00000103194.16	0.378224	-0.647796	2.87117	-0.225621	0.821496		0	0	0	1.61922	1.37131	1.62351	0	0	0	0	0	0	0	0	0.944277	0.721232	0.528462	0	ENSG00000103194	9100	protein_coding	USP10
ENSG00000103197.18	0.299202	-0.919134	3.42242	-0.268563	0.788266		1.03497	0	0	0	1.37131	0	0	0	0	0	0	0	0	0	0.944277	0	0.528462	1.50662	ENSG00000103197	7249	protein_coding	TSC2
ENSG00000103241.7	0.220234	0	4.24565	0	1		0	0	0	0	1.37131	1.62351	0	0	0	0	0.449347	0.520036	0	0	0	0	0	0	ENSG00000103241	2294	protein_coding	FOXF1
ENSG00000103274.11	0.134573	0	5.2679	0	1		0	0	0	0	0	0	0	0	0	0.533756	0	0	0	0	1.88855	0	0	0	ENSG00000103274	4682	protein_coding	NUBP1
ENSG00000103275.21	63.1826	-0.285723	0.310562	-0.920022	0.357561	0.672536	84.8677	80.6634	47.2431	63.1498	47.996	55.1995	28.9329	42.7844	67.8091	98.7448	93.0149	57.204	77.8795	66.2985	58.5452	48.3225	62.8869	55.7448	ENSG00000103275	7329	protein_coding	UBE2I
ENSG00000103319.12	0.113103	0	5.2679	0	1		0	0	0	0	0	0	0	0	0	0	0	0.520036	0	0.571539	0.944277	0	0	0	ENSG00000103319	29904	protein_coding	EEF2K
ENSG00000103326.12	0.66128	-0.890638	2.31215	-0.3852	0.70009		2.06994	2.6447	0	0	0	0	0	1.86019	0	1.06751	0	1.04007	0	0	0	2.1637	1.05692	0	ENSG00000103326	6650	protein_coding	CAPN15
ENSG00000103335.22	1.88098	-2.86518	1.46027	-1.96208	0.0497526		4.13989	3.96705	3.29603	1.61922	1.37131	1.62351	0	0	0	1.60127	1.79739	1.56011	2.55342	2.28616	0.944277	1.44246	2.64231	3.01323	ENSG00000103335	9780	protein_coding	PIEZO1
ENSG00000103342.13	100.136	0.132591	0.238716	0.555434	0.578598	0.83413	122.127	108.433	86.7955	103.63	79.5362	126.634	81.0122	119.052	77.227	88.0697	121.773	80.6056	123.203	121.738	107.648	92.3177	69.2285	93.4102	ENSG00000103342	2935	protein_coding	GSPT1
ENSG00000103351.13	0.817032	-1.47966	1.76121	-0.840137	0.400832		0	1.32235	0	1.61922	1.37131	0	1.44665	0	0	0	0	0.520036	1.27671	1.14308	0.944277	1.44246	2.11385	1.50662	ENSG00000103351	23059	protein_coding	CLUAP1
ENSG00000103353.16	7.04702	0.795048	0.705024	1.12769	0.259451	0.573555	14.4896	6.61176	8.78942	16.1922	5.48525	4.87054	7.23323	7.44076	11.3015	5.33756	4.04413	8.84062	3.19178	3.42924	4.72138	1.44246	7.39846	6.02647	ENSG00000103353	56061	protein_coding	UBFD1
ENSG00000103356.18	0.158605	0.0108092	5.26091	0.00205463	0.998361		1.03497	0	1.09868	0	0	0	0	0	0	0	0	0	0	0	0	0.721232	0	0	ENSG00000103356	124454	protein_coding	EARS2
ENSG00000103363.15	10.7729	0.155553	0.612596	0.253924	0.799554	0.934293	8.27978	17.1906	14.2828	19.4307	16.4558	14.6116	11.5732	9.30095	7.53434	11.7426	6.29086	5.20036	14.0438	7.43001	5.66566	3.60616	13.74	7.53308	ENSG00000103363	6923	protein_coding	ELOB
ENSG00000103365.15	0.127319	0	5.2679	0	1		0	1.32235	0	0	0	0	0	0	0	0	0.449347	0.520036	0	0	0	0	0	0	ENSG00000103365	23062	protein_coding	GGA2
ENSG00000103404.14	0.19464	0.973515	5.05881	0.19244	0.847398		0	0	0	0	0	0	0	0	1.88359	0	0.898695	0	0	0	0	0.721232	0	0	ENSG00000103404	57478	protein_coding	USP31
ENSG00000103415.12	0.0965019	0	5.2679	0	1		0	0	1.09868	0	0	0	0	0	0	0	0	0	0.638356	0	0	0	0	0	ENSG00000103415	3163	protein_coding	HMOX2
ENSG00000103423.14	0.113532	0.0108141	5.26091	0.00205555	0.99836		0	1.32235	0	0	0	0	0	0	0	0	0	0	0	0	0	0.721232	0	0	ENSG00000103423	9093	protein_coding	DNAJA3
ENSG00000103429.11	0.0803692	2.00908	5.2679	0.381381	0.702921		0	0	0	0	0	0	1.44665	0	0	0	0	0	0	0	0	0	0	0	ENSG00000103429	51283	protein_coding	BFAR
ENSG00000103460.17	0.0837009	0.0108199	5.26091	0.00205666	0.998359		0	0	0	0	0	0	0	0	0	0	0	0	0	0	0	0	0	1.50662	ENSG00000103460	27324	protein_coding	TOX3
ENSG00000103479.16	1.50768	1.52663	1.50221	1.01626	0.309508		3.10492	1.32235	0	0	1.37131	3.24703	2.89329	3.72038	1.88359	0	0.898695	2.60018	0	0.571539	2.83283	2.1637	0.528462	0	ENSG00000103479	5934	protein_coding	RBL2
ENSG00000103494.15	11.357	-1.21561	0.640739	-1.8972	0.0578017	0.248045	6.20983	7.93411	9.88809	11.3346	9.5992	4.87054	4.33994	5.58057	7.53434	9.07385	9.4363	24.9617	15.3205	21.147	17.9413	10.8185	16.3823	12.0529	ENSG00000103494	23322	protein_coding	RPGRIP1L
ENSG00000103496.15	0.781111	1.31319	1.79198	0.732815	0.463671		0	0	0	0	0	0	1.44665	1.86019	1.88359	0.533756	2.69608	2.08015	0.638356	1.14308	0	0.721232	1.05692	0	ENSG00000103496	6810	protein_coding	STX4
ENSG00000103507.14	0.274283	0.0467277	3.93262	0.0118821	0.99052		0	0	0	0	1.37131	0	1.44665	0	0	0.533756	0	0	0	0	0	0	1.58538	0	ENSG00000103507	10295	protein_coding	BCKDK
ENSG00000103510.20	3.51897	0.121092	1.16826	0.103652	0.917445	0.978146	2.06994	5.28941	6.59206	8.09612	6.85657	8.11757	1.44665	1.86019	1.88359	2.13502	4.49347	2.08015	2.55342	1.71462	2.83283	0.721232	1.58538	3.01323	ENSG00000103510	84148	protein_coding	KAT8
ENSG00000103540.16	0.058718	-0.469382	5.2424	-0.0895358	0.928656		0	0	0	0	0	0	0	0	0	0	0	0	0	0	0	0	1.05692	0	ENSG00000103540	9738	protein_coding	CCP110
ENSG00000103544.15	0.265166	-1.02796	3.91541	-0.262542	0.792904		0	0	0	0	1.37131	1.62351	0	0	0	0	0	0	0	0	0	0.721232	1.05692	0	ENSG00000103544	57020	protein_coding	VPS35L
ENSG00000103549.22	0.290868	0.981921	3.86506	0.254051	0.799456		1.03497	0	0	1.61922	0	0	0	1.86019	0	0	0	0	0	0	0	0.721232	0	0	ENSG00000103549	9810	protein_coding	RNF40
ENSG00000103591.13	0.0354642	0	5.2679	0	1		0	0	0	0	0	0	0	0	0	0	0	0	0.638356	0	0	0	0	0	ENSG00000103591	79719	protein_coding	AAGAB
ENSG00000103599.20	0.10926	2.00908	5.2679	0.381381	0.702921		0	0	0	0	0	0	1.44665	0	0	0	0	0.520036	0	0	0	0	0	0	ENSG00000103599	64799	protein_coding	IQCH
ENSG00000103642.12	16.1531	-0.102523	0.473296	-0.216616	0.828508	0.943932	28.9792	14.5459	20.8749	12.9538	15.0845	21.1057	8.67988	16.7417	22.603	13.3439	6.74021	14.561	13.4055	14.2885	16.997	23.0794	13.2115	13.5596	ENSG00000103642	114294	protein_coding	LACTB
ENSG00000103647.13	2.08611	-1.96734	1.52611	-1.28912	0.197356		4.13989	0	2.19735	0	0	4.87054	2.89329	0	0	1.60127	1.34804	2.60018	3.19178	1.14308	1.88855	2.1637	9.51231	0	ENSG00000103647	10391	protein_coding	CORO2B
ENSG00000103653.16	4.32735	-1.4962	0.878685	-1.70277	0.0886112	0.327256	2.06994	1.32235	0	0	2.74263	1.62351	4.33994	0	5.65076	4.27004	4.94282	6.76047	3.83014	7.43001	2.83283	5.04862	8.45539	16.5728	ENSG00000103653	1445	protein_coding	CSK
ENSG00000103657.14	64.7612	0.100736	0.231184	0.435741	0.663024	0.876338	78.6579	64.7952	76.9074	76.1036	67.1944	77.9287	56.4192	68.8271	58.3912	52.8418	66.5034	59.8042	65.7507	72.0139	57.6009	62.026	60.2446	43.6919	ENSG00000103657	8925	protein_coding	HERC1
ENSG00000103671.10	0.931842	0.281115	1.84796	0.152122	0.879091		1.03497	1.32235	2.19735	1.61922	1.37131	3.24703	1.44665	0	0	0.533756	0.449347	0.520036	0.638356	1.14308	0	0.721232	0.528462	0	ENSG00000103671	9325	protein_coding	TRIP4
ENSG00000103707.10	0.704649	0.637378	1.75752	0.362658	0.71686		0	0	0	0	1.37131	1.62351	1.44665	1.86019	1.88359	0	0.449347	0	0	0.571539	0	1.44246	0.528462	1.50662	ENSG00000103707	123263	protein_coding	MTFMT
ENSG00000103769.10	18.7653	-0.164799	0.442793	-0.372182	0.709758	0.892355	21.7344	18.5129	26.3683	19.4307	31.5402	21.1057	21.6997	11.1611	11.3015	13.8776	15.7272	15.0811	17.874	17.1462	23.6069	9.37602	21.1385	21.0926	ENSG00000103769	8766	protein_coding	RAB11A
ENSG00000103876.13	0.652536	-1.09886	2.15134	-0.510781	0.609504		1.03497	0	0	3.23845	0	0	0	0	1.88359	0	0	0	0.638356	0	0.944277	1.44246	1.05692	1.50662	ENSG00000103876	2184	protein_coding	FAH
ENSG00000103932.12	0.158678	-0.633476	4.69291	-0.134986	0.892623		1.03497	0	0	0	0	0	0	0	0	0	0	0	0	0.571539	0	0.721232	0.528462	0	ENSG00000103932	26015	protein_coding	RPAP1
ENSG00000103966.11	0.0288909	0	5.2679	0	1		0	0	0	0	0	0	0	0	0	0	0	0.520036	0	0	0	0	0	0	ENSG00000103966	30844	protein_coding	EHD4
ENSG00000103978.16	18.3346	0.795933	0.407184	1.95473	0.0506154	0.228013	19.6645	25.1247	19.7762	21.0499	10.9705	8.11757	27.4863	20.4621	30.1374	20.8165	17.9739	18.7213	12.1288	21.147	14.1642	17.3096	17.4392	7.53308	ENSG00000103978	25963	protein_coding	TMEM87A
ENSG00000103994.18	115.151	0.656507	0.181175	3.6236	0.000290535	0.00449817	106.602	104.466	114.262	145.73	165.929	147.74	151.898	159.976	131.851	107.285	99.3058	101.927	79.1562	81.7301	89.7063	113.233	73.9846	97.9301	ENSG00000103994	64397	protein_coding	ZNF106
ENSG00000104059.4	0.0524598	0	5.2679	0	1		0	0	0	0	0	0	0	0	0	0	0	0	0	0	0.944277	0	0	0	ENSG00000104059	23359	protein_coding	ENTREP2
ENSG00000104064.18	0.150027	0.0108141	5.26091	0.00205555	0.99836		1.03497	0	0	0	0	0	0	0	0	0	0	0	0	0	0.944277	0.721232	0	0	ENSG00000104064	2553	protein_coding	GABPB1
ENSG00000104067.17	10.295	0.202232	0.568383	0.355803	0.721988	0.898333	8.27978	11.9012	8.78942	12.9538	15.0845	8.11757	14.4665	0	15.0687	10.6751	8.98695	11.4408	9.57534	13.1454	11.3313	11.5397	7.92692	6.02647	ENSG00000104067	7082	protein_coding	TJP1
ENSG00000104093.14	0.332474	0.0258516	3.39665	0.00761091	0.993927		0	1.32235	0	0	0	1.62351	0	0	0	0	1.79739	0.520036	0	0	0	0.721232	0	0	ENSG00000104093	23312	protein_coding	DMXL2
ENSG00000104129.10	0.341151	-0.642338	3.28692	-0.195422	0.845062		0	1.32235	2.19735	0	1.37131	0	0	0	0	0	0	0	0	0	0	0.721232	0.528462	0	ENSG00000104129	55192	protein_coding	DNAJC17
ENSG00000104131.13	137.104	0.54452	0.245839	2.21494	0.0267639	0.148404	162.491	191.741	165.9	148.969	149.473	189.951	160.578	146.955	133.735	158.525	171.201	75.9253	91.2849	100.019	118.979	118.282	91.9523	91.9036	ENSG00000104131	8669	protein_coding	EIF3J
ENSG00000104133.15	1.69802	-1.32478	1.38816	-0.954339	0.339912		1.03497	2.6447	1.09868	1.61922	1.37131	1.62351	2.89329	0	0	2.66878	2.24674	1.04007	1.91507	0.571539	1.88855	4.32739	2.11385	1.50662	ENSG00000104133	80208	protein_coding	SPG11
ENSG00000104147.9	0.0574984	0	5.2679	0	1		1.03497	0	0	0	0	0	0	0	0	0	0	0	0	0	0	0	0	0	ENSG00000104147	11339	protein_coding	OIP5
ENSG00000104154.7	0.962112	-0.70563	1.90645	-0.370127	0.711288		0	1.32235	0	0	1.37131	0	0	1.86019	0	1.60127	2.24674	0	1.27671	1.71462	2.83283	0	1.58538	1.50662	ENSG00000104154	7782	protein_coding	SLC30A4
ENSG00000104164.12	0.0296531	0	5.2679	0	1		0	0	0	0	0	0	0	0	0	0.533756	0	0	0	0	0	0	0	0	ENSG00000104164	26258	protein_coding	BLOC1S6
ENSG00000104177.18	5.92596	0.265911	0.708519	0.375305	0.707434	0.891177	4.13989	1.32235	7.69074	3.23845	4.11394	4.87054	4.33994	7.44076	9.41793	5.33756	10.7843	4.68033	8.29863	9.14463	5.66566	5.76986	7.39846	3.01323	ENSG00000104177	50804	protein_coding	MYEF2
ENSG00000104213.13	0.384243	-0.856471	2.52098	-0.339737	0.734054		1.03497	0	0	0	0	0	0	0	0	0.533756	0	0.520036	1.27671	0.571539	0.944277	0	0.528462	1.50662	ENSG00000104213	5157	protein_coding	PDGFRL
ENSG00000104218.16	0.858498	0.737243	2.04692	0.360171	0.718719		0	0	0	1.61922	0	3.24703	0	0	3.76717	1.06751	0	1.56011	1.27671	0	0.944277	1.44246	0.528462	0	ENSG00000104218	79848	protein_coding	CSPP1
ENSG00000104231.11	0.0543227	0.122889	5.26396	0.0233453	0.981375		0	0	0	0	0	0	0	0	0	0	0.449347	0	0	0	0	0	0.528462	0	ENSG00000104231	79752	protein_coding	ZFAND1
ENSG00000104290.11	4.8448	1.64517	0.849638	1.93632	0.052829	0.233822	9.31475	2.6447	3.29603	9.71535	1.37131	8.11757	7.23323	5.58057	9.41793	3.73629	7.18956	2.08015	3.19178	4.00077	2.83283	2.88493	1.58538	3.01323	ENSG00000104290	7976	protein_coding	FZD3
ENSG00000104299.15	0.029359	0.122889	5.26396	0.0233454	0.981375		0	0	0	0	0	0	0	0	0	0	0	0	0	0	0	0	0.528462	0	ENSG00000104299	55756	protein_coding	INTS9
ENSG00000104312.8	0.0317522	0	5.2679	0	1		0	0	0	0	0	0	0	0	0	0	0	0	0	0.571539	0	0	0	0	ENSG00000104312	8767	protein_coding	RIPK2
ENSG00000104313.20	0.563583	2.49592	2.23934	1.11458	0.265032		0	1.32235	0	0	0	0	1.44665	1.86019	1.88359	1.06751	0.898695	0	0	0	0.944277	0.721232	0	0	ENSG00000104313	2138	protein_coding	EYA1
ENSG00000104324.16	0.892892	0.373695	1.97351	0.189356	0.849814		1.03497	1.32235	1.09868	0	0	1.62351	1.44665	0	0	1.06751	2.69608	1.56011	1.27671	0	1.88855	0	1.05692	0	ENSG00000104324	10404	protein_coding	CPQ
ENSG00000104325.7	1.85435	0.508728	1.23508	0.411898	0.680414		0	3.96705	3.29603	1.61922	1.37131	1.62351	5.78659	3.72038	0	0	1.34804	0	0.638356	0.571539	1.88855	1.44246	1.58538	4.51985	ENSG00000104325	1666	protein_coding	DECR1
ENSG00000104331.9	0.0893189	0	5.2679	0	1		0	0	0	0	0	0	0	0	0	0	0.449347	0.520036	0.638356	0	0	0	0	0	ENSG00000104331	54928	protein_coding	BPNT2
ENSG00000104343.21	13.6856	0.961567	0.496472	1.9368	0.0527701	0.233822	18.6295	22.48	15.3815	21.0499	16.4558	16.2351	17.3598	13.0213	15.0687	11.2089	17.5246	11.9608	4.46849	10.2877	10.387	7.93355	6.34154	10.5463	ENSG00000104343	55284	protein_coding	UBE2W
ENSG00000104356.11	1.34574	-0.667978	1.37724	-0.485011	0.627669		0	0	0	0	2.74263	0	1.44665	1.86019	1.88359	0.533756	0.449347	2.08015	3.19178	1.14308	0.944277	4.32739	2.11385	1.50662	ENSG00000104356	10940	protein_coding	POP1
ENSG00000104375.17	1.67445	0.0837432	1.24457	0.067287	0.946353		1.03497	2.6447	0	1.61922	0	0	2.89329	1.86019	1.88359	3.20253	1.79739	2.60018	0.638356	1.71462	1.88855	4.32739	0.528462	1.50662	ENSG00000104375	6788	protein_coding	STK3
ENSG00000104381.14	0.029359	0.122889	5.26396	0.0233454	0.981375		0	0	0	0	0	0	0	0	0	0	0	0	0	0	0	0	0.528462	0	ENSG00000104381	54332	protein_coding	GDAP1
ENSG00000104388.15	66.6965	-0.227765	0.242305	-0.939993	0.347221	0.665323	49.6787	67.4399	52.7365	45.3383	60.3378	76.3052	60.7591	63.2465	73.4598	51.7743	59.7632	75.4053	89.3699	81.1586	65.1551	70.6807	85.6108	72.3176	ENSG00000104388	5862	protein_coding	RAB2A
ENSG00000104408.11	52.3072	-0.464722	0.247024	-1.88128	0.0599334	0.254975	43.4688	43.6376	50.5392	35.6229	46.6247	34.0938	37.6128	57.6659	50.8568	62.4494	56.6178	59.2841	55.537	46.2947	58.5452	59.8623	64.4723	78.3441	ENSG00000104408	3646	protein_coding	EIF3E
ENSG00000104412.8	5.92336	-1.07925	0.75881	-1.42229	0.154942	0.442463	4.13989	6.61176	7.69074	8.09612	2.74263	9.74109	4.33994	1.86019	5.65076	6.93882	7.18956	3.64025	3.83014	6.28693	2.83283	10.0972	7.39846	7.53308	ENSG00000104412	9694	protein_coding	EMC2
ENSG00000104427.12	0.222769	-0.252572	4.79826	-0.0526382	0.95802		0	0	0	0	0	0	1.44665	0	0	0	0.449347	0	0	0	0	0	2.11385	0	ENSG00000104427	51101	protein_coding	ZC2HC1A
ENSG00000104435.14	0.0317522	0	5.2679	0	1		0	0	0	0	0	0	0	0	0	0	0	0	0	0.571539	0	0	0	0	ENSG00000104435	11075	protein_coding	STMN2
ENSG00000104442.10	12.6758	0.816949	0.557936	1.46423	0.14313	0.423278	21.7344	17.1906	21.9735	16.1922	17.8271	21.1057	14.4665	13.0213	7.53434	4.8038	5.39217	11.4408	8.29863	9.14463	16.0527	7.21232	4.22769	10.5463	ENSG00000104442	55156	protein_coding	ARMC1
ENSG00000104447.13	18.7986	-0.50139	0.418611	-1.19775	0.231015	0.543857	17.5945	25.1247	16.4802	16.1922	17.8271	17.8587	14.4665	24.1825	9.41793	13.3439	13.9298	22.3616	16.5973	22.8616	22.6626	25.2431	21.1385	21.0926	ENSG00000104447	7227	protein_coding	TRPS1
ENSG00000104450.13	0.0288909	0	5.2679	0	1		0	0	0	0	0	0	0	0	0	0	0	0.520036	0	0	0	0	0	0	ENSG00000104450	6674	protein_coding	SPAG1
ENSG00000104472.10	0.290149	-1.13504	3.8637	-0.293769	0.768935		0	0	0	0	1.37131	1.62351	0	0	0	0	0	0	0	0	0	0.721232	0	1.50662	ENSG00000104472	54108	protein_coding	CHRAC1
ENSG00000104497.14	0.107077	0	5.2679	0	1		0	0	0	0	0	0	0	0	0	0.533756	0.449347	0	0	0	0.944277	0	0	0	ENSG00000104497	64089	protein_coding	SNX16
ENSG00000104517.13	132.377	0.390686	0.189419	2.06255	0.0391558	0.192752	134.546	166.616	150.519	163.542	170.043	144.493	163.471	143.235	160.105	117.96	123.121	79.0455	108.521	110.307	89.7063	131.264	107.278	119.023	ENSG00000104517	51366	protein_coding	UBR5
ENSG00000104522.16	0.103344	2.00908	5.2679	0.381381	0.702921		0	0	0	0	0	0	0	1.86019	0	0	0	0	0	0	0	0	0	0	ENSG00000104522	7264	protein_coding	GFUS
ENSG00000104549.12	0.0354642	0	5.2679	0	1		0	0	0	0	0	0	0	0	0	0	0	0	0.638356	0	0	0	0	0	ENSG00000104549	6713	protein_coding	SQLE
ENSG00000104613.12	0.490945	0.855566	2.29272	0.373167	0.709025		0	0	1.09868	0	0	0	0	0	3.76717	0.533756	0.449347	0	0.638356	0.571539	0	0.721232	1.05692	0	ENSG00000104613	55174	protein_coding	INTS10
ENSG00000104626.15	0.167798	0	5.2679	0	1		0	0	0	0	0	0	0	0	0	0.533756	0	0	1.91507	0.571539	0	0	0	0	ENSG00000104626	90459	protein_coding	ERI1
ENSG00000104660.19	3.63091	0.286357	0.96312	0.297322	0.766221	0.916679	3.10492	7.93411	3.29603	3.23845	4.11394	8.11757	4.33994	1.86019	3.76717	3.73629	4.04413	1.56011	3.83014	2.28616	0.944277	3.60616	1.05692	4.51985	ENSG00000104660	23484	protein_coding	LEPROTL1
ENSG00000104679.12	0.0761841	0	5.2679	0	1		0	0	0	0	1.37131	0	0	0	0	0	0	0	0	0	0	0	0	0	ENSG00000104679	203069	protein_coding	R3HCC1
ENSG00000104695.13	185.095	-0.188348	0.165986	-1.13472	0.256493	0.571464	192.505	171.906	205.453	158.684	165.929	155.857	169.258	137.654	160.105	167.066	205.801	231.416	198.529	223.472	254.955	178.144	180.205	174.768	ENSG00000104695	5516	protein_coding	PPP2CB
ENSG00000104723.21	0.924693	0.113829	1.80575	0.0630368	0.949737		1.03497	0	2.19735	0	1.37131	0	1.44665	0	1.88359	1.06751	0.449347	1.56011	1.27671	1.71462	0	0	2.64231	0	ENSG00000104723	7991	protein_coding	TUSC3
ENSG00000104738.18	1.18724	-1.49626	1.98759	-0.752801	0.45157		0	0	0	0	0	1.62351	0	0	0	2.66878	3.59478	1.56011	3.83014	5.14385	0	1.44246	0	1.50662	ENSG00000104738	4173	protein_coding	MCM4
ENSG00000104756.16	0.98376	1.06443	1.98405	0.536491	0.591619		1.03497	1.32235	1.09868	0	0	1.62351	0	0	1.88359	3.20253	1.34804	0.520036	1.91507	2.28616	0.944277	0	0.528462	0	ENSG00000104756	54793	protein_coding	KCTD9
ENSG00000104760.17	0.0317522	0	5.2679	0	1		0	0	0	0	0	0	0	0	0	0	0	0	0	0.571539	0	0	0	0	ENSG00000104760	2267	protein_coding	FGL1
ENSG00000104763.20	0.203794	0	3.90899	0	1		0	0	1.09868	0	0	0	0	0	0	0.533756	0	0.520036	0	0.571539	0.944277	0	0	0	ENSG00000104763	427	protein_coding	ASAH1
ENSG00000104765.16	5.91574	-0.355961	0.761835	-0.467241	0.640327	0.86833	10.3497	7.93411	3.29603	4.85767	12.3418	14.6116	5.78659	5.58057	3.76717	4.8038	3.14543	5.20036	0	2.28616	3.77711	5.76986	8.45539	4.51985	ENSG00000104765	665	protein_coding	BNIP3L
ENSG00000104805.16	0.613902	-0.462953	2.08263	-0.222292	0.824086		0	0	0	1.61922	1.37131	0	0	1.86019	0	0.533756	0.449347	0	0	0.571539	1.88855	0.721232	0.528462	1.50662	ENSG00000104805	4924	protein_coding	NUCB1
ENSG00000104823.9	0.290786	2.00909	3.88001	0.517805	0.604594		1.03497	0	0	0	1.37131	0	0	0	1.88359	0	0	0	0	0	0.944277	0	0	0	ENSG00000104823	1891	protein_coding	ECH1
ENSG00000104824.17	7.7416	-1.83317	0.721932	-2.53926	0.0111087	0.0776136	4.13989	6.61176	6.59206	4.85767	1.37131	4.87054	5.78659	1.86019	3.76717	9.6076	5.84152	8.84062	14.6822	11.4308	5.66566	10.0972	13.74	19.586	ENSG00000104824	3191	protein_coding	HNRNPL
ENSG00000104825.17	0.0317522	0	5.2679	0	1		0	0	0	0	0	0	0	0	0	0	0	0	0	0.571539	0	0	0	0	ENSG00000104825	4793	protein_coding	NFKBIB
ENSG00000104833.12	0.029359	0.122889	5.26396	0.0233454	0.981375		0	0	0	0	0	0	0	0	0	0	0	0	0	0	0	0	0.528462	0	ENSG00000104833	10382	protein_coding	TUBB4A
ENSG00000104852.15	1.46388	-0.26931	1.74304	-0.154506	0.877211		4.13989	0	1.09868	0	5.48525	3.24703	0	0	1.88359	1.06751	0.898695	1.04007	1.91507	1.71462	1.88855	1.44246	0.528462	0	ENSG00000104852	6625	protein_coding	SNRNP70
ENSG00000104853.16	0.295685	-0.776772	3.43113	-0.22639	0.820898		0	0	0	0	0	0	0	0	0	1.06751	1.34804	0.520036	0	0	0.944277	1.44246	0	0	ENSG00000104853	1209	protein_coding	CLPTM1
ENSG00000104856.14	0.0904701	-0.469382	5.2424	-0.0895358	0.928656		0	0	0	0	0	0	0	0	0	0	0	0	0	0.571539	0	0	1.05692	0	ENSG00000104856	5971	protein_coding	RELB
ENSG00000104859.15	0.323015	0.119031	3.46603	0.0343422	0.972604		0	1.32235	0	1.61922	0	0	0	0	0	1.06751	0	0	1.27671	0	0	0	0.528462	0	ENSG00000104859	11129	protein_coding	CLASRP
ENSG00000104885.18	1.11548	1.94681	1.77013	1.09981	0.271413		1.03497	1.32235	1.09868	1.61922	2.74263	0	5.78659	0	0	2.66878	0.898695	0.520036	0	0	0.944277	1.44246	0	0	ENSG00000104885	84444	protein_coding	DOT1L
ENSG00000104889.7	0.144545	0	4.87574	0	1		0	0	1.09868	0	0	0	0	0	0	0.533756	0.449347	0.520036	0	0	0	0	0	0	ENSG00000104889	10535	protein_coding	RNASEH2A
ENSG00000104897.10	0.0288909	0	5.2679	0	1		0	0	0	0	0	0	0	0	0	0	0	0.520036	0	0	0	0	0	0	ENSG00000104897	8175	protein_coding	SF3A2
ENSG00000104904.12	8.5155	-0.0224205	0.723168	-0.0310032	0.975267	0.995181	11.3847	18.5129	13.1841	11.3346	19.1984	12.9881	1.44665	9.30095	3.76717	8.54009	10.7843	6.76047	4.46849	4.00077	2.83283	5.04862	3.69923	6.02647	ENSG00000104904	4946	protein_coding	OAZ1
ENSG00000104907.12	0.0941822	-0.469382	5.2424	-0.0895358	0.928656		0	0	0	0	0	0	0	0	0	0	0	0	0.638356	0	0	0	1.05692	0	ENSG00000104907	55621	protein_coding	TRMT1
ENSG00000104957.14	0.58769	1.01405	2.30792	0.439377	0.660389		1.03497	0	2.19735	0	0	1.62351	0	1.86019	0	0.533756	0	0.520036	0	1.14308	0.944277	0.721232	0	0	ENSG00000104957	81576	protein_coding	YJU2B
ENSG00000104960.15	1.6079	-1.7853	1.66106	-1.0748	0.282465		0	0	2.19735	0	0	0	0	1.86019	0	1.06751	0.449347	5.20036	4.46849	2.8577	4.72138	1.44246	3.17077	1.50662	ENSG00000104960	53635	protein_coding	PTOV1
ENSG00000104967.8	0.058718	-0.469382	5.2424	-0.0895358	0.928656		0	0	0	0	0	0	0	0	0	0	0	0	0	0	0	0	1.05692	0	ENSG00000104967	4858	protein_coding	NOVA2
ENSG00000104973.19	2.57015	-0.0906942	1.06747	-0.0849615	0.932292	0.982303	2.06994	2.6447	0	0	1.37131	3.24703	1.44665	3.72038	3.76717	1.60127	2.24674	1.56011	3.19178	3.42924	7.55421	5.76986	2.64231	0	ENSG00000104973	81857	protein_coding	MED25
ENSG00000104980.8	3.23159	0.644648	1.07759	0.598231	0.549686	0.814988	5.17486	1.32235	1.09868	12.9538	1.37131	4.87054	2.89329	3.72038	1.88359	1.60127	2.24674	2.08015	4.46849	2.8577	3.77711	0.721232	2.11385	3.01323	ENSG00000104980	10469	protein_coding	TIMM44
ENSG00000105048.17	0.0288909	0	5.2679	0	1		0	0	0	0	0	0	0	0	0	0	0	0.520036	0	0	0	0	0	0	ENSG00000105048	7138	protein_coding	TNNT1
ENSG00000105058.12	0.756559	0.393878	2.06132	0.19108	0.848463		0	1.32235	0	0	1.37131	0	0	3.72038	0	2.66878	0	0.520036	0	0.571539	0.944277	1.44246	1.05692	0	ENSG00000105058	26017	protein_coding	FAM32A
ENSG00000105127.9	1.44849	2.09701	1.63631	1.28155	0.200001		2.06994	5.28941	0	1.61922	0	0	4.33994	1.86019	0	0.533756	1.79739	0.520036	1.27671	4.57231	0.944277	0.721232	0.528462	0	ENSG00000105127	10270	protein_coding	AKAP8
ENSG00000105137.13	0.110997	0.0108254	5.26092	0.00205769	0.998358		0	0	0	0	0	0	0	0	0	0	0	0	1.27671	0	0	0.721232	0	0	ENSG00000105137	85360	protein_coding	SYDE1
ENSG00000105146.13	0.0524598	0	5.2679	0	1		0	0	0	0	0	0	0	0	0	0	0	0	0	0	0.944277	0	0	0	ENSG00000105146	6795	protein_coding	AURKC
ENSG00000105176.18	4.76121	0.587264	0.781393	0.75156	0.452316	0.748198	6.20983	1.32235	1.09868	1.61922	5.48525	3.24703	8.67988	5.58057	5.65076	5.87131	8.5376	4.68033	6.38356	1.71462	6.60994	5.76986	4.22769	3.01323	ENSG00000105176	8725	protein_coding	URI1
ENSG00000105185.12	12.2882	-0.38103	0.517843	-0.735802	0.461851	0.754401	13.4546	14.5459	14.2828	11.3346	15.0845	9.74109	17.3598	5.58057	5.65076	17.0802	11.683	11.4408	12.1288	9.71617	14.1642	11.5397	15.8538	10.5463	ENSG00000105185	9141	protein_coding	PDCD5
ENSG00000105186.16	65.845	-0.449189	0.242348	-1.85349	0.0638126	0.26408	58.9934	59.5058	58.2299	59.9113	47.996	50.329	63.6524	37.2038	56.5076	80.0633	63.8073	92.0464	74.6877	85.1593	79.3193	62.7472	78.2123	76.8375	ENSG00000105186	84079	protein_coding	ANKRD27
ENSG00000105193.9	24.2387	-0.28523	0.388871	-0.733483	0.463264	0.754599	20.6994	19.8353	23.0722	22.6691	20.5697	27.5997	23.1463	35.3436	9.41793	31.4916	26.9608	19.7614	26.811	20.5754	21.7184	21.637	24.3092	40.6787	ENSG00000105193	6217	protein_coding	RPS16
ENSG00000105197.11	2.1995	1.04666	1.46124	0.716284	0.473816		3.10492	3.96705	3.29603	1.61922	1.37131	6.49406	2.89329	1.86019	0	4.27004	3.14543	0	0.638356	2.28616	1.88855	0.721232	0.528462	1.50662	ENSG00000105197	92609	protein_coding	TIMM50
ENSG00000105202.9	3.63944	-0.505071	1.12695	-0.448175	0.654027	0.873528	4.13989	0	12.0854	0	0	4.87054	0	3.72038	3.76717	5.33756	3.59478	3.64025	3.83014	6.85847	2.83283	2.1637	2.64231	6.02647	ENSG00000105202	2091	protein_coding	FBL
ENSG00000105204.14	0.665513	-0.168479	2.40511	-0.0700507	0.944153		0	0	2.19735	0	0	1.62351	0	0	3.76717	0	0.449347	0	0	0	0	2.88493	1.05692	0	ENSG00000105204	9149	protein_coding	DYRK1B
ENSG00000105220.17	0.990327	1.62972	1.71986	0.94759	0.343338		1.03497	0	0	0	2.74263	1.62351	4.33994	1.86019	0	0	1.34804	0	0.638356	0.571539	1.88855	0.721232	1.05692	0	ENSG00000105220	2821	protein_coding	GPI
ENSG00000105221.18	0.760918	2.87603	2.14998	1.3377	0.180994		0	0	2.19735	0	2.74263	3.24703	1.44665	0	1.88359	0	0.449347	0.520036	0.638356	0.571539	0	0	0	0	ENSG00000105221	208	protein_coding	AKT2
ENSG00000105223.20	0.0296531	0	5.2679	0	1		0	0	0	0	0	0	0	0	0	0.533756	0	0	0	0	0	0	0	0	ENSG00000105223	23646	protein_coding	PLD3
ENSG00000105245.9	40.231	-0.244981	0.306936	-0.798147	0.424785	0.730246	20.6994	25.1247	32.9603	45.3383	24.6836	37.3408	34.7195	59.5261	30.1374	36.2954	31.005	49.9235	51.0685	46.8662	50.0467	42.5527	48.6185	57.2514	ENSG00000105245	9253	protein_coding	NUMBL
ENSG00000105254.12	19.4046	0.377302	0.387578	0.973487	0.330311	0.648279	23.8044	23.8023	26.3683	14.573	23.3123	24.3527	23.1463	24.1825	20.7194	12.8101	14.3791	13.5209	12.7671	18.8608	21.7184	13.7034	22.1954	15.0662	ENSG00000105254	1155	protein_coding	TBCB
ENSG00000105255.11	0.0643551	0	5.2679	0	1		0	0	0	0	0	0	0	0	0	0	0	0.520036	0.638356	0	0	0	0	0	ENSG00000105255	79187	protein_coding	FSD1
ENSG00000105258.9	2.43701	0.0257105	1.21814	0.0211063	0.983161	0.995464	3.10492	0	1.09868	0	4.11394	6.49406	1.44665	5.58057	0	4.27004	2.24674	1.04007	3.19178	3.42924	0.944277	0.721232	3.17077	3.01323	ENSG00000105258	5438	protein_coding	POLR2I
ENSG00000105270.15	17.153	0.12173	0.459192	0.265096	0.790936	0.931289	16.5596	10.5788	16.4802	16.1922	8.22788	11.3646	21.6997	22.3223	24.4866	15.4789	8.08825	30.6821	13.4055	13.7169	16.0527	16.5883	22.7238	24.1059	ENSG00000105270	25999	protein_coding	CLIP3
ENSG00000105281.12	0.134003	1.08467	5.26396	0.206056	0.836747		0	0	0	0	0	0	0	0	1.88359	0	0	0	0	0	0	0	0.528462	0	ENSG00000105281	6510	protein_coding	SLC1A5
ENSG00000105298.14	0.241039	3.02872	5.22727	0.579406	0.562315		0	0	0	0	0	0	0	0	3.76717	0	0	0	0	0.571539	0	0	0	0	ENSG00000105298	58509	protein_coding	CACTIN
ENSG00000105321.14	0.584506	1.76262	2.33598	0.754553	0.450517		0	1.32235	0	0	0	1.62351	2.89329	0	0	0	0.449347	0.520036	1.27671	1.71462	0	0.721232	0	0	ENSG00000105321	26093	protein_coding	CCDC9
ENSG00000105323.17	15.5345	-1.27673	0.539377	-2.36705	0.0179305	0.11113	10.3497	7.93411	13.1841	8.09612	15.0845	4.87054	7.23323	13.0213	5.65076	19.2152	13.0311	31.2022	15.9589	28.0054	24.5512	19.4733	21.6669	21.0926	ENSG00000105323	11100	protein_coding	HNRNPUL1
ENSG00000105325.15	0.177415	-0.955925	4.54189	-0.210469	0.833302		0	0	0	0	0	0	0	0	0	0	0	0.520036	0.638356	0	0	0	0.528462	1.50662	ENSG00000105325	51343	protein_coding	FZR1
ENSG00000105327.18	109.52	-0.589956	0.227626	-2.59178	0.00954806	0.0691665	58.9934	66.1176	70.3153	66.3882	67.1944	56.823	117.178	91.1494	69.6927	99.2785	129.861	156.531	185.762	164.603	155.806	153.622	159.595	102.45	ENSG00000105327	27113	protein_coding	BBC3
ENSG00000105364.14	0.8614	1.36074	2.07546	0.655631	0.512062		0	1.32235	1.09868	3.23845	0	0	0	1.86019	1.88359	0.533756	0	1.04007	0.638356	0	2.83283	0	1.05692	0	ENSG00000105364	51073	protein_coding	MRPL4
ENSG00000105372.8	203.984	-0.598565	0.190073	-3.14914	0.00163754	0.0185244	156.281	169.261	214.242	148.969	153.587	185.081	183.724	171.138	141.269	209.766	180.188	222.576	245.129	234.903	301.224	191.848	294.353	268.178	ENSG00000105372	6223	protein_coding	RPS19
ENSG00000105373.19	2.23698	-1.14218	1.28219	-0.890802	0.373036	0.684812	0	2.6447	0	0	2.74263	3.24703	1.44665	1.86019	1.88359	1.60127	1.34804	4.68033	3.19178	2.28616	0.944277	4.32739	0.528462	7.53308	ENSG00000105373	29997	protein_coding	NOP53
ENSG00000105379.10	30.6071	1.17018	0.347673	3.36576	0.000763318	0.0100119	50.7136	68.7623	32.9603	37.2422	39.7681	40.5879	47.7393	46.5048	35.7881	19.749	15.2778	11.9608	12.1288	14.2885	16.0527	15.8671	16.9108	28.6257	ENSG00000105379	2109	protein_coding	ETFB
ENSG00000105393.16	0.177053	0.122828	5.20681	0.0235899	0.98118		1.03497	0	0	0	0	1.62351	0	0	0	0	0	0	0	0	0	0	0.528462	0	ENSG00000105393	29086	protein_coding	BABAM1
ENSG00000105401.9	0.646811	1.15647	1.99833	0.578718	0.562779		0	0	1.09868	0	1.37131	1.62351	1.44665	1.86019	0	0.533756	0.898695	1.56011	0	0	0	0.721232	0.528462	0	ENSG00000105401	11140	protein_coding	CDC37
ENSG00000105402.8	0.0296531	0	5.2679	0	1		0	0	0	0	0	0	0	0	0	0.533756	0	0	0	0	0	0	0	0	ENSG00000105402	8775	protein_coding	NAPA
ENSG00000105404.11	0.543513	1.86142	2.50338	0.743562	0.457141		1.03497	0	0	1.61922	1.37131	0	1.44665	1.86019	0	0	0	0	0	0	0.944277	0	0	1.50662	ENSG00000105404	10567	protein_coding	RABAC1
ENSG00000105426.17	2.49537	-0.63376	1.19724	-0.529351	0.596562	0.84563	1.03497	1.32235	0	0	0	1.62351	0	9.30095	0	2.13502	3.14543	2.60018	2.55342	6.28693	1.88855	7.21232	5.81308	0	ENSG00000105426	5802	protein_coding	PTPRS
ENSG00000105429.13	0.103344	2.00908	5.2679	0.381381	0.702921		0	0	0	0	0	0	0	1.86019	0	0	0	0	0	0	0	0	0	0	ENSG00000105429	1954	protein_coding	MEGF8
ENSG00000105438.9	0.463831	1.07395	2.49806	0.429913	0.667259		0	1.32235	0	1.61922	1.37131	0	1.44665	0	0	0	0.449347	1.04007	0	0.571539	0	0	0.528462	0	ENSG00000105438	10945	protein_coding	KDELR1
ENSG00000105443.15	2.36763	0.909551	1.0931	0.832083	0.405362	0.718236	0	3.96705	3.29603	0	0	1.62351	7.23323	3.72038	0	3.20253	3.59478	1.56011	2.55342	4.00077	1.88855	2.88493	1.58538	1.50662	ENSG00000105443	9266	protein_coding	CYTH2
ENSG00000105447.13	0.234527	2.00908	4.80723	0.41793	0.675999		0	0	0	0	0	0	0	0	1.88359	0	0.449347	0	0	0	1.88855	0	0	0	ENSG00000105447	83743	protein_coding	GRWD1
ENSG00000105464.3	0.0249637	0	5.2679	0	1		0	0	0	0	0	0	0	0	0	0	0.449347	0	0	0	0	0	0	0	ENSG00000105464	2906	protein_coding	GRIN2D
ENSG00000105516.11	0.785472	0.617534	2.12021	0.291261	0.770852		2.06994	1.32235	1.09868	1.61922	0	0	2.89329	0	0	0	0	2.08015	1.27671	0	0	0.721232	1.05692	0	ENSG00000105516	1628	protein_coding	DBP
ENSG00000105518.14	0.258222	2.00909	3.63208	0.553151	0.58016		0	0	1.09868	0	0	0	1.44665	0	0	0	0	0.520036	0.638356	0	0.944277	0	0	0	ENSG00000105518	374882	protein_coding	TMEM205
ENSG00000105519.18	0.0574984	0	5.2679	0	1		1.03497	0	0	0	0	0	0	0	0	0	0	0	0	0	0	0	0	0	ENSG00000105519	828	protein_coding	CAPS
ENSG00000105538.10	0.0317522	0	5.2679	0	1		0	0	0	0	0	0	0	0	0	0	0	0	0	0.571539	0	0	0	0	ENSG00000105538	54922	protein_coding	RASIP1
ENSG00000105576.15	209.053	0.0533234	0.168324	0.316791	0.751402	0.909701	305.317	252.569	252.696	202.403	238.609	227.292	153.345	148.815	220.38	218.84	238.154	199.174	171.718	204.611	228.515	168.768	167.522	164.221	ENSG00000105576	30000	protein_coding	TNPO2
ENSG00000105605.7	0.276097	-0.776785	3.52747	-0.220211	0.825707		1.03497	0	1.09868	0	0	0	0	0	0	0	0.449347	0	0	0	0.944277	1.44246	0	0	ENSG00000105605	59284	protein_coding	CACNG7
ENSG00000105613.10	0.0901953	0	5.2679	0	1		0	0	0	0	0	1.62351	0	0	0	0	0	0	0	0	0	0	0	0	ENSG00000105613	22983	protein_coding	MAST1
ENSG00000105618.14	0.113354	0.0108199	5.26091	0.00205666	0.998359		0	0	0	0	0	0	0	0	0	0.533756	0	0	0	0	0	0	0	1.50662	ENSG00000105618	26121	protein_coding	PRPF31
ENSG00000105640.13	220.646	-0.685394	0.209835	-3.26635	0.00108944	0.0133314	159.386	174.55	164.802	226.691	205.697	211.057	169.258	172.998	154.454	209.232	160.866	306.821	296.836	257.193	305.001	212.042	327.118	257.631	ENSG00000105640	6142	protein_coding	RPL18A
ENSG00000105656.13	0.0288909	0	5.2679	0	1		0	0	0	0	0	0	0	0	0	0	0	0.520036	0	0	0	0	0	0	ENSG00000105656	8178	protein_coding	ELL
ENSG00000105669.14	7.31537	0.0895488	0.63241	0.141599	0.887396	0.965135	7.2448	5.28941	9.88809	11.3346	4.11394	12.9881	8.67988	11.1611	3.76717	4.8038	3.14543	5.20036	8.29863	8.00155	5.66566	5.04862	9.51231	7.53308	ENSG00000105669	11316	protein_coding	COPE
ENSG00000105671.12	0.491396	1.07202	2.35447	0.455312	0.648885		1.03497	0	1.09868	0	0	1.62351	0	1.86019	0	0	0.449347	1.04007	0.638356	0.571539	0	0	0.528462	0	ENSG00000105671	54555	protein_coding	DDX49
ENSG00000105677.12	7.02639	0.641583	0.683434	0.938765	0.347852	0.665591	6.20983	7.93411	6.59206	8.09612	10.9705	12.9881	15.9131	5.58057	1.88359	6.93882	4.49347	5.20036	3.19178	9.14463	4.72138	4.32739	4.75615	7.53308	ENSG00000105677	10430	protein_coding	TMEM147
ENSG00000105698.16	0.0546168	0	5.2679	0	1		0	0	0	0	0	0	0	0	0	0.533756	0.449347	0	0	0	0	0	0	0	ENSG00000105698	7392	protein_coding	USF2
ENSG00000105701.16	0.328366	0	3.42241	0	1		0	0	0	0	1.37131	1.62351	0	0	0	1.06751	0	0	1.27671	0.571539	0	0	0	0	ENSG00000105701	23770	protein_coding	FKBP8
ENSG00000105705.16	2.61674	-0.824821	1.36507	-0.604232	0.545689	0.813588	5.17486	5.28941	2.19735	4.85767	4.11394	3.24703	1.44665	0	1.88359	3.20253	1.34804	1.56011	3.19178	0.571539	2.83283	0	3.17077	3.01323	ENSG00000105705	57794	protein_coding	SUGP1
ENSG00000105717.14	0.029359	0.122889	5.26396	0.0233454	0.981375		0	0	0	0	0	0	0	0	0	0	0	0	0	0	0	0	0.528462	0	ENSG00000105717	80714	protein_coding	PBX4
ENSG00000105722.10	0.650475	-0.37413	2.09699	-0.178413	0.858399		0	0	1.09868	0	0	0	0	0	1.88359	1.60127	0.898695	2.08015	0.638356	0	0.944277	0	1.05692	1.50662	ENSG00000105722	2077	protein_coding	ERF
ENSG00000105723.13	12.3253	0.53806	0.49728	1.08201	0.279249	0.594969	10.3497	10.5788	8.78942	4.85767	17.8271	12.9881	15.9131	14.8815	15.0687	9.07385	15.2778	18.2013	16.5973	10.8592	9.44277	11.5397	10.5692	9.0397	ENSG00000105723	2931	protein_coding	GSK3A
ENSG00000105726.17	0.432319	-0.651901	2.64592	-0.246379	0.805389		0	1.32235	3.29603	0	0	0	0	0	0	0	0.449347	0.520036	0	0	0.944277	0.721232	0.528462	0	ENSG00000105726	57130	protein_coding	ATP13A1
ENSG00000105732.13	0.0635044	0	5.2679	0	1		0	0	0	0	0	0	0	0	0	0	0	0	0	1.14308	0	0	0	0	ENSG00000105732	64763	protein_coding	ZNF574
ENSG00000105737.9	0.0943912	-0.631814	5.23556	-0.120678	0.903946		0	0	0	0	0	0	0	0	0	0	0.449347	0	0	0	0	0.721232	0.528462	0	ENSG00000105737	2901	protein_coding	GRIK5
ENSG00000105738.11	0.0288909	0	5.2679	0	1		0	0	0	0	0	0	0	0	0	0	0	0.520036	0	0	0	0	0	0	ENSG00000105738	23094	protein_coding	SIPA1L3
ENSG00000105767.3	0.14465	0	5.2679	0	1		2.06994	0	0	0	0	0	0	0	0	0.533756	0	0	0	0	0	0	0	0	ENSG00000105767	199731	protein_coding	CADM4
ENSG00000105778.19	1.4787	0.0113937	1.36155	0.0083682	0.993323		1.03497	0	2.19735	0	1.37131	0	2.89329	1.86019	1.88359	0	3.14543	2.60018	2.55342	0.571539	0	2.88493	2.11385	1.50662	ENSG00000105778	23080	protein_coding	AVL9
ENSG00000105792.19	0.0538547	0	5.2679	0	1		0	0	0	0	0	0	0	0	0	0	0.449347	0.520036	0	0	0	0	0	0	ENSG00000105792	79846	protein_coding	CFAP69
ENSG00000105810.10	0.147586	2.00908	5.2679	0.381381	0.702921		0	0	0	0	0	0	1.44665	0	0	0	0	0	0.638356	0.571539	0	0	0	0	ENSG00000105810	1021	protein_coding	CDK6
ENSG00000105819.14	1.22381	0.525295	1.7309	0.303481	0.761523		2.06994	2.6447	2.19735	0	0	1.62351	1.44665	0	1.88359	1.60127	0	0.520036	3.19178	2.28616	0	0	1.05692	1.50662	ENSG00000105819	9512	protein_coding	PMPCB
ENSG00000105821.15	67.687	0.485064	0.287164	1.68915	0.0911899	0.33171	65.2032	64.7952	78.0061	61.5305	67.1944	81.1757	72.3323	72.5474	67.8091	98.7448	105.597	45.7632	62.5589	56.0108	65.1551	56.9773	41.22	55.7448	ENSG00000105821	27000	protein_coding	DNAJC2
ENSG00000105829.13	31.9623	1.16008	0.361355	3.21036	0.00132567	0.0158119	45.5388	50.2494	49.4405	35.6229	49.3673	55.1995	28.9329	46.5048	45.2061	18.1477	26.5115	16.1211	15.3205	22.8616	13.2199	11.5397	16.9108	28.6257	ENSG00000105829	10282	protein_coding	BET1
ENSG00000105835.12	16.7321	2.77047	0.529725	5.23001	1.69496e-07	7.11885e-06	19.6645	22.48	21.9735	27.5268	34.2828	34.0938	39.0595	20.4621	35.7881	9.07385	3.59478	4.16029	5.10685	1.71462	9.44277	6.49109	4.75615	1.50662	ENSG00000105835	10135	protein_coding	NAMPT
ENSG00000105849.6	0.381196	2.0091	3.01553	0.66625	0.505252		0	1.32235	1.09868	0	0	0	1.44665	0	0	0.533756	0	0	0	0.571539	1.88855	0	0	0	ENSG00000105849	221830	protein_coding	POLR1F
ENSG00000105854.13	0.255615	0	4.07276	0	1		2.06994	0	1.09868	0	0	0	0	0	0	0.533756	0.898695	0	0	0	0	0	0	0	ENSG00000105854	5445	protein_coding	PON2
ENSG00000105856.14	34.7995	0.825398	0.342854	2.40744	0.016065	0.102601	22.7694	29.0917	18.6775	43.7191	46.6247	47.0819	41.9527	66.9669	48.9732	21.884	22.018	46.8033	21.7041	29.1485	29.2726	35.3404	22.7238	31.639	ENSG00000105856	26959	protein_coding	HBP1
ENSG00000105865.11	0.104644	2.00908	5.2679	0.381381	0.702921		0	0	0	0	0	0	0	0	1.88359	0	0	0	0	0	0	0	0	0	ENSG00000105865	11062	protein_coding	DUS4L
ENSG00000105866.15	6.19796	0.39332	0.734539	0.535465	0.592328	0.844525	2.06994	7.93411	7.69074	9.71535	2.74263	1.62351	5.78659	14.8815	3.76717	9.07385	7.18956	4.16029	5.74521	7.43001	4.72138	8.65478	6.87	1.50662	ENSG00000105866	6671	protein_coding	SP4
ENSG00000105875.14	0.0249637	0	5.2679	0	1		0	0	0	0	0	0	0	0	0	0	0.449347	0	0	0	0	0	0	0	ENSG00000105875	29062	protein_coding	WDR91
ENSG00000105879.12	19.9178	0.319888	0.429571	0.744669	0.456472	0.750584	24.8393	21.1576	25.2696	9.71535	27.4263	29.2233	14.4665	26.0427	20.7194	13.8776	21.1193	26.0018	20.4274	17.7177	14.1642	17.3096	18.4962	10.5463	ENSG00000105879	79872	protein_coding	CBLL1
ENSG00000105880.7	0.0249637	0	5.2679	0	1		0	0	0	0	0	0	0	0	0	0	0.449347	0	0	0	0	0	0	0	ENSG00000105880	1749	protein_coding	DLX5
ENSG00000105887.11	711.396	-0.347378	0.114343	-3.03802	0.00238136	0.0250042	802.103	743.162	895.422	510.056	541.669	517.901	668.351	606.422	727.064	834.794	808.376	655.766	655.592	646.411	638.331	838.793	806.432	908.49	ENSG00000105887	136319	protein_coding	MTPN
ENSG00000105889.16	0.598753	-2.32295	2.46587	-0.942042	0.346171		0	0	1.09868	0	0	0	0	0	0	0.533756	2.24674	0	1.27671	0	0.944277	0	3.17077	1.50662	ENSG00000105889	256227	protein_coding	STEAP1B
ENSG00000105889.16	0.598753	-2.32295	2.46587	-0.942042	0.346171		0	0	1.09868	0	0	0	0	0	0	0.533756	2.24674	0	1.27671	0	0.944277	0	3.17077	1.50662	ENSG00000105889	401312	protein_coding	STEAP1B
ENSG00000105894.12	173.545	-3.48752	0.594282	-5.86846	4.39868e-09	2.51681e-07	19.6645	15.8682	16.4802	19.4307	8.22788	11.3646	44.846	48.365	20.7194	116.359	98.4071	539.278	215.764	251.477	416.426	457.982	425.412	397.747	ENSG00000105894	5764	protein_coding	PTN
ENSG00000105926.16	51.6153	0.855487	0.288219	2.96818	0.00299564	0.0296411	62.0983	44.96	54.9339	89.0573	64.4517	82.7992	57.8659	70.6873	54.624	56.5781	54.371	30.6821	33.1945	42.2939	28.3283	35.3404	30.6508	36.1588	ENSG00000105926	51678	protein_coding	PALS2
ENSG00000105929.16	0.0288909	0	5.2679	0	1		0	0	0	0	0	0	0	0	0	0	0	0.520036	0	0	0	0	0	0	ENSG00000105929	50617	protein_coding	ATP6V0A4
ENSG00000105953.15	0.996559	3.55302	1.99702	1.77916	0.0752136		0	1.32235	0	0	0	3.24703	1.44665	1.86019	7.53434	0	0.449347	0	0	0.571539	0	0	0	1.50662	ENSG00000105953	4967	protein_coding	OGDH
ENSG00000105968.19	0.611829	-0.994778	2.36586	-0.420472	0.674141		0	1.32235	0	0	1.37131	1.62351	0	0	0	1.06751	0.449347	1.04007	2.55342	0	0	0	1.58538	0	ENSG00000105968	94239	protein_coding	H2AZ2
ENSG00000105971.15	0.191375	-0.634644	4.40024	-0.144229	0.885319		0	0	0	0	0	1.62351	0	0	0	0	0	0	0	0.571539	0	0.721232	0.528462	0	ENSG00000105971	858	protein_coding	CAV2
ENSG00000105974.13	1044.38	1.61784	0.154034	10.5031	8.35501e-26	2.99869e-23	1692.18	1619.88	1579.9	1773.05	1615.41	1462.79	1562.38	1826.71	1810.13	309.578	313.195	391.067	437.274	439.514	267.23	521.451	545.901	631.272	ENSG00000105974	857	protein_coding	CAV1
ENSG00000105976.16	5.0648	-1.41443	0.849414	-1.66518	0.0958762	0.340701	7.2448	3.96705	5.49339	1.61922	5.48525	8.11757	5.78659	1.86019	0	3.73629	3.14543	4.68033	6.38356	6.28693	5.66566	7.21232	8.45539	6.02647	ENSG00000105976	4233	protein_coding	MET
ENSG00000105983.22	0.167402	-1.62243	5.19728	-0.31217	0.754912		0	0	0	0	0	0	0	0	0	0	0	0	0	0	0	0	0	3.01323	ENSG00000105983	64327	protein_coding	LMBR1
ENSG00000105991.10	3.25442	-0.620252	0.883077	-0.702376	0.482445	0.770507	4.13989	2.6447	1.09868	6.4769	2.74263	1.62351	2.89329	5.58057	1.88359	1.60127	1.79739	2.08015	2.55342	4.00077	1.88855	5.76986	5.28462	4.51985	ENSG00000105991	3198	protein_coding	HOXA1
ENSG00000105993.15	14.5361	0.656616	0.440634	1.49016	0.136181	0.413891	16.5596	9.25646	12.0854	11.3346	19.1984	8.11757	23.1463	14.8815	20.7194	10.1414	15.2778	14.561	15.3205	16.5746	17.9413	15.8671	11.6262	9.0397	ENSG00000105993	10049	protein_coding	DNAJB6
ENSG00000105996.7	2.26606	-2.60619	1.42017	-1.83513	0.0664866	0.271728	0	1.32235	2.19735	1.61922	2.74263	1.62351	1.44665	0	0	2.66878	3.59478	2.60018	2.55342	1.71462	5.66566	4.32739	3.69923	3.01323	ENSG00000105996	3199	protein_coding	HOXA2
ENSG00000105997.22	1.0329	-0.208413	1.57835	-0.132045	0.894949		1.03497	0	1.09868	0	0	1.62351	1.44665	0	1.88359	0	0.449347	0.520036	2.55342	1.14308	2.83283	1.44246	1.05692	1.50662	ENSG00000105997	3200	protein_coding	HOXA3
ENSG00000106003.13	0.0860749	0.122889	5.26396	0.0233453	0.981375		0	0	0	0	0	0	0	0	0	0	0.449347	0	0	0.571539	0	0	0.528462	0	ENSG00000106003	3955	protein_coding	LFNG
ENSG00000106004.5	57.6488	-1.13003	0.277505	-4.07212	4.65869e-05	0.000974861	47.6087	44.96	54.9339	38.8614	56.2239	34.0938	43.3994	42.7844	35.7881	52.308	60.2126	83.7259	52.3452	72.0139	51.9352	103.136	83.4969	79.8507	ENSG00000106004	3202	protein_coding	HOXA5
ENSG00000106028.11	61.3763	0.0495897	0.28096	0.176501	0.8599	0.954156	61.0633	80.6634	50.5392	55.0536	45.2534	55.1995	79.5655	55.8057	90.4121	58.1794	46.7321	66.0446	40.8548	45.7231	47.2138	54.8136	58.6592	112.996	ENSG00000106028	6742	protein_coding	SSBP1
ENSG00000106034.18	0.594687	-1.43115	2.29946	-0.622384	0.533689		0	2.6447	0	1.61922	0	1.62351	0	0	0	0	0.898695	1.04007	0	0.571539	0	0.721232	1.58538	0	ENSG00000106034	79974	protein_coding	CPED1
ENSG00000106049.9	20.5884	2.34585	0.395569	5.93032	3.02351e-09	1.86386e-07	28.9792	26.447	15.3815	40.4806	30.1689	22.7292	39.0595	46.5048	54.624	8.00633	9.88564	7.80055	3.83014	4.57231	4.72138	9.37602	8.98385	9.0397	ENSG00000106049	11112	protein_coding	HIBADH
ENSG00000106052.13	107.357	0.696495	0.189868	3.66831	0.000244155	0.0038557	117.987	107.11	113.164	119.823	161.815	125.011	149.005	148.815	160.105	70.9895	96.6097	75.9253	61.9206	70.2993	67.0437	103.136	78.2123	105.463	ENSG00000106052	8887	protein_coding	TAX1BP1
ENSG00000106070.20	0.261809	0.976136	4.58177	0.213048	0.83129		0	1.32235	0	0	0	0	0	0	1.88359	0	0	0	0	0	0	0	0	1.50662	ENSG00000106070	2887	protein_coding	GRB10
ENSG00000106086.20	11.1769	1.4466	0.499851	2.89407	0.00380289	0.03541	14.4896	10.5788	12.0854	9.71535	12.3418	12.9881	21.6997	27.9029	15.0687	6.40507	10.335	7.80055	8.29863	4.57231	1.88855	8.65478	5.81308	10.5463	ENSG00000106086	84725	protein_coding	PLEKHA8
ENSG00000106089.12	1.18289	-1.29977	1.6682	-0.779145	0.435894		3.10492	0	1.09868	0	0	1.62351	0	0	1.88359	0.533756	2.69608	2.08015	1.27671	0.571539	1.88855	1.44246	1.58538	1.50662	ENSG00000106089	6804	protein_coding	STX1A
ENSG00000106105.15	20.8396	0.762466	0.493368	1.54543	0.122242	0.391414	22.7694	18.5129	47.2431	21.0499	27.4263	24.3527	31.8262	14.8815	22.603	21.3502	31.005	8.84062	12.1288	15.4316	16.0527	17.3096	14.7969	7.53308	ENSG00000106105	2617	protein_coding	GARS1
ENSG00000106153.13	0.0901953	0	5.2679	0	1		0	0	0	0	0	1.62351	0	0	0	0	0	0	0	0	0	0	0	0	ENSG00000106153	51142	protein_coding	CHCHD2
ENSG00000106244.13	217.067	0.397757	0.188387	2.11138	0.0347397	0.177658	265.988	186.452	231.821	236.407	246.836	263.009	192.404	212.062	239.215	237.521	297.468	183.053	200.444	201.753	222.849	181.75	137.928	170.248	ENSG00000106244	11333	protein_coding	PDAP1
ENSG00000106245.11	0.173877	-0.469437	5.23408	-0.0896885	0.928535		0	0	0	0	0	1.62351	0	0	0	0	0.449347	0	0	0	0	0	1.05692	0	ENSG00000106245	8896	protein_coding	BUD31
ENSG00000106261.17	0.342533	2.00909	4.19286	0.479169	0.631818		1.03497	0	0	0	0	3.24703	0	0	1.88359	0	0	0	0	0	0	0	0	0	ENSG00000106261	7586	protein_coding	ZKSCAN1
ENSG00000106263.18	10.1451	0.634609	0.562916	1.12736	0.25959	0.573555	8.27978	7.93411	7.69074	6.4769	10.9705	8.11757	17.3598	3.72038	15.0687	17.0802	8.5376	7.28051	11.4904	13.7169	15.1084	9.37602	6.87	7.53308	ENSG00000106263	8662	protein_coding	EIF3B
ENSG00000106266.11	1.65863	1.26055	1.67648	0.751899	0.452112		1.03497	5.28941	2.19735	3.23845	1.37131	1.62351	0	3.72038	0	2.13502	3.14543	1.04007	1.91507	1.14308	0.944277	0	1.05692	0	ENSG00000106266	29886	protein_coding	SNX8
ENSG00000106278.12	0.0288909	0	5.2679	0	1		0	0	0	0	0	0	0	0	0	0	0	0.520036	0	0	0	0	0	0	ENSG00000106278	5803	protein_coding	PTPRZ1
ENSG00000106290.15	0.14872	-0.897004	5.22584	-0.171648	0.863714		0	0	0	0	0	0	0	0	0	0	0	0.520036	0	0.571539	0	0	1.58538	0	ENSG00000106290	6878	protein_coding	TAF6
ENSG00000106299.8	72.8651	0.291205	0.225806	1.28962	0.197182	0.500387	97.2874	83.3082	80.2034	89.0573	79.5362	66.5641	78.1189	66.9669	96.0629	75.2595	82.6799	56.684	49.7918	52.0101	63.2665	69.9595	66.0577	58.7581	ENSG00000106299	8976	protein_coding	WASL
ENSG00000106330.12	0.0400684	0.0108199	5.26091	0.00205666	0.998359		0	0	0	0	0	0	0	0	0	0	0	0	0	0	0	0.721232	0	0	ENSG00000106330	64598	protein_coding	MOSPD3
ENSG00000106333.13	76.1987	-0.962262	0.239796	-4.01284	5.99923e-05	0.00119621	44.5038	46.2823	41.7497	42.0998	32.9115	32.4703	47.7393	61.3863	52.7404	100.346	84.028	113.368	116.181	113.165	134.087	90.154	129.473	88.8904	ENSG00000106333	5118	protein_coding	PCOLCE
ENSG00000106344.8	21.0508	-0.354846	0.470608	-0.754016	0.45084	0.748198	32.0841	26.447	21.9735	21.0499	28.7976	30.8468	14.4665	9.30095	22.603	30.4241	23.8154	11.9608	15.9589	19.4323	12.2756	29.5705	15.8538	12.0529	ENSG00000106344	55131	protein_coding	RBM28
ENSG00000106346.11	4.99272	-1.02254	0.876015	-1.16727	0.243103	0.559579	4.13989	9.25646	3.29603	3.23845	5.48525	1.62351	4.33994	0	3.76717	8.00633	8.08825	4.16029	4.46849	5.71539	6.60994	4.32739	5.81308	7.53308	ENSG00000106346	84132	protein_coding	USP42
ENSG00000106348.18	1.32829	0.848547	1.52338	0.557017	0.577516		2.06994	1.32235	3.29603	1.61922	2.74263	1.62351	1.44665	3.72038	0	0	1.34804	0	1.27671	0	0.944277	1.44246	1.05692	0	ENSG00000106348	3614	protein_coding	IMPDH1
ENSG00000106351.13	1.02995	2.51054	1.76444	1.42286	0.154777		0	0	1.09868	1.61922	0	3.24703	1.44665	1.86019	1.88359	0.533756	0.898695	1.56011	0.638356	1.14308	1.88855	0.721232	0	0	ENSG00000106351	3268	protein_coding	AGFG2
ENSG00000106355.10	5.72853	-0.550095	0.852838	-0.645017	0.518916	0.793344	0	5.28941	8.78942	3.23845	2.74263	6.49406	4.33994	5.58057	3.76717	9.07385	8.08825	4.16029	8.29863	2.28616	9.44277	5.76986	3.69923	12.0529	ENSG00000106355	23658	protein_coding	LSM5
ENSG00000106367.15	1.01993	-0.0841409	1.90888	-0.0440786	0.964842		0	0	1.09868	1.61922	0	3.24703	0	3.72038	0	1.06751	1.34804	2.08015	0	0.571539	0	3.60616	0	0	ENSG00000106367	1174	protein_coding	AP1S1
ENSG00000106392.11	3.94688	-1.52442	0.994338	-1.5331	0.125252	0.396229	5.17486	1.32235	7.69074	4.85767	0	3.24703	0	7.44076	0	5.33756	4.04413	3.12022	2.55342	4.00077	1.88855	6.49109	6.34154	7.53308	ENSG00000106392	56913	protein_coding	C1GALT1
ENSG00000106397.12	2.24597	-2.38682	1.49304	-1.59863	0.109903	0.368021	2.06994	0	1.09868	1.61922	4.11394	0	0	0	1.88359	2.66878	2.69608	5.20036	1.27671	1.14308	6.60994	2.88493	2.64231	4.51985	ENSG00000106397	8985	protein_coding	PLOD3
ENSG00000106399.11	0.0400684	0.0108199	5.26091	0.00205666	0.998359		0	0	0	0	0	0	0	0	0	0	0	0	0	0	0	0.721232	0	0	ENSG00000106399	6119	protein_coding	RPA3
ENSG00000106400.12	2.37415	0.605762	1.08881	0.556352	0.57797	0.833801	0	6.61176	0	1.61922	1.37131	0	5.78659	3.72038	3.76717	2.66878	2.24674	1.56011	3.19178	1.71462	0	4.32739	2.64231	1.50662	ENSG00000106400	10467	protein_coding	ZNHIT1
ENSG00000106415.13	18.3001	0.0936504	0.402238	0.232823	0.815899	0.940411	21.7344	21.1576	20.8749	24.2884	16.4558	16.2351	21.6997	26.0427	22.603	6.93882	12.5817	17.6812	13.4055	11.4308	12.2756	28.8493	20.0815	15.0662	ENSG00000106415	113263	protein_coding	GLCCI1
ENSG00000106443.17	70.6305	-0.188602	0.256181	-0.736207	0.461605	0.754311	46.5737	56.8611	59.3286	66.3882	58.9665	53.576	75.2256	65.1067	90.4121	59.2469	57.0671	98.2869	60.6438	74.3001	84.0406	98.0876	70.8139	96.4235	ENSG00000106443	9678	protein_coding	PHF14
ENSG00000106459.15	0.216193	0	4.30999	0	1		0	0	0	0	1.37131	0	0	0	0	0.533756	1.34804	0	0.638356	0	0	0	0	0	ENSG00000106459	4899	protein_coding	NRF1
ENSG00000106460.19	1.24823	3.13642	1.80614	1.73654	0.0824693		0	2.6447	3.29603	0	0	1.62351	5.78659	0	1.88359	2.13502	0.449347	1.56011	0.638356	0	0.944277	0	0	1.50662	ENSG00000106460	54664	protein_coding	TMEM106B
ENSG00000106462.11	107.35	-0.973617	0.230791	-4.21861	2.45817e-05	0.000583176	85.9027	83.3082	95.5849	90.6766	71.3083	86.0463	56.4192	74.4076	71.5763	167.599	159.968	138.85	109.797	155.459	87.8177	141.361	113.091	143.129	ENSG00000106462	2146	protein_coding	EZH2
ENSG00000106477.20	4.92575	0.169077	0.81558	0.207309	0.835768	0.944768	2.06994	3.96705	5.49339	8.09612	0	6.49406	4.33994	9.30095	3.76717	4.27004	2.69608	6.76047	6.38356	6.85847	3.77711	8.65478	4.22769	1.50662	ENSG00000106477	95681	protein_coding	CEP41
ENSG00000106524.9	0.244078	-0.487845	3.6664	-0.133058	0.894147		0	0	0	0	1.37131	0	0	0	0	0	0.449347	0	0	0.571539	0.944277	0	1.05692	0	ENSG00000106524	57037	protein_coding	ANKMY2
ENSG00000106554.13	0.128081	0	5.2679	0	1		0	1.32235	0	0	0	0	0	0	0	0.533756	0.449347	0	0	0	0	0	0	0	ENSG00000106554	54927	protein_coding	CHCHD3
ENSG00000106571.15	0.0354642	0	5.2679	0	1		0	0	0	0	0	0	0	0	0	0	0	0	0.638356	0	0	0	0	0	ENSG00000106571	2737	protein_coding	GLI3
ENSG00000106605.11	1.07637	-0.241295	1.83476	-0.131513	0.89537		0	0	4.39471	3.23845	1.37131	0	2.89329	0	0	0.533756	0.898695	0	0.638356	1.14308	0	0.721232	0.528462	3.01323	ENSG00000106605	644	protein_coding	BLVRA
ENSG00000106609.16	15.1758	1.04943	0.49323	2.12766	0.0333651	0.172868	17.5945	21.1576	23.0722	24.2884	20.5697	24.3527	17.3598	11.1611	13.1851	11.2089	14.3791	11.9608	16.5973	9.71617	16.0527	5.04862	7.92692	7.53308	ENSG00000106609	55069	protein_coding	TMEM248
ENSG00000106615.10	17.517	1.84303	0.524831	3.51166	0.00044532	0.00656017	25.8743	30.4141	19.7762	43.7191	27.4263	14.6116	28.9329	29.7631	13.1851	11.2089	16.1765	6.24044	8.29863	12.0023	7.55421	3.60616	8.98385	7.53308	ENSG00000106615	6009	protein_coding	RHEB
ENSG00000106617.15	0.234385	0.0132009	4.77499	0.0027646	0.997794		0	0	0	0	0	0	0	0	0	0	0	0	2.55342	0	0.944277	0.721232	0	0	ENSG00000106617	51422	protein_coding	PRKAG2
ENSG00000106624.11	1.49835	-3.24429	1.62202	-2.00015	0.045484		1.03497	0	1.09868	0	0	0	0	0	0	2.13502	1.79739	3.12022	1.27671	0.571539	6.60994	2.1637	2.64231	4.51985	ENSG00000106624	165	protein_coding	AEBP1
ENSG00000106628.11	7.13148	0.118103	0.665534	0.177456	0.85915	0.954128	8.27978	2.6447	5.49339	8.09612	2.74263	8.11757	7.23323	11.1611	3.76717	3.20253	8.98695	8.32058	10.8521	8.57309	10.387	5.04862	7.92692	7.53308	ENSG00000106628	5425	protein_coding	POLD2
ENSG00000106633.17	0.0574984	0	5.2679	0	1		1.03497	0	0	0	0	0	0	0	0	0	0	0	0	0	0	0	0	0	ENSG00000106633	2645	protein_coding	GCK
ENSG00000106635.8	4.83353	-0.184713	0.908145	-0.203396	0.838826	0.946046	6.20983	3.96705	6.59206	9.71535	8.22788	9.74109	5.78659	0	3.76717	3.20253	4.49347	3.64025	0.638356	6.85847	1.88855	3.60616	2.64231	6.02647	ENSG00000106635	9275	protein_coding	BCL7B
ENSG00000106636.9	0.0899569	0	5.2679	0	1		0	0	0	1.61922	0	0	0	0	0	0	0	0	0	0	0	0	0	0	ENSG00000106636	10652	protein_coding	YKT6
ENSG00000106638.17	0.0249637	0	5.2679	0	1		0	0	0	0	0	0	0	0	0	0	0.449347	0	0	0	0	0	0	0	ENSG00000106638	26608	protein_coding	TBL2
ENSG00000106665.16	0.916652	-0.601199	1.89145	-0.317851	0.750598		0	0	0	1.61922	2.74263	0	1.44665	0	0	1.06751	0.449347	0.520036	0.638356	4.57231	0.944277	1.44246	1.05692	0	ENSG00000106665	7461	protein_coding	CLIP2
ENSG00000106682.15	0.938424	-1.00069	2.31533	-0.432202	0.665595		0	0	0	3.23845	4.11394	3.24703	0	0	0	0	2.24674	0	0	0.571539	1.88855	0	1.58538	0	ENSG00000106682	7458	protein_coding	EIF4H
ENSG00000106686.16	0.0574984	0	5.2679	0	1		1.03497	0	0	0	0	0	0	0	0	0	0	0	0	0	0	0	0	0	ENSG00000106686	55064	protein_coding	SPATA6L
ENSG00000106689.11	0.25089	-1.40045	3.5565	-0.393772	0.693749		0	0	0	0	0	0	0	0	0	0.533756	0.898695	0.520036	0	0	0	0	1.05692	1.50662	ENSG00000106689	9355	protein_coding	LHX2
ENSG00000106692.15	0.119848	0	5.2679	0	1		0	0	0	0	0	1.62351	0	0	0	0.533756	0	0	0	0	0	0	0	0	ENSG00000106692	2218	protein_coding	FKTN
ENSG00000106701.13	0.0868574	0.122891	5.26396	0.0233458	0.981374		1.03497	0	0	0	0	0	0	0	0	0	0	0	0	0	0	0	0.528462	0	ENSG00000106701	83856	protein_coding	FSD1L
ENSG00000106723.17	15.8894	-0.311867	0.483694	-0.644761	0.519082	0.793344	12.4197	19.8353	7.69074	16.1922	10.9705	9.74109	18.8064	9.30095	20.7194	12.8101	10.7843	28.602	15.3205	17.7177	14.1642	16.5883	23.2523	21.0926	ENSG00000106723	10927	protein_coding	SPIN1
ENSG00000106771.13	0.491695	1.9311	2.45104	0.787869	0.430773		0	0	0	0	0	1.62351	1.44665	1.86019	0	0.533756	0.449347	0.520036	0	0	1.88855	0	0.528462	0	ENSG00000106771	23731	protein_coding	TMEM245
ENSG00000106772.18	0.0400684	0.0108199	5.26091	0.00205666	0.998359		0	0	0	0	0	0	0	0	0	0	0	0	0	0	0	0.721232	0	0	ENSG00000106772	158471	protein_coding	PRUNE2
ENSG00000106780.9	4.42269	0.863789	0.953324	0.906081	0.364893	0.678462	11.3847	5.28941	8.78942	9.71535	5.48525	6.49406	0	5.58057	7.53434	1.60127	0.898695	2.08015	3.19178	2.28616	0.944277	0.721232	1.58538	6.02647	ENSG00000106780	1955	protein_coding	MEGF9
ENSG00000106799.13	6.01425	-2.36108	0.916379	-2.57653	0.00997964	0.0720286	5.17486	7.93411	3.29603	6.4769	5.48525	6.49406	2.89329	3.72038	0	7.47258	7.18956	2.60018	9.57534	3.42924	1.88855	12.9822	11.0977	10.5463	ENSG00000106799	7046	protein_coding	TGFBR1
ENSG00000106803.10	19.6508	-1.33748	0.51391	-2.60255	0.00925327	0.0676517	26.9093	23.8023	25.2696	14.573	23.3123	21.1057	14.4665	7.44076	3.76717	12.2764	19.3219	26.5219	26.811	15.4316	21.7184	17.3096	19.0246	34.6522	ENSG00000106803	10952	protein_coding	SEC61B
ENSG00000106809.11	1.7003	-2.16311	1.64503	-1.31494	0.188531		1.03497	0	0	0	2.74263	1.62351	1.44665	0	0	1.06751	0.898695	6.76047	1.27671	2.28616	3.77711	5.04862	2.64231	0	ENSG00000106809	4969	protein_coding	OGN
ENSG00000106819.13	2.9544	-0.143652	1.23379	-0.116431	0.907311	0.973123	1.03497	1.32235	3.29603	3.23845	2.74263	1.62351	5.78659	1.86019	1.88359	0	0.449347	11.4408	2.55342	0.571539	4.72138	2.88493	4.75615	3.01323	ENSG00000106819	54829	protein_coding	ASPN
ENSG00000106823.12	0.247411	2.67831	5.25246	0.509916	0.61011		0	0	0	0	0	0	2.89329	0	0	0	0	1.56011	0	0	0	0	0	0	ENSG00000106823	1842	protein_coding	ECM2
ENSG00000106829.20	16.0255	-0.366158	0.429598	-0.852326	0.394033	0.706468	8.27978	17.1906	10.9868	9.71535	5.48525	6.49406	18.8064	14.8815	18.8359	18.1477	20.2206	27.0419	18.5123	11.4308	16.997	22.3582	28.0085	15.0662	ENSG00000106829	7091	protein_coding	TLE4
ENSG00000106852.15	0.266318	-0.482765	3.95041	-0.122206	0.902736		0	0	0	0	0	0	0	0	0	0	0	0	1.27671	0.571539	1.88855	0	1.05692	0	ENSG00000106852	26468	protein_coding	LHX6
ENSG00000106853.20	0.0400684	0.0108199	5.26091	0.00205666	0.998359		0	0	0	0	0	0	0	0	0	0	0	0	0	0	0	0.721232	0	0	ENSG00000106853	22949	protein_coding	PTGR1
ENSG00000106976.21	7.984	-0.913767	0.74928	-1.21953	0.222644	0.531053	1.03497	0	2.19735	0	0	4.87054	2.89329	11.1611	9.41793	5.33756	4.94282	25.4818	13.4055	10.8592	9.44277	13.7034	16.9108	12.0529	ENSG00000106976	1759	protein_coding	DNM1
ENSG00000106993.12	48.3436	1.26233	0.321636	3.92472	8.68308e-05	0.00165608	81.7628	59.5058	34.059	58.2921	50.7386	68.1876	89.6921	72.5474	58.3912	38.4304	44.9347	25.4818	26.811	26.2908	42.4925	33.8979	28.5369	30.1323	ENSG00000106993	55664	protein_coding	CDC37L1
ENSG00000107021.16	0.125421	0	5.2679	0	1		0	0	0	1.61922	0	0	0	0	0	0	0	0	0.638356	0	0	0	0	0	ENSG00000107021	54662	protein_coding	TBC1D13
ENSG00000107036.12	0.639094	-1.13271	1.96307	-0.577007	0.563935		0	1.32235	0	1.61922	0	1.62351	0	0	0	1.06751	0.898695	1.04007	0.638356	0.571539	0.944277	0.721232	1.05692	0	ENSG00000107036	57589	protein_coding	RIC1
ENSG00000107077.19	0.355965	3.01079	3.64996	0.824881	0.409439		0	0	0	0	0	1.62351	0	1.86019	1.88359	0	0	1.04007	0	0	0	0	0	0	ENSG00000107077	23081	protein_coding	KDM4C
ENSG00000107105.15	24.6817	-0.115704	0.415452	-0.278502	0.780627	0.926656	23.8044	18.5129	27.4669	25.9076	21.941	32.4703	14.4665	24.1825	18.8359	32.0253	31.005	36.4025	22.3425	22.8616	28.3283	29.5705	10.0408	24.1059	ENSG00000107105	1993	protein_coding	ELAVL2
ENSG00000107130.10	0.237302	-1.61746	4.668	-0.346498	0.728968		0	1.32235	0	0	0	0	0	0	0	0	0	0	0	0	0	1.44246	0	1.50662	ENSG00000107130	23413	protein_coding	NCS1
ENSG00000107164.16	13.4456	-0.58814	0.514789	-1.14249	0.253251	0.569106	15.5246	6.61176	16.4802	11.3346	5.48525	9.74109	14.4665	7.44076	5.65076	19.749	22.018	13.5209	18.5123	17.1462	15.1084	14.4246	13.74	15.0662	ENSG00000107164	8939	protein_coding	FUBP3
ENSG00000107185.10	0.215627	-0.77632	4.9174	-0.157872	0.874558		0	0	0	0	1.37131	0	0	0	0	1.06751	0	0	0	0	0	1.44246	0	0	ENSG00000107185	9827	protein_coding	RGP1
ENSG00000107186.17	16.8251	-0.726216	0.461772	-1.57267	0.115794	0.377354	20.6994	21.1576	16.4802	19.4307	26.055	25.9762	21.6997	5.58057	9.41793	13.3439	8.5376	11.9608	9.57534	17.7177	10.387	20.1945	19.0246	25.6125	ENSG00000107186	8777	protein_coding	MPDZ
ENSG00000107201.10	2.41482	-4.09534	1.40907	-2.90641	0.00365598	0.0345306	1.03497	0	1.09868	0	0	3.24703	0	0	0	3.73629	4.04413	5.7204	3.19178	2.8577	2.83283	7.93355	4.75615	3.01323	ENSG00000107201	23586	protein_coding	RIGI
ENSG00000107223.13	4.71528	-0.803222	0.899529	-0.892936	0.371891	0.684812	2.06994	7.93411	7.69074	1.61922	4.11394	6.49406	2.89329	1.86019	3.76717	5.33756	6.29086	2.60018	3.83014	4.57231	8.49849	5.04862	4.22769	6.02647	ENSG00000107223	8721	protein_coding	EDF1
ENSG00000107242.20	0.0249637	0	5.2679	0	1		0	0	0	0	0	0	0	0	0	0	0.449347	0	0	0	0	0	0	0	ENSG00000107242	8395	protein_coding	PIP5K1B
ENSG00000107249.23	14.8712	-0.728552	0.476416	-1.52924	0.126206	0.397655	14.4896	7.93411	12.0854	4.85767	9.5992	3.24703	10.1265	14.8815	16.9523	18.6814	11.2337	22.8816	15.9589	18.2893	20.7741	26.6856	26.9515	12.0529	ENSG00000107249	169792	protein_coding	GLIS3
ENSG00000107262.26	7.49743	0.600748	0.64203	0.9357	0.349428	0.666123	10.3497	5.28941	5.49339	6.4769	4.11394	17.8587	13.0198	13.0213	3.76717	9.07385	8.08825	5.7204	5.74521	4.57231	2.83283	5.04862	8.45539	6.02647	ENSG00000107262	573	protein_coding	BAG1
ENSG00000107263.18	0.111648	0	5.2679	0	1		0	0	0	0	1.37131	0	0	0	0	0	0	0	0.638356	0	0	0	0	0	ENSG00000107263	2889	protein_coding	RAPGEF1
ENSG00000107282.8	12.6847	-0.570499	0.507382	-1.1244	0.260844	0.574672	4.13989	1.32235	3.29603	11.3346	8.22788	6.49406	15.9131	7.44076	20.7194	10.1414	7.63891	20.8015	12.7671	12.5739	17.9413	19.4733	17.9677	30.1323	ENSG00000107282	320	protein_coding	APBA1
ENSG00000107290.14	7.6057	-0.933603	0.691825	-1.34948	0.177183	0.475863	4.13989	3.96705	4.39471	1.61922	8.22788	8.11757	2.89329	7.44076	7.53434	4.8038	7.63891	16.6412	10.8521	7.43001	7.55421	7.93355	12.1546	13.5596	ENSG00000107290	23064	protein_coding	SETX
ENSG00000107341.5	3.42349	0.429147	0.924539	0.464174	0.642523	0.868429	1.03497	2.6447	3.29603	9.71535	2.74263	0	4.33994	3.72038	5.65076	3.73629	1.34804	2.08015	1.91507	5.14385	4.72138	4.32739	3.69923	1.50662	ENSG00000107341	54926	protein_coding	UBE2R2
ENSG00000107362.14	0.381247	1.93736	2.88446	0.671655	0.501803		0	0	1.09868	0	1.37131	0	1.44665	0	1.88359	0.533756	0	0	0	0	0	0	0.528462	0	ENSG00000107362	51104	protein_coding	ABHD17B
ENSG00000107371.14	0.355148	-2.31094	3.60093	-0.641762	0.521027		0	0	0	0	0	0	0	0	0	1.60127	0	0	0	0	0	0.721232	1.05692	3.01323	ENSG00000107371	51010	protein_coding	EXOSC3
ENSG00000107372.13	307.613	0.518603	0.14081	3.68299	0.000230513	0.00368448	356.03	293.562	293.347	297.937	271.52	266.256	366.002	370.178	484.082	259.405	297.468	316.702	287.26	272.053	262.509	276.232	313.378	253.112	ENSG00000107372	7763	protein_coding	ZFAND5
ENSG00000107443.16	0.33745	0	3.0662	0	1		0	0	0	1.61922	0	1.62351	0	0	0	0.533756	0.449347	0	1.27671	0.571539	0	0	0	0	ENSG00000107443	54619	protein_coding	CCNJ
ENSG00000107485.18	1.38215	-1.09047	1.41042	-0.773151	0.439433		0	0	1.09868	0	0	1.62351	0	1.86019	1.88359	1.60127	1.34804	2.08015	2.55342	1.71462	1.88855	3.60616	2.11385	1.50662	ENSG00000107485	2625	protein_coding	GATA3
ENSG00000107518.18	0.0906907	0	5.2679	0	1		0	0	1.09868	0	0	0	0	0	0	0.533756	0	0	0	0	0	0	0	0	ENSG00000107518	26033	protein_coding	ATRNL1
ENSG00000107551.21	0.0249637	0	5.2679	0	1		0	0	0	0	0	0	0	0	0	0	0.449347	0	0	0	0	0	0	0	ENSG00000107551	83937	protein_coding	RASSF4
ENSG00000107554.17	0.0499275	0	5.2679	0	1		0	0	0	0	0	0	0	0	0	0	0.898695	0	0	0	0	0	0	0	ENSG00000107554	23268	protein_coding	DNMBP
ENSG00000107560.12	16.1018	-0.462425	0.519018	-0.89096	0.372951	0.684812	16.5596	2.6447	5.49339	14.573	13.7131	17.8587	10.1265	16.7417	20.7194	12.2764	17.9739	26.5219	8.93699	16.0031	24.5512	26.6856	15.8538	22.5993	ENSG00000107560	22841	protein_coding	RAB11FIP2
ENSG00000107562.16	702.439	-2.31391	0.169215	-13.6744	1.44489e-42	1.14089e-39	369.485	338.522	431.78	281.745	298.946	331.197	331.282	372.038	420.04	451.557	515.402	691.128	671.551	638.409	923.503	1900.45	1722.78	1954.08	ENSG00000107562	6387	protein_coding	CXCL12
ENSG00000107566.14	1.72979	0.397448	1.42354	0.279198	0.780093		0	1.32235	0	3.23845	1.37131	4.87054	2.89329	1.86019	0	3.73629	2.24674	0	2.55342	2.28616	0.944277	0.721232	1.58538	1.50662	ENSG00000107566	10613	protein_coding	ERLIN1
ENSG00000107581.13	255.956	0.190578	0.188792	1.00946	0.312754	0.628064	285.652	280.339	269.176	306.033	305.803	342.562	269.076	252.986	286.305	239.656	282.19	145.09	236.192	197.753	199.242	259.644	212.97	236.539	ENSG00000107581	8661	protein_coding	EIF3A
ENSG00000107625.13	40.6338	-0.083989	0.331109	-0.25366	0.799758	0.934293	26.9093	59.5058	37.355	50.196	34.2828	35.7173	39.0595	48.365	24.4866	37.3629	35.9478	53.0437	44.0466	41.7224	45.3253	30.2917	48.6185	39.172	ENSG00000107625	79009	protein_coding	DDX50
ENSG00000107643.16	6.28899	0.589191	0.65518	0.899281	0.368503	0.681748	5.17486	10.5788	4.39471	3.23845	9.5992	1.62351	8.67988	9.30095	9.41793	4.8038	4.04413	5.20036	8.29863	4.00077	5.66566	4.32739	5.81308	9.0397	ENSG00000107643	5599	protein_coding	MAPK8
ENSG00000107651.13	1.72019	1.55817	1.45938	1.06769	0.285658		0	1.32235	3.29603	1.61922	0	3.24703	5.78659	0	1.88359	1.60127	1.79739	2.60018	2.55342	1.71462	0	0	0.528462	3.01323	ENSG00000107651	11196	protein_coding	SEC23IP
ENSG00000107669.18	1.59974	0.218376	1.49858	0.145721	0.884141		1.03497	2.6447	2.19735	3.23845	1.37131	4.87054	1.44665	1.86019	0	1.06751	0.898695	0.520036	1.91507	2.28616	0.944277	1.44246	1.05692	0	ENSG00000107669	11101	protein_coding	ATE1
ENSG00000107672.15	5.26147	-0.515449	0.877095	-0.587678	0.556748	0.818028	5.17486	9.25646	4.39471	4.85767	6.85657	1.62351	5.78659	3.72038	0	12.8101	8.5376	4.16029	3.83014	2.8577	5.66566	2.88493	4.75615	7.53308	ENSG00000107672	54780	protein_coding	NSMCE4A
ENSG00000107679.14	0.203925	0.120414	3.87273	0.0310928	0.975195		0	0	0	0	0	0	0	0	0	1.60127	0.449347	0.520036	0	0.571539	0	0	0.528462	0	ENSG00000107679	59338	protein_coding	PLEKHA1
ENSG00000107719.9	1.27537	-0.622989	1.54394	-0.403506	0.686576		2.06994	0	0	0	0	3.24703	1.44665	0	1.88359	0.533756	0.449347	0.520036	2.55342	1.71462	2.83283	2.1637	0.528462	3.01323	ENSG00000107719	27143	protein_coding	PALD1
ENSG00000107731.12	0.073464	0	5.2679	0	1		0	1.32235	0	0	0	0	0	0	0	0	0	0	0	0	0	0	0	0	ENSG00000107731	219699	protein_coding	UNC5B
ENSG00000107742.13	0.0761841	0	5.2679	0	1		0	0	0	0	1.37131	0	0	0	0	0	0	0	0	0	0	0	0	0	ENSG00000107742	9806	protein_coding	SPOCK2
ENSG00000107745.19	0.562995	-1.16523	2.60117	-0.447964	0.654179		2.06994	0	1.09868	0	0	0	0	0	0	2.13502	0	0	1.91507	0	0.944277	1.44246	0.528462	0	ENSG00000107745	10367	protein_coding	MICU1
ENSG00000107758.16	102.64	-0.417937	0.204544	-2.04326	0.0410269	0.198741	62.0983	51.5717	87.8942	76.1036	72.6796	63.3171	91.1387	106.031	86.6449	108.886	108.742	145.61	129.586	139.456	135.976	130.543	114.148	137.102	ENSG00000107758	5532	protein_coding	PPP3CB
ENSG00000107771.17	9.97307	-0.848655	0.545276	-1.55638	0.119619	0.38583	7.2448	5.28941	8.78942	3.23845	5.48525	8.11757	13.0198	7.44076	5.65076	8.00633	10.335	12.4809	12.7671	8.00155	13.2199	15.1459	12.6831	22.5993	ENSG00000107771	54462	protein_coding	CCSER2
ENSG00000107779.14	13.5728	0.707307	0.521308	1.35679	0.174847	0.471836	23.8044	11.9012	14.2828	12.9538	26.055	8.11757	17.3598	13.0213	13.1851	9.6076	14.8285	20.8015	8.93699	9.71617	12.2756	7.93355	8.98385	10.5463	ENSG00000107779	657	protein_coding	BMPR1A
ENSG00000107789.16	0.0928633	0.122889	5.26396	0.0233454	0.981375		0	0	0	0	0	0	0	0	0	0	0	0	0	1.14308	0	0	0.528462	0	ENSG00000107789	9562	protein_coding	MINPP1
ENSG00000107796.13	2.06954	-0.499275	1.2142	-0.411195	0.68093		0	1.32235	1.09868	0	0	1.62351	2.89329	0	3.76717	3.73629	1.79739	4.16029	4.46849	3.42924	0	2.1637	5.28462	1.50662	ENSG00000107796	59	protein_coding	ACTA2
ENSG00000107815.10	0.0249637	0	5.2679	0	1		0	0	0	0	0	0	0	0	0	0	0.449347	0	0	0	0	0	0	0	ENSG00000107815	56652	protein_coding	TWNK
ENSG00000107819.13	0.0400684	0.0108199	5.26091	0.00205666	0.998359		0	0	0	0	0	0	0	0	0	0	0	0	0	0	0	0.721232	0	0	ENSG00000107819	81855	protein_coding	SFXN3
ENSG00000107821.15	0.515076	3.94138	3.1209	1.2629	0.206627		0	0	2.19735	0	0	0	1.44665	1.86019	3.76717	0	0	0	0	0	0	0	0	0	ENSG00000107821	81621	protein_coding	KAZALD1
ENSG00000107854.6	2.94245	-1.01421	1.0283	-0.986301	0.323985	0.64115	4.13989	1.32235	2.19735	0	0	1.62351	0	7.44076	1.88359	2.13502	1.79739	4.16029	5.74521	2.28616	0.944277	7.93355	6.34154	3.01323	ENSG00000107854	80351	protein_coding	TNKS2
ENSG00000107859.10	0.0249637	0	5.2679	0	1		0	0	0	0	0	0	0	0	0	0	0.449347	0	0	0	0	0	0	0	ENSG00000107859	5309	protein_coding	PITX3
ENSG00000107862.6	12.0957	0.467376	0.47801	0.977753	0.328197	0.647213	8.27978	6.61176	6.59206	21.0499	10.9705	6.49406	11.5732	20.4621	18.8359	9.6076	8.08825	14.041	12.7671	13.1454	14.1642	12.2609	13.74	9.0397	ENSG00000107862	8729	protein_coding	GBF1
ENSG00000107863.18	21.6658	-0.605763	0.390582	-1.55092	0.12092	0.389072	12.4197	11.9012	13.1841	6.4769	12.3418	11.3646	15.9131	22.3223	20.7194	24.019	24.2648	39.0027	23.6192	28.0054	35.8825	36.0616	25.3662	27.1191	ENSG00000107863	57584	protein_coding	ARHGAP21
ENSG00000107864.15	2.15337	-1.06495	1.27419	-0.835786	0.403275		1.03497	3.96705	5.49339	1.61922	1.37131	0	2.89329	0	1.88359	1.06751	4.04413	0.520036	0	1.71462	2.83283	3.60616	3.69923	3.01323	ENSG00000107864	22849	protein_coding	CPEB3
ENSG00000107872.13	0.0989686	0	5.2679	0	1		0	0	0	0	0	0	0	0	0	0	0	0	0.638356	1.14308	0	0	0	0	ENSG00000107872	79176	protein_coding	FBXL15
ENSG00000107874.11	3.29096	-0.48862	1.11937	-0.436515	0.662463	0.876338	2.06994	0	2.19735	3.23845	4.11394	8.11757	5.78659	0	0	4.8038	1.79739	5.7204	2.55342	2.8577	7.55421	2.1637	4.75615	1.50662	ENSG00000107874	79004	protein_coding	CUEDC2
ENSG00000107882.12	0.957252	-1.63522	1.78704	-0.915046	0.360168		1.03497	0	0	0	2.74263	0	0	0	1.88359	0.533756	0	2.08015	1.27671	1.14308	0.944277	1.44246	2.64231	1.50662	ENSG00000107882	51684	protein_coding	SUFU
ENSG00000107890.17	0.299481	-1.23567	3.44683	-0.358494	0.719974		0	0	0	1.61922	0	0	0	0	0	0	0.449347	0.520036	0.638356	0	0	2.1637	0	0	ENSG00000107890	22852	protein_coding	ANKRD26
ENSG00000107897.20	12.747	1.26438	0.505367	2.50191	0.0123526	0.0843739	12.4197	6.61176	15.3815	9.71535	8.22788	14.6116	23.1463	22.3223	22.603	6.40507	5.39217	16.6412	14.0438	9.14463	15.1084	10.0972	10.0408	7.53308	ENSG00000107897	91452	protein_coding	ACBD5
ENSG00000107929.15	6.86482	0.605843	0.702757	0.862095	0.388635	0.700928	3.10492	10.5788	6.59206	4.85767	9.5992	11.3646	10.1265	0	15.0687	7.47258	4.49347	5.7204	6.38356	7.43001	4.72138	3.60616	7.92692	4.51985	ENSG00000107929	23185	protein_coding	LARP4B
ENSG00000107937.19	49.7556	0.490213	0.295914	1.65661	0.0975986	0.343181	71.4131	68.7623	53.8352	55.0536	57.5952	58.4465	59.3125	46.5048	47.0896	55.5106	58.4152	28.602	42.1315	42.2939	42.4925	44.7164	33.2931	30.1323	ENSG00000107937	23560	protein_coding	GTPBP4
ENSG00000107938.18	1.61913	0.150283	1.53867	0.0976708	0.922194		2.06994	0	2.19735	6.4769	0	3.24703	1.44665	3.72038	0	2.13502	0	0.520036	0.638356	0.571539	0.944277	2.1637	0	3.01323	ENSG00000107938	26098	protein_coding	EDRF1
ENSG00000107954.10	0.0400684	0.0108199	5.26091	0.00205666	0.998359		0	0	0	0	0	0	0	0	0	0	0	0	0	0	0	0.721232	0	0	ENSG00000107954	9148	protein_coding	NEURL1
ENSG00000107957.16	8.19537	0.37871	0.618827	0.61198	0.540551	0.810604	17.5945	9.25646	12.0854	11.3346	9.5992	12.9881	7.23323	13.0213	7.53434	4.8038	3.59478	7.28051	3.19178	5.71539	1.88855	4.32739	10.0408	6.02647	ENSG00000107957	9644	protein_coding	SH3PXD2A
ENSG00000107959.17	1.06071	0.0554577	2.22855	0.0248851	0.980147		0	7.93411	1.09868	3.23845	0	1.62351	0	0	0	0	0.898695	0.520036	1.91507	1.14308	0	0.721232	0	0	ENSG00000107959	10531	protein_coding	PITRM1
ENSG00000108001.15	8.28354	0.209088	0.723251	0.289095	0.772509	0.921409	2.06994	7.93411	2.19735	4.85767	5.48525	12.9881	11.5732	3.72038	13.1851	8.54009	6.29086	16.1211	13.4055	14.86	1.88855	11.5397	7.92692	4.51985	ENSG00000108001	253738	protein_coding	EBF3
ENSG00000108010.12	6.12061	-0.0510295	0.719988	-0.0708755	0.943497	0.985119	8.27978	11.9012	7.69074	3.23845	8.22788	4.87054	7.23323	5.58057	1.88359	6.93882	6.74021	4.68033	5.10685	4.57231	6.60994	4.32739	4.75615	7.53308	ENSG00000108010	10539	protein_coding	GLRX3
ENSG00000108018.15	3.29888	-0.595657	1.01917	-0.584455	0.558914	0.81999	0	1.32235	0	0	0	3.24703	1.44665	9.30095	5.65076	0.533756	0.449347	4.16029	0.638356	2.28616	5.66566	9.37602	4.75615	10.5463	ENSG00000108018	114815	protein_coding	SORCS1
ENSG00000108021.20	0.148913	-0.469382	5.2424	-0.0895358	0.928656		0	0	0	0	0	1.62351	0	0	0	0	0	0	0	0	0	0	1.05692	0	ENSG00000108021	54906	protein_coding	TASOR2
ENSG00000108039.18	0.346052	0.118921	3.4393	0.0345772	0.972417		0	0	1.09868	1.61922	0	0	0	0	0	1.06751	0	0	1.91507	0	0	0	0.528462	0	ENSG00000108039	7511	protein_coding	XPNPEP1
ENSG00000108055.10	128.721	-0.228257	0.182051	-1.25381	0.209911	0.516663	110.742	104.466	127.447	132.776	101.477	107.152	140.325	98.5901	99.83	144.648	159.518	145.61	144.907	139.456	155.806	147.853	116.262	140.115	ENSG00000108055	9126	protein_coding	SMC3
ENSG00000108061.12	10.9611	0.0806345	0.553832	0.145594	0.884242	0.965135	16.5596	9.25646	8.78942	6.4769	13.7131	11.3646	7.23323	9.30095	15.0687	9.6076	13.9298	7.28051	15.3205	9.71617	13.2199	11.5397	6.87	12.0529	ENSG00000108061	8036	protein_coding	SHOC2
ENSG00000108091.11	1.08556	-1.51961	1.751	-0.867854	0.385475		0	0	3.29603	0	1.37131	1.62351	0	0	1.88359	0	0.898695	0.520036	0.638356	1.71462	1.88855	2.1637	0.528462	3.01323	ENSG00000108091	8030	protein_coding	CCDC6
ENSG00000108094.16	27.159	1.23496	0.379889	3.25084	0.00115064	0.0138498	39.3289	30.4141	32.9603	35.6229	37.0255	35.7173	39.0595	52.0853	18.8359	33.0928	24.7141	18.2013	9.57534	14.86	20.7741	15.1459	16.3823	15.0662	ENSG00000108094	8453	protein_coding	CUL2
ENSG00000108100.18	3.91063	0.0432132	0.898112	0.0481156	0.961624	0.991052	5.17486	2.6447	2.19735	6.4769	4.11394	0	7.23323	1.86019	3.76717	3.73629	4.04413	3.64025	4.46849	5.71539	0.944277	2.1637	3.17077	9.0397	ENSG00000108100	219771	protein_coding	CCNY
ENSG00000108107.15	273.782	-0.0334386	0.151803	-0.220277	0.825656	0.942107	281.512	248.602	273.571	265.553	293.461	267.88	258.95	264.147	261.818	277.553	256.577	294.861	296.197	273.767	315.388	213.485	327.118	257.631	ENSG00000108107	6158	protein_coding	RPL28
ENSG00000108175.17	75.004	-0.123874	0.223078	-0.555294	0.578694	0.83413	90.0426	76.6964	70.3153	72.8651	78.1649	45.4584	63.6524	78.128	62.1583	75.2595	84.4773	98.8069	76.6027	79.444	78.375	75.7294	76.0985	67.7978	ENSG00000108175	57178	protein_coding	ZMIZ1
ENSG00000108219.15	0.452204	0.0384711	2.74456	0.0140172	0.988816		2.06994	0	1.09868	0	0	0	0	0	0	0.533756	1.34804	0	0.638356	0	0.944277	0	0	1.50662	ENSG00000108219	81619	protein_coding	TSPAN14
ENSG00000108239.9	2.30694	1.92789	1.13701	1.69557	0.0899675	0.329426	3.10492	2.6447	3.29603	0	2.74263	1.62351	2.89329	5.58057	3.76717	2.13502	1.79739	1.56011	2.55342	0.571539	3.77711	1.44246	0.528462	1.50662	ENSG00000108239	23232	protein_coding	TBC1D12
ENSG00000108256.9	16.8	-0.267959	0.502127	-0.533649	0.593585	0.844525	21.7344	13.2235	21.9735	12.9538	13.7131	17.8587	5.78659	20.4621	15.0687	25.0865	22.9167	15.0811	19.1507	14.2885	17.9413	12.2609	25.3662	7.53308	ENSG00000108256	57532	protein_coding	NUFIP2
ENSG00000108262.16	0.0614053	0	5.2679	0	1		0	0	0	0	0	0	0	0	0	0.533756	0	0	0	0.571539	0	0	0	0	ENSG00000108262	28964	protein_coding	GIT1
ENSG00000108298.12	103.981	-0.0684961	0.198367	-0.345299	0.729869	0.901789	92.1125	134.88	101.078	84.1997	94.6206	100.658	99.8186	96.7299	116.782	100.88	106.945	118.568	107.882	96.0186	96.3162	93.7602	129.473	100.943	ENSG00000108298	6143	protein_coding	RPL19
ENSG00000108306.13	1.68141	-0.106364	1.41309	-0.0752705	0.94		3.10492	2.6447	0	0	2.74263	1.62351	4.33994	0	0	1.60127	1.79739	2.60018	1.91507	0	2.83283	1.44246	2.11385	1.50662	ENSG00000108306	84961	protein_coding	FBXL20
ENSG00000108312.15	17.885	0.262452	0.430037	0.610301	0.541663	0.810604	16.5596	25.1247	21.9735	11.3346	13.7131	16.2351	17.3598	20.4621	13.1851	22.4177	18.8726	20.2814	18.5123	14.2885	28.3283	16.5883	11.6262	15.0662	ENSG00000108312	7343	protein_coding	UBTF
ENSG00000108344.15	0.0899569	0	5.2679	0	1		0	0	0	1.61922	0	0	0	0	0	0	0	0	0	0	0	0	0	0	ENSG00000108344	5709	protein_coding	PSMD3
ENSG00000108349.17	19.8173	-0.28568	0.385892	-0.740311	0.459112	0.753668	24.8393	11.9012	18.6775	21.0499	17.8271	14.6116	17.3598	22.3223	22.603	24.5528	20.67	22.3616	19.1507	15.4316	10.387	27.4068	27.48	18.0794	ENSG00000108349	22794	protein_coding	CASC3
ENSG00000108381.11	0.060428	0	5.2679	0	1		0	0	0	0	0	0	0	0	0	0	0.449347	0	0.638356	0	0	0	0	0	ENSG00000108381	443	protein_coding	ASPA
ENSG00000108387.15	0.099855	0	5.2679	0	1		0	0	0	0	0	0	0	0	0	0	1.79739	0	0	0	0	0	0	0	ENSG00000108387	5414	protein_coding	SEPTIN4
ENSG00000108389.9	58.8652	-0.0107543	0.340418	-0.0315915	0.974798	0.995181	35.189	39.6705	41.7497	43.7191	46.6247	43.8349	56.4192	57.6659	94.1793	32.0253	43.5867	106.607	74.6877	69.7278	66.0994	75.7294	70.2854	61.7713	ENSG00000108389	9110	protein_coding	MTMR4
ENSG00000108395.14	2.4242	0.40231	1.09768	0.366507	0.713987	0.894012	0	0	2.19735	1.61922	0	3.24703	2.89329	7.44076	1.88359	1.06751	4.04413	2.08015	3.83014	1.14308	3.77711	5.76986	2.64231	0	ENSG00000108395	4591	protein_coding	TRIM37
ENSG00000108406.10	30.2498	0.243796	0.316556	0.77015	0.441211	0.743449	27.9442	26.447	24.1709	22.6691	27.4263	27.5997	41.9527	37.2038	50.8568	18.6814	17.0752	32.2423	26.1726	24.0046	33.0497	41.8315	38.0492	27.1191	ENSG00000108406	79665	protein_coding	DHX40
ENSG00000108424.11	19.9279	-0.557269	0.459847	-1.21186	0.225567	0.536146	15.5246	15.8682	20.8749	21.0499	9.5992	21.1057	10.1265	14.8815	22.603	27.7553	27.4102	11.9608	20.4274	32.5777	17.9413	21.637	23.2523	24.1059	ENSG00000108424	3837	protein_coding	KPNB1
ENSG00000108443.14	8.7664	0.654226	0.575335	1.13712	0.255487	0.570684	6.20983	11.9012	12.0854	6.4769	6.85657	11.3646	14.4665	16.7417	5.65076	8.54009	5.84152	13.0009	5.10685	6.28693	4.72138	10.0972	7.92692	4.51985	ENSG00000108443	6198	protein_coding	RPS6KB1
ENSG00000108448.21	0.0317522	0	5.2679	0	1		0	0	0	0	0	0	0	0	0	0	0	0	0	0.571539	0	0	0	0	ENSG00000108448		transcribed_unprocessed_pseudogene	TRIM16L
ENSG00000108468.15	24.493	0.434103	0.435008	0.99792	0.318318	0.634252	26.9093	10.5788	26.3683	30.7653	19.1984	38.9643	20.253	33.4834	35.7881	11.2089	28.7582	29.6421	19.789	18.2893	22.6626	20.1945	16.3823	31.639	ENSG00000108468	10951	protein_coding	CBX1
ENSG00000108469.15	0.0288909	0	5.2679	0	1		0	0	0	0	0	0	0	0	0	0	0	0.520036	0	0	0	0	0	0	ENSG00000108469	9400	protein_coding	RECQL5
ENSG00000108506.13	2.65633	-0.0775292	1.09628	-0.0707204	0.94362	0.985119	3.10492	6.61176	3.29603	3.23845	1.37131	3.24703	2.89329	0	3.76717	1.60127	4.49347	1.56011	1.91507	2.28616	0.944277	2.88493	1.58538	3.01323	ENSG00000108506	57508	protein_coding	INTS2
ENSG00000108509.21	0.029359	0.122889	5.26396	0.0233454	0.981375		0	0	0	0	0	0	0	0	0	0	0	0	0	0	0	0	0.528462	0	ENSG00000108509	23125	protein_coding	CAMTA2
ENSG00000108510.10	67.153	0.247283	0.220107	1.12347	0.26124	0.574903	68.3082	74.0517	81.3021	59.9113	75.4223	74.6817	52.0793	66.9669	82.8778	67.787	64.2567	62.9244	68.9425	71.4424	68.9322	54.0924	56.0169	58.7581	ENSG00000108510	9969	protein_coding	MED13
ENSG00000108515.18	4.60678	-1.44708	0.927916	-1.55949	0.118881	0.384391	1.03497	2.6447	2.19735	0	5.48525	4.87054	1.44665	3.72038	1.88359	9.6076	7.18956	7.28051	4.46849	6.85847	6.60994	7.21232	7.39846	3.01323	ENSG00000108515	2027	protein_coding	ENO3
ENSG00000108518.8	9.28714	-1.28382	0.640539	-2.00428	0.0450401	0.211879	3.10492	11.9012	2.19735	4.85767	6.85657	6.49406	7.23323	3.72038	7.53434	14.9452	11.683	11.4408	11.4904	12.0023	7.55421	9.37602	22.7238	12.0529	ENSG00000108518	5216	protein_coding	PFN1
ENSG00000108523.16	0.0567159	0	5.2679	0	1		0	0	0	0	0	0	0	0	0	0	0.449347	0	0	0.571539	0	0	0	0	ENSG00000108523	26001	protein_coding	RNF167
ENSG00000108528.14	1.06415	1.3349	1.45526	0.917294	0.358989		1.03497	1.32235	2.19735	0	1.37131	0	1.44665	3.72038	1.88359	0.533756	0.449347	1.04007	1.27671	0.571539	0	0.721232	1.58538	0	ENSG00000108528	8402	protein_coding	SLC25A11
ENSG00000108557.19	3.4214	-0.0659646	1.01802	-0.064797	0.948336	0.987337	1.03497	3.96705	1.09868	8.09612	9.5992	4.87054	5.78659	0	1.88359	3.73629	4.04413	4.16029	0	2.28616	1.88855	1.44246	3.17077	4.51985	ENSG00000108557	10743	protein_coding	RAI1
ENSG00000108559.12	4.27618	-0.182911	0.812642	-0.225082	0.821915	0.941991	4.13989	1.32235	1.09868	3.23845	2.74263	6.49406	4.33994	3.72038	5.65076	5.33756	2.69608	3.64025	8.29863	4.00077	3.77711	5.76986	3.17077	7.53308	ENSG00000108559	4927	protein_coding	NUP88
ENSG00000108561.8	2.36322	0.0572999	1.43649	0.0398889	0.968182	0.992831	4.13989	2.6447	5.49339	3.23845	4.11394	1.62351	2.89329	1.86019	0	5.87131	0.449347	0	0.638356	2.8577	0.944277	0.721232	0.528462	4.51985	ENSG00000108561	708	protein_coding	C1QBP
ENSG00000108578.15	2.95671	0.88488	0.988482	0.89519	0.370685	0.683862	2.06994	1.32235	3.29603	3.23845	5.48525	1.62351	5.78659	3.72038	1.88359	1.60127	3.14543	5.7204	3.19178	3.42924	0.944277	2.1637	1.58538	3.01323	ENSG00000108578	642	protein_coding	BLMH
ENSG00000108582.12	25.791	0.393035	0.344351	1.14138	0.253713	0.569106	35.189	25.1247	19.7762	21.0499	30.1689	25.9762	31.8262	35.3436	22.603	21.3502	22.4674	20.8015	26.811	21.7185	33.994	20.1945	22.7238	27.1191	ENSG00000108582	1362	protein_coding	CPD
ENSG00000108587.16	5.4627	-0.836094	0.878206	-0.952049	0.341072	0.659696	4.13989	14.5459	4.39471	11.3346	2.74263	3.24703	1.44665	1.86019	7.53434	4.8038	2.24674	6.76047	5.10685	6.85847	2.83283	5.04862	7.39846	6.02647	ENSG00000108587	9527	protein_coding	GOSR1
ENSG00000108588.14	15.0536	1.56212	0.496422	3.14675	0.00165096	0.0186228	20.6994	21.1576	17.5788	9.71535	26.055	21.1057	21.6997	24.1825	13.1851	12.2764	17.0752	11.4408	15.9589	9.71617	10.387	9.37602	6.34154	3.01323	ENSG00000108588	57003	protein_coding	CCDC47
ENSG00000108590.11	0.156553	2.00908	5.2679	0.381381	0.702921		0	0	0	0	1.37131	0	1.44665	0	0	0	0	0	0	0	0	0	0	0	ENSG00000108590	51003	protein_coding	MED31
ENSG00000108591.10	0.0249637	0	5.2679	0	1		0	0	0	0	0	0	0	0	0	0	0.449347	0	0	0	0	0	0	0	ENSG00000108591	1819	protein_coding	DRG2
ENSG00000108592.17	6.64883	-3.09978	1.31125	-2.36399	0.0180793	0.111462	9.31475	13.2235	10.9868	14.573	4.11394	8.11757	1.44665	0	0	6.93882	12.1324	5.20036	8.93699	6.28693	2.83283	5.76986	5.28462	4.51985	ENSG00000108592	117246	protein_coding	FTSJ3
ENSG00000108599.15	0.319438	-0.493767	3.4046	-0.145029	0.884688		0	0	0	0	0	0	0	0	0	2.13502	1.34804	0	0.638356	0.571539	0	0	1.05692	0	ENSG00000108599	11216	protein_coding	AKAP10
ENSG00000108604.16	0.0288909	0	5.2679	0	1		0	0	0	0	0	0	0	0	0	0	0	0.520036	0	0	0	0	0	0	ENSG00000108604	6603	protein_coding	SMARCD2
ENSG00000108639.8	0.0354642	0	5.2679	0	1		0	0	0	0	0	0	0	0	0	0	0	0	0.638356	0	0	0	0	0	ENSG00000108639	9144	protein_coding	SYNGR2
ENSG00000108641.19	0.365894	-0.776465	3.05144	-0.254459	0.799141		0	2.6447	0	0	0	0	0	0	0	0.533756	0.449347	0	0	0.571539	0.944277	1.44246	0	0	ENSG00000108641	27077	protein_coding	B9D1
ENSG00000108651.10	0.483256	1.00964	2.42841	0.415762	0.677584		0	0	0	1.61922	1.37131	1.62351	0	1.86019	0	0.533756	0.449347	0.520036	0	0	0	0.721232	0	0	ENSG00000108651	55813	protein_coding	UTP6
ENSG00000108654.16	653.713	0.0314799	0.133879	0.235137	0.814103	0.940411	690.326	645.308	732.818	786.943	667.83	626.677	613.378	652.927	681.858	611.15	671.774	521.076	706.022	705.279	555.235	700.316	629.926	567.995	ENSG00000108654	1655	protein_coding	DDX5
ENSG00000108666.10	0.581655	-0.541183	2.38217	-0.227181	0.820283		0	1.32235	0	0	1.37131	1.62351	0	0	0	1.06751	2.24674	0	0.638356	1.14308	0	0	1.05692	0	ENSG00000108666	64149	protein_coding	C17orf75
ENSG00000108669.16	0.497436	2.48018	2.71058	0.915	0.360192		0	0	0	0	0	0	1.44665	3.72038	0	1.60127	0	0.520036	0	0	0.944277	0.721232	0	0	ENSG00000108669	9267	protein_coding	CYTH1
ENSG00000108671.11	40.1338	0.964146	0.283077	3.40595	0.000659337	0.00882394	42.4339	46.2823	37.355	53.4344	38.3968	42.2114	62.2058	63.2465	47.0896	45.3692	35.0491	29.122	26.811	36.007	31.1611	32.4554	31.1792	22.5993	ENSG00000108671	5717	protein_coding	PSMD11
ENSG00000108733.11	1.81276	2.30386	1.58664	1.45204	0.14649		1.03497	3.96705	3.29603	0	8.22788	0	2.89329	0	5.65076	0.533756	0.898695	1.04007	1.91507	0	0.944277	0.721232	0	1.50662	ENSG00000108733	5193	protein_coding	PEX12
ENSG00000108773.11	2.14546	-0.461793	1.41919	-0.325392	0.744885		3.10492	2.6447	2.19735	0	1.37131	4.87054	0	3.72038	0	1.60127	4.94282	5.20036	1.27671	1.71462	1.88855	1.44246	2.64231	0	ENSG00000108773	2648	protein_coding	KAT2A
ENSG00000108774.15	187.393	0.134905	0.155402	0.868105	0.385337	0.698169	181.12	173.228	154.913	170.019	157.701	142.869	193.851	199.04	265.586	177.207	186.03	228.816	181.932	177.177	189.8	209.157	200.815	183.807	ENSG00000108774	5878	protein_coding	RAB5C
ENSG00000108784.10	0.0803692	2.00908	5.2679	0.381381	0.702921		0	0	0	0	0	0	1.44665	0	0	0	0	0	0	0	0	0	0	0	ENSG00000108784	4669	protein_coding	NAGLU
ENSG00000108788.12	2.02377	1.33877	1.05486	1.26915	0.204387		0	0	1.09868	3.23845	2.74263	1.62351	5.78659	1.86019	5.65076	1.60127	1.79739	0.520036	1.27671	1.14308	2.83283	2.1637	1.58538	1.50662	ENSG00000108788	6945	protein_coding	MLX
ENSG00000108797.12	0.0249637	0	5.2679	0	1		0	0	0	0	0	0	0	0	0	0	0.449347	0	0	0	0	0	0	0	ENSG00000108797	8506	protein_coding	CNTNAP1
ENSG00000108799.13	1.00799	1.15834	1.75951	0.65833	0.510326		1.03497	0	0	0	2.74263	1.62351	1.44665	1.86019	1.88359	0.533756	0	0.520036	3.19178	1.14308	0	2.1637	0	0	ENSG00000108799	2145	protein_coding	EZH1
[truncated: 8,559 more rows]
