# Supplementary material for: Epigenetic and transcriptional control of adipocyte function by centenarian-associated SIRT6 N308K/A313S mutant
Source: Clin Epigenetics. 2024 Jul 20;16:96. doi: 10.1186/s13148-024-01710-1 (PMC11265064; doi:10.1186/s13148-024-01710-1)
Supplement: Supplementary file 10 — Supplementary Material 10. Supplemental File 5: Differential expressed genes (DEG) in AdiE versus AdiCent. [file 13148_2024_1710_MOESM10_ESM.xlsx]

## Sheet: Sheet1
Row.names	baseMean	log2FoldChange	lfcSE	stat	pvalue	padj	Adi_2M1	Adi_2M4	Adi_2M6	Adi_E1	Adi_E2	Adi_E4	Adi_W1	Adi_W5	Adi_W6	Pre_Adi_2M1	Pre_Adi_2M2	Pre_Adi_2M3	Pre_Adi_E1	Pre_Adi_E2	Pre_Adi_E3	Pre_Adi_W1	Pre_Adi_W2	Pre_Adi_W4	ensembl_gene_id	entrezgene_id	gene_biotype	external_gene_name
ENSG00000000003.15	0.229386	0	4.27528	0	1		0	0	0	0	0	0	0	0	0	0.533756	0	1.56011	0	0	0	0	0.528462	1.50662	ENSG00000000003	7105	protein_coding	TSPAN6
ENSG00000000005.6	0.214665	0	4.39931	0	1		0	0	0	0	0	0	0	0	0	0	0	1.56011	0.638356	0	0.944277	0.721232	0	0	ENSG00000000005	64102	protein_coding	TNMD
ENSG00000000419.13	36.6432	0.518756	0.275062	1.88596	0.0593003	0.892641	39.3289	37.0258	42.8484	56.6729	57.5952	56.823	52.0793	50.2252	35.7881	34.1604	26.0622	26.0018	25.5342	17.7177	28.3283	24.5219	23.2523	25.6125	ENSG00000000419	8813	protein_coding	DPM1
ENSG00000001084.13	0.695907	0.420494	2.13072	0.197349	0.843555		1.03497	0	0	0	0	1.62351	1.44665	1.86019	1.88359	0.533756	0.898695	0	0.638356	0.571539	0	0	0.528462	1.50662	ENSG00000001084	2729	protein_coding	GCLC
ENSG00000001167.14	0.341878	2.34878	3.74065	0.627905	0.530066		0	0	0	0	0	3.24703	0	0	0	0	0	0.520036	0	0	0.944277	1.44246	0	0	ENSG00000001167	4800	protein_coding	NFYA
ENSG00000001497.18	0.101148	1.38224	5.26765	0.262403	0.793011		0	0	0	0	1.37131	0	0	0	0	0	0.449347	0	0	0	0	0	0	0	ENSG00000001497	81887	protein_coding	LAS1L
ENSG00000001629.10	19.3536	-0.0485412	0.395421	-0.122758	0.902298	0.99894	32.0841	19.8353	23.0722	25.9076	27.4263	19.4822	13.0198	14.8815	22.603	20.2827	25.6128	11.4408	16.5973	19.4323	16.997	14.4246	13.2115	12.0529	ENSG00000001629	54467	protein_coding	ANKIB1
ENSG00000001630.17	2.16222	1.62371	1.30411	1.24507	0.213105		0	1.32235	2.19735	1.61922	4.11394	4.87054	4.33994	0	5.65076	1.06751	1.34804	3.12022	3.19178	2.8577	0	2.1637	1.05692	0	ENSG00000001630	1595	protein_coding	CYP51A1
ENSG00000001631.16	0.073464	-0.541216	5.26765	-0.102743	0.918167		0	1.32235	0	0	0	0	0	0	0	0	0	0	0	0	0	0	0	0	ENSG00000001631	889	protein_coding	KRIT1
ENSG00000002016.18	0.334947	1.38225	4.23034	0.326746	0.74386		0	0	0	0	0	1.62351	0	0	3.76717	0	0	0	0.638356	0	0	0	0	0	ENSG00000002016	5893	protein_coding	RAD52
ENSG00000002549.12	1.89818	0.159517	1.08908	0.14647	0.883551		1.03497	5.28941	2.19735	3.23845	2.74263	3.24703	1.44665	1.86019	1.88359	1.06751	2.24674	1.56011	1.27671	1.71462	2.83283	0	0.528462	0	ENSG00000002549	51056	protein_coding	LAP3
ENSG00000002834.18	1.0134	-1.06073	1.90339	-0.557283	0.577334		1.03497	1.32235	1.09868	0	0	1.62351	0	1.86019	1.88359	0	0	1.04007	3.19178	0.571539	0.944277	2.1637	0	1.50662	ENSG00000002834	3927	protein_coding	LASP1
ENSG00000002919.15	4.86628	-0.133467	0.861883	-0.154855	0.876936	0.99894	8.27978	3.96705	1.09868	4.85767	2.74263	4.87054	7.23323	3.72038	7.53434	3.73629	5.84152	9.88069	4.46849	2.8577	0.944277	4.32739	3.69923	7.53308	ENSG00000002919	29916	protein_coding	SNX11
ENSG00000003056.8	0.0296531	0	5.26765	0	1		0	0	0	0	0	0	0	0	0	0.533756	0	0	0	0	0	0	0	0	ENSG00000003056	4074	protein_coding	M6PR
ENSG00000003137.8	2.2948	-2.15601	1.33059	-1.62034	0.10516		3.10492	5.28941	5.49339	3.23845	0	0	4.33994	5.58057	1.88359	1.06751	3.14543	1.56011	1.91507	0.571539	1.88855	0.721232	0	1.50662	ENSG00000003137	56603	protein_coding	CYP26B1
ENSG00000003147.19	0.1435	-1.34284	5.24183	-0.256178	0.797813		1.03497	0	1.09868	0	0	0	0	0	0	0	0.449347	0	0	0	0	0	0	0	ENSG00000003147	3382	protein_coding	ICA1
ENSG00000003393.15	6.20912	1.1719	0.75843	1.54517	0.122306	0.982872	4.13989	2.6447	3.29603	6.4769	6.85657	9.74109	4.33994	3.72038	5.65076	8.00633	7.63891	13.0009	5.74521	4.57231	2.83283	7.93355	12.1546	3.01323	ENSG00000003393	57679	protein_coding	ALS2
ENSG00000003509.16	0.959528	0.379863	1.67423	0.226888	0.820511		1.03497	1.32235	1.09868	1.61922	2.74263	0	2.89329	0	1.88359	0	0.449347	1.04007	0	1.71462	0.944277	0	0.528462	0	ENSG00000003509	55471	protein_coding	NDUFAF7
ENSG00000003756.17	79.6357	0.142298	0.216369	0.657665	0.510753	0.99894	80.7278	70.0846	69.2167	84.1997	94.6206	63.3171	81.0122	55.8057	60.2747	84.3334	84.4773	98.8069	90.6466	85.1593	96.3162	85.1054	84.5539	64.7845	ENSG00000003756	10181	protein_coding	RBM5
ENSG00000003989.18	0.199685	1.38224	4.9921	0.276885	0.781868		0	0	0	1.61922	0	0	1.44665	0	0	0	0	0	0	0	0	0	0.528462	0	ENSG00000003989	6542	protein_coding	SLC7A2
ENSG00000004059.11	1.40307	-1.49743	1.65276	-0.90602	0.364925		1.03497	2.6447	1.09868	0	0	1.62351	2.89329	1.86019	3.76717	0	0.449347	1.04007	0.638356	1.14308	3.77711	0.721232	1.05692	1.50662	ENSG00000004059	381	protein_coding	ARF5
ENSG00000004142.12	1.02945	1.30007	1.90779	0.681453	0.495585		1.03497	0	0	1.61922	1.37131	0	2.89329	1.86019	0	0.533756	1.79739	1.04007	1.91507	0.571539	0.944277	1.44246	0	1.50662	ENSG00000004142	26073	protein_coding	POLDIP2
ENSG00000004399.13	0.0610376	-0.541216	5.26765	-0.102743	0.918167		0	0	1.09868	0	0	0	0	0	0	0	0	0	0	0	0	0	0	0	ENSG00000004399	23129	protein_coding	PLXND1
ENSG00000004455.17	1.99384	-0.0679066	1.15199	-0.0589475	0.952994		2.06994	2.6447	3.29603	1.61922	2.74263	3.24703	4.33994	5.58057	3.76717	0.533756	1.34804	0.520036	0.638356	0	0	0	0.528462	3.01323	ENSG00000004455	204	protein_coding	AK2
ENSG00000004478.8	1.26723	2.23042	1.61676	1.37956	0.167722		1.03497	0	1.09868	4.85767	5.48525	0	2.89329	0	1.88359	1.60127	1.34804	0.520036	0	1.14308	0.944277	0	0	0	ENSG00000004478	2288	protein_coding	FKBP4
ENSG00000004487.17	10.9539	0.136355	0.559241	0.243821	0.80737	0.99894	7.2448	5.28941	20.8749	12.9538	6.85657	17.8587	11.5732	7.44076	7.53434	13.8776	11.683	10.9208	14.0438	8.57309	12.2756	12.2609	6.87	9.0397	ENSG00000004487	23028	protein_coding	KDM1A
ENSG00000004534.15	10.335	-0.251246	0.585736	-0.428941	0.667966	0.99894	11.3847	23.8023	2.19735	8.09612	9.5992	12.9881	13.0198	9.30095	5.65076	11.7426	11.683	13.0009	7.02192	8.00155	8.49849	9.37602	11.6262	9.0397	ENSG00000004534	10180	protein_coding	RBM6
ENSG00000004766.17	0.479902	0	3.16046	0	1		0	0	0	0	0	0	2.89329	1.86019	0	0	1.79739	0	0	1.14308	0.944277	0	0	0	ENSG00000004766	55610	protein_coding	VPS50
ENSG00000004779.10	98.8008	0.171095	0.210385	0.813247	0.416076	0.99894	125.232	134.88	145.025	140.873	160.444	154.234	162.024	126.493	99.83	63.5169	54.8204	47.3233	48.5151	62.8693	69.8765	47.6013	76.0985	58.7581	ENSG00000004779	4706	protein_coding	NDUFAB1
ENSG00000004864.14	5.00086	-0.986925	1.08711	-0.907842	0.363962	0.99894	3.10492	2.6447	3.29603	1.61922	1.37131	1.62351	4.33994	3.72038	3.76717	6.40507	12.5817	5.7204	5.74521	5.14385	6.60994	6.49109	5.28462	10.5463	ENSG00000004864	10165	protein_coding	SLC25A13
ENSG00000004866.22	0.690699	0.288582	2.18633	0.131993	0.89499		0	1.32235	1.09868	0	2.74263	0	1.44665	0	0	1.06751	0.449347	0.520036	0	1.14308	0	0	2.64231	0	ENSG00000004866	93655	protein_coding	ST7
ENSG00000004866.22	0.690699	0.288582	2.18633	0.131993	0.89499		0	1.32235	1.09868	0	2.74263	0	1.44665	0	0	1.06751	0.449347	0.520036	0	1.14308	0	0	2.64231	0	ENSG00000004866	7982	protein_coding	ST7
ENSG00000004897.12	55.8065	-0.0383888	0.273893	-0.14016	0.888534	0.99894	56.9235	60.8282	62.6246	61.5305	30.1689	86.0463	56.4192	66.9669	48.9732	57.6456	59.3139	51.4836	52.9836	67.4416	50.9909	47.6013	44.3908	42.1853	ENSG00000004897	996	protein_coding	CDC27
ENSG00000004961.15	0.029359	0	5.26765	0	1		0	0	0	0	0	0	0	0	0	0	0	0	0	0	0	0	0.528462	0	ENSG00000004961	3052	protein_coding	HCCS
ENSG00000005007.13	0.990705	1.35373	2.03457	0.665364	0.505818		1.03497	0	0	0	0	3.24703	0	0	1.88359	1.60127	2.24674	2.08015	0.638356	1.14308	0.944277	0	0	3.01323	ENSG00000005007	5976	protein_coding	UPF1
ENSG00000005020.13	39.3522	-0.539342	0.333595	-1.61676	0.10593	0.959904	34.1541	35.7035	25.2696	11.3346	31.5402	21.1057	28.9329	40.9242	48.9732	43.768	43.1374	44.2031	31.9178	33.7208	38.7153	67.7958	62.3585	64.7845	ENSG00000005020	8935	protein_coding	SKAP2
ENSG00000005022.6	16.9581	0.140162	0.474587	0.295336	0.767737	0.99894	15.5246	23.8023	19.7762	34.0037	16.4558	14.6116	34.7195	24.1825	15.0687	11.7426	6.74021	6.24044	16.5973	14.2885	7.55421	8.65478	12.6831	22.5993	ENSG00000005022	292	protein_coding	SLC25A5
ENSG00000005073.6	0.0317522	0	5.26765	0	1		0	0	0	0	0	0	0	0	0	0	0	0	0	0.571539	0	0	0	0	ENSG00000005073	3207	protein_coding	HOXA11
ENSG00000005100.13	0.0400684	0	5.26765	0	1		0	0	0	0	0	0	0	0	0	0	0	0	0	0	0	0.721232	0	0	ENSG00000005100	56919	protein_coding	DHX33
ENSG00000005108.16	7.28297	-1.0168	0.807622	-1.259	0.208029	0.99894	6.20983	7.93411	7.69074	0	2.74263	8.11757	7.23323	11.1611	9.41793	8.00633	7.18956	2.60018	4.46849	5.71539	14.1642	12.9822	7.92692	7.53308	ENSG00000005108	221981	protein_coding	THSD7A
ENSG00000005156.12	3.0056	0.979709	1.05082	0.932332	0.351165		3.10492	2.6447	2.19735	6.4769	1.37131	8.11757	1.44665	1.86019	5.65076	0.533756	2.24674	3.64025	1.91507	1.14308	6.60994	1.44246	3.69923	0	ENSG00000005156	3980	protein_coding	LIG3
ENSG00000005175.10	1.22609	-1.74959	1.85471	-0.943322	0.345516		4.13989	1.32235	0	0	1.37131	0	0	3.72038	1.88359	0.533756	0	1.04007	0	0	1.88855	3.60616	1.05692	1.50662	ENSG00000005175	79657	protein_coding	RPAP3
ENSG00000005187.12	0.0296531	0	5.26765	0	1		0	0	0	0	0	0	0	0	0	0.533756	0	0	0	0	0	0	0	0	ENSG00000005187	6296	protein_coding	ACSM3
ENSG00000005238.20	0.815166	1.08402	1.9383	0.559265	0.575981		0	0	2.19735	1.61922	0	3.24703	0	1.86019	0	1.06751	0.449347	0	0.638356	1.14308	0.944277	0	0	1.50662	ENSG00000005238	80256	protein_coding	ATOSB
ENSG00000005243.10	0.255752	1.38225	3.64296	0.379431	0.704368		0	0	0	1.61922	0	0	0	0	0	0.533756	0.449347	0	0	0	0.944277	0	1.05692	0	ENSG00000005243	51226	protein_coding	COPZ2
ENSG00000005249.13	46.7715	0.335854	0.295484	1.13662	0.255697	0.99894	65.2032	67.4399	53.8352	87.4381	80.9075	66.5641	52.0793	83.7086	62.1583	15.4789	10.335	27.5619	29.3644	33.1493	19.8298	28.8493	24.8377	33.1456	ENSG00000005249	5577	protein_coding	PRKAR2B
ENSG00000005302.19	5.4515	0.282534	0.713814	0.395809	0.692246	0.99894	4.13989	9.25646	3.29603	6.4769	8.22788	4.87054	4.33994	7.44076	7.53434	3.20253	6.29086	4.16029	6.38356	6.85847	5.66566	4.32739	2.64231	3.01323	ENSG00000005302	10943	protein_coding	MSL3
ENSG00000005339.15	114.54	0.121293	0.209667	0.578501	0.562926	0.99894	120.057	95.2093	115.361	100.392	146.731	112.023	94.032	119.052	109.248	111.021	111.888	140.41	108.521	128.025	159.583	113.233	94.0662	82.8639	ENSG00000005339	1387	protein_coding	CREBBP
ENSG00000005436.14	0.0288909	0	5.26765	0	1		0	0	0	0	0	0	0	0	0	0	0	0.520036	0	0	0	0	0	0	ENSG00000005436	6936	protein_coding	GCFC2
ENSG00000005448.17	0.0546168	0	5.26765	0	1		0	0	0	0	0	0	0	0	0	0.533756	0.449347	0	0	0	0	0	0	0	ENSG00000005448	84058	protein_coding	WDR54
ENSG00000005469.12	0.0317522	0	5.26765	0	1		0	0	0	0	0	0	0	0	0	0	0	0	0	0.571539	0	0	0	0	ENSG00000005469	54677	protein_coding	CROT
ENSG00000005483.21	158.563	0.524702	0.199512	2.62993	0.00854032	0.604123	141.791	146.781	131.841	207.261	208.44	188.328	149.005	159.976	145.036	138.776	122.223	217.895	162.781	197.753	158.639	135.592	130.53	111.49	ENSG00000005483	55904	protein_coding	KMT2E
ENSG00000005700.15	1.11417	1.7345	1.74093	0.996304	0.319102		0	1.32235	1.09868	1.61922	1.37131	4.87054	0	1.86019	0	0	1.34804	2.08015	3.19178	0.571539	0	0.721232	0	0	ENSG00000005700	25998	protein_coding	IBTK
ENSG00000005810.18	89.9812	-0.597919	0.221225	-2.70276	0.00687663	0.604123	76.5879	83.3082	79.1048	55.0536	49.3673	53.576	94.032	109.751	73.4598	91.2722	82.6799	84.2459	95.1151	101.734	87.8177	147.853	143.213	111.49	ENSG00000005810	23077	protein_coding	MYCBP2
ENSG00000005812.11	14.208	-0.291898	0.51705	-0.564546	0.572383	0.99894	8.27978	13.2235	16.4802	14.573	5.48525	11.3646	20.253	7.44076	22.603	12.2764	11.2337	16.1211	14.0438	14.2885	14.1642	15.1459	22.1954	16.5728	ENSG00000005812	26224	protein_coding	FBXL3
ENSG00000005882.12	0.0761841	1.38226	5.26765	0.262405	0.793009		0	0	0	0	1.37131	0	0	0	0	0	0	0	0	0	0	0	0	0	ENSG00000005882	5164	protein_coding	PDK2
ENSG00000005884.18	0.0524598	0	5.26765	0	1		0	0	0	0	0	0	0	0	0	0	0	0	0	0	0.944277	0	0	0	ENSG00000005884	3675	protein_coding	ITGA3
ENSG00000005889.16	54.0742	-0.707452	0.266645	-2.65316	0.00797413	0.604123	61.0633	60.8282	58.2299	45.3383	32.9115	32.4703	43.3994	29.7631	41.4389	57.1118	58.4152	78.0055	57.4521	62.2978	68.9322	69.2383	59.1877	57.2514	ENSG00000005889	7543	protein_coding	ZFX
ENSG00000005893.16	17.1313	-0.658754	0.526327	-1.2516	0.210714	0.99894	14.4896	14.5459	12.0854	4.85767	8.22788	12.9881	17.3598	22.3223	20.7194	13.3439	15.7272	30.1621	14.0438	15.4316	11.3313	23.8007	23.7808	33.1456	ENSG00000005893	3920	protein_coding	LAMP2
ENSG00000005961.19	0.0899285	-0.541229	5.26765	-0.102746	0.918165		0	0	1.09868	0	0	0	0	0	0	0	0	0.520036	0	0	0	0	0	0	ENSG00000005961	3674	protein_coding	ITGA2B
ENSG00000006007.12	0.0910584	0	5.26765	0	1		0	0	0	0	0	0	0	0	0	1.06751	0	0	0	0.571539	0	0	0	0	ENSG00000006007	51573	protein_coding	GDE1
ENSG00000006015.18	11.7641	1.25042	0.718398	1.74057	0.0817584	0.928846	4.13989	1.32235	7.69074	12.9538	10.9705	8.11757	5.78659	7.44076	3.76717	12.8101	5.84152	26.5219	18.5123	13.1454	33.994	12.2609	17.4392	9.0397	ENSG00000006015	55049	protein_coding	REX1BD
ENSG00000006016.11	0.49477	1.38227	2.63571	0.524437	0.599974		0	0	0	0	1.37131	0	2.89329	0	0	0	0.449347	0	1.27671	0	0.944277	1.44246	0.528462	0	ENSG00000006016	9244	protein_coding	CRLF1
ENSG00000006047.13	0.0574984	-0.541216	5.26765	-0.102743	0.918167		1.03497	0	0	0	0	0	0	0	0	0	0	0	0	0	0	0	0	0	ENSG00000006047	51087	protein_coding	YBX2
ENSG00000006062.17	0.364791	0	2.78139	0	1		0	0	0	0	0	0	1.44665	0	0	0	0.898695	1.04007	0.638356	0.571539	0	1.44246	0.528462	0	ENSG00000006062	9020	protein_coding	MAP3K14
ENSG00000006118.15	0.255148	-0.390918	3.57465	-0.109358	0.912918		1.03497	0	1.09868	0	1.37131	0	0	0	0	0	0.449347	0	0.638356	0	0	0	0	0	ENSG00000006118	54972	protein_coding	TMEM132A
ENSG00000006125.18	10.6206	0.605558	0.537558	1.1265	0.259955	0.99894	10.3497	9.25646	9.88809	8.09612	24.6836	11.3646	7.23323	3.72038	3.76717	12.8101	8.98695	10.9208	12.7671	12.0023	8.49849	10.8185	7.92692	18.0794	ENSG00000006125	163	protein_coding	AP2B1
ENSG00000006283.18	0.426467	0	3.00044	0	1		0	0	0	0	0	0	0	1.86019	0	0	0.449347	0.520036	0	0.571539	2.83283	1.44246	0	0	ENSG00000006283	8913	protein_coding	CACNA1G
ENSG00000006377.11	0.0288909	0	5.26765	0	1		0	0	0	0	0	0	0	0	0	0	0	0.520036	0	0	0	0	0	0	ENSG00000006377	1750	protein_coding	DLX6
ENSG00000006432.15	0.0577818	0	5.26765	0	1		0	0	0	0	0	0	0	0	0	0	0	1.04007	0	0	0	0	0	0	ENSG00000006432	4293	protein_coding	MAP3K9
ENSG00000006451.8	160.428	0.0533327	0.172768	0.308695	0.757554	0.99894	142.826	182.485	150.519	148.969	182.385	159.104	180.831	158.116	148.803	199.625	177.492	162.251	137.247	159.459	180.357	148.574	121.018	147.648	ENSG00000006451	5898	protein_coding	RALA
ENSG00000006453.14	0.0288909	0	5.26765	0	1		0	0	0	0	0	0	0	0	0	0	0	0.520036	0	0	0	0	0	0	ENSG00000006453	55971	protein_coding	BAIAP2L1
ENSG00000006459.11	12.9799	-0.131952	0.476852	-0.276716	0.781998	0.99894	17.5945	18.5129	19.7762	16.1922	10.9705	24.3527	14.4665	18.6019	20.7194	6.40507	5.84152	13.0009	3.83014	7.43001	9.44277	9.37602	11.0977	6.02647	ENSG00000006459	80853	protein_coding	KDM7A
ENSG00000006468.14	6.40686	1.11002	0.944168	1.17566	0.239729	0.99894	3.10492	1.32235	1.09868	6.4769	4.11394	1.62351	0	0	0	4.27004	4.94282	7.80055	17.874	20.0039	10.387	10.8185	7.92692	13.5596	ENSG00000006468	2115	protein_coding	ETV1
ENSG00000006530.18	0.103344	0	5.26765	0	1		0	0	0	0	0	0	0	1.86019	0	0	0	0	0	0	0	0	0	0	ENSG00000006530	55750	protein_coding	AGK
ENSG00000006534.16	0.0899569	1.38226	5.26765	0.262405	0.793009		0	0	0	1.61922	0	0	0	0	0	0	0	0	0	0	0	0	0	0	ENSG00000006534	221	protein_coding	ALDH3B1
ENSG00000006576.16	3.62213	-0.890422	0.932805	-0.954565	0.339798	0.99894	11.3847	7.93411	3.29603	4.85767	4.11394	3.24703	7.23323	5.58057	0	2.66878	4.04413	0	1.91507	1.71462	1.88855	0.721232	1.58538	3.01323	ENSG00000006576	57157	protein_coding	PHTF2
ENSG00000006607.14	0.0249637	0	5.26765	0	1		0	0	0	0	0	0	0	0	0	0	0.449347	0	0	0	0	0	0	0	ENSG00000006607	9855	protein_coding	FARP2
ENSG00000006634.8	4.95886	1.43988	1.35727	1.06087	0.28875	0.99894	1.03497	0	1.09868	1.61922	1.37131	3.24703	1.44665	1.86019	1.88359	8.54009	12.5817	4.68033	8.93699	7.43001	9.44277	10.8185	4.22769	9.0397	ENSG00000006634	10926	protein_coding	DBF4
ENSG00000006704.11	71.6705	-0.0543842	0.232582	-0.233829	0.815118	0.99894	80.7278	68.7623	73.6114	74.4843	72.6796	68.1876	50.6326	66.9669	60.2747	74.7258	97.0591	67.0847	73.411	74.3001	71.765	69.9595	56.5454	88.8904	ENSG00000006704	9569	protein_coding	GTF2IRD1
ENSG00000006712.15	1.88615	-0.793131	1.15373	-0.687447	0.491801		1.03497	5.28941	4.39471	1.61922	2.74263	1.62351	1.44665	1.86019	0	1.60127	1.34804	2.60018	2.55342	1.14308	0.944277	2.1637	1.58538	0	ENSG00000006712	54623	protein_coding	PAF1
ENSG00000006715.16	6.98403	0.155802	0.760335	0.204912	0.837641	0.99894	5.17486	5.28941	3.29603	1.61922	5.48525	8.11757	8.67988	14.8815	9.41793	3.20253	4.49347	9.88069	6.38356	9.14463	6.60994	8.65478	6.34154	9.0397	ENSG00000006715	27072	protein_coding	VPS41
ENSG00000006740.17	0.133535	0	5.26765	0	1		0	0	0	0	0	0	0	0	1.88359	0	0	0.520036	0	0	0	0	0	0	ENSG00000006740	9912	protein_coding	ARHGAP44
ENSG00000006744.19	0.189345	-0.541246	5.08731	-0.106391	0.915272		0	0	1.09868	0	0	0	0	1.86019	0	0	0.449347	0	0	0	0	0	0	0	ENSG00000006744	60528	protein_coding	ELAC2
ENSG00000006831.10	3.86671	1.62907	0.960492	1.69608	0.0898711	0.94783	4.13989	2.6447	2.19735	16.1922	5.48525	6.49406	7.23323	1.86019	9.41793	1.60127	0.449347	0	1.91507	0.571539	4.72138	0	3.17077	1.50662	ENSG00000006831	79602	protein_coding	ADIPOR2
ENSG00000006837.12	0.496667	2.33385	2.61767	0.891575	0.372621		0	0	0	1.61922	0	1.62351	1.44665	0	0	1.60127	0.449347	0	0	1.14308	0	0	1.05692	0	ENSG00000006837	51265	protein_coding	CDKL3
ENSG00000007047.15	0.180391	2.3547	5.22973	0.450253	0.652528		0	0	0	0	0	3.24703	0	0	0	0	0	0	0	0	0	0	0	0	ENSG00000007047	57787	protein_coding	MARK4
ENSG00000007080.11	3.07373	-0.23344	0.968102	-0.241131	0.809453		6.20983	3.96705	4.39471	11.3346	1.37131	0	0	5.58057	1.88359	1.60127	1.34804	2.60018	3.19178	2.8577	1.88855	1.44246	2.64231	3.01323	ENSG00000007080	115098	protein_coding	CCDC124
ENSG00000007168.14	269.152	0.0928457	0.126015	0.736783	0.461254	0.99894	272.198	269.76	224.13	265.553	271.52	279.245	305.242	310.652	291.956	258.338	279.045	247.537	255.981	253.763	272.896	274.068	244.678	268.178	ENSG00000007168	5048	protein_coding	PAFAH1B1
ENSG00000007202.15	4.80756	0.458479	0.930547	0.492698	0.622226	0.99894	4.13989	1.32235	2.19735	4.85767	1.37131	4.87054	10.1265	3.72038	11.3015	2.66878	4.04413	3.12022	2.55342	5.14385	6.60994	6.49109	8.98385	3.01323	ENSG00000007202	9703	protein_coding	BLTP2
ENSG00000007237.19	0.998574	0.893496	1.64219	0.544088	0.586381		1.03497	0	2.19735	3.23845	1.37131	1.62351	0	0	0	0.533756	0	2.60018	0.638356	0.571539	0.944277	2.1637	1.05692	0	ENSG00000007237	8522	protein_coding	GAS7
ENSG00000007255.10	0.326082	-1.46588	3.05454	-0.479904	0.631296		1.03497	1.32235	0	0	0	0	1.44665	0	0	0	0.898695	0	0.638356	0	0	0	0.528462	0	ENSG00000007255	79090	protein_coding	TRAPPC6A
ENSG00000007341.19	3.38884	0.951845	1.00096	0.950932	0.341639	0.99894	1.03497	2.6447	4.39471	8.09612	2.74263	4.87054	11.5732	1.86019	5.65076	4.27004	1.34804	1.04007	3.83014	1.71462	0.944277	1.44246	0.528462	3.01323	ENSG00000007341	54879	protein_coding	ST7L
ENSG00000007384.15	1.54432	-0.488984	1.75321	-0.278908	0.780315		0	1.32235	1.09868	1.61922	0	0	1.44665	0	0	1.06751	1.34804	1.04007	2.55342	2.28616	2.83283	2.88493	5.28462	3.01323	ENSG00000007384	64285	protein_coding	RHBDF1
ENSG00000007392.17	30.9405	0.206819	0.301792	0.685302	0.493154	0.99894	32.0841	35.7035	32.9603	34.0037	41.1394	40.5879	39.0595	35.3436	28.2538	30.4241	26.5115	23.9217	28.726	22.8616	18.8855	33.8979	26.9515	25.6125	ENSG00000007392	55692	protein_coding	LUC7L
ENSG00000007545.16	3.47127	0.0254179	1.21283	0.0209575	0.98328	0.99894	0	3.96705	2.19735	1.61922	4.11394	0	8.67988	1.86019	7.53434	5.87131	0.898695	2.08015	2.55342	2.8577	2.83283	5.76986	2.11385	7.53308	ENSG00000007545	57585	protein_coding	CRAMP1
ENSG00000007866.22	0.333813	0	3.43253	0	1		0	0	0	0	0	0	1.44665	0	0	0	0	0	0.638356	0	1.88855	0	0.528462	1.50662	ENSG00000007866	7005	protein_coding	TEAD3
ENSG00000007923.16	1.11936	2.6302	1.79488	1.46539	0.142815		0	0	1.09868	0	2.74263	4.87054	1.44665	3.72038	0	0.533756	0.898695	0	0.638356	0	0	2.1637	0.528462	1.50662	ENSG00000007923	55735	protein_coding	DNAJC11
ENSG00000007944.15	15.8733	-0.0252763	0.528395	-0.047836	0.961847	0.99894	19.6645	13.2235	12.0854	11.3346	13.7131	19.4822	18.8064	26.0427	20.7194	12.2764	8.98695	30.1621	14.0438	13.1454	22.6626	5.76986	10.0408	13.5596	ENSG00000007944	29116	protein_coding	MYLIP
ENSG00000008018.9	28.8707	0.281392	0.330128	0.852373	0.394007	0.99894	24.8393	27.7694	24.1709	34.0037	34.2828	24.3527	33.2729	27.9029	24.4866	25.0865	17.0752	27.5619	35.7479	33.1493	31.1611	31.013	30.6508	33.1456	ENSG00000008018	5689	protein_coding	PSMB1
ENSG00000008056.14	0.136002	0	5.26765	0	1		0	0	0	0	0	0	0	0	0	0	1.34804	0	0	0.571539	0	0	0.528462	0	ENSG00000008056	6853	protein_coding	SYN1
ENSG00000008083.14	6.16553	0.145009	0.790537	0.183431	0.85446	0.99894	1.03497	9.25646	6.59206	4.85767	8.22788	4.87054	10.1265	16.7417	16.9523	1.06751	1.79739	5.7204	1.91507	5.14385	4.72138	5.76986	3.17077	3.01323	ENSG00000008083	3720	protein_coding	JARID2
ENSG00000008086.13	7.92262	0.229758	0.700193	0.328135	0.74281	0.99894	6.20983	5.28941	6.59206	9.71535	8.22788	3.24703	20.253	14.8815	9.41793	3.73629	4.04413	10.4007	9.57534	5.14385	4.72138	10.8185	5.81308	4.51985	ENSG00000008086	6792	protein_coding	CDKL5
ENSG00000008130.15	0.0761841	1.38226	5.26765	0.262405	0.793009		0	0	0	0	1.37131	0	0	0	0	0	0	0	0	0	0	0	0	0	ENSG00000008130	65220	protein_coding	NADK
ENSG00000008256.16	0.190453	1.38224	4.45534	0.310244	0.756376		0	0	0	1.61922	0	0	0	0	0	0	0.449347	0	0.638356	0	0	0.721232	0	0	ENSG00000008256	9265	protein_coding	CYTH3
ENSG00000008277.14	0.0288909	0	5.26765	0	1		0	0	0	0	0	0	0	0	0	0	0	0.520036	0	0	0	0	0	0	ENSG00000008277	53616	protein_coding	ADAM22
ENSG00000008282.9	0.762729	0.449562	1.98323	0.226682	0.820671		1.03497	0	1.09868	1.61922	1.37131	0	0	1.86019	1.88359	0.533756	1.34804	0	0	0	0.944277	0	0.528462	1.50662	ENSG00000008282	6856	protein_coding	SYPL1
ENSG00000008294.21	65.4764	0.139871	0.272387	0.513501	0.607601	0.99894	61.0633	52.8941	49.4405	56.6729	60.3378	63.3171	65.0991	107.891	60.2747	57.6456	61.1113	65.5246	61.2822	66.8701	53.8238	108.185	62.3585	64.7845	ENSG00000008294	9043	protein_coding	SPAG9
ENSG00000008300.17	0.0574984	-0.541216	5.26765	-0.102743	0.918167		1.03497	0	0	0	0	0	0	0	0	0	0	0	0	0	0	0	0	0	ENSG00000008300	1951	protein_coding	CELSR3
ENSG00000008405.12	0.143874	0	5.26765	0	1		0	0	0	0	0	0	1.44665	0	0	0	0	0	0	1.14308	0	0	0	0	ENSG00000008405	1407	protein_coding	CRY1
ENSG00000008441.18	391.806	0.110434	0.264068	0.418203	0.675799	0.99894	253.568	231.412	252.696	234.788	303.06	258.139	295.116	282.749	282.538	347.475	301.961	833.618	515.153	556.108	730.87	457.261	504.681	411.306	ENSG00000008441	4784	protein_coding	NFIX
ENSG00000008513.16	0.0400684	0	5.26765	0	1		0	0	0	0	0	0	0	0	0	0	0	0	0	0	0	0.721232	0	0	ENSG00000008513	6482	protein_coding	ST3GAL1
ENSG00000008838.20	0.0296531	0	5.26765	0	1		0	0	0	0	0	0	0	0	0	0.533756	0	0	0	0	0	0	0	0	ENSG00000008838	9862	protein_coding	MED24
ENSG00000008869.12	4.06791	0.541758	0.832933	0.650422	0.515419	0.99894	2.06994	6.61176	3.29603	8.09612	4.11394	4.87054	7.23323	7.44076	3.76717	1.60127	1.79739	2.08015	2.55342	2.8577	4.72138	6.49109	2.11385	1.50662	ENSG00000008869	54497	protein_coding	HEATR5B
ENSG00000008952.17	228.775	0.0958693	0.168547	0.568797	0.569494	0.99894	200.785	288.273	273.571	314.13	261.921	237.033	211.21	189.739	248.633	211.901	196.814	238.177	171.718	217.185	234.181	214.927	201.344	206.407	ENSG00000008952	7095	protein_coding	SEC62
ENSG00000008988.11	271.84	-0.0475405	0.148745	-0.319611	0.749263	0.99894	179.05	208.932	224.13	187.83	213.925	188.328	221.337	228.803	203.427	310.646	303.31	298.501	323.647	292.057	345.605	342.585	442.851	378.161	ENSG00000008988	6224	protein_coding	RPS20
ENSG00000009307.16	685.216	0.0393533	0.0987885	0.398359	0.690366	0.99894	802.103	806.634	803.133	817.708	843.358	816.628	701.623	766.399	702.577	643.709	626.84	530.957	594.948	576.112	633.61	568.331	513.136	586.074	ENSG00000009307	7812	protein_coding	CSDE1
ENSG00000009335.18	4.08147	0.0825459	0.922436	0.0894868	0.928695	0.99894	2.06994	1.32235	6.59206	1.61922	2.74263	6.49406	1.44665	1.86019	5.65076	5.87131	3.14543	4.16029	6.38356	5.71539	2.83283	4.32739	3.69923	7.53308	ENSG00000009335	9690	protein_coding	UBE3C
ENSG00000009413.16	32.6145	-0.0336383	0.387929	-0.0867124	0.9309	0.99894	37.259	35.7035	31.8616	24.2884	34.2828	43.8349	47.7393	39.064	33.9045	24.019	17.0752	47.8433	22.3425	34.8639	29.2726	38.2253	25.8946	19.586	ENSG00000009413	5980	protein_coding	REV3L
ENSG00000009724.17	0.147694	0.420554	5.26765	0.0798372	0.936367		1.03497	0	0	0	0	1.62351	0	0	0	0	0	0	0	0	0	0	0	0	ENSG00000009724	10747	protein_coding	MASP2
ENSG00000009780.16	30.9074	-0.29077	0.366526	-0.793312	0.427596	0.99894	36.224	21.1576	26.3683	30.7653	17.8271	21.1057	18.8064	35.3436	37.6717	27.2215	22.018	29.6421	33.8329	34.8639	29.2726	58.4198	39.6346	36.1588	ENSG00000009780	199870	protein_coding	FAM76A
ENSG00000009790.15	0.0296531	0	5.26765	0	1		0	0	0	0	0	0	0	0	0	0.533756	0	0	0	0	0	0	0	0	ENSG00000009790	80342	protein_coding	TRAF3IP3
ENSG00000009830.12	0.1329	1.38223	5.26765	0.2624	0.793013		0	0	0	0	1.37131	0	0	0	0	0	0.449347	0	0	0.571539	0	0	0	0	ENSG00000009830	29954	protein_coding	POMT2
ENSG00000009844.16	0.774937	0.420488	2.30362	0.182534	0.855164		0	0	1.09868	0	0	1.62351	1.44665	0	0	0	0	1.56011	1.27671	1.14308	0.944277	4.32739	0.528462	0	ENSG00000009844	51534	protein_coding	VTA1
ENSG00000009954.11	40.8175	0.0247527	0.299607	0.0826171	0.934156	0.99894	44.5038	33.0588	31.8616	38.8614	32.9115	40.5879	34.7195	40.9242	26.3702	37.3629	51.675	53.5637	52.3452	37.7216	50.9909	45.4376	39.6346	42.1853	ENSG00000009954	9031	protein_coding	BAZ1B
ENSG00000010017.13	15.7193	-0.262152	0.434128	-0.60386	0.545937	0.99894	16.5596	17.1906	26.3683	16.1922	19.1984	14.6116	14.4665	24.1825	15.0687	16.5464	13.9298	10.9208	17.2356	12.0023	13.2199	12.2609	7.92692	15.0662	ENSG00000010017	10048	protein_coding	RANBP9
ENSG00000010072.16	0.0901953	1.38226	5.26765	0.262405	0.793009		0	0	0	0	0	1.62351	0	0	0	0	0	0	0	0	0	0	0	0	ENSG00000010072	83932	protein_coding	SPRTN
ENSG00000010244.19	87.0057	-0.0763125	0.211532	-0.360762	0.718278	0.99894	82.7978	109.755	90.0915	89.0573	80.9075	97.4109	72.3323	89.2892	88.5285	67.2532	71.8956	80.6056	109.159	95.447	73.6536	76.4506	93.5377	97.9301	ENSG00000010244	7756	protein_coding	ZNF207
ENSG00000010256.11	0.328541	-0.54128	3.78754	-0.142911	0.886361		1.03497	0	0	0	0	0	0	3.72038	0	0	0	0.520036	0.638356	0	0	0	0	0	ENSG00000010256	7384	protein_coding	UQCRC1
ENSG00000010270.14	0.115601	0	5.26765	0	1		0	0	0	0	0	0	0	0	0	0	0	0	0.638356	0	0	1.44246	0	0	ENSG00000010270	83930	protein_coding	STARD3NL
ENSG00000010278.15	1.99868	-1.03023	1.65026	-0.624284	0.532441		1.03497	0	2.19735	0	1.37131	0	1.44665	1.86019	0	0.533756	3.14543	2.08015	3.19178	5.14385	1.88855	2.88493	3.17077	6.02647	ENSG00000010278	928	protein_coding	CD9
ENSG00000010292.13	0.0317522	0	5.26765	0	1		0	0	0	0	0	0	0	0	0	0	0	0	0	0.571539	0	0	0	0	ENSG00000010292	9918	protein_coding	NCAPD2
ENSG00000010322.16	0.358833	-0.541291	3.03717	-0.178222	0.858548		0	1.32235	0	0	0	0	0	0	1.88359	1.06751	0	0.520036	0	0	0.944277	0.721232	0	0	ENSG00000010322	11188	protein_coding	NISCH
ENSG00000010361.14	0.0400684	0	5.26765	0	1		0	0	0	0	0	0	0	0	0	0	0	0	0	0	0	0.721232	0	0	ENSG00000010361	80199	protein_coding	FUZ
ENSG00000010803.16	0.165327	0	4.13005	0	1		0	0	0	0	0	0	0	0	0	0.533756	0.449347	0.520036	0	0	0.944277	0	0.528462	0	ENSG00000010803	22955	protein_coding	SCMH1
ENSG00000010810.17	22.3729	-0.658651	0.489985	-1.34423	0.178875	0.99894	13.4546	29.0917	20.8749	12.9538	13.7131	12.9881	24.593	18.6019	5.65076	41.6329	39.0932	16.6412	24.8959	22.29	36.8268	20.9157	25.8946	22.5993	ENSG00000010810	2534	protein_coding	FYN
ENSG00000010818.10	26.9799	-0.0887519	0.405693	-0.218766	0.826832	0.99894	20.6994	21.1576	28.5656	24.2884	32.9115	8.11757	21.6997	24.1825	22.603	28.289	26.0622	33.2823	22.9808	30.2916	45.3253	41.1102	26.9515	27.1191	ENSG00000010818	3097	protein_coding	HIVEP2
ENSG00000011007.12	2.14763	-0.717462	1.14364	-0.627351	0.530429		5.17486	2.6447	2.19735	1.61922	1.37131	3.24703	2.89329	0	0	1.06751	2.24674	1.56011	3.19178	1.14308	1.88855	0.721232	3.17077	4.51985	ENSG00000011007	6924	protein_coding	ELOA
ENSG00000011009.11	0.105333	0	5.26765	0	1		0	0	0	0	0	0	1.44665	0	0	0	0.449347	0	0	0	0	0	0	0	ENSG00000011009	11313	protein_coding	LYPLA2
ENSG00000011028.14	0.217988	0	4.36016	0	1		0	0	0	0	0	0	0	0	0	0	0.898695	0	0.638356	0	0.944277	1.44246	0	0	ENSG00000011028	9902	protein_coding	MRC2
ENSG00000011105.14	0.543857	-1.3719	2.49124	-0.550689	0.581847		1.03497	0	1.09868	0	0	0	1.44665	0	0	0	0.449347	3.12022	0.638356	0	0.944277	0	1.05692	0	ENSG00000011105	10867	protein_coding	TSPAN9
ENSG00000011114.15	34.6817	-0.0312815	0.340857	-0.0917733	0.926878	0.99894	23.8044	42.3153	25.2696	21.0499	35.6542	30.8468	30.3796	37.2038	22.603	37.3629	34.5998	50.9636	36.3863	49.7239	47.2138	37.5041	32.7646	28.6257	ENSG00000011114	55727	protein_coding	BTBD7
ENSG00000011198.10	1.22898	-0.489391	1.56405	-0.3129	0.754356		1.03497	0	5.49339	1.61922	0	3.24703	4.33994	1.86019	1.88359	0	0.449347	0	0	0	0.944277	0.721232	0.528462	0	ENSG00000011198	51099	protein_coding	ABHD5
ENSG00000011243.18	14.5794	-0.387366	0.520838	-0.743735	0.457037	0.99894	28.9792	25.1247	16.4802	14.573	13.7131	25.9762	10.1265	20.4621	13.1851	10.6751	15.7272	8.32058	17.2356	6.28693	9.44277	15.8671	4.22769	6.02647	ENSG00000011243	26993	protein_coding	AKAP8L
ENSG00000011258.16	61.9268	-0.690963	0.256527	-2.69353	0.00706992	0.604123	87.9726	71.407	87.8942	56.6729	41.1394	56.823	53.5259	59.5261	69.6927	81.6646	55.7191	69.1648	66.389	47.4378	45.3253	59.8623	60.7731	43.6919	ENSG00000011258	54799	protein_coding	MBTD1
ENSG00000011260.14	1.69361	-0.399285	1.256	-0.317901	0.75056		1.03497	5.28941	2.19735	3.23845	0	3.24703	1.44665	0	1.88359	0.533756	2.69608	2.08015	1.91507	1.14308	0.944277	0.721232	2.11385	0	ENSG00000011260	51096	protein_coding	UTP18
ENSG00000011275.19	0.88804	1.2976	2.02576	0.640547	0.521817		0	1.32235	0	1.61922	1.37131	0	0	1.86019	3.76717	1.06751	0.449347	0	1.27671	0	0.944277	0.721232	1.58538	0	ENSG00000011275	54476	protein_coding	RNF216
ENSG00000011295.16	0.0499275	0	5.26765	0	1		0	0	0	0	0	0	0	0	0	0	0.898695	0	0	0	0	0	0	0	ENSG00000011295	54902	protein_coding	TTC19
ENSG00000011304.22	0.196032	2.24643	4.9937	0.449852	0.652817		0	0	0	0	1.37131	1.62351	0	0	0	0.533756	0	0	0	0	0	0	0	0	ENSG00000011304	5725	protein_coding	PTBP1
ENSG00000011332.19	1.46553	0.829562	1.44259	0.575049	0.565258		2.06994	1.32235	0	3.23845	2.74263	0	0	0	3.76717	1.60127	2.24674	1.04007	0.638356	1.14308	0	1.44246	2.11385	3.01323	ENSG00000011332	8193	protein_coding	DPF1
ENSG00000011405.13	6.12355	0.430547	0.764662	0.563055	0.573397	0.99894	3.10492	3.96705	5.49339	6.4769	4.11394	6.49406	0	3.72038	9.41793	6.93882	8.08825	5.7204	5.10685	8.00155	5.66566	12.9822	7.39846	7.53308	ENSG00000011405	5286	protein_coding	PIK3C2A
ENSG00000011426.11	2.07655	0.420485	1.88274	0.223337	0.823273		1.03497	0	0	0	1.37131	0	0	0	0	3.20253	4.04413	3.64025	5.10685	2.8577	1.88855	8.65478	1.05692	4.51985	ENSG00000011426	54443	protein_coding	ANLN
ENSG00000011451.21	10.6239	0.107253	0.562168	0.190785	0.848694	0.99894	14.4896	9.25646	4.39471	8.09612	10.9705	11.3646	10.1265	7.44076	3.76717	11.7426	10.335	13.5209	7.66027	15.4316	15.1084	12.2609	13.2115	12.0529	ENSG00000011451	58525	protein_coding	WIZ
ENSG00000011454.18	19.2216	-0.135506	0.464691	-0.291605	0.770589	0.99894	18.6295	15.8682	17.5788	11.3346	13.7131	22.7292	17.3598	20.4621	16.9523	14.9452	19.3219	27.0419	35.7479	17.1462	25.4955	14.4246	11.6262	25.6125	ENSG00000011454	23637	protein_coding	RABGAP1
ENSG00000011566.15	1.42332	-0.185772	1.58097	-0.117505	0.90646		0	1.32235	2.19735	1.61922	1.37131	0	2.89329	0	1.88359	3.20253	0.898695	1.04007	1.27671	1.71462	0.944277	2.1637	1.58538	1.50662	ENSG00000011566	8491	protein_coding	MAP4K3
ENSG00000011677.13	0.0249637	0	5.26765	0	1		0	0	0	0	0	0	0	0	0	0	0.449347	0	0	0	0	0	0	0	ENSG00000011677	2556	protein_coding	GABRA3
ENSG00000012171.20	0.0288909	0	5.26765	0	1		0	0	0	0	0	0	0	0	0	0	0	0.520036	0	0	0	0	0	0	ENSG00000012171	7869	protein_coding	SEMA3B
ENSG00000012174.12	1.45234	0.10972	1.34854	0.0813619	0.935154		3.10492	1.32235	1.09868	1.61922	2.74263	1.62351	0	0	1.88359	1.06751	1.34804	0	0.638356	3.42924	0.944277	0.721232	1.58538	3.01323	ENSG00000012174	51360	protein_coding	MBTPS2
ENSG00000012232.9	0.0967844	0	5.26765	0	1		0	0	0	0	0	0	0	0	0	0	0.449347	0	0	0.571539	0	0.721232	0	0	ENSG00000012232	2137	protein_coding	EXTL3
ENSG00000012660.14	37.2037	-0.0285969	0.317629	-0.0900326	0.928261	0.99894	43.4688	34.3811	34.059	55.0536	35.6542	19.4822	53.5259	59.5261	41.4389	33.0928	31.4543	29.122	37.663	32.0062	36.8268	31.7342	38.5777	22.5993	ENSG00000012660	60481	protein_coding	ELOVL5
ENSG00000012822.16	0.791876	-1.94166	2.29992	-0.844231	0.39854		2.06994	0	1.09868	0	0	0	0	1.86019	7.53434	0	0.449347	0.520036	0	0	0	0.721232	0	0	ENSG00000012822	57658	protein_coding	CALCOCO1
ENSG00000012963.15	3.82741	-1.23886	1.1133	-1.11279	0.265799	0.99894	5.17486	9.25646	0	1.61922	4.11394	0	0	5.58057	3.76717	5.33756	7.63891	5.20036	0.638356	2.28616	3.77711	4.32739	2.64231	7.53308	ENSG00000012963	55148	protein_coding	UBR7
ENSG00000012983.11	8.83037	-0.70261	0.611239	-1.14948	0.250356	0.99894	8.27978	14.5459	12.0854	9.71535	9.5992	1.62351	8.67988	11.1611	9.41793	7.47258	7.18956	6.76047	8.93699	12.0023	7.55421	12.9822	7.92692	3.01323	ENSG00000012983	11183	protein_coding	MAP4K5
ENSG00000013016.16	0.190953	0	5.08742	0	1		0	0	0	0	0	0	0	1.86019	0	0	0	0.520036	0	0	0	0	1.05692	0	ENSG00000013016	30845	protein_coding	EHD3
ENSG00000013275.8	20.3745	-0.512475	0.408115	-1.25571	0.20922	0.99894	21.7344	30.4141	34.059	32.3845	12.3418	16.2351	27.4863	22.3223	16.9523	23.4852	22.018	14.041	13.4055	16.5746	14.1642	14.4246	21.1385	13.5596	ENSG00000013275	5704	protein_coding	PSMC4
ENSG00000013306.16	0.597775	-1.08231	2.2531	-0.480365	0.630968		0	1.32235	2.19735	1.61922	0	0	2.89329	0	0	0.533756	0	0	0	0	0.944277	0.721232	0.528462	0	ENSG00000013306	51629	protein_coding	SLC25A39
ENSG00000013364.19	0.854043	0.35369	2.0549	0.17212	0.863343		0	2.6447	0	3.23845	0	0	1.44665	1.86019	0	0	0.449347	1.04007	0	0	0.944277	2.1637	1.58538	0	ENSG00000013364	9961	protein_coding	MVP
ENSG00000013374.16	2.8123	1.66834	1.25197	1.33258	0.18267		2.06994	0	1.09868	3.23845	4.11394	3.24703	2.89329	9.30095	0	3.20253	2.24674	3.64025	0	2.28616	0.944277	2.1637	2.64231	7.53308	ENSG00000013374	51667	protein_coding	NUB1
ENSG00000013375.16	0.218493	1.38224	4.28225	0.322783	0.746859		0	0	0	1.61922	0	0	0	0	0	0	0.449347	0	0	1.14308	0	0.721232	0	0	ENSG00000013375	5238	protein_coding	PGM3
ENSG00000013441.16	5.9	0.306022	0.701354	0.43633	0.662597	0.99894	5.17486	6.61176	10.9868	8.09612	2.74263	17.8587	5.78659	11.1611	1.88359	3.73629	5.84152	5.20036	3.19178	2.8577	5.66566	2.1637	4.22769	3.01323	ENSG00000013441	1195	protein_coding	CLK1
ENSG00000013503.10	2.06727	0.192334	1.17896	0.163138	0.870409		2.06994	1.32235	3.29603	3.23845	1.37131	3.24703	1.44665	0	0	1.60127	1.34804	3.12022	1.27671	1.14308	6.60994	1.44246	3.17077	1.50662	ENSG00000013503	55703	protein_coding	POLR3B
ENSG00000013619.14	0.142417	1.38224	5.26765	0.262403	0.793011		0	0	0	1.61922	0	0	0	0	0	0	0	0	0	0	0.944277	0	0	0	ENSG00000013619	10046	protein_coding	MAMLD1
ENSG00000014123.10	2.58559	-1.30778	1.17407	-1.11389	0.265327		3.10492	1.32235	6.59206	0	2.74263	1.62351	2.89329	0	0	2.13502	1.79739	2.60018	2.55342	3.42924	4.72138	2.88493	2.11385	6.02647	ENSG00000014123	23376	protein_coding	UFL1
ENSG00000014641.21	8.14002	-0.164658	0.636973	-0.258501	0.79602	0.99894	7.2448	15.8682	13.1841	12.9538	10.9705	8.11757	20.253	22.3223	13.1851	2.66878	0.449347	3.64025	3.19178	2.8577	0.944277	0	2.64231	6.02647	ENSG00000014641	4190	protein_coding	MDH1
ENSG00000014824.14	2.24677	0.0940758	1.20291	0.0782072	0.937663		1.03497	3.96705	1.09868	4.85767	0	1.62351	2.89329	3.72038	3.76717	2.66878	1.34804	2.08015	1.27671	2.28616	0	2.1637	2.64231	3.01323	ENSG00000014824	10463	protein_coding	SLC30A9
ENSG00000015153.15	13.6181	0.142735	0.501097	0.284844	0.775764	0.99894	16.5596	10.5788	17.5788	21.0499	23.3123	4.87054	13.0198	27.9029	9.41793	11.2089	14.8285	12.4809	6.38356	10.8592	12.2756	10.0972	12.1546	10.5463	ENSG00000015153	10138	protein_coding	YAF2
ENSG00000015171.20	59.3682	-0.116559	0.276301	-0.421854	0.673132	0.99894	44.5038	56.8611	64.822	64.769	32.9115	56.823	70.8857	48.365	75.3434	57.1118	54.371	60.3242	57.4521	57.7255	74.5979	74.2869	49.6754	67.7978	ENSG00000015171	10771	protein_coding	ZMYND11
ENSG00000015676.18	5.84948	1.15387	0.777191	1.48467	0.137631	0.983675	2.06994	1.32235	6.59206	6.4769	10.9705	4.87054	4.33994	3.72038	9.41793	7.47258	4.04413	9.36065	5.10685	6.28693	9.44277	5.04862	4.22769	4.51985	ENSG00000015676	23386	protein_coding	NUDCD3
ENSG00000016082.15	0.238646	0	5.26765	0	1		0	0	0	0	0	0	0	0	3.76717	0	0	0	0	0	0	0	0.528462	0	ENSG00000016082	3670	protein_coding	ISL1
ENSG00000016864.18	0.343723	-0.541295	2.8058	-0.19292	0.847021		0	0	1.09868	0	0	0	0	0	0	0.533756	0.898695	1.04007	0	1.14308	0.944277	0	0.528462	0	ENSG00000016864	55830	protein_coding	GLT8D1
ENSG00000017260.20	1.19707	2.96178	1.90751	1.55269	0.120497		0	1.32235	0	3.23845	0	6.49406	0	1.86019	0	1.06751	2.69608	1.04007	0	1.71462	0	0	2.11385	0	ENSG00000017260	27032	protein_coding	ATP2C1
ENSG00000017427.17	0.125466	0	5.12546	0	1		0	0	0	0	0	0	0	0	0	0	0	0.520036	0.638356	0.571539	0	0	0.528462	0	ENSG00000017427	3479	protein_coding	IGF1
ENSG00000017797.13	68.1946	0.187096	0.227136	0.823719	0.410099	0.99894	49.6787	67.4399	63.7233	64.769	69.937	69.8111	52.0793	61.3863	41.4389	68.3207	85.8254	78.0055	61.2822	75.4432	72.7093	80.0568	78.2123	87.3838	ENSG00000017797	10928	protein_coding	RALBP1
ENSG00000018189.13	5.95838	-0.0511019	0.722854	-0.0706946	0.943641	0.99894	8.27978	5.28941	6.59206	6.4769	9.5992	3.24703	7.23323	9.30095	5.65076	4.27004	2.24674	6.76047	5.10685	4.00077	5.66566	10.8185	3.69923	3.01323	ENSG00000018189	22902	protein_coding	RUFY3
ENSG00000018408.15	0.754802	-0.482319	1.93984	-0.248639	0.80364		1.03497	0	3.29603	0	0	3.24703	0	0	0	1.60127	0.449347	0.520036	0.638356	0.571539	0	0.721232	0	1.50662	ENSG00000018408	25937	protein_coding	WWTR1
ENSG00000018510.17	5.95381	-0.36427	0.828735	-0.439549	0.660264	0.99894	4.13989	3.96705	5.49339	3.23845	5.48525	1.62351	4.33994	11.1611	7.53434	4.8038	4.49347	6.76047	5.10685	5.71539	8.49849	11.5397	4.22769	9.0397	ENSG00000018510	8540	protein_coding	AGPS
ENSG00000018607.7	0.103344	0	5.26765	0	1		0	0	0	0	0	0	0	1.86019	0	0	0	0	0	0	0	0	0	0	ENSG00000018607		transcribed_unprocessed_pseudogene	ZNF285CP
ENSG00000018610.15	0.991667	1.30055	1.88751	0.689031	0.490804		0	1.32235	0	1.61922	1.37131	0	0	1.86019	0	0.533756	0.449347	0	1.91507	1.71462	0.944277	1.44246	3.17077	1.50662	ENSG00000018610	63932	protein_coding	STEEP1
ENSG00000018625.15	0.0761841	1.38226	5.26765	0.262405	0.793009		0	0	0	0	1.37131	0	0	0	0	0	0	0	0	0	0	0	0	0	ENSG00000018625	477	protein_coding	ATP1A2
ENSG00000018699.13	0.38574	2.33872	2.89121	0.808904	0.41857		0	0	0	1.61922	0	1.62351	0	0	0	0	0	0	0	0	0.944277	0.721232	0.528462	1.50662	ENSG00000018699	55622	protein_coding	TTC27
ENSG00000019144.19	0.0803692	0	5.26765	0	1		0	0	0	0	0	0	1.44665	0	0	0	0	0	0	0	0	0	0	0	ENSG00000019144	23187	protein_coding	PHLDB1
ENSG00000019485.13	0.0837009	0	5.26765	0	1		0	0	0	0	0	0	0	0	0	0	0	0	0	0	0	0	0	1.50662	ENSG00000019485	56981	protein_coding	PRDM11
ENSG00000019549.13	0.991238	1.38227	2.00492	0.689442	0.490545		0	0	0	0	0	1.62351	1.44665	0	0	0.533756	2.24674	1.04007	0.638356	0.571539	0.944277	2.1637	2.11385	4.51985	ENSG00000019549	6591	protein_coding	SNAI2
ENSG00000019991.18	2.91006	-2.0111	1.58022	-1.27267	0.203135		2.06994	1.32235	0	0	0	0	5.78659	5.58057	0	3.20253	3.14543	2.08015	4.46849	4.57231	4.72138	7.21232	3.69923	4.51985	ENSG00000019991	3082	protein_coding	HGF
ENSG00000019995.6	5.08514	1.12767	0.758768	1.48619	0.137229	0.982872	4.13989	6.61176	2.19735	9.71535	6.85657	11.3646	2.89329	5.58057	5.65076	2.13502	3.59478	5.7204	1.91507	6.28693	1.88855	7.21232	4.75615	3.01323	ENSG00000019995	54764	protein_coding	ZRANB1
ENSG00000020129.16	8.66521	-0.30113	0.569778	-0.528503	0.59715	0.99894	13.4546	6.61176	13.1841	9.71535	10.9705	6.49406	14.4665	7.44076	5.65076	6.93882	6.29086	5.7204	10.8521	8.00155	6.60994	7.21232	5.81308	10.5463	ENSG00000020129	23154	protein_coding	NCDN
ENSG00000020181.18	0.0871408	0	5.26765	0	1		0	0	0	0	0	0	0	0	0	0	0	1.04007	0	0	0	0	0.528462	0	ENSG00000020181	25960	protein_coding	ADGRA2
ENSG00000020426.11	13.4698	1.3783	0.538281	2.56055	0.0104507	0.617462	8.27978	5.28941	8.78942	16.1922	27.4263	14.6116	11.5732	24.1825	11.3015	13.8776	16.1765	14.561	17.874	9.71617	9.44277	12.2609	16.3823	4.51985	ENSG00000020426	4331	protein_coding	MNAT1
ENSG00000020577.14	82.2341	0.347803	0.257799	1.34913	0.177297	0.99894	38.294	40.9929	47.2431	66.3882	46.6247	48.7054	66.5457	61.3863	77.227	97.1435	88.0721	120.648	85.5397	108.021	110.48	110.349	118.904	147.648	ENSG00000020577	23034	protein_coding	SAMD4A
ENSG00000020922.13	0.157103	0	5.26765	0	1		0	0	0	0	0	0	0	0	1.88359	0	0	0	0	0	0.944277	0	0	0	ENSG00000020922	4361	protein_coding	MRE11
ENSG00000021355.13	0.0886652	0	5.26765	0	1		0	0	0	0	0	0	0	0	0	1.06751	0	0	0	0	0	0	0.528462	0	ENSG00000021355	1992	protein_coding	SERPINB1
ENSG00000021574.13	2.18163	-0.628048	1.27177	-0.493836	0.621422		1.03497	5.28941	1.09868	1.61922	1.37131	1.62351	1.44665	5.58057	3.76717	1.60127	1.79739	1.56011	1.27671	0	2.83283	2.1637	3.69923	1.50662	ENSG00000021574	6683	protein_coding	SPAST
ENSG00000021776.11	0.778795	2.3213	2.21033	1.0502	0.293626		0	0	0	3.23845	0	0	0	0	0	1.60127	0.449347	2.60018	1.91507	1.71462	0	1.44246	1.05692	0	ENSG00000021776	9716	protein_coding	AQR
ENSG00000022267.19	0.0354642	0	5.26765	0	1		0	0	0	0	0	0	0	0	0	0	0	0	0.638356	0	0	0	0	0	ENSG00000022267	2273	protein_coding	FHL1
ENSG00000022277.13	21.2764	0.802673	0.378602	2.1201	0.033998	0.833294	18.6295	23.8023	16.4802	25.9076	38.3968	37.3408	26.0396	20.4621	26.3702	18.1477	20.67	22.8816	12.1288	8.57309	19.8298	20.9157	15.8538	10.5463	ENSG00000022277	51507	protein_coding	RTF2
ENSG00000022567.10	0.205776	-1.38195	5.23899	-0.263782	0.791948		0	0	2.19735	0	0	0	0	0	0	0	0	0	0	0	0	0	0	1.50662	ENSG00000022567	57210	protein_coding	SLC45A4
ENSG00000022840.16	41.6345	-0.233818	0.270571	-0.864163	0.387498	0.99894	52.7836	50.2494	65.9206	53.4344	43.882	47.0819	26.0396	31.6232	32.021	38.9642	39.0932	35.3625	37.0247	46.8662	50.0467	27.4068	26.4231	45.1985	ENSG00000022840	9921	protein_coding	RNF10
ENSG00000023041.11	0.144724	0	5.26765	0	1		0	0	0	0	0	0	1.44665	0	0	0	0	0.520036	0.638356	0	0	0	0	0	ENSG00000023041	64429	protein_coding	ZDHHC6
ENSG00000023171.18	63.5601	0.15625	0.219394	0.71219	0.476347	0.99894	111.777	107.11	93.3876	119.823	120.676	107.152	128.752	143.235	109.248	13.8776	14.3791	18.7213	12.7671	5.71539	12.2756	5.04862	11.0977	9.0397	ENSG00000023171	57476	protein_coding	GRAMD1B
ENSG00000023228.14	3.6485	1.53273	1.01885	1.50437	0.132485	0.982872	0	3.96705	3.29603	11.3346	2.74263	6.49406	5.78659	5.58057	1.88359	1.60127	5.39217	1.56011	1.91507	2.8577	0	2.88493	6.87	1.50662	ENSG00000023228	4719	protein_coding	NDUFS1
ENSG00000023287.13	35.3017	0.0911976	0.302716	0.301265	0.763212	0.99894	28.9792	43.6376	41.7497	48.5767	37.0255	35.7173	27.4863	44.6446	37.6717	28.289	26.0622	37.9627	33.8329	27.4339	27.384	36.0616	32.2362	40.6787	ENSG00000023287	9821	protein_coding	RB1CC1
ENSG00000023318.8	16.4132	0.506356	0.431082	1.17461	0.240149	0.99894	13.4546	13.2235	18.6775	24.2884	16.4558	24.3527	15.9131	11.1611	18.8359	18.1477	9.4363	9.88069	21.7041	18.8608	15.1084	12.9822	16.3823	16.5728	ENSG00000023318	23071	protein_coding	ERP44
ENSG00000023330.15	4.85443	0.289639	0.850312	0.340626	0.733385	0.99894	4.13989	7.93411	2.19735	9.71535	2.74263	4.87054	14.4665	11.1611	11.3015	4.8038	0.449347	2.60018	0	1.14308	0	2.1637	3.17077	4.51985	ENSG00000023330	211	protein_coding	ALAS1
ENSG00000023445.16	0.0317522	0	5.26765	0	1		0	0	0	0	0	0	0	0	0	0	0	0	0	0.571539	0	0	0	0	ENSG00000023445	330	protein_coding	BIRC3
ENSG00000023516.9	0.752056	0.42049	2.17634	0.19321	0.846795		0	1.32235	0	1.61922	0	0	0	1.86019	0	1.06751	0.898695	0.520036	1.27671	1.14308	0.944277	2.88493	0	0	ENSG00000023516	11215	protein_coding	AKAP11
ENSG00000023572.10	4.83414	-0.0287872	0.816868	-0.035241	0.971888	0.99894	3.10492	3.96705	5.49339	6.4769	2.74263	3.24703	2.89329	3.72038	0	4.8038	7.63891	5.7204	4.46849	5.71539	8.49849	7.21232	5.28462	6.02647	ENSG00000023572	51022	protein_coding	GLRX2
ENSG00000023608.5	0.241594	0	3.69982	0	1		0	0	0	0	0	0	1.44665	0	0	0.533756	0	0.520036	1.27671	0.571539	0	0	0	0	ENSG00000023608	6617	protein_coding	SNAPC1
ENSG00000023734.11	0.29355	0	3.95183	0	1		0	0	0	0	0	0	0	0	0	0.533756	0	0	1.91507	0	0	0.721232	2.11385	0	ENSG00000023734	11171	protein_coding	STRAP
ENSG00000023902.14	1.18707	-0.541305	1.9992	-0.270761	0.786575		0	0	1.09868	0	0	0	0	0	0	1.60127	2.69608	1.04007	5.10685	1.14308	2.83283	0.721232	2.11385	3.01323	ENSG00000023902	51177	protein_coding	PLEKHO1
ENSG00000023909.10	1.96888	0.803801	1.43602	0.559743	0.575655		1.03497	0	3.29603	3.23845	1.37131	3.24703	0	0	11.3015	0.533756	2.24674	0.520036	3.19178	2.28616	0.944277	0.721232	0	1.50662	ENSG00000023909	2730	protein_coding	GCLM
ENSG00000024048.11	2.16763	1.65932	1.2977	1.27866	0.201017		1.03497	2.6447	0	8.09612	0	3.24703	0	3.72038	1.88359	2.13502	3.14543	1.04007	0.638356	2.28616	2.83283	2.1637	2.64231	1.50662	ENSG00000024048	23304	protein_coding	UBR2
ENSG00000024526.17	0.0718206	0	5.26765	0	1		0	0	0	0	0	0	0	0	0	0	0	0	0	0.571539	0	0.721232	0	0	ENSG00000024526	55635	protein_coding	DEPDC1
ENSG00000024862.18	0.029359	0	5.26765	0	1		0	0	0	0	0	0	0	0	0	0	0	0	0	0	0	0	0.528462	0	ENSG00000024862	25901	protein_coding	CCDC28A
ENSG00000025156.13	2.47694	0.980517	1.08083	0.907189	0.364307		4.13989	1.32235	1.09868	1.61922	9.5992	1.62351	5.78659	1.86019	5.65076	2.13502	0.898695	2.08015	1.27671	1.71462	0.944277	0.721232	2.11385	0	ENSG00000025156	3298	protein_coding	HSF2
ENSG00000025293.17	10.2165	-0.025741	0.525438	-0.0489897	0.960927	0.99894	14.4896	6.61176	10.9868	8.09612	10.9705	12.9881	10.1265	7.44076	13.1851	10.1414	9.4363	9.88069	8.93699	8.57309	9.44277	7.93355	11.0977	13.5596	ENSG00000025293	51230	protein_coding	PHF20
ENSG00000025770.19	0.203532	0	4.46205	0	1		0	0	0	0	0	0	0	0	0	0.533756	0	0.520036	0	0	1.88855	0.721232	0	0	ENSG00000025770	29781	protein_coding	NCAPH2
ENSG00000025772.8	0.183706	-0.541257	5.19592	-0.10417	0.917035		0	1.32235	0	0	0	0	0	0	0	0	0	1.04007	0	0	0.944277	0	0	0	ENSG00000025772	10953	protein_coding	TOMM34
ENSG00000025796.14	11.6283	0.486173	0.515527	0.943059	0.345651	0.99894	11.3847	11.9012	9.88809	14.573	9.5992	22.7292	20.253	13.0213	13.1851	12.8101	11.2337	7.80055	7.02192	9.71617	4.72138	10.0972	5.81308	13.5596	ENSG00000025796	11231	protein_coding	SEC63
ENSG00000025800.14	1.02277	-1.7732	1.78161	-0.995279	0.319601		2.06994	1.32235	2.19735	0	1.37131	0	1.44665	3.72038	0	1.60127	0	0	1.91507	0.571539	0.944277	0.721232	0.528462	0	ENSG00000025800	23633	protein_coding	KPNA6
ENSG00000026025.16	187.937	-0.302816	0.200707	-1.50875	0.131363	0.982872	122.127	137.525	130.743	95.5342	109.705	110.399	183.724	189.739	148.803	176.673	170.752	251.698	232.362	255.478	203.02	325.997	297.524	241.059	ENSG00000026025	7431	protein_coding	VIM
ENSG00000026508.20	0.193491	0	5.09469	0	1		0	0	0	0	0	0	0	0	0	0.533756	0	0	0	0	0	1.44246	0	1.50662	ENSG00000026508	960	protein_coding	CD44
ENSG00000026652.15	0.0524598	0	5.26765	0	1		0	0	0	0	0	0	0	0	0	0	0	0	0	0	0.944277	0	0	0	ENSG00000026652	56895	protein_coding	AGPAT4
ENSG00000028116.18	0.0354642	0	5.26765	0	1		0	0	0	0	0	0	0	0	0	0	0	0	0.638356	0	0	0	0	0	ENSG00000028116	7444	protein_coding	VRK2
ENSG00000028137.19	0.0249637	0	5.26765	0	1		0	0	0	0	0	0	0	0	0	0	0.449347	0	0	0	0	0	0	0	ENSG00000028137	7133	protein_coding	TNFRSF1B
ENSG00000028203.18	0.0839758	0	5.26765	0	1		0	0	0	0	0	0	0	0	0	0.533756	0.449347	0	0	0	0	0	0.528462	0	ENSG00000028203	55591	protein_coding	VEZT
ENSG00000028277.21	0.084212	0	5.26765	0	1		0	0	0	0	0	0	0	0	0	0	0	0	0	0.571539	0.944277	0	0	0	ENSG00000028277	5452	protein_coding	POU2F2
ENSG00000028528.15	122.858	-0.0990475	0.197663	-0.501092	0.616307	0.99894	125.232	137.525	123.052	134.396	130.275	94.1638	162.024	124.633	145.036	107.285	93.4643	133.649	96.3918	126.31	108.592	109.627	124.188	135.596	ENSG00000028528	6642	protein_coding	SNX1
ENSG00000028839.10	23.4587	0.0520925	0.356098	0.146287	0.883695	0.99894	44.5038	26.447	36.2563	32.3845	47.996	30.8468	10.1265	14.8815	16.9523	24.5528	21.1193	13.5209	25.5342	15.4316	15.1084	15.1459	16.3823	15.0662	ENSG00000028839	9519	protein_coding	TBPL1
ENSG00000029363.17	78.7465	-0.0884044	0.221523	-0.399076	0.689837	0.99894	73.483	91.2423	85.6968	74.4843	68.5657	92.5403	47.7393	72.5474	84.7614	70.4557	74.1423	82.1657	86.1781	81.1586	69.8765	101.694	80.8546	79.8507	ENSG00000029363	9774	protein_coding	BCLAF1
ENSG00000029364.12	2.61977	0.693043	1.03736	0.668083	0.504081		4.13989	0	2.19735	4.85767	2.74263	3.24703	1.44665	3.72038	1.88359	2.66878	1.79739	1.56011	1.91507	3.42924	1.88855	1.44246	3.69923	4.51985	ENSG00000029364	55334	protein_coding	SLC39A9
ENSG00000029534.21	1.57638	-2.37733	1.69548	-1.40216	0.160867		3.10492	0	1.09868	0	0	0	0	0	3.76717	1.06751	4.04413	1.56011	0.638356	2.8577	1.88855	2.1637	3.17077	3.01323	ENSG00000029534	286	protein_coding	ANK1
ENSG00000029639.11	0.0761841	1.38226	5.26765	0.262405	0.793009		0	0	0	0	1.37131	0	0	0	0	0	0	0	0	0	0	0	0	0	ENSG00000029639	51106	protein_coding	TFB1M
ENSG00000029725.17	56.7545	0.254403	0.273322	0.930782	0.351966	0.99894	51.7486	51.5717	42.8484	50.196	58.9665	64.9406	66.5457	65.1067	52.7404	58.1794	84.9267	46.2832	52.9836	50.867	61.378	62.7472	52.8462	46.7051	ENSG00000029725	9135	protein_coding	RABEP1
ENSG00000029993.15	2.35069	0.585281	1.21867	0.480261	0.631042		3.10492	1.32235	3.29603	0	8.22788	3.24703	4.33994	3.72038	7.53434	0	0.449347	1.56011	0.638356	3.42924	0	1.44246	0	0	ENSG00000029993	3149	protein_coding	HMGB3
ENSG00000030066.13	0.590133	-0.541302	2.37775	-0.227653	0.819916		1.03497	0	0	0	0	0	1.44665	0	0	0.533756	1.34804	0.520036	0.638356	1.14308	0.944277	0	0	3.01323	ENSG00000030066	23279	protein_coding	NUP160
ENSG00000030419.16	1.67785	1.2445	1.36967	0.908615	0.363553		3.10492	1.32235	0	0	4.11394	6.49406	4.33994	0	0	1.60127	2.24674	2.60018	1.27671	0.571539	0.944277	0	1.58538	0	ENSG00000030419	22807	protein_coding	IKZF2
ENSG00000031003.10	3.88566	-1.07682	1.54337	-0.697705	0.485362	0.99894	0	2.6447	1.09868	1.61922	0	0	4.33994	3.72038	1.88359	10.6751	4.49347	6.24044	4.46849	4.57231	7.55421	5.76986	6.34154	4.51985	ENSG00000031003	51306	protein_coding	FAM13B
ENSG00000031081.11	0.32397	0	3.79057	0	1		0	0	0	0	0	0	0	0	0	0	0	1.04007	0	0	0	0.721232	1.05692	3.01323	ENSG00000031081	57514	protein_coding	ARHGAP31
ENSG00000031698.13	131.029	0.049318	0.217931	0.226301	0.820968	0.99894	123.162	157.36	134.039	145.73	131.646	150.987	141.771	126.493	97.9465	174.538	155.025	96.2067	123.203	129.739	144.474	126.216	93.0092	106.97	ENSG00000031698	6301	protein_coding	SARS1
ENSG00000032219.19	28.8109	-0.101114	0.371089	-0.272478	0.785254	0.99894	33.1191	22.48	26.3683	25.9076	19.1984	32.4703	24.593	26.0427	43.3225	18.6814	19.7713	36.4025	27.4493	25.7193	33.0497	32.4554	35.4069	36.1588	ENSG00000032219	5926	protein_coding	ARID4A
ENSG00000032742.18	0.707121	-2.02528	2.30782	-0.877573	0.380175		1.03497	1.32235	1.09868	0	0	0	0	0	0	0	0.898695	1.04007	0	0	3.77711	1.44246	2.11385	0	ENSG00000032742	8100	protein_coding	IFT88
ENSG00000033030.15	2.5557	2.2681	1.4202	1.59704	0.110258		1.03497	1.32235	0	6.4769	0	4.87054	4.33994	1.86019	0	3.20253	4.04413	0.520036	1.91507	5.71539	1.88855	3.60616	3.69923	1.50662	ENSG00000033030	55596	protein_coding	ZCCHC8
ENSG00000033100.16	0.0803692	0	5.26765	0	1		0	0	0	0	0	0	1.44665	0	0	0	0	0	0	0	0	0	0	0	ENSG00000033100	54480	protein_coding	CHPF2
ENSG00000033122.21	0.0574984	-0.541216	5.26765	-0.102743	0.918167		1.03497	0	0	0	0	0	0	0	0	0	0	0	0	0	0	0	0	0	ENSG00000033122	57554	protein_coding	LRRC7
ENSG00000033170.17	5.62336	-0.301621	0.84227	-0.358105	0.720265	0.99894	4.13989	7.93411	3.29603	3.23845	4.11394	4.87054	7.23323	7.44076	5.65076	2.13502	4.04413	8.84062	1.91507	8.57309	5.66566	5.76986	5.81308	10.5463	ENSG00000033170	2530	protein_coding	FUT8
ENSG00000033178.13	17.9765	0.364286	0.465034	0.783353	0.43342	0.99894	11.3847	11.9012	13.1841	9.71535	21.941	14.6116	17.3598	16.7417	16.9523	24.5528	34.1504	17.1612	28.726	26.8623	19.8298	12.2609	12.6831	13.5596	ENSG00000033178	55236	protein_coding	UBA6
ENSG00000033327.13	0.163421	0.420554	5.26765	0.0798372	0.936367		0	1.32235	0	1.61922	0	0	0	0	0	0	0	0	0	0	0	0	0	0	ENSG00000033327	9846	protein_coding	GAB2
ENSG00000033627.17	1.34508	-0.328163	1.42257	-0.230683	0.817561		1.03497	3.96705	1.09868	0	0	4.87054	0	0	1.88359	1.06751	0.449347	1.04007	1.27671	0.571539	1.88855	1.44246	2.11385	1.50662	ENSG00000033627	535	protein_coding	ATP6V0A1
ENSG00000033800.14	6.05424	-0.476221	0.717718	-0.663521	0.506997	0.99894	5.17486	9.25646	8.78942	3.23845	9.5992	3.24703	11.5732	5.58057	3.76717	3.73629	5.84152	8.84062	5.10685	4.00077	4.72138	3.60616	6.87	6.02647	ENSG00000033800	8554	protein_coding	PIAS1
ENSG00000033867.16	35.9961	0.130289	0.312551	0.416855	0.676784	0.99894	46.5737	31.7364	23.0722	32.3845	37.0255	42.2114	36.1662	44.6446	52.7404	38.4304	35.9478	29.6421	40.2164	29.1485	30.2169	33.8979	32.2362	31.639	ENSG00000033867	9497	protein_coding	SLC4A7
ENSG00000034510.6	48.4453	0.0995885	0.302891	0.328793	0.742312	0.99894	27.9442	31.7364	28.5656	22.6691	41.1394	29.2233	24.593	33.4834	32.021	62.9832	60.6619	67.6047	69.5808	67.4416	67.0437	60.5835	82.9685	61.7713	ENSG00000034510	9168	protein_coding	TMSB10
ENSG00000034677.13	9.27343	-0.0234229	0.636163	-0.036819	0.970629	0.99894	5.17486	10.5788	7.69074	6.4769	10.9705	4.87054	13.0198	14.8815	11.3015	12.2764	5.84152	6.24044	5.74521	10.8592	6.60994	15.1459	13.2115	6.02647	ENSG00000034677	25897	protein_coding	RNF19A
ENSG00000034693.15	1.09296	-0.577019	1.77814	-0.324508	0.745554		1.03497	2.6447	1.09868	0	0	3.24703	0	1.86019	3.76717	1.60127	0.898695	0	0	0.571539	0	1.44246	0	1.50662	ENSG00000034693	8504	protein_coding	PEX3
ENSG00000034713.8	100.521	0.23579	0.194336	1.21331	0.22501	0.99894	108.672	113.722	112.065	129.538	138.503	125.011	133.091	107.891	129.967	81.1309	62.4593	99.3269	89.3699	76.0147	93.4834	65.6321	68.1715	75.3308	ENSG00000034713	11345	protein_coding	GABARAPL2
ENSG00000035115.22	0.282543	0	3.16516	0	1		0	0	0	0	0	0	0	0	1.88359	0.533756	0.898695	0.520036	0	0	0	0.721232	0.528462	0	ENSG00000035115	26751	protein_coding	SH3YL1
ENSG00000035141.8	1.0058	-1.96946	2.07402	-0.94959	0.342321		4.13989	0	2.19735	0	0	1.62351	0	1.86019	0	0.533756	0.449347	0	0.638356	0	3.77711	2.88493	0	0	ENSG00000035141	84908	protein_coding	FAM136A
ENSG00000035403.18	5.08419	-3.29315	1.4314	-2.30065	0.0214113	0.792731	0	6.61176	2.19735	0	0	0	0	7.44076	7.53434	4.27004	3.14543	4.16029	10.2137	5.71539	4.72138	13.7034	14.2685	7.53308	ENSG00000035403	7414	protein_coding	VCL
ENSG00000035681.9	0.0296531	0	5.26765	0	1		0	0	0	0	0	0	0	0	0	0.533756	0	0	0	0	0	0	0	0	ENSG00000035681	8439	protein_coding	NSMAF
ENSG00000035687.10	13.7945	-0.319225	0.514798	-0.620098	0.535193	0.99894	8.27978	14.5459	17.5788	12.9538	9.5992	9.74109	8.67988	14.8815	7.53434	14.4114	21.1193	11.4408	19.1507	12.5739	12.2756	21.637	15.3254	16.5728	ENSG00000035687	159	protein_coding	ADSS2
ENSG00000035862.12	4.54674	-0.733682	0.983567	-0.745939	0.455704	0.99894	4.13989	2.6447	3.29603	3.23845	1.37131	1.62351	2.89329	1.86019	1.88359	6.93882	4.49347	7.28051	9.57534	9.71617	7.55421	3.60616	3.69923	6.02647	ENSG00000035862	7077	protein_coding	TIMP2
ENSG00000035928.16	2.01664	0.640837	1.18861	0.539146	0.589786		2.06994	2.6447	1.09868	0	5.48525	3.24703	2.89329	0	0	2.66878	1.34804	3.12022	1.91507	1.14308	1.88855	3.60616	3.17077	0	ENSG00000035928	5981	protein_coding	RFC1
ENSG00000036054.13	2.63792	-0.600966	1.24864	-0.481296	0.630306		5.17486	1.32235	2.19735	0	5.48525	0	2.89329	3.72038	0	1.60127	2.69608	2.60018	3.83014	3.42924	0	7.93355	1.58538	3.01323	ENSG00000036054	55773	protein_coding	TBC1D23
ENSG00000036257.13	46.7948	0.10814	0.306917	0.352343	0.724581	0.99894	38.294	54.2164	51.6378	59.9113	63.0804	30.8468	49.186	70.6873	56.5076	36.8291	37.7452	48.8834	46.6	42.2939	33.994	51.9287	27.48	42.1853	ENSG00000036257	8452	protein_coding	CUL3
ENSG00000036549.13	48.9183	0.242879	0.297792	0.815598	0.41473	0.99894	37.259	46.2823	28.5656	45.3383	41.1394	45.4584	33.2729	22.3223	43.3225	63.5169	66.5034	46.8033	79.7945	53.7247	58.5452	61.3047	48.6185	58.7581	ENSG00000036549	26009	protein_coding	ZZZ3
ENSG00000036672.16	0.903042	-1.19676	2.04258	-0.585908	0.557937		1.03497	0	5.49339	0	2.74263	0	2.89329	0	1.88359	0	0	1.04007	0.638356	0	0	0	0.528462	0	ENSG00000036672	9099	protein_coding	USP2
ENSG00000037042.9	0.0296531	0	5.26765	0	1		0	0	0	0	0	0	0	0	0	0.533756	0	0	0	0	0	0	0	0	ENSG00000037042	27175	protein_coding	TUBG2
ENSG00000037241.7	18.033	-0.150841	0.392671	-0.384141	0.700874	0.99894	21.7344	22.48	18.6775	17.8115	19.1984	19.4822	14.4665	7.44076	9.41793	21.3502	20.2206	16.6412	21.7041	20.0039	23.6069	13.7034	20.0815	16.5728	ENSG00000037241	51121	protein_coding	RPL26L1
ENSG00000037474.15	1.0844	-0.499806	1.62897	-0.306823	0.758978		2.06994	0	2.19735	1.61922	0	1.62351	0	0	1.88359	2.66878	1.34804	0.520036	0.638356	0	0.944277	1.44246	1.05692	1.50662	ENSG00000037474	54888	protein_coding	NSUN2
ENSG00000037637.11	0.390564	1.38227	2.5571	0.540561	0.58881		0	0	0	0	1.37131	0	0	0	1.88359	1.06751	0.449347	0.520036	0.638356	0.571539	0	0	0.528462	0	ENSG00000037637	54455	protein_coding	FBXO42
ENSG00000037749.12	0.250934	1.38223	5.26765	0.262401	0.793013		0	0	0	0	0	1.62351	2.89329	0	0	0	0	0	0	0	0	0	0	0	ENSG00000037749	4238	protein_coding	MFAP3
ENSG00000038002.9	0.142247	0	4.93925	0	1		0	0	0	0	0	0	0	0	0	0	0.449347	0	0.638356	0	0.944277	0	0.528462	0	ENSG00000038002	175	protein_coding	AGA
ENSG00000038210.14	0.107936	1.38224	5.26765	0.262403	0.793011		0	0	0	0	1.37131	0	0	0	0	0	0	0	0	0.571539	0	0	0	0	ENSG00000038210	55300	protein_coding	PI4K2B
ENSG00000038219.13	12.1278	0.301119	0.523229	0.575502	0.564952	0.99894	6.20983	9.25646	14.2828	11.3346	13.7131	11.3646	11.5732	18.6019	7.53434	13.3439	12.5817	15.0811	15.3205	10.8592	11.3313	14.4246	7.92692	13.5596	ENSG00000038219	259282	protein_coding	BOD1L1
ENSG00000038274.17	0.575781	1.38226	2.55922	0.540111	0.58912		0	0	0	0	1.37131	0	0	0	0	0	1.79739	2.08015	0	1.14308	0.944277	1.44246	1.58538	0	ENSG00000038274	27430	protein_coding	MAT2B
ENSG00000038358.15	0.0574984	-0.541216	5.26765	-0.102743	0.918167		1.03497	0	0	0	0	0	0	0	0	0	0	0	0	0	0	0	0	0	ENSG00000038358	23644	protein_coding	EDC4
ENSG00000038382.20	25.0969	0.148761	0.508987	0.292269	0.770081	0.99894	13.4546	9.25646	3.29603	4.85767	10.9705	12.9881	15.9131	22.3223	22.603	32.0253	36.8465	46.2832	36.3863	34.8639	34.9382	33.8979	40.1631	40.6787	ENSG00000038382	7204	protein_coding	TRIO
ENSG00000038427.16	184.695	-0.487102	0.192676	-2.52809	0.0114685	0.628933	209.064	204.964	248.301	152.207	178.271	141.246	209.764	221.363	242.983	175.606	142.443	144.57	164.696	197.753	110.48	168.768	196.588	215.446	ENSG00000038427	1462	protein_coding	VCAN
ENSG00000038532.16	0.118848	1.38224	5.26765	0.262403	0.793011		0	0	0	1.61922	0	0	0	0	0	0	0	0.520036	0	0	0	0	0	0	ENSG00000038532	23274	protein_coding	CLEC16A
ENSG00000039123.16	8.18577	-0.173654	0.606391	-0.286372	0.774593	0.99894	9.31475	6.61176	10.9868	4.85767	13.7131	4.87054	10.1265	9.30095	5.65076	9.6076	8.5376	10.9208	7.66027	5.14385	3.77711	9.37602	6.34154	10.5463	ENSG00000039123	23517	protein_coding	MTREX
ENSG00000039319.17	0.751451	-0.490515	2.12235	-0.231118	0.817223		1.03497	1.32235	0	0	0	1.62351	0	0	0	1.06751	2.24674	0.520036	0	0.571539	2.83283	0.721232	1.58538	0	ENSG00000039319	9765	protein_coding	ZFYVE16
ENSG00000039523.20	0.348774	-0.541288	3.01373	-0.179607	0.857461		0	1.32235	0	0	0	0	0	0	0	0.533756	0	0	0	0	0.944277	1.44246	0.528462	1.50662	ENSG00000039523	79567	protein_coding	RIPOR1
ENSG00000039560.14	9.36809	-0.794254	0.817925	-0.971059	0.331519	0.99894	5.17486	7.93411	3.29603	3.23845	0	6.49406	1.44665	5.58057	13.1851	14.4114	15.2778	8.84062	14.0438	12.5739	8.49849	20.1945	16.3823	12.0529	ENSG00000039560	26064	protein_coding	RAI14
ENSG00000040199.18	4.06232	1.63715	0.942471	1.73708	0.0823729	0.928846	1.03497	3.96705	1.09868	3.23845	9.5992	4.87054	4.33994	3.72038	3.76717	6.40507	3.59478	4.16029	3.83014	5.14385	2.83283	2.1637	6.34154	3.01323	ENSG00000040199	23035	protein_coding	PHLPP2
ENSG00000040341.18	1.1327	0.37933	1.5974	0.237467	0.812294		1.03497	2.6447	0	3.23845	1.37131	0	1.44665	1.86019	1.88359	1.60127	1.34804	0	1.91507	0.571539	0.944277	0	0.528462	0	ENSG00000040341	27067	protein_coding	STAU2
ENSG00000040608.14	0.43361	-1.39621	2.68636	-0.51974	0.603244		0	0	2.19735	0	0	0	0	0	0	0.533756	0	1.56011	1.27671	0.571539	0.944277	0.721232	0	0	ENSG00000040608	65078	protein_coding	RTN4R
ENSG00000040633.13	2.58607	-0.913358	1.38547	-0.659241	0.509741		2.06994	2.6447	1.09868	0	1.37131	1.62351	1.44665	3.72038	0	3.20253	4.49347	3.12022	5.10685	1.14308	2.83283	6.49109	3.17077	3.01323	ENSG00000040633	79142	protein_coding	PHF23
ENSG00000040933.16	1.32602	-0.60573	1.5496	-0.390894	0.695875		2.06994	2.6447	0	1.61922	1.37131	0	1.44665	0	0	2.13502	0.449347	1.56011	1.91507	1.14308	0.944277	1.44246	2.11385	3.01323	ENSG00000040933	3631	protein_coding	INPP4A
ENSG00000041357.16	51.5625	-0.172841	0.308482	-0.560295	0.575278	0.99894	28.9792	72.7293	48.3418	45.3383	45.2534	40.5879	75.2256	40.9242	41.4389	59.2469	46.2828	60.3242	48.5151	47.4378	55.7123	52.6499	52.8462	66.2911	ENSG00000041357	5685	protein_coding	PSMA4
ENSG00000041802.11	0.0524598	0	5.26765	0	1		0	0	0	0	0	0	0	0	0	0	0	0	0	0	0.944277	0	0	0	ENSG00000041802	55341	protein_coding	LSG1
ENSG00000041982.16	0.899593	0	2.16699	0	1		0	0	0	0	0	0	0	1.86019	1.88359	0	1.79739	0.520036	1.91507	1.71462	1.88855	1.44246	3.17077	0	ENSG00000041982	3371	protein_coding	TNC
ENSG00000042286.15	0.0927898	-0.541229	5.26765	-0.102746	0.918165		0	0	1.09868	0	0	0	0	0	0	0	0	0	0	0.571539	0	0	0	0	ENSG00000042286	84883	protein_coding	AIFM2
ENSG00000042445.14	0.643108	0.949866	5.09924	0.186276	0.852228		0	3.96705	0	1.61922	2.74263	3.24703	0	0	0	0	0	0	0	0	0	0	0	0	ENSG00000042445	54884	protein_coding	RETSAT
ENSG00000042493.16	2.22268	-2.27848	1.52235	-1.49669	0.134475		2.06994	2.6447	3.29603	1.61922	0	0	1.44665	0	1.88359	3.73629	3.14543	0	5.10685	3.42924	2.83283	2.1637	2.11385	4.51985	ENSG00000042493	822	protein_coding	CAPG
ENSG00000042753.12	0.724952	1.38227	2.4089	0.573816	0.566092		0	0	0	0	0	1.62351	0	1.86019	0	0.533756	0	0.520036	3.19178	0	0	0.721232	1.58538	3.01323	ENSG00000042753	1175	protein_coding	AP2S1
ENSG00000042813.8	0.0643551	0	5.26765	0	1		0	0	0	0	0	0	0	0	0	0	0	0.520036	0.638356	0	0	0	0	0	ENSG00000042813	11055	protein_coding	ZPBP
ENSG00000043093.15	21.6721	-0.368005	0.36757	-1.00118	0.316739	0.99894	39.3289	22.48	38.4537	24.2884	20.5697	34.0938	21.6997	14.8815	16.9523	24.019	19.3219	16.1211	14.6822	18.8608	19.8298	15.8671	10.5692	18.0794	ENSG00000043093	54165	protein_coding	DCUN1D1
ENSG00000043143.20	2.87939	0.431167	1.21728	0.354205	0.723186		1.03497	2.6447	1.09868	3.23845	0	3.24703	4.33994	9.30095	0	2.13502	2.69608	4.16029	2.55342	3.42924	1.88855	4.32739	4.22769	1.50662	ENSG00000043143	23338	protein_coding	JADE2
ENSG00000043355.12	0.162185	0.420541	5.26765	0.0798347	0.936369		0	0	1.09868	0	1.37131	0	0	0	0	0	0.449347	0	0	0	0	0	0	0	ENSG00000043355	7546	protein_coding	ZIC2
ENSG00000043514.17	0.446787	-0.407082	2.59919	-0.156619	0.875545		1.03497	0	1.09868	0	0	1.62351	1.44665	0	0	0	0	0	0.638356	1.14308	0	0	1.05692	0	ENSG00000043514	54802	protein_coding	TRIT1
ENSG00000043591.6	0.029359	0	5.26765	0	1		0	0	0	0	0	0	0	0	0	0	0	0	0	0	0	0	0.528462	0	ENSG00000043591	153	protein_coding	ADRB1
ENSG00000044090.10	1.29863	3.56089	1.81246	1.96467	0.0494519		0	0	0	0	4.11394	3.24703	0	3.72038	0	1.06751	2.24674	1.56011	0	1.14308	3.77711	1.44246	1.05692	0	ENSG00000044090	9820	protein_coding	CUL7
ENSG00000044115.21	25.9564	0.0652938	0.427285	0.152811	0.878547	0.99894	14.4896	25.1247	19.7762	11.3346	16.4558	34.0938	15.9131	24.1825	24.4866	19.2152	41.34	24.4417	36.3863	33.1493	26.4398	31.013	31.7077	37.6654	ENSG00000044115	1495	protein_coding	CTNNA1
ENSG00000044446.12	1.71639	2.26278	1.51614	1.49246	0.135579		2.06994	0	0	3.23845	4.11394	3.24703	7.23323	0	1.88359	1.06751	0.449347	2.08015	1.27671	1.14308	0	0	1.58538	1.50662	ENSG00000044446	5256	protein_coding	PHKA2
ENSG00000044459.15	2.75716	-0.32637	1.2236	-0.26673	0.789677		1.03497	1.32235	3.29603	1.61922	2.74263	0	2.89329	3.72038	3.76717	3.73629	2.24674	5.7204	3.19178	1.71462	2.83283	3.60616	3.17077	3.01323	ENSG00000044459	54875	protein_coding	CNTLN
ENSG00000044574.8	886.232	-0.0274233	0.212421	-0.129099	0.897279	0.99894	1028.76	986.474	1008.59	960.2	1024.37	982.226	814.462	874.29	826.894	1189.74	1348.04	594.402	588.564	656.699	938.611	809.944	638.91	680.991	ENSG00000044574	3309	protein_coding	HSPA5
ENSG00000046651.15	0.182781	0	4.51441	0	1		0	0	0	0	0	0	0	0	0	0.533756	0	0	0	0	0	0.721232	0.528462	1.50662	ENSG00000046651	8481	protein_coding	OFD1
ENSG00000046653.15	0.562685	2.25245	2.74024	0.82199	0.411083		0	0	0	0	1.37131	1.62351	4.33994	0	0	1.06751	0.449347	0	1.27671	0	0	0	0	0	ENSG00000046653	2824	protein_coding	GPM6B
ENSG00000046889.19	0.129178	0	5.26765	0	1		0	0	0	0	0	0	0	0	0	0	0	0.520036	1.27671	0	0	0	0.528462	0	ENSG00000046889	80243	protein_coding	PREX2
ENSG00000047056.16	0.188345	0	5.26765	0	1		0	0	0	0	0	0	0	0	1.88359	0	0	0	0	0	0	0	0	1.50662	ENSG00000047056	22884	protein_coding	WDR37
ENSG00000047188.16	5.82787	0.524384	0.705839	0.742923	0.457528	0.99894	4.13989	5.28941	6.59206	8.09612	6.85657	8.11757	4.33994	0	7.53434	5.87131	6.74021	3.64025	8.29863	9.71617	5.66566	7.21232	5.28462	1.50662	ENSG00000047188	64848	protein_coding	YTHDC2
ENSG00000047230.15	0.469688	1.90366	2.50127	0.761077	0.446611		0	1.32235	0	1.61922	1.37131	1.62351	0	0	0	0	0	0.520036	1.27671	0	0	0.721232	0	0	ENSG00000047230	56474	protein_coding	CTPS2
ENSG00000047249.18	1.03348	-0.334978	1.5258	-0.219542	0.826228		1.03497	2.6447	2.19735	0	1.37131	3.24703	0	0	1.88359	1.06751	1.34804	0.520036	0.638356	1.14308	0	0	0	1.50662	ENSG00000047249	51606	protein_coding	ATP6V1H
ENSG00000047315.17	20.7133	-0.0254365	0.449418	-0.0565988	0.954865	0.99894	17.5945	27.7694	15.3815	12.9538	26.055	19.4822	26.0396	29.7631	18.8359	14.9452	26.5115	26.0018	21.0658	22.29	15.1084	27.4068	10.5692	15.0662	ENSG00000047315	5431	protein_coding	POLR2B
ENSG00000047346.12	28.6317	0.493645	0.377152	1.30887	0.190577	0.99894	58.9934	35.7035	31.8616	76.1036	46.6247	56.823	53.5259	26.0427	48.9732	4.27004	3.59478	9.36065	10.8521	9.71617	4.72138	13.7034	7.92692	16.5728	ENSG00000047346	56204	protein_coding	ATOSA
ENSG00000047410.14	135.027	0.174711	0.176422	0.990298	0.322029	0.99894	133.511	129.59	123.052	136.015	157.701	141.246	149.005	146.955	139.385	133.439	168.955	123.769	123.203	134.312	118.979	142.804	112.562	116.009	ENSG00000047410	7175	protein_coding	TPR
ENSG00000047457.14	19.7456	0.774263	0.608642	1.27211	0.203332	0.99894	6.20983	11.9012	6.59206	11.3346	10.9705	19.4822	15.9131	16.7417	16.9523	28.289	29.2076	4.68033	31.9178	44.5801	18.8855	29.5705	29.5939	22.5993	ENSG00000047457	1356	protein_coding	CP
ENSG00000047579.20	0.636144	1.90219	2.00896	0.946851	0.343715		1.03497	0	0	1.61922	1.37131	1.62351	0	0	0	1.06751	0.898695	1.04007	0.638356	0.571539	0	0	1.58538	0	ENSG00000047579	84062	protein_coding	DTNBP1
ENSG00000047621.12	0.0574984	-0.541216	5.26765	-0.102743	0.918167		1.03497	0	0	0	0	0	0	0	0	0	0	0	0	0	0	0	0	0	ENSG00000047621	57102	protein_coding	C12orf4
ENSG00000047648.23	0.126741	0	5.26765	0	1		0	0	0	0	0	0	0	0	0	0	0	1.56011	0	0	0	0.721232	0	0	ENSG00000047648	395	protein_coding	ARHGAP6
ENSG00000047849.21	0.923616	0.47571	1.71353	0.27762	0.781304		3.10492	0	1.09868	0	2.74263	3.24703	0	0	0	0.533756	0.898695	0	0	1.71462	0	0.721232	1.05692	1.50662	ENSG00000047849	4134	protein_coding	MAP4
ENSG00000047932.14	0.35318	0	3.26691	0	1		0	0	0	0	0	0	1.44665	1.86019	1.88359	0	0	0	0.638356	0	0	0	0.528462	0	ENSG00000047932	57120	protein_coding	GOPC
ENSG00000048028.11	0.222089	-0.54128	3.76281	-0.14385	0.885619		0	1.32235	0	0	0	0	0	0	0	1.06751	0.449347	0.520036	0.638356	0	0	0	0	0	ENSG00000048028	57646	protein_coding	USP28
ENSG00000048052.22	2.2525	0.062626	1.04973	0.0596592	0.952427		3.10492	3.96705	4.39471	3.23845	6.85657	1.62351	4.33994	1.86019	5.65076	0.533756	0	1.04007	0	0.571539	0	0.721232	2.64231	0	ENSG00000048052	9734	protein_coding	HDAC9
ENSG00000048140.18	0.925592	-1.38421	2.15792	-0.641453	0.521228		1.03497	0	1.09868	0	0	0	1.44665	1.86019	1.88359	1.06751	4.04413	0	0.638356	0	0.944277	0	2.64231	0	ENSG00000048140	26262	protein_coding	TSPAN17
ENSG00000048162.21	0.111889	0	5.26765	0	1		0	0	0	0	0	0	0	0	0	0	0	0	0	0.571539	0	1.44246	0	0	ENSG00000048162	51491	protein_coding	NOP16
ENSG00000048342.17	2.60783	0.107772	1.20026	0.0897898	0.928454		3.10492	1.32235	1.09868	1.61922	2.74263	1.62351	1.44665	1.86019	1.88359	1.06751	0.449347	4.16029	7.02192	5.14385	3.77711	2.88493	4.22769	1.50662	ENSG00000048342	57545	protein_coding	CC2D2A
ENSG00000048392.12	1.62903	-2.00263	1.62556	-1.23197	0.217961		3.10492	0	3.29603	0	0	1.62351	0	3.72038	0	4.8038	3.59478	3.12022	0.638356	1.14308	0	2.1637	2.11385	0	ENSG00000048392	50484	protein_coding	RRM2B
ENSG00000048405.10	62.5009	0.0439257	0.251952	0.174341	0.861597	0.99894	72.448	58.1835	50.5392	61.5305	53.4812	73.0582	36.1662	63.2465	58.3912	64.5844	66.0541	53.0437	69.5808	76.5863	89.7063	69.9595	60.2446	48.2117	ENSG00000048405	168850	protein_coding	ZNF800
ENSG00000048471.14	0.0593062	0	5.26765	0	1		0	0	0	0	0	0	0	0	0	1.06751	0	0	0	0	0	0	0	0	ENSG00000048471	92017	protein_coding	SNX29
ENSG00000048649.13	63.3766	-0.0106654	0.292427	-0.0364719	0.970906	0.99894	62.0983	66.1176	65.9206	48.5767	64.4517	79.5522	56.4192	72.5474	60.2747	41.0992	63.358	91.5264	52.9836	56.0108	75.5421	76.4506	58.1308	49.7184	ENSG00000048649	51773	protein_coding	RSF1
ENSG00000048707.15	6.72119	-0.491567	0.675523	-0.727685	0.466807	0.99894	9.31475	7.93411	10.9868	6.4769	2.74263	11.3646	8.67988	16.7417	5.65076	2.66878	3.59478	5.7204	1.91507	4.57231	5.66566	3.60616	5.81308	7.53308	ENSG00000048707	55187	protein_coding	VPS13D
ENSG00000048740.18	151.448	-0.394734	0.187021	-2.11064	0.034803	0.833294	237.009	284.306	268.077	192.688	196.098	211.057	177.937	178.578	178.941	80.5971	69.6489	117.008	84.9014	82.8732	119.923	90.154	82.44	73.8242	ENSG00000048740	10659	protein_coding	CELF2
ENSG00000048828.17	267.717	-0.356425	0.139055	-2.5632	0.0103714	0.617462	310.492	261.826	259.288	234.788	204.326	212.68	245.93	290.19	252.4	298.903	291.626	258.458	299.389	317.776	265.342	291.378	258.946	265.165	ENSG00000048828	23196	protein_coding	FAM120A
ENSG00000048991.16	70.0213	0.233693	0.253306	0.92257	0.356231	0.99894	73.483	63.4729	54.9339	85.8189	63.0804	77.9287	85.3521	87.429	71.5763	64.0507	97.9577	56.684	46.6	51.4385	63.2665	76.4506	65.5292	75.3308	ENSG00000048991	23518	protein_coding	R3HDM1
ENSG00000049130.16	144.474	-0.0337532	0.152483	-0.221357	0.824815	0.99894	201.82	191.741	199.959	182.972	213.925	181.834	160.578	195.32	203.427	70.9895	60.2126	71.245	92.5617	94.8755	105.759	111.791	128.945	132.582	ENSG00000049130	4254	protein_coding	KITLG
ENSG00000049192.15	1.4748	-0.414544	1.97407	-0.209995	0.833671		2.06994	0	0	1.61922	0	0	0	0	0	1.06751	0.449347	6.76047	0.638356	1.14308	0.944277	1.44246	7.39846	3.01323	ENSG00000049192	11174	protein_coding	ADAMTS6
ENSG00000049239.13	0.0803692	0	5.26765	0	1		0	0	0	0	0	0	1.44665	0	0	0	0	0	0	0	0	0	0	0	ENSG00000049239	9563	protein_coding	H6PD
ENSG00000049246.14	0.103344	0	5.26765	0	1		0	0	0	0	0	0	0	1.86019	0	0	0	0	0	0	0	0	0	0	ENSG00000049246	8863	protein_coding	PER3
ENSG00000049323.16	0.292772	-0.541276	3.8913	-0.139099	0.889372		0	1.32235	0	0	0	0	0	1.86019	0	0	0	0	0	1.14308	0.944277	0	0	0	ENSG00000049323	4052	protein_coding	LTBP1
ENSG00000049449.10	0.0400684	0	5.26765	0	1		0	0	0	0	0	0	0	0	0	0	0	0	0	0	0	0.721232	0	0	ENSG00000049449	5954	protein_coding	RCN1
ENSG00000049618.24	30.4538	-0.258711	0.382694	-0.676024	0.499025	0.99894	20.6994	23.8023	28.5656	27.5268	21.941	11.3646	30.3796	16.7417	30.1374	35.7616	38.6439	43.6831	49.7918	30.8631	27.384	33.8979	33.2931	43.6919	ENSG00000049618	57492	protein_coding	ARID1B
ENSG00000049656.14	0.143874	0	5.26765	0	1		0	0	0	0	0	0	1.44665	0	0	0	0	0	0	1.14308	0	0	0	0	ENSG00000049656	81037	protein_coding	CLPTM1L
ENSG00000049759.19	26.0616	-0.136112	0.4138	-0.328933	0.742207	0.99894	21.7344	17.1906	17.5788	17.8115	21.941	11.3646	36.1662	18.6019	30.1374	28.289	23.3661	15.0811	26.1726	28.577	18.8855	37.5041	45.9762	52.7316	ENSG00000049759	23327	protein_coding	NEDD4L
ENSG00000049769.14	1.1531	1.26492	1.84105	0.687066	0.492041		0	1.32235	0	0	2.74263	0	1.44665	0	1.88359	2.13502	0.898695	1.56011	0.638356	1.14308	0.944277	1.44246	1.58538	3.01323	ENSG00000049769	89801	protein_coding	PPP1R3F
ENSG00000049860.14	0.857214	0.492668	1.84621	0.266853	0.789582		1.03497	0	1.09868	1.61922	0	1.62351	1.44665	0	0	0.533756	0.449347	0	0.638356	0	0.944277	1.44246	1.58538	3.01323	ENSG00000049860	3074	protein_coding	HEXB
ENSG00000049883.15	0.0288909	0	5.26765	0	1		0	0	0	0	0	0	0	0	0	0	0	0.520036	0	0	0	0	0	0	ENSG00000049883	79810	protein_coding	PTCD2
ENSG00000050030.16	0.029359	0	5.26765	0	1		0	0	0	0	0	0	0	0	0	0	0	0	0	0	0	0	0.528462	0	ENSG00000050030	340533	protein_coding	NEXMIF
ENSG00000050130.18	16.0626	0.342557	0.512556	0.668331	0.503922	0.99894	18.6295	9.25646	19.7762	22.6691	20.5697	17.8587	11.5732	22.3223	15.0687	12.8101	6.74021	30.6821	14.6822	12.5739	16.0527	11.5397	14.2685	12.0529	ENSG00000050130	51528	protein_coding	JKAMP
ENSG00000050393.11	2.5286	-1.0656	1.24359	-0.856881	0.391511		3.10492	5.28941	1.09868	0	4.11394	0	8.67988	7.44076	7.53434	1.06751	1.34804	1.04007	1.27671	0.571539	0	1.44246	0	1.50662	ENSG00000050393	63933	protein_coding	MCUR1
ENSG00000050405.13	0.220271	-0.54127	4.29447	-0.126039	0.899701		0	0	1.09868	0	0	0	0	0	0	0	0	0	0.638356	0	0	0.721232	0	1.50662	ENSG00000050405	51474	protein_coding	LIMA1
ENSG00000050426.16	0.0672164	0	5.26765	0	1		0	0	0	0	0	0	0	0	0	0	0	0	0.638356	0.571539	0	0	0	0	ENSG00000050426	25875	protein_coding	LETMD1
ENSG00000050438.17	0.0718206	0	5.26765	0	1		0	0	0	0	0	0	0	0	0	0	0	0	0	0.571539	0	0.721232	0	0	ENSG00000050438	9498	protein_coding	SLC4A8
ENSG00000050748.18	3.96053	-0.00327996	0.881393	-0.00372133	0.997031	1	6.20983	3.96705	2.19735	3.23845	1.37131	8.11757	7.23323	11.1611	3.76717	2.66878	2.69608	4.68033	2.55342	1.14308	0.944277	3.60616	4.22769	1.50662	ENSG00000050748	5601	protein_coding	MAPK9
ENSG00000050820.17	0.105543	1.38224	5.26765	0.262403	0.793011		0	0	0	0	1.37131	0	0	0	0	0	0	0	0	0	0	0	0.528462	0	ENSG00000050820	9564	protein_coding	BCAR1
ENSG00000051009.11	7.45977	0.0704097	0.624525	0.112741	0.910236	0.99894	14.4896	6.61176	7.69074	8.09612	9.5992	12.9881	11.5732	3.72038	5.65076	5.33756	5.39217	2.60018	11.4904	6.28693	2.83283	6.49109	7.39846	6.02647	ENSG00000051009	84067	protein_coding	FHIP1B
ENSG00000051108.15	9.47815	0.297115	0.493933	0.60153	0.547487	0.99894	12.4197	13.2235	16.4802	17.8115	19.1984	14.6116	8.67988	9.30095	9.41793	8.00633	8.08825	3.64025	5.74521	6.28693	8.49849	5.04862	2.64231	1.50662	ENSG00000051108	9709	protein_coding	HERPUD1
ENSG00000051128.19	0.211966	0	4.38204	0	1		0	0	0	0	0	0	0	0	0	1.06751	0	0.520036	0	0	0	0.721232	0	1.50662	ENSG00000051128	9454	protein_coding	HOMER3
ENSG00000051180.17	0.756211	-0.394038	2.26364	-0.174072	0.861809		2.06994	0	0	0	0	1.62351	0	0	0	0.533756	1.34804	0.520036	2.55342	0.571539	0	2.88493	0	1.50662	ENSG00000051180	5888	protein_coding	RAD51
ENSG00000051341.14	0.136672	0	5.26765	0	1		0	0	0	0	0	0	0	0	0	0	0	0	0	0.571539	1.88855	0	0	0	ENSG00000051341	10721	protein_coding	POLQ
ENSG00000051382.9	0.759844	1.90256	1.93871	0.981352	0.326419		0	1.32235	0	0	1.37131	3.24703	1.44665	1.86019	0	1.06751	0.449347	0.520036	0	1.14308	0	0.721232	0.528462	0	ENSG00000051382	5291	protein_coding	PIK3CB
ENSG00000051596.10	0.0288909	0	5.26765	0	1		0	0	0	0	0	0	0	0	0	0	0	0.520036	0	0	0	0	0	0	ENSG00000051596	84321	protein_coding	THOC3
ENSG00000051825.15	0.7483	0.391146	1.91476	0.204279	0.838135		1.03497	1.32235	0	0	1.37131	1.62351	0	0	1.88359	0.533756	0.449347	0.520036	0.638356	1.14308	0	1.44246	0	1.50662	ENSG00000051825	10198	protein_coding	MPHOSPH9
ENSG00000052126.14	2.39674	-0.760134	1.11279	-0.683086	0.494553		3.10492	5.28941	2.19735	3.23845	1.37131	1.62351	1.44665	0	3.76717	3.73629	4.49347	2.60018	1.91507	2.28616	0.944277	0	2.11385	3.01323	ENSG00000052126	54477	protein_coding	PLEKHA5
ENSG00000052723.12	0.799508	1.29242	2.38335	0.54227	0.587632		0	1.32235	0	1.61922	1.37131	0	2.89329	0	1.88359	0	0	2.08015	0	1.71462	0	0	0	1.50662	ENSG00000052723	80143	protein_coding	SIKE1
ENSG00000052749.14	0.110355	0	5.26765	0	1		0	0	0	0	0	0	0	0	0	0	1.34804	0	0.638356	0	0	0	0	0	ENSG00000052749	23223	protein_coding	RRP12
ENSG00000052795.13	0.176581	-1.62943	5.22264	-0.311995	0.755045		0	2.6447	0	0	0	0	0	0	0	0.533756	0	0	0	0	0	0	0	0	ENSG00000052795	57600	protein_coding	FNIP2
ENSG00000052841.15	1.43403	-2.77441	1.63793	-1.69385	0.0902941		1.03497	2.6447	2.19735	0	0	0	4.33994	1.86019	5.65076	0.533756	1.34804	2.60018	0.638356	1.71462	0	0.721232	0.528462	0	ENSG00000052841	55761	protein_coding	TTC17
ENSG00000053254.16	33.0684	-0.485599	0.349519	-1.38933	0.164731	0.99894	41.3989	35.7035	31.8616	24.2884	26.055	27.5997	24.593	35.3436	41.4389	25.6203	29.2076	52.0036	36.3863	38.2931	32.1054	28.8493	34.35	30.1323	ENSG00000053254	1112	protein_coding	FOXN3
ENSG00000053371.12	0.317592	1.28903	3.04327	0.423565	0.671883		1.03497	0	0	0	1.37131	1.62351	0	0	0	0	0	0.520036	0.638356	0	0	0	0.528462	0	ENSG00000053371	8574	protein_coding	AKR7A2
ENSG00000053372.5	0.317501	1.38226	3.12032	0.442987	0.657775		0	0	0	0	0	1.62351	1.44665	0	0	0.533756	0	0	0.638356	0	0.944277	0	0.528462	0	ENSG00000053372	51154	protein_coding	MRTO4
ENSG00000053438.11	0.355804	1.38226	3.02694	0.456654	0.64792		0	0	0	0	1.37131	0	0	0	1.88359	0.533756	0	0	0	1.14308	0.944277	0	0.528462	0	ENSG00000053438	4826	protein_coding	NNAT
ENSG00000053501.13	1.14968	-0.126732	1.6924	-0.0748832	0.940308		2.06994	0	1.09868	0	1.37131	1.62351	1.44665	1.86019	0	1.06751	0.898695	2.60018	0	0.571539	0.944277	1.44246	3.69923	0	ENSG00000053501	55850	protein_coding	USE1
ENSG00000053770.12	0.673505	1.22213	2.34264	0.52169	0.601886		1.03497	0	0	0	2.74263	0	0	0	3.76717	0	0	0.520036	0	1.14308	0.944277	1.44246	0.528462	0	ENSG00000053770	55745	protein_coding	AP5M1
ENSG00000053900.11	0.741832	1.38227	2.13446	0.647596	0.517246		0	0	0	0	0	1.62351	0	1.86019	0	1.06751	1.34804	0.520036	0.638356	1.71462	1.88855	2.1637	0.528462	0	ENSG00000053900	29945	protein_coding	ANAPC4
ENSG00000054116.12	26.4695	0.0115771	0.362176	0.0319653	0.9745	0.99894	24.8393	29.0917	19.7762	25.9076	17.8271	30.8468	20.253	37.2038	30.1374	22.4177	24.7141	19.2413	25.5342	18.8608	20.7741	33.1767	30.6508	45.1985	ENSG00000054116	27095	protein_coding	TRAPPC3
ENSG00000054118.15	60.2864	0.125719	0.260644	0.482342	0.629563	0.99894	58.9934	70.0846	67.0193	74.4843	61.7091	77.9287	36.1662	59.5261	80.9942	67.787	61.1113	43.6831	58.0904	58.8685	53.8238	61.3047	43.8623	49.7184	ENSG00000054118	9967	protein_coding	THRAP3
ENSG00000054267.22	104.095	0.132632	0.204397	0.648893	0.516408	0.99894	101.427	89.9199	99.9796	110.107	100.106	110.399	102.712	106.031	113.015	87.0022	104.698	141.97	104.69	100.019	109.536	90.154	91.9523	109.983	ENSG00000054267	51742	protein_coding	ARID4B
ENSG00000054282.16	0.402564	-0.541293	3.2839	-0.164832	0.869076		0	0	1.09868	0	0	0	0	3.72038	0	1.06751	0	0	0.638356	0	0	0.721232	0	0	ENSG00000054282	10806	protein_coding	SDCCAG8
ENSG00000054523.18	100.611	0.129326	0.216659	0.596912	0.550566	0.99894	111.777	104.466	103.276	92.2958	133.017	123.387	109.945	156.256	99.83	66.7195	100.204	96.2067	73.411	92.5894	94.4277	92.3177	84.0254	76.8375	ENSG00000054523	23095	protein_coding	KIF1B
ENSG00000054598.9	35.4915	0.197146	0.324539	0.607465	0.543542	0.99894	27.9442	31.7364	38.4537	51.8152	27.4263	34.0938	40.5061	40.9242	24.4866	34.1604	39.0932	24.9617	31.9178	33.1493	35.8825	38.9465	50.2039	33.1456	ENSG00000054598	2296	protein_coding	FOXC1
ENSG00000054611.14	0.0761841	1.38226	5.26765	0.262405	0.793009		0	0	0	0	1.37131	0	0	0	0	0	0	0	0	0	0	0	0	0	ENSG00000054611	25771	protein_coding	TBC1D22A
ENSG00000054654.19	2.3697	-1.3487	1.37428	-0.981391	0.3264		2.06994	1.32235	4.39471	0	0	3.24703	4.33994	0	0	2.13502	4.49347	4.16029	2.55342	3.42924	2.83283	3.60616	1.05692	3.01323	ENSG00000054654	23224	protein_coding	SYNE2
ENSG00000054965.11	7.15023	-0.0792562	0.717396	-0.110478	0.912031	0.99894	4.13989	6.61176	5.49339	4.85767	6.85657	3.24703	8.67988	5.58057	3.76717	9.6076	6.29086	4.68033	12.1288	8.00155	12.2756	7.93355	9.51231	9.0397	ENSG00000054965	23201	protein_coding	FAM168A
ENSG00000055044.11	80.5533	0.117302	0.310348	0.37797	0.705453	0.99894	105.567	116.367	112.065	136.015	111.076	115.27	52.0793	57.6659	54.624	113.69	135.254	39.0027	54.2603	44.5801	63.2665	55.5349	45.9762	37.6654	ENSG00000055044	51602	protein_coding	NOP58
ENSG00000055070.17	30.6347	-0.203658	0.322764	-0.630981	0.528053	0.99894	38.294	29.0917	35.1577	30.7653	38.3968	19.4822	28.9329	42.7844	37.6717	28.289	22.4674	19.7614	22.3425	22.29	27.384	36.0616	39.1062	33.1456	ENSG00000055070	26099	protein_coding	SZRD1
ENSG00000055118.16	0.170748	0	5.26765	0	1		0	0	0	0	0	0	0	0	0	0	0	0.520036	2.55342	0	0	0	0	0	ENSG00000055118	3757	protein_coding	KCNH2
ENSG00000055130.17	90.6416	-0.0679512	0.213639	-0.318066	0.750435	0.99894	103.497	87.2752	99.9796	105.25	108.334	63.3171	105.605	128.353	94.1793	94.4747	93.4643	73.8452	79.7945	69.7278	63.2665	87.2691	94.0662	79.8507	ENSG00000055130	8454	protein_coding	CUL1
ENSG00000055147.19	0.454039	-0.541292	2.66907	-0.202802	0.83929		0	1.32235	0	0	0	0	1.44665	1.86019	0	1.06751	0.449347	0.520036	0	0	0	0	0	1.50662	ENSG00000055147	10827	protein_coding	FAM114A2
ENSG00000055163.20	2.54523	-1.80714	1.52937	-1.18162	0.237356		1.03497	2.6447	2.19735	0	0	1.62351	1.44665	3.72038	1.88359	5.33756	5.84152	1.04007	3.19178	7.43001	5.66566	0.721232	0.528462	1.50662	ENSG00000055163	26999	protein_coding	CYFIP2
ENSG00000055208.19	117.952	-0.116957	0.255241	-0.458222	0.646793	0.99894	145.931	170.583	91.1902	137.634	133.017	103.905	140.325	93.0095	124.317	141.445	149.183	95.1667	93.2	85.1593	147.307	93.0389	89.8385	88.8904	ENSG00000055208	23118	protein_coding	TAB2
ENSG00000055211.14	2.42768	-0.162021	1.15718	-0.140014	0.888649		3.10492	3.96705	6.59206	6.4769	4.11394	1.62351	0	0	3.76717	1.06751	2.24674	0.520036	0	0	3.77711	4.32739	2.11385	0	ENSG00000055211	116254	protein_coding	GINM1
ENSG00000055483.19	0.440936	1.37158	2.59367	0.528816	0.596933		0	1.32235	0	1.61922	0	1.62351	0	1.86019	0	0.533756	0.449347	0	0	0	0	0	0.528462	0	ENSG00000055483	57602	protein_coding	USP36
ENSG00000055609.19	67.469	-0.0138973	0.23663	-0.0587301	0.953167	0.99894	62.0983	87.2752	58.2299	80.9612	60.3378	63.3171	75.2256	65.1067	58.3912	69.922	54.8204	81.1257	70.2192	72.5855	74.5979	61.3047	58.6592	60.2647	ENSG00000055609	58508	protein_coding	KMT2C
ENSG00000055917.16	49.533	-0.100316	0.263631	-0.380518	0.703561	0.99894	50.7136	54.2164	61.5259	61.5305	41.1394	53.576	36.1662	26.0427	37.6717	66.1857	58.4152	49.4035	52.3452	55.4393	57.6009	31.7342	49.6754	48.2117	ENSG00000055917	23369	protein_coding	PUM2
ENSG00000055950.16	0.0574984	-0.541216	5.26765	-0.102743	0.918167		1.03497	0	0	0	0	0	0	0	0	0	0	0	0	0	0	0	0	0	ENSG00000055950	84545	protein_coding	MRPL43
ENSG00000056050.7	1.11507	-1.97283	1.75031	-1.12713	0.259686		2.06994	0	1.09868	0	0	0	1.44665	0	0	2.66878	1.79739	2.08015	1.91507	0.571539	1.88855	1.44246	1.58538	1.50662	ENSG00000056050	54969	protein_coding	HPF1
ENSG00000056097.16	233.474	0.147481	0.186861	0.789257	0.429962	0.99894	215.274	194.386	242.808	226.691	235.866	261.386	250.27	254.846	227.914	222.042	278.146	247.537	196.614	215.47	326.72	240.891	183.376	182.301	ENSG00000056097	51663	protein_coding	ZFR
ENSG00000056277.16	0.689354	0.420492	2.44758	0.171799	0.863596		0	0	1.09868	1.61922	0	0	1.44665	3.72038	0	0	0.449347	0.520036	0	0	2.83283	0.721232	0	0	ENSG00000056277	55609	protein_coding	ZNF280C
ENSG00000056586.16	156.681	-0.138285	0.163602	-0.845251	0.397971	0.99894	165.596	153.393	160.407	144.111	156.33	134.752	121.518	130.213	122.433	149.985	183.334	161.731	143.63	161.746	190.744	181.029	166.465	192.847	ENSG00000056586	54542	protein_coding	RC3H2
ENSG00000056972.20	0.339408	2.34058	3.02587	0.773524	0.439212		0	0	0	1.61922	0	1.62351	0	0	0	0.533756	0	1.04007	0	0.571539	0	0.721232	0	0	ENSG00000056972	10758	protein_coding	TRAF3IP2
ENSG00000057019.16	6.56278	1.16638	0.833711	1.39902	0.161806	0.99894	4.13989	1.32235	3.29603	16.1922	2.74263	1.62351	13.0198	9.30095	15.0687	5.33756	5.39217	5.7204	2.55342	7.43001	6.60994	8.65478	3.69923	6.02647	ENSG00000057019	131566	protein_coding	DCBLD2
ENSG00000057294.15	0.157412	1.38223	5.26765	0.262401	0.793013		0	0	0	0	0	1.62351	0	0	0	0	0	0	0.638356	0.571539	0	0	0	0	ENSG00000057294	5318	protein_coding	PKP2
ENSG00000057608.17	2.4449	-0.806333	1.25917	-0.640368	0.521934		0	3.96705	4.39471	3.23845	0	1.62351	4.33994	0	1.88359	2.13502	1.79739	2.08015	1.91507	2.8577	4.72138	1.44246	1.58538	6.02647	ENSG00000057608	2665	protein_coding	GDI2
ENSG00000057663.16	4.6454	-0.493479	0.888416	-0.555459	0.57858	0.99894	3.10492	6.61176	5.49339	1.61922	4.11394	4.87054	2.89329	1.86019	3.76717	5.33756	3.14543	3.64025	7.66027	6.85847	2.83283	3.60616	2.64231	13.5596	ENSG00000057663	9474	protein_coding	ATG5
ENSG00000057704.13	0.324263	-0.50803	3.70037	-0.137292	0.8908		1.03497	1.32235	0	1.61922	0	0	0	1.86019	0	0	0	0	0	0	0	0	0	0	ENSG00000057704	57458	protein_coding	TMCC3
ENSG00000057757.10	0.029359	0	5.26765	0	1		0	0	0	0	0	0	0	0	0	0	0	0	0	0	0	0	0.528462	0	ENSG00000057757	57095	protein_coding	PITHD1
ENSG00000057935.14	2.52805	1.15976	1.25662	0.922924	0.356047		0	2.6447	1.09868	3.23845	0	4.87054	7.23323	3.72038	1.88359	2.13502	2.24674	1.56011	4.46849	2.28616	3.77711	0.721232	2.11385	1.50662	ENSG00000057935	57504	protein_coding	MTA3
ENSG00000058063.16	2.65727	0.622154	1.14951	0.541234	0.588347		0	5.28941	1.09868	1.61922	2.74263	4.87054	0	1.86019	3.76717	3.20253	2.24674	4.68033	2.55342	4.00077	0.944277	2.1637	5.28462	1.50662	ENSG00000058063	23200	protein_coding	ATP11B
ENSG00000058091.17	11.4437	-0.438785	0.640082	-0.685514	0.49302	0.99894	6.20983	6.61176	12.0854	4.85767	4.11394	9.74109	10.1265	11.1611	13.1851	6.93882	10.7843	20.2814	15.9589	18.2893	19.8298	15.1459	11.6262	9.0397	ENSG00000058091	5218	protein_coding	CDK14
ENSG00000058262.10	0.129607	0	5.26765	0	1		0	0	0	0	0	0	0	0	1.88359	0	0.449347	0	0	0	0	0	0	0	ENSG00000058262	29927	protein_coding	SEC61A1
ENSG00000058272.19	165.371	0.0446665	0.226928	0.196831	0.84396	0.99894	113.847	129.59	134.039	145.73	123.418	120.14	128.752	158.116	178.941	155.857	153.227	213.215	162.781	218.9	146.363	266.135	267.93	159.701	ENSG00000058272	4659	protein_coding	PPP1R12A
ENSG00000058600.16	3.90931	-1.57047	0.93062	-1.68756	0.0914964	0.94783	8.27978	6.61176	7.69074	3.23845	2.74263	1.62351	5.78659	1.86019	5.65076	4.8038	5.84152	1.04007	4.46849	4.00077	0.944277	2.1637	2.11385	1.50662	ENSG00000058600	55718	protein_coding	POLR3E
ENSG00000058668.15	0.681758	0.469947	1.94894	0.24113	0.809455		1.03497	1.32235	1.09868	3.23845	0	1.62351	0	0	0	0	0	0.520036	1.27671	0.571539	0	0	1.58538	0	ENSG00000058668	493	protein_coding	ATP2B4
ENSG00000058729.11	0.418099	0.55438	2.8279	0.19604	0.844579		1.03497	0	1.09868	3.23845	0	0	0	0	0	0.533756	0.898695	0	0	0	0	0.721232	0	0	ENSG00000058729	55781	protein_coding	RIOK2
ENSG00000058799.15	0.331303	1.38224	4.83478	0.285895	0.774959		0	0	0	0	0	1.62351	4.33994	0	0	0	0	0	0	0	0	0	0	0	ENSG00000058799	54432	protein_coding	YIPF1
ENSG00000058804.12	12.8723	0.0659051	0.643483	0.102419	0.918424	0.99894	10.3497	6.61176	7.69074	4.85767	8.22788	12.9881	10.1265	22.3223	26.3702	17.0802	14.8285	8.32058	15.3205	6.85847	4.72138	10.0972	14.7969	30.1323	ENSG00000058804	55706	protein_coding	NDC1
ENSG00000059122.17	1.10887	1.04205	1.68114	0.619848	0.535358		1.03497	0	1.09868	1.61922	1.37131	1.62351	0	1.86019	0	1.06751	0.449347	0.520036	3.83014	1.14308	0	0.721232	2.11385	1.50662	ENSG00000059122	84256	protein_coding	FLYWCH1
ENSG00000059378.13	0.0317522	0	5.26765	0	1		0	0	0	0	0	0	0	0	0	0	0	0	0	0.571539	0	0	0	0	ENSG00000059378	64761	protein_coding	PARP12
ENSG00000059691.12	0.0803692	0	5.26765	0	1		0	0	0	0	0	0	1.44665	0	0	0	0	0	0	0	0	0	0	0	ENSG00000059691	5188	protein_coding	GATB
ENSG00000059758.8	2.1614	-0.638851	1.50495	-0.424499	0.671202		1.03497	3.96705	0	1.61922	1.37131	0	1.44665	1.86019	1.88359	4.27004	6.29086	0.520036	4.46849	1.71462	1.88855	1.44246	2.11385	3.01323	ENSG00000059758	5128	protein_coding	CDK17
ENSG00000059769.20	28.9335	-0.166879	0.327741	-0.509179	0.610627	0.99894	28.9792	50.2494	32.9603	25.9076	39.7681	32.4703	46.2927	31.6232	32.021	18.6814	17.5246	20.8015	16.5973	22.8616	20.7741	23.8007	24.8377	34.6522	ENSG00000059769	548645	protein_coding	DNAJC25
ENSG00000060138.13	22.8236	-0.340685	0.444046	-0.767228	0.442946	0.99894	23.8044	31.7364	42.8484	25.9076	28.7976	22.7292	20.253	20.4621	30.1374	35.7616	30.1063	8.32058	17.874	14.2885	11.3313	12.9822	16.9108	16.5728	ENSG00000060138	8531	protein_coding	YBX3
ENSG00000060237.18	417.772	-0.382858	0.147358	-2.59815	0.00937285	0.604123	426.408	387.449	414.201	323.845	305.803	313.338	406.508	446.446	455.828	361.353	411.602	540.838	371.523	418.938	375.822	556.791	460.819	542.382	ENSG00000060237	65125	protein_coding	WNK1
ENSG00000060303.5	0.0635044	0	5.26765	0	1		0	0	0	0	0	0	0	0	0	0	0	0	0	1.14308	0	0	0	0	ENSG00000060303		processed_pseudogene	RPS17P5
ENSG00000060339.14	121.479	-0.0271627	0.207987	-0.130598	0.896093	0.99894	148.001	128.268	141.729	123.061	152.216	134.752	114.285	130.213	124.317	140.911	168.955	91.5264	107.244	109.736	107.648	93.7602	96.18	73.8242	ENSG00000060339	55749	protein_coding	CCAR1
ENSG00000060642.11	0.206688	0	5.26765	0	1		0	0	0	0	0	0	0	3.72038	0	0	0	0	0	0	0	0	0	0	ENSG00000060642	55650	protein_coding	PIGV
ENSG00000060656.20	0.115159	1.38224	5.26765	0.262403	0.793011		0	0	0	0	0	1.62351	0	0	0	0	0.449347	0	0	0	0	0	0	0	ENSG00000060656	10076	protein_coding	PTPRU
ENSG00000060718.22	3.1719	-0.895649	1.46336	-0.61205	0.540505	0.99894	1.03497	2.6447	2.19735	1.61922	0	1.62351	1.44665	1.86019	0	1.60127	1.34804	11.9608	1.27671	5.14385	8.49849	3.60616	3.69923	7.53308	ENSG00000060718	1301	protein_coding	COL11A1
ENSG00000060749.16	9.25986	-0.298912	0.58571	-0.510341	0.609812	0.99894	7.2448	18.5129	8.78942	4.85767	9.5992	12.9881	5.78659	3.72038	11.3015	9.07385	8.98695	11.4408	10.2137	9.14463	6.60994	12.2609	11.6262	4.51985	ENSG00000060749	79832	protein_coding	QSER1
ENSG00000060982.15	0.0801369	0	5.26765	0	1		0	0	0	0	0	0	0	0	0	0	0	0	0	0	0	1.44246	0	0	ENSG00000060982	586	protein_coding	BCAT1
ENSG00000061273.18	0.0899569	1.38226	5.26765	0.262405	0.793009		0	0	0	1.61922	0	0	0	0	0	0	0	0	0	0	0	0	0	0	ENSG00000061273	51564	protein_coding	HDAC7
ENSG00000061656.10	0.0249637	0	5.26765	0	1		0	0	0	0	0	0	0	0	0	0	0.449347	0	0	0	0	0	0	0	ENSG00000061656	6676	protein_coding	SPAG4
ENSG00000061676.15	12.741	0.412387	0.508067	0.811677	0.416977	0.99894	18.6295	6.61176	10.9868	19.4307	13.7131	16.2351	17.3598	7.44076	5.65076	12.8101	18.8726	10.9208	8.93699	9.71617	16.997	10.8185	12.1546	12.0529	ENSG00000061676	10787	protein_coding	NCKAP1
ENSG00000061936.10	3.36431	-0.0447301	1.02421	-0.0436727	0.965165	0.99894	3.10492	5.28941	1.09868	1.61922	5.48525	1.62351	5.78659	3.72038	0	4.27004	4.49347	2.60018	2.55342	4.00077	4.72138	6.49109	3.69923	0	ENSG00000061936	6433	protein_coding	SFSWAP
ENSG00000061938.20	0.0650322	0	5.26765	0	1		0	0	0	0	0	0	0	0	0	0	0.449347	0	0	0	0	0.721232	0	0	ENSG00000061938	10188	protein_coding	TNK2
ENSG00000061987.16	16.29	1.09195	0.471733	2.31476	0.020626	0.792731	11.3847	10.5788	9.88809	25.9076	15.0845	27.5997	18.8064	5.58057	11.3015	12.8101	16.1765	22.3616	19.1507	16.0031	22.6626	20.9157	17.9677	9.0397	ENSG00000061987	23041	protein_coding	MON2
ENSG00000062194.16	82.9188	-0.194577	0.226944	-0.857379	0.391236	0.99894	87.9726	83.3082	115.361	106.869	79.5362	64.9406	75.2256	66.9669	77.227	98.211	93.0149	72.2851	84.263	80.587	67.9879	69.9595	72.3992	96.4235	ENSG00000062194	65056	protein_coding	GPBP1
ENSG00000062282.15	0.930135	1.51823	2.02581	0.749447	0.453588		2.06994	0	2.19735	3.23845	2.74263	6.49406	0	0	0	0	0	0	0	0	0	0	0	0	ENSG00000062282	84649	protein_coding	DGAT2
ENSG00000062485.19	1.6173	1.63192	1.37008	1.19111	0.233611		1.03497	1.32235	1.09868	3.23845	4.11394	3.24703	5.78659	3.72038	0	0	0.449347	0	0.638356	0.571539	2.83283	0	1.05692	0	ENSG00000062485	1431	protein_coding	CS
ENSG00000062598.18	8.79583	-1.02232	0.747743	-1.36721	0.171559	0.99894	8.27978	6.61176	6.59206	3.23845	5.48525	1.62351	11.5732	9.30095	7.53434	10.6751	6.74021	14.561	13.4055	14.2885	6.60994	8.65478	11.0977	12.0529	ENSG00000062598	63916	protein_coding	ELMO2
ENSG00000062650.19	113.176	-0.102839	0.200203	-0.513676	0.607479	0.99894	138.686	137.525	125.249	118.203	131.646	123.387	122.965	141.375	118.666	116.359	131.659	80.0856	89.3699	95.447	98.2048	105.3	77.1554	85.8772	ENSG00000062650	23063	protein_coding	WAPL
ENSG00000062716.13	35.7587	-0.0768256	0.342053	-0.224601	0.82229	0.99894	24.8393	39.6705	41.7497	25.9076	41.1394	32.4703	54.9726	31.6232	45.2061	38.4304	24.7141	22.8816	38.3014	33.1493	23.6069	33.8979	44.3908	46.7051	ENSG00000062716	81671	protein_coding	VMP1
ENSG00000062725.10	30.2139	-0.320585	0.298925	-1.07246	0.283514	0.99894	55.8885	35.7035	51.6378	34.0037	45.2534	35.7173	24.593	33.4834	28.2538	27.7553	23.8154	20.8015	24.2575	21.147	30.2169	17.3096	17.4392	16.5728	ENSG00000062725	10513	protein_coding	APPBP2
ENSG00000062822.15	0.745069	0	2.1303	0	1		0	0	0	0	0	0	0	0	0	1.06751	1.34804	1.04007	1.27671	2.28616	0.944277	2.88493	1.05692	1.50662	ENSG00000062822	5424	protein_coding	POLD1
ENSG00000063015.20	0.144739	-0.54123	5.26765	-0.102746	0.918165		0	0	1.09868	0	0	0	0	0	0	0	0	0	0	0	0	0	0	1.50662	ENSG00000063015	124925	protein_coding	SEZ6
ENSG00000063046.18	20.2497	-0.5829	0.445479	-1.30848	0.190711	0.99894	14.4896	23.8023	15.3815	11.3346	8.22788	16.2351	17.3598	20.4621	20.7194	22.9515	22.018	24.4417	24.8959	22.8616	15.1084	25.2431	24.3092	34.6522	ENSG00000063046	1975	protein_coding	EIF4B
ENSG00000063169.11	0.323462	-0.54129	2.847	-0.190126	0.84921		0	1.32235	0	0	0	0	0	0	0	0.533756	0	0	0.638356	0.571539	0	0.721232	0.528462	1.50662	ENSG00000063169	29998	protein_coding	BICRA
ENSG00000063177.13	78.1987	-0.0165118	0.215199	-0.0767278	0.93884	0.99894	92.1125	71.407	78.0061	102.011	63.0804	76.3052	69.439	98.5901	64.0419	75.7933	69.6489	73.3251	69.5808	72.5855	67.9879	83.6629	85.0823	94.9169	ENSG00000063177	6141	protein_coding	RPL18
ENSG00000063180.9	0.218211	0.420522	4.24783	0.0989969	0.921141		0	0	1.09868	1.61922	0	0	0	0	0	0	0	0	0.638356	0.571539	0	0	0	0	ENSG00000063180	770	protein_coding	CA11
ENSG00000063244.13	13.7594	-0.310205	0.525532	-0.590269	0.55501	0.99894	11.3847	21.1576	15.3815	19.4307	12.3418	6.49406	10.1265	3.72038	9.41793	27.2215	11.2337	15.0811	14.6822	11.4308	14.1642	10.0972	13.2115	21.0926	ENSG00000063244	11338	protein_coding	U2AF2
ENSG00000063245.15	0.363285	1.38226	3.64831	0.378876	0.70478		0	0	0	0	0	1.62351	1.44665	0	1.88359	0	0	0	0	0	0	0	1.58538	0	ENSG00000063245	29924	protein_coding	EPN1
ENSG00000063322.15	1.97734	2.38982	1.37832	1.73386	0.0829423		2.06994	0	1.09868	3.23845	1.37131	12.9881	0	0	3.76717	1.06751	0.449347	2.60018	1.27671	0.571539	0.944277	0	2.64231	1.50662	ENSG00000063322	55588	protein_coding	MED29
ENSG00000063587.15	9.43929	-0.131021	0.641318	-0.204299	0.83812	0.99894	8.27978	10.5788	3.29603	4.85767	5.48525	9.74109	5.78659	9.30095	11.3015	5.33756	11.2337	7.80055	14.6822	11.4308	13.2199	9.37602	11.6262	16.5728	ENSG00000063587	10838	protein_coding	ZNF275
ENSG00000063587.15	9.43929	-0.131021	0.641318	-0.204299	0.83812	0.99894	8.27978	10.5788	3.29603	4.85767	5.48525	9.74109	5.78659	9.30095	11.3015	5.33756	11.2337	7.80055	14.6822	11.4308	13.2199	9.37602	11.6262	16.5728	ENSG00000063587	105373378	protein_coding	ZNF275
ENSG00000063601.17	0.939581	0.996932	1.69764	0.587247	0.557037		1.03497	1.32235	0	1.61922	1.37131	1.62351	2.89329	0	1.88359	0.533756	0.449347	1.04007	1.27671	1.14308	0	0.721232	0	0	ENSG00000063601	8776	protein_coding	MTMR1
ENSG00000063660.9	0.0317522	0	5.26765	0	1		0	0	0	0	0	0	0	0	0	0	0	0	0	0.571539	0	0	0	0	ENSG00000063660	2817	protein_coding	GPC1
ENSG00000063854.13	0.361789	-0.541293	2.76684	-0.195635	0.844896		0	1.32235	0	0	0	0	0	1.86019	0	1.06751	0.449347	0.520036	0	0.571539	0	0.721232	0	0	ENSG00000063854	3029	protein_coding	HAGH
ENSG00000063978.16	1.2002	1.21935	1.51039	0.80731	0.419488		2.06994	1.32235	0	3.23845	0	4.87054	0	1.86019	1.88359	2.13502	0.449347	0.520036	0.638356	1.14308	0.944277	0	0.528462	0	ENSG00000063978	6047	protein_coding	RNF4
ENSG00000064042.18	0.594693	1.38227	2.39068	0.578192	0.563134		0	0	0	0	0	1.62351	4.33994	0	1.88359	0	0.449347	0.520036	0.638356	0	0	0.721232	0.528462	0	ENSG00000064042	22998	protein_coding	LIMCH1
ENSG00000064102.15	4.07955	0.566855	0.835066	0.678815	0.497255	0.99894	5.17486	2.6447	3.29603	3.23845	6.85657	6.49406	7.23323	1.86019	3.76717	1.60127	4.49347	4.68033	5.74521	6.28693	2.83283	3.60616	2.11385	1.50662	ENSG00000064102	55726	protein_coding	INTS13
ENSG00000064309.14	0.153128	0	5.26765	0	1		0	0	0	0	0	0	0	0	0	0	0	0	0	0	0	0.721232	0.528462	1.50662	ENSG00000064309	50937	protein_coding	CDON
ENSG00000064313.12	2.40443	-0.096062	1.20256	-0.0798811	0.936332		1.03497	5.28941	2.19735	6.4769	1.37131	0	2.89329	0	0	1.60127	2.69608	3.64025	2.55342	1.71462	0	7.21232	1.58538	3.01323	ENSG00000064313	6873	protein_coding	TAF2
ENSG00000064393.16	214.998	-0.48531	0.166523	-2.91438	0.00356401	0.532346	466.772	416.541	426.287	323.845	307.174	305.221	350.088	286.469	286.305	89.1372	101.103	58.2441	49.7918	55.4393	56.6566	80.0568	99.3508	111.49	ENSG00000064393	28996	protein_coding	HIPK2
ENSG00000064419.13	0.377781	0	3.21703	0	1		0	0	0	0	0	0	2.89329	0	1.88359	0.533756	0.449347	1.04007	0	0	0	0	0	0	ENSG00000064419	23534	protein_coding	TNPO3
ENSG00000064601.20	0.201667	1.38224	4.37603	0.315867	0.752104		0	0	0	0	0	1.62351	0	0	0	0.533756	0	0	0	0	0.944277	0	0.528462	0	ENSG00000064601	5476	protein_coding	CTSA
ENSG00000064607.17	0.0961073	0	5.26765	0	1		0	0	0	0	0	0	0	0	0	0	0	0.520036	0.638356	0.571539	0	0	0	0	ENSG00000064607	10147	protein_coding	SUGP2
ENSG00000064651.14	46.9121	0.175685	0.342659	0.51271	0.608154	0.99894	19.6645	31.7364	16.4802	17.8115	17.8271	40.5879	27.4863	27.9029	41.4389	53.9093	51.2256	46.8033	79.1562	98.3047	88.762	60.5835	64.4723	60.2647	ENSG00000064651	6558	protein_coding	SLC12A2
ENSG00000064652.11	0.0288909	0	5.26765	0	1		0	0	0	0	0	0	0	0	0	0	0	0.520036	0	0	0	0	0	0	ENSG00000064652	28966	protein_coding	SNX24
ENSG00000064666.15	0.17982	-1.3031	5.18692	-0.251228	0.801638		2.06994	0	0	0	0	0	0	0	0	0	0	0	0.638356	0	0	0	0.528462	0	ENSG00000064666	1265	protein_coding	CNN2
ENSG00000064703.12	1.24461	-1.0315	1.82794	-0.564297	0.572552		0	0	3.29603	1.61922	0	0	4.33994	0	0	2.66878	1.79739	1.04007	1.27671	1.14308	0.944277	2.1637	2.11385	0	ENSG00000064703	11218	protein_coding	DDX20
ENSG00000064726.10	9.43519	0.859641	0.557398	1.54224	0.123015	0.982872	11.3847	7.93411	6.59206	21.0499	16.4558	9.74109	7.23323	13.0213	11.3015	9.07385	6.29086	4.16029	8.29863	11.4308	8.49849	2.88493	8.45539	6.02647	ENSG00000064726	53339	protein_coding	BTBD1
ENSG00000064933.18	0.214147	-0.541272	4.27548	-0.126599	0.899258		0	0	1.09868	0	0	0	0	0	0	0	0.449347	0	0	0	0	0.721232	1.58538	0	ENSG00000064933	5378	protein_coding	PMS1
ENSG00000064961.19	5.55822	0.762704	0.890132	0.856844	0.391531	0.99894	4.13989	1.32235	3.29603	9.71535	5.48525	0	5.78659	3.72038	1.88359	5.33756	6.29086	12.4809	9.57534	4.00077	3.77711	7.93355	4.75615	10.5463	ENSG00000064961	10362	protein_coding	HMG20B
ENSG00000064989.13	0.0499275	0	5.26765	0	1		0	0	0	0	0	0	0	0	0	0	0.898695	0	0	0	0	0	0	0	ENSG00000064989	10203	protein_coding	CALCRL
ENSG00000064995.18	0.0288909	0	5.26765	0	1		0	0	0	0	0	0	0	0	0	0	0	0.520036	0	0	0	0	0	0	ENSG00000064995	6882	protein_coding	TAF11
ENSG00000064999.15	0.858144	0.447938	1.91224	0.234247	0.814793		1.03497	0	1.09868	0	1.37131	1.62351	0	1.86019	0	1.60127	0.449347	0.520036	0.638356	0.571539	0	0	3.17077	1.50662	ENSG00000064999	23294	protein_coding	ANKS1A
ENSG00000065029.15	0.0317522	0	5.26765	0	1		0	0	0	0	0	0	0	0	0	0	0	0	0	0.571539	0	0	0	0	ENSG00000065029	7629	protein_coding	ZNF76
ENSG00000065057.9	0.0837009	0	5.26765	0	1		0	0	0	0	0	0	0	0	0	0	0	0	0	0	0	0	0	1.50662	ENSG00000065057	4913	protein_coding	NTHL1
ENSG00000065135.12	3.09669	1.24308	1.02535	1.21235	0.22538		0	2.6447	3.29603	3.23845	5.48525	4.87054	1.44665	3.72038	3.76717	2.66878	2.69608	4.16029	1.91507	2.8577	2.83283	4.32739	5.81308	0	ENSG00000065135	2773	protein_coding	GNAI3
ENSG00000065150.21	26.0757	0.087778	0.461572	0.190172	0.849174	0.99894	28.9792	23.8023	24.1709	27.5268	19.1984	35.7173	20.253	29.7631	26.3702	30.4241	44.0361	8.32058	28.726	22.8616	15.1084	25.9644	28.0085	30.1323	ENSG00000065150	3843	protein_coding	IPO5
ENSG00000065154.12	0.0901953	1.38226	5.26765	0.262405	0.793009		0	0	0	0	0	1.62351	0	0	0	0	0	0	0	0	0	0	0	0	ENSG00000065154	4942	protein_coding	OAT
ENSG00000065183.16	1.77377	0.438138	1.47441	0.297162	0.766343		1.03497	1.32235	2.19735	4.85767	1.37131	0	4.33994	0	0	4.27004	1.34804	0	1.91507	1.71462	4.72138	0.721232	2.11385	0	ENSG00000065183	10885	protein_coding	WDR3
ENSG00000065243.20	93.7381	0.359322	0.192011	1.87136	0.061295	0.897896	79.6928	81.9858	70.3153	90.6766	91.878	115.27	92.5854	85.5688	105.481	90.7385	102.002	102.967	95.7534	107.449	102.926	94.4814	85.6108	91.9036	ENSG00000065243	5586	protein_coding	PKN2
ENSG00000065268.11	0.882169	-0.0667819	1.62714	-0.0410424	0.967262		1.03497	2.6447	1.09868	1.61922	2.74263	0	0	0	0	1.60127	1.34804	1.04007	1.27671	0	0.944277	0	0.528462	0	ENSG00000065268	57418	protein_coding	WDR18
ENSG00000065308.5	0.159234	0	5.26765	0	1		0	0	0	0	0	0	0	0	0	0	0	0	0.638356	0	0	0.721232	0	1.50662	ENSG00000065308	9697	protein_coding	TRAM2
ENSG00000065320.9	3.63226	2.6613	1.46671	1.81448	0.0696044	0.924372	0	1.32235	0	1.61922	0	6.49406	5.78659	5.58057	5.65076	1.60127	2.69608	1.04007	5.10685	4.00077	1.88855	7.21232	6.34154	9.0397	ENSG00000065320	9423	protein_coding	NTN1
ENSG00000065413.20	6.28524	0.573468	0.885423	0.647677	0.517194	0.99894	2.06994	1.32235	8.78942	6.4769	5.48525	6.49406	2.89329	7.44076	1.88359	2.66878	2.69608	16.1211	8.29863	5.14385	9.44277	10.8185	10.5692	4.51985	ENSG00000065413	91526	protein_coding	ANKRD44
ENSG00000065427.15	12.2897	-0.162293	0.512432	-0.31671	0.751463	0.99894	11.3847	15.8682	14.2828	11.3346	9.5992	16.2351	13.0198	13.0213	9.41793	9.07385	14.8285	5.7204	13.4055	14.86	11.3313	8.65478	11.0977	18.0794	ENSG00000065427	3735	protein_coding	KARS1
ENSG00000065485.20	0.426632	1.38227	2.84392	0.486042	0.626937		0	0	0	1.61922	0	0	0	1.86019	0	0.533756	0	0	0.638356	0	0	1.44246	1.58538	0	ENSG00000065485	10954	protein_coding	PDIA5
ENSG00000065491.8	1.21636	0.448549	1.43628	0.3123	0.754813		2.06994	1.32235	1.09868	3.23845	1.37131	1.62351	2.89329	0	3.76717	0.533756	0.449347	1.04007	1.91507	0.571539	0	0	0	0	ENSG00000065491	55633	protein_coding	TBC1D22B
ENSG00000065526.12	32.642	0.0640009	0.320986	0.199388	0.841959	0.99894	30.0142	33.0588	36.2563	29.146	37.0255	37.3408	34.7195	46.5048	35.7881	40.5654	35.0491	24.9617	20.4274	29.72	17.9413	36.0616	34.35	28.6257	ENSG00000065526	23013	protein_coding	SPEN
ENSG00000065534.19	0.830259	1.38226	2.45009	0.564168	0.57264		0	0	0	0	0	1.62351	1.44665	0	0	0	0	3.64025	3.19178	2.28616	0	0.721232	0.528462	1.50662	ENSG00000065534	4638	protein_coding	MYLK
ENSG00000065548.18	162.757	0.0983861	0.166523	0.590827	0.554636	0.99894	168.7	170.583	135.137	200.784	141.245	167.222	146.111	163.697	129.967	170.268	171.651	150.291	146.184	170.319	161.471	190.405	163.295	182.301	ENSG00000065548	55854	protein_coding	ZC3H15
ENSG00000065559.15	34.1828	-0.137655	0.355267	-0.38747	0.698409	0.99894	33.1191	30.4141	25.2696	30.7653	30.1689	19.4822	41.9527	46.5048	33.9045	32.5591	22.4674	46.8033	40.2164	49.1524	37.7711	29.5705	38.0492	27.1191	ENSG00000065559	6416	protein_coding	MAP2K4
ENSG00000065613.15	15.037	0.0720868	0.485603	0.148448	0.881989	0.99894	11.3847	14.5459	12.0854	12.9538	13.7131	12.9881	14.4665	11.1611	7.53434	13.8776	26.0622	14.041	18.5123	17.1462	19.8298	16.5883	12.6831	21.0926	ENSG00000065613	9748	protein_coding	SLK
ENSG00000065615.14	0.0590121	0	5.26765	0	1		0	0	0	0	0	0	0	0	0	0.533756	0	0	0	0	0	0	0.528462	0	ENSG00000065615	123956252	protein_coding	CYB5R4
ENSG00000065615.14	0.0590121	0	5.26765	0	1		0	0	0	0	0	0	0	0	0	0.533756	0	0	0	0	0	0	0.528462	0	ENSG00000065615	51167	protein_coding	CYB5R4
ENSG00000065665.21	1.05339	3.33421	2.02074	1.64999	0.098944		0	0	0	1.61922	0	4.87054	0	5.58057	0	1.60127	0.898695	0	1.27671	1.14308	0	1.44246	0.528462	0	ENSG00000065665	55176	protein_coding	SEC61A2
ENSG00000065717.15	0.24828	0	3.3464	0	1		0	0	0	0	0	0	0	0	0	0	0.449347	1.56011	0.638356	0.571539	0	0.721232	0.528462	0	ENSG00000065717	7089	protein_coding	TLE2
ENSG00000065809.13	12.1935	0.316541	0.577103	0.5485	0.583349	0.99894	16.5596	2.6447	14.2828	14.573	15.0845	12.9881	13.0198	3.72038	1.88359	14.4114	13.4804	11.9608	19.1507	20.5754	5.66566	12.2609	12.1546	15.0662	ENSG00000065809	83641	protein_coding	FAM107B
ENSG00000065833.9	2.18686	1.87142	1.28608	1.45514	0.145632		2.06994	0	1.09868	4.85767	4.11394	3.24703	7.23323	5.58057	1.88359	0	2.69608	0.520036	0.638356	2.28616	1.88855	0.721232	0.528462	0	ENSG00000065833	4199	protein_coding	ME1
ENSG00000065882.16	0.361212	2.79719	3.19626	0.875145	0.381495		0	0	0	1.61922	2.74263	0	0	0	0	0	0.898695	0.520036	0	0	0	0.721232	0	0	ENSG00000065882	23216	protein_coding	TBC1D1
ENSG00000065883.16	30.8314	-0.0906515	0.341839	-0.265188	0.790865	0.99894	39.3289	22.48	34.059	30.7653	20.5697	40.5879	23.1463	33.4834	35.7881	24.5528	39.9919	31.2022	28.726	25.1477	31.1611	34.6191	32.2362	27.1191	ENSG00000065883	8621	protein_coding	CDK13
ENSG00000065911.13	0.421865	2.2297	3.35856	0.663886	0.506763		0	1.32235	0	0	4.11394	1.62351	0	0	0	0.533756	0	0	0	0	0	0	0	0	ENSG00000065911	10797	protein_coding	MTHFD2
ENSG00000065970.9	0.0610376	-0.541216	5.26765	-0.102743	0.918167		0	0	1.09868	0	0	0	0	0	0	0	0	0	0	0	0	0	0	0	ENSG00000065970	55810	protein_coding	FOXJ2
ENSG00000065978.19	175.487	-0.00967746	0.226395	-0.0427459	0.965904	0.99894	157.316	170.583	145.025	152.207	156.33	160.728	135.985	148.815	141.269	215.637	225.123	133.649	212.573	173.748	118.035	279.838	192.36	239.552	ENSG00000065978	4904	protein_coding	YBX1
ENSG00000066027.12	12.4703	0.642216	0.477162	1.34591	0.178332	0.99894	13.4546	14.5459	13.1841	14.573	21.941	27.5997	13.0198	31.6232	9.41793	8.54009	8.08825	11.4408	7.66027	7.43001	5.66566	5.04862	3.69923	7.53308	ENSG00000066027	5525	protein_coding	PPP2R5A
ENSG00000066044.15	90.1522	-0.243809	0.223223	-1.09222	0.274736	0.99894	120.057	107.11	93.3876	97.1535	101.477	71.4346	81.0122	93.0095	101.714	93.4072	81.7812	79.0455	109.159	93.7324	68.9322	69.9595	63.9439	96.4235	ENSG00000066044	1994	protein_coding	ELAVL1
ENSG00000066084.13	42.3985	-0.218425	0.371113	-0.588567	0.556152	0.99894	34.1541	30.4141	32.9603	29.146	28.7976	25.9762	40.5061	61.3863	35.7881	43.768	30.5556	84.7659	44.6849	42.2939	45.3253	52.6499	51.7892	48.2117	ENSG00000066084	57609	protein_coding	DIP2B
ENSG00000066117.15	6.67139	-0.45454	0.746014	-0.609291	0.542332	0.99894	7.2448	1.32235	12.0854	8.09612	2.74263	4.87054	1.44665	5.58057	9.41793	5.87131	9.4363	9.88069	10.2137	7.43001	5.66566	6.49109	4.75615	7.53308	ENSG00000066117	6602	protein_coding	SMARCD1
ENSG00000066135.13	67.8038	0.0009373	0.243953	0.00384214	0.996934	1	78.6579	63.4729	65.9206	80.9612	58.9665	69.8111	82.4588	57.6659	79.1106	72.5908	75.9397	52.5237	53.6219	74.8716	72.7093	67.0746	62.8869	51.225	ENSG00000066135	9682	protein_coding	KDM4A
ENSG00000066136.20	0.0400684	0	5.26765	0	1		0	0	0	0	0	0	0	0	0	0	0	0	0	0	0	0.721232	0	0	ENSG00000066136	4802	protein_coding	NFYC
ENSG00000066279.18	0.852793	1.38227	2.20821	0.625968	0.531336		0	0	0	0	1.37131	0	0	0	0	2.66878	0	1.56011	3.19178	2.8577	0.944277	0.721232	0.528462	1.50662	ENSG00000066279	259266	protein_coding	ASPM
ENSG00000066322.15	0.132997	0	5.26765	0	1		0	0	0	0	0	0	0	1.86019	0	0.533756	0	0	0	0	0	0	0	0	ENSG00000066322	64834	protein_coding	ELOVL1
ENSG00000066379.15	0.783671	1.35573	2.11535	0.640899	0.521588		0	0	1.09868	3.23845	0	0	0	0	0	0	0.898695	2.60018	1.27671	0.571539	0.944277	1.44246	0.528462	1.50662	ENSG00000066379	30834	protein_coding	POLR1H
ENSG00000066422.5	14.5158	0.886428	0.44892	1.97458	0.0483159	0.875076	16.5596	11.9012	17.5788	17.8115	27.4263	40.5879	10.1265	7.44076	11.3015	11.7426	15.2778	13.5209	11.4904	6.85847	16.0527	12.2609	5.81308	7.53308	ENSG00000066422	27107	protein_coding	ZBTB11
ENSG00000066427.24	0.37568	2.93522	3.50301	0.837912	0.40208		0	0	0	1.61922	0	3.24703	1.44665	0	0	0	0.449347	0	0	0	0	0	0	0	ENSG00000066427	4287	protein_coding	ATXN3
ENSG00000066455.13	1.9018	1.45632	1.20265	1.21093	0.225924		2.06994	0	2.19735	6.4769	4.11394	1.62351	2.89329	0	0	2.13502	2.24674	1.56011	3.19178	1.14308	1.88855	2.1637	0.528462	0	ENSG00000066455	9950	protein_coding	GOLGA5
ENSG00000066468.23	34.2271	0.25445	0.327975	0.775823	0.437854	0.99894	47.6087	66.1176	49.4405	82.5804	54.8525	56.823	34.7195	53.9455	18.8359	11.2089	14.3791	18.2013	12.7671	18.2893	25.4955	20.1945	20.0815	10.5463	ENSG00000066468	2263	protein_coding	FGFR2
ENSG00000066629.18	0.0611112	0	5.26765	0	1		0	0	0	0	0	0	0	0	0	0	0	0	0	0.571539	0	0	0.528462	0	ENSG00000066629	2009	protein_coding	EML1
ENSG00000066651.20	0.431799	0.420498	2.6975	0.155884	0.876124		1.03497	0	0	0	0	1.62351	2.89329	0	0	0.533756	0	0.520036	0.638356	0	0	0	0.528462	0	ENSG00000066651	60487	protein_coding	TRMT11
ENSG00000066654.14	2.40407	0.0317951	1.00659	0.031587	0.974801		3.10492	3.96705	3.29603	1.61922	5.48525	3.24703	2.89329	1.86019	0	4.8038	3.14543	2.08015	1.27671	2.8577	0.944277	2.1637	0.528462	0	ENSG00000066654	55623	protein_coding	THUMPD1
ENSG00000066697.15	0.0296531	0	5.26765	0	1		0	0	0	0	0	0	0	0	0	0.533756	0	0	0	0	0	0	0	0	ENSG00000066697	91283	protein_coding	MSANTD3
ENSG00000066739.12	0.0697215	0	5.26765	0	1		0	0	0	0	0	0	0	0	0	0.533756	0	0	0	0	0	0.721232	0	0	ENSG00000066739	55102	protein_coding	ATG2B
ENSG00000066777.9	74.4678	-0.346388	0.220654	-1.56983	0.116456	0.971378	101.427	83.3082	80.2034	80.9612	56.2239	73.0582	79.5655	78.128	71.5763	73.1245	87.1734	69.6849	64.474	62.8693	75.5421	62.026	59.7162	81.3573	ENSG00000066777	10565	protein_coding	ARFGEF1
ENSG00000066827.16	0.264839	0.420511	3.57	0.11779	0.906234		0	1.32235	0	0	0	1.62351	0	0	0	0	0	0	0	0.571539	0	0.721232	0.528462	0	ENSG00000066827	57623	protein_coding	ZFAT
ENSG00000066926.12	0.15219	0	5.26765	0	1		0	0	0	0	0	0	1.44665	0	0	0	0	0	0	0.571539	0	0.721232	0	0	ENSG00000066926	2235	protein_coding	FECH
ENSG00000066933.16	19.71	-0.482062	0.481915	-1.0003	0.317163	0.99894	17.5945	7.93411	20.8749	12.9538	8.22788	12.9881	14.4665	29.7631	13.1851	25.0865	14.8285	22.3616	26.1726	32.0062	35.8825	23.8007	20.0815	16.5728	ENSG00000066933	4649	protein_coding	MYO9A
ENSG00000067048.17	2.65936	-1.18131	1.21785	-0.969998	0.332048		2.06994	6.61176	2.19735	1.61922	0	3.24703	1.44665	3.72038	3.76717	1.06751	4.94282	2.60018	2.55342	0.571539	3.77711	3.60616	1.05692	3.01323	ENSG00000067048	8653	protein_coding	DDX3Y
ENSG00000067064.11	0.482314	0	2.67401	0	1		0	0	0	0	0	0	1.44665	1.86019	1.88359	0	0	1.56011	0.638356	0.571539	0	0.721232	0	0	ENSG00000067064	3422	protein_coding	IDI1
ENSG00000067082.15	17.8159	-0.124307	0.489201	-0.254102	0.799417	0.99894	10.3497	19.8353	12.0854	8.09612	13.7131	16.2351	13.0198	13.0213	32.021	18.6814	17.9739	13.0009	22.9808	21.7185	11.3313	28.128	25.8946	22.5993	ENSG00000067082	1316	protein_coding	KLF6
ENSG00000067113.17	0.0689594	0	5.26765	0	1		0	0	0	0	0	0	0	0	0	0	0	0.520036	0	0	0	0.721232	0	0	ENSG00000067113	8611	protein_coding	PLPP1
ENSG00000067141.17	70.1053	-0.258194	0.257272	-1.00358	0.31558	0.99894	68.3082	51.5717	93.3876	66.3882	53.4812	60.07	78.1189	70.6873	77.227	77.9283	85.8254	68.1248	58.7288	67.4416	87.8177	50.4862	73.9846	72.3176	ENSG00000067141	4756	protein_coding	NEO1
ENSG00000067167.8	6.19202	0.758463	0.844281	0.898353	0.368997	0.99894	4.13989	2.6447	2.19735	9.71535	4.11394	1.62351	4.33994	3.72038	7.53434	5.33756	7.18956	8.32058	10.2137	9.14463	8.49849	14.4246	5.28462	3.01323	ENSG00000067167	23471	protein_coding	TRAM1
ENSG00000067177.15	0.129607	0	5.26765	0	1		0	0	0	0	0	0	0	0	1.88359	0	0.449347	0	0	0	0	0	0	0	ENSG00000067177	5255	protein_coding	PHKA1
ENSG00000067208.14	62.2995	0.0999566	0.257073	0.388825	0.697405	0.99894	54.8535	40.9929	68.118	56.6729	45.2534	76.3052	56.4192	65.1067	64.0419	59.7806	73.693	58.2441	61.2822	72.5855	82.1521	64.1897	53.9031	67.7978	ENSG00000067208	7813	protein_coding	EVI5
ENSG00000067225.18	1.03404	-0.226794	1.77683	-0.12764	0.898434		1.03497	2.6447	0	0	1.37131	1.62351	1.44665	0	0	4.8038	1.34804	0.520036	0.638356	0.571539	1.88855	0.721232	0	0	ENSG00000067225	5315	protein_coding	PKM
ENSG00000067248.10	1.26499	-0.589791	1.60916	-0.36652	0.713977		0	2.6447	2.19735	0	0	3.24703	1.44665	1.86019	0	1.60127	2.24674	1.04007	3.19178	0.571539	0.944277	0.721232	1.05692	0	ENSG00000067248	54505	protein_coding	DHX29
ENSG00000067334.14	7.34283	-0.0796285	0.633018	-0.125792	0.899897	0.99894	5.17486	9.25646	13.1841	8.09612	8.22788	9.74109	13.0198	1.86019	3.76717	11.2089	8.98695	5.7204	4.46849	6.85847	7.55421	5.76986	4.75615	4.51985	ENSG00000067334	30836	protein_coding	DNTTIP2
ENSG00000067369.14	1.74422	0.424367	1.69338	0.250604	0.802121		0	1.32235	1.09868	1.61922	0	1.62351	1.44665	0	0	4.27004	1.79739	1.56011	2.55342	2.8577	0	1.44246	5.28462	4.51985	ENSG00000067369	7158	protein_coding	TP53BP1
ENSG00000067445.21	0.0648232	0	5.26765	0	1		0	0	0	0	0	0	0	0	0	0	0	0	0.638356	0	0	0	0.528462	0	ENSG00000067445	7216	protein_coding	TRO
ENSG00000067560.13	102.828	0.189922	0.203279	0.934293	0.350153	0.99894	108.672	83.3082	87.8942	139.253	94.6206	87.6698	86.7988	109.751	107.364	97.1435	88.9708	106.607	126.395	122.881	100.093	102.415	104.635	96.4235	ENSG00000067560	387	protein_coding	RHOA
ENSG00000067596.12	10.5612	0.228588	0.550199	0.415464	0.677802	0.99894	11.3847	9.25646	6.59206	9.71535	12.3418	9.74109	13.0198	18.6019	13.1851	11.2089	6.74021	14.041	8.29863	7.43001	7.55421	11.5397	7.39846	12.0529	ENSG00000067596	1659	protein_coding	DHX8
ENSG00000067646.12	0.734318	-2.0229	1.94444	-1.04035	0.298177		1.03497	1.32235	1.09868	0	0	0	0	0	1.88359	1.60127	0	0.520036	1.27671	2.28616	0.944277	0.721232	0.528462	0	ENSG00000067646	7544	protein_coding	ZFY
ENSG00000067704.10	2.24016	-0.825016	1.3008	-0.634237	0.525926		3.10492	1.32235	3.29603	0	4.11394	0	2.89329	7.44076	3.76717	0.533756	0.449347	2.08015	1.91507	3.42924	0	2.88493	1.58538	1.50662	ENSG00000067704	55699	protein_coding	IARS2
ENSG00000067715.14	0.197187	0.420529	5.03877	0.0834587	0.933487		1.03497	0	0	0	1.37131	0	0	0	0	0	0	0	0	1.14308	0	0	0	0	ENSG00000067715	6857	protein_coding	SYT1
ENSG00000067798.16	27.0442	-0.368193	0.331495	-1.1107	0.266696	0.99894	41.3989	44.96	43.9471	19.4307	34.2828	47.0819	36.1662	29.7631	28.2538	12.8101	17.9739	18.2013	19.789	17.7177	18.8855	17.3096	13.2115	25.6125	ENSG00000067798	89795	protein_coding	NAV3
ENSG00000067829.19	0.346008	2.15035	3.31207	0.649247	0.516179		0	0	0	0	2.74263	0	0	1.86019	0	0.533756	0	0.520036	0	0.571539	0	0	0	0	ENSG00000067829	3421	protein_coding	IDH3G
ENSG00000067840.12	0.207242	0	4.95944	0	1		0	0	0	0	0	0	0	0	0	0	0	0	0.638356	0	0	0	1.58538	1.50662	ENSG00000067840	57595	protein_coding	PDZD4
ENSG00000067842.17	2.19735	-0.478997	1.77352	-0.270082	0.787097		1.03497	1.32235	0	0	1.37131	0	7.23323	0	3.76717	1.60127	2.24674	4.68033	3.83014	1.71462	1.88855	0.721232	2.11385	6.02647	ENSG00000067842	492	protein_coding	ATP2B3
ENSG00000067900.8	230.197	0.1051	0.163138	0.644238	0.519421	0.99894	212.169	157.36	204.354	241.264	171.414	209.433	260.396	269.728	233.565	196.422	218.383	260.538	232.362	233.76	240.791	284.165	276.385	241.059	ENSG00000067900	6093	protein_coding	ROCK1
ENSG00000067955.15	1.16985	1.79662	1.58202	1.13565	0.256101		1.03497	0	1.09868	4.85767	1.37131	1.62351	0	1.86019	0	0.533756	2.69608	1.56011	1.27671	1.14308	0.944277	0	1.05692	0	ENSG00000067955	865	protein_coding	CBFB
ENSG00000067992.16	0.926419	-0.490121	2.10679	-0.232639	0.816042		1.03497	1.32235	0	0	1.37131	0	1.44665	1.86019	0	3.20253	0	0.520036	3.83014	1.14308	0.944277	0	0	0	ENSG00000067992	5165	protein_coding	PDK3
ENSG00000068024.17	0.475335	-0.541296	2.60396	-0.207874	0.835327		0	1.32235	0	0	0	0	2.89329	0	0	1.60127	0.449347	1.04007	0	0	0	0.721232	0.528462	0	ENSG00000068024	9759	protein_coding	HDAC4
ENSG00000068028.17	27.6941	-0.509085	0.44803	-1.13627	0.255842	0.99894	43.4688	30.4141	25.2696	16.1922	27.4263	25.9762	10.1265	13.0213	37.6717	49.1055	38.1945	18.7213	24.8959	20.5754	41.5482	25.9644	24.3092	25.6125	ENSG00000068028	11186	protein_coding	RASSF1
ENSG00000068078.20	0.112121	0	5.26765	0	1		0	0	0	0	0	0	1.44665	0	0	0	0	0	0	0.571539	0	0	0	0	ENSG00000068078	2261	protein_coding	FGFR3
ENSG00000068079.8	0.787686	-0.427207	2.05983	-0.207399	0.835698		1.03497	0	1.09868	1.61922	0	0	0	0	0	2.13502	0.449347	0.520036	1.91507	1.14308	0	0.721232	0.528462	3.01323	ENSG00000068079	3430	protein_coding	IFI35
ENSG00000068097.15	1.06532	1.90109	1.80901	1.0509	0.293306		0	0	1.09868	1.61922	1.37131	1.62351	1.44665	1.86019	0	0	0	0	1.91507	1.14308	0	1.44246	2.64231	3.01323	ENSG00000068097	63897	protein_coding	HEATR6
ENSG00000068120.15	0.0524598	0	5.26765	0	1		0	0	0	0	0	0	0	0	0	0	0	0	0	0	0.944277	0	0	0	ENSG00000068120	80347	protein_coding	COASY
ENSG00000068137.15	1.26385	0.823653	1.55172	0.530799	0.595558		2.06994	0	2.19735	3.23845	1.37131	3.24703	0	0	3.76717	0.533756	3.14543	0.520036	0	1.71462	0.944277	0	0	0	ENSG00000068137	79990	protein_coding	PLEKHH3
ENSG00000068305.17	30.152	0.170188	0.320584	0.530868	0.59551	0.99894	38.294	40.9929	31.8616	56.6729	31.5402	37.3408	30.3796	29.7631	35.7881	25.0865	30.5556	19.2413	18.5123	21.147	28.3283	27.4068	23.2523	16.5728	ENSG00000068305	4205	protein_coding	MEF2A
ENSG00000068308.14	13.9551	-0.10246	0.529053	-0.193666	0.846437	0.99894	6.20983	18.5129	12.0854	14.573	12.3418	6.49406	8.67988	13.0213	15.0687	13.3439	11.2337	22.8816	16.5973	12.0023	16.0527	20.1945	15.3254	16.5728	ENSG00000068308	55593	protein_coding	OTUD5
ENSG00000068323.17	6.08309	0.0419344	0.848269	0.0494352	0.960572	0.99894	2.06994	5.28941	3.29603	1.61922	4.11394	4.87054	11.5732	9.30095	3.76717	5.87131	7.63891	7.28051	8.29863	6.85847	6.60994	10.0972	7.92692	3.01323	ENSG00000068323	7030	protein_coding	TFE3
ENSG00000068354.16	0.0400684	0	5.26765	0	1		0	0	0	0	0	0	0	0	0	0	0	0	0	0	0	0.721232	0	0	ENSG00000068354	4943	protein_coding	TBC1D25
ENSG00000068366.20	2.84701	-0.21381	1.10166	-0.194079	0.846114		4.13989	6.61176	0	0	4.11394	4.87054	2.89329	0	1.88359	4.27004	4.94282	1.56011	2.55342	4.00077	0.944277	2.88493	1.05692	4.51985	ENSG00000068366	2182	protein_coding	ACSL4
ENSG00000068383.19	9.21888	0.289225	0.684711	0.422404	0.67273	0.99894	9.31475	1.32235	8.78942	4.85767	8.22788	11.3646	21.6997	16.7417	11.3015	3.73629	5.84152	13.0009	8.93699	5.14385	7.55421	13.7034	6.87	7.53308	ENSG00000068383	3632	protein_coding	INPP5A
ENSG00000068400.13	0.887651	1.08239	1.92476	0.562351	0.573877		0	0	2.19735	3.23845	0	1.62351	0	0	0	1.06751	0.449347	3.12022	0	1.14308	1.88855	0.721232	0.528462	0	ENSG00000068400	56850	protein_coding	GRIPAP1
ENSG00000068650.18	0.369598	0.420502	2.75022	0.152898	0.878479		0	0	1.09868	1.61922	0	0	0	1.86019	0	0.533756	0.449347	0.520036	0	0.571539	0	0	0	0	ENSG00000068650	23250	protein_coding	ATP11A
ENSG00000068654.16	22.2598	0.28199	0.482794	0.58408	0.559166	0.99894	32.0841	11.9012	16.4802	17.8115	28.7976	27.5997	14.4665	31.6232	28.2538	29.8903	40.4413	17.1612	10.2137	20.0039	10.387	30.2917	22.7238	10.5463	ENSG00000068654	25885	protein_coding	POLR1A
ENSG00000068697.7	14.592	0.39442	0.453639	0.869456	0.384598	0.99894	12.4197	23.8023	12.0854	21.0499	23.3123	17.8587	30.3796	20.4621	15.0687	8.54009	8.5376	13.5209	8.29863	9.14463	8.49849	7.21232	7.39846	15.0662	ENSG00000068697	9741	protein_coding	LAPTM4A
ENSG00000068745.15	2.99762	1.60457	1.08487	1.47905	0.139128		0	1.32235	3.29603	3.23845	2.74263	8.11757	7.23323	7.44076	3.76717	1.06751	2.24674	3.12022	2.55342	2.28616	2.83283	2.1637	0.528462	0	ENSG00000068745	51447	protein_coding	IP6K2
ENSG00000068784.13	0.277584	1.38225	3.95922	0.349122	0.726998		0	0	0	0	0	1.62351	0	0	1.88359	0	0.449347	1.04007	0	0	0	0	0	0	ENSG00000068784	55133	protein_coding	SRBD1
ENSG00000068796.19	85.626	0.272276	0.228583	1.19115	0.233596	0.99894	66.2382	72.7293	72.5127	87.4381	71.3083	97.4109	79.5655	66.9669	107.364	85.4009	108.293	93.0865	98.3069	91.4463	101.982	103.136	70.2854	67.7978	ENSG00000068796	3796	protein_coding	KIF2A
ENSG00000068831.19	0.243784	-0.421573	4.66023	-0.0904618	0.92792		0	0	2.19735	1.61922	0	0	0	0	0	0	0	0	0	0.571539	0	0	0	0	ENSG00000068831	10235	protein_coding	RASGRP2
ENSG00000068878.15	17.8136	0.581662	0.42365	1.37298	0.169759	0.99894	13.4546	10.5788	15.3815	24.2884	21.941	12.9881	26.0396	31.6232	26.3702	14.9452	15.2778	13.0009	17.874	16.5746	16.997	19.4733	14.7969	9.0397	ENSG00000068878	23198	protein_coding	PSME4
ENSG00000068903.20	0.0400684	0	5.26765	0	1		0	0	0	0	0	0	0	0	0	0	0	0	0	0	0	0.721232	0	0	ENSG00000068903	22933	protein_coding	SIRT2
ENSG00000068912.14	20.2822	-0.0610208	0.465883	-0.130979	0.895792	0.99894	19.6645	17.1906	17.5788	19.4307	13.7131	19.4822	24.593	37.2038	24.4866	8.00633	12.1324	22.8816	25.5342	20.0039	13.2199	15.1459	21.6669	33.1456	ENSG00000068912	27248	protein_coding	ERLEC1
ENSG00000069020.18	24.3367	0.106597	0.482551	0.220903	0.825168	0.99894	8.27978	9.25646	16.4802	8.09612	10.9705	17.8587	30.3796	14.8815	24.4866	12.8101	19.3219	24.9617	26.811	36.007	36.8268	53.3712	48.09	39.172	ENSG00000069020	375449	protein_coding	MAST4
ENSG00000069188.17	0.0524598	0	5.26765	0	1		0	0	0	0	0	0	0	0	0	0	0	0	0	0	0.944277	0	0	0	ENSG00000069188	54549	protein_coding	SDK2
ENSG00000069248.12	0.029359	0	5.26765	0	1		0	0	0	0	0	0	0	0	0	0	0	0	0	0	0	0	0.528462	0	ENSG00000069248	55746	protein_coding	NUP133
ENSG00000069275.13	247.49	0.154722	0.149469	1.03514	0.300603	0.99894	206.994	227.444	249.4	228.311	270.149	261.386	228.57	202.761	197.776	301.572	288.481	233.496	256.619	312.06	266.286	238.728	225.653	259.138	ENSG00000069275	64710	protein_coding	NUCKS1
ENSG00000069329.18	83.7475	0.233064	0.205183	1.13588	0.256005	0.99894	79.6928	72.7293	72.5127	92.2958	83.6501	89.2933	65.0991	70.6873	99.83	84.8671	104.249	93.6065	88.7315	86.874	83.0964	87.9903	72.3992	79.8507	ENSG00000069329	55737	protein_coding	VPS35
ENSG00000069345.12	86.0528	0.27128	0.181729	1.49277	0.135496	0.982872	99.3573	103.143	101.078	116.584	130.275	118.517	75.2256	76.2678	65.9255	73.1245	84.028	65.0045	87.4548	84.5878	77.4307	62.7472	63.4154	64.7845	ENSG00000069345	10294	protein_coding	DNAJA2
ENSG00000069399.15	0.0577818	0	5.26765	0	1		0	0	0	0	0	0	0	0	0	0	0	1.04007	0	0	0	0	0	0	ENSG00000069399	602	protein_coding	BCL3
ENSG00000069424.15	0.0614053	0	5.26765	0	1		0	0	0	0	0	0	0	0	0	0.533756	0	0	0	0.571539	0	0	0	0	ENSG00000069424	8514	protein_coding	KCNAB2
ENSG00000069493.15	0.0921802	0	5.26765	0	1		0	0	0	0	0	0	0	0	0	0	0.449347	0	0.638356	0.571539	0	0	0	0	ENSG00000069493	29121	protein_coding	CLEC2D
ENSG00000069509.6	3.66614	-0.776769	1.33407	-0.582254	0.560395	0.99894	2.06994	1.32235	4.39471	0	1.37131	3.24703	0	13.0213	9.41793	4.27004	1.34804	4.68033	10.2137	2.28616	0	2.1637	3.17077	3.01323	ENSG00000069509	139341	protein_coding	FUNDC1
ENSG00000069667.16	70.5012	0.552502	0.306412	1.80313	0.0713673	0.928292	54.8535	54.2164	68.118	89.0573	95.992	74.6817	104.159	94.8697	75.3434	35.2279	33.7011	84.7659	42.1315	51.4385	48.1581	100.972	93.5377	67.7978	ENSG00000069667	6095	protein_coding	RORA
ENSG00000069702.11	2.28774	-0.317237	1.02188	-0.310443	0.756224		2.06994	5.28941	4.39471	6.4769	1.37131	1.62351	4.33994	3.72038	0	2.13502	1.34804	1.04007	1.27671	1.14308	0.944277	1.44246	1.05692	1.50662	ENSG00000069702	7049	protein_coding	TGFBR3
ENSG00000069849.11	0.0354642	0	5.26765	0	1		0	0	0	0	0	0	0	0	0	0	0	0	0.638356	0	0	0	0	0	ENSG00000069849	483	protein_coding	ATP1B3
ENSG00000069869.16	31.5567	0.268417	0.404787	0.663107	0.507262	0.99894	25.8743	21.1576	19.7762	25.9076	30.1689	24.3527	26.0396	37.2038	18.8359	21.884	38.6439	48.8834	42.1315	38.2931	33.0497	58.4198	33.2931	24.1059	ENSG00000069869	4734	protein_coding	NEDD4
ENSG00000069956.12	4.30389	1.09364	0.802863	1.36217	0.173144	0.99894	2.06994	3.96705	5.49339	8.09612	8.22788	8.11757	5.78659	7.44076	3.76717	4.8038	1.34804	0.520036	4.46849	2.8577	4.72138	2.1637	2.11385	1.50662	ENSG00000069956	5597	protein_coding	MAPK6
ENSG00000070010.19	23.8261	0.415103	0.329412	1.26013	0.207622	0.99894	27.9442	34.3811	37.355	37.2422	47.996	47.0819	33.2729	16.7417	22.603	17.6139	17.9739	14.561	11.4904	6.28693	11.3313	18.752	12.6831	13.5596	ENSG00000070010	7353	protein_coding	UFD1
ENSG00000070018.9	30.7931	-0.307351	0.38124	-0.806188	0.420135	0.99894	43.4688	51.5717	26.3683	24.2884	34.2828	38.9643	27.4863	40.9242	22.603	22.9515	17.0752	37.4426	33.1945	24.0046	32.1054	28.128	34.35	15.0662	ENSG00000070018	4040	protein_coding	LRP6
ENSG00000070047.13	1.42996	-0.175381	1.64454	-0.106644	0.915071		1.03497	2.6447	0	1.61922	0	1.62351	5.78659	3.72038	0	0.533756	0.898695	0	1.27671	1.71462	0.944277	2.88493	1.05692	0	ENSG00000070047	57661	protein_coding	PHRF1
ENSG00000070061.16	0.499273	-0.267338	2.29341	-0.116568	0.907202		1.03497	1.32235	1.09868	0	2.74263	0	0	0	0	0.533756	0.449347	0	1.27671	0	0	0	0.528462	0	ENSG00000070061	8518	protein_coding	ELP1
ENSG00000070081.17	1.17233	2.26146	1.92488	1.17486	0.240053		0	0	0	1.61922	1.37131	0	1.44665	3.72038	0	1.06751	1.34804	0.520036	3.19178	2.28616	1.88855	0	2.64231	0	ENSG00000070081	4925	protein_coding	NUCB2
ENSG00000070087.14	36.5165	0.220913	0.343385	0.64334	0.520004	0.99894	40.3639	34.3811	20.8749	35.6229	38.3968	37.3408	17.3598	24.1825	33.9045	42.1667	28.7582	50.9636	43.4082	38.8647	48.1581	32.4554	34.35	55.7448	ENSG00000070087	5217	protein_coding	PFN2
ENSG00000070159.14	0.206688	0	5.26765	0	1		0	0	0	0	0	0	0	3.72038	0	0	0	0	0	0	0	0	0	0	ENSG00000070159	5774	protein_coding	PTPN3
ENSG00000070193.5	2.9862	-2.04502	1.32501	-1.5434	0.122734		5.17486	2.6447	4.39471	0	2.74263	0	4.33994	1.86019	1.88359	1.60127	3.14543	7.80055	3.19178	2.28616	1.88855	1.44246	6.34154	3.01323	ENSG00000070193	2255	protein_coding	FGF10
ENSG00000070214.16	21.9275	-0.654072	0.408714	-1.60032	0.109529	0.959904	23.8044	22.48	18.6775	8.09612	13.7131	19.4822	24.593	13.0213	15.0687	16.5464	17.0752	18.7213	35.7479	36.5785	38.7153	23.8007	27.48	21.0926	ENSG00000070214	23446	protein_coding	SLC44A1
ENSG00000070269.14	1.03329	2.32638	1.71935	1.35306	0.176038		0	0	1.09868	3.23845	1.37131	1.62351	1.44665	0	1.88359	0	1.34804	1.04007	1.27671	0.571539	0.944277	0.721232	0.528462	1.50662	ENSG00000070269	54916	protein_coding	TMEM260
ENSG00000070366.14	3.72786	1.3837	1.23022	1.12475	0.260695	0.99894	0	1.32235	2.19735	0	5.48525	3.24703	4.33994	1.86019	3.76717	3.20253	3.14543	13.5209	3.83014	4.57231	4.72138	2.1637	3.69923	6.02647	ENSG00000070366	23293	protein_coding	SMG6
ENSG00000070367.16	24.452	0.202161	0.416751	0.485089	0.627613	0.99894	17.5945	26.447	19.7762	30.7653	30.1689	11.3646	28.9329	16.7417	18.8359	30.9578	31.4543	17.1612	18.5123	19.4323	33.994	31.7342	30.6508	25.6125	ENSG00000070367	10640	protein_coding	EXOC5
ENSG00000070413.20	0.255272	-0.541281	3.63693	-0.148829	0.881689		0	0	1.09868	0	0	0	1.44665	0	0	0.533756	0	0	0	0.571539	0.944277	0	0	0	ENSG00000070413	9993	protein_coding	DGCR2
ENSG00000070444.15	46.1306	0.27813	0.283737	0.980239	0.326968	0.99894	41.3989	29.0917	31.8616	30.7653	45.2534	48.7054	46.2927	46.5048	41.4389	50.173	48.5295	53.0437	45.9616	54.2962	64.2108	54.0924	56.5454	42.1853	ENSG00000070444	4335	protein_coding	MNT
ENSG00000070476.15	1.47772	1.43498	1.56874	0.914737	0.36033		1.03497	0	1.09868	1.61922	2.74263	1.62351	0	0	0	1.06751	1.79739	5.7204	0.638356	0.571539	0.944277	2.1637	1.05692	4.51985	ENSG00000070476	79364	protein_coding	ZXDC
ENSG00000070495.15	2.15494	0.418295	1.07774	0.388123	0.697925		3.10492	3.96705	1.09868	1.61922	2.74263	6.49406	2.89329	1.86019	0	2.66878	2.24674	0.520036	1.27671	1.71462	2.83283	2.1637	1.58538	0	ENSG00000070495	23210	protein_coding	JMJD6
ENSG00000070501.12	0.255663	-0.541282	4.08515	-0.1325	0.894589		0	0	1.09868	0	0	0	0	0	0	1.06751	1.79739	0	0.638356	0	0	0	0	0	ENSG00000070501	5423	protein_coding	POLB
ENSG00000070540.13	1.37413	-0.165209	1.64492	-0.100436	0.919998		2.06994	1.32235	0	0	1.37131	1.62351	0	0	0	0.533756	2.24674	3.64025	1.27671	2.28616	0.944277	4.32739	1.58538	1.50662	ENSG00000070540	55062	protein_coding	WIPI1
ENSG00000070610.14	0.116805	-0.541243	5.26765	-0.102748	0.918163		1.03497	0	0	0	0	0	0	0	0	1.06751	0	0	0	0	0	0	0	0	ENSG00000070610	57704	protein_coding	GBA2
ENSG00000070614.15	41.8698	0.127204	0.279772	0.45467	0.649347	0.99894	32.0841	33.0588	38.4537	43.7191	35.6542	34.0938	36.1662	24.1825	26.3702	42.7004	47.1815	44.7231	47.2384	48.0093	50.0467	61.3047	54.4315	54.2382	ENSG00000070614	3340	protein_coding	NDST1
ENSG00000070718.12	0.369574	-0.95814	3.50884	-0.273065	0.784804		2.06994	0	1.09868	0	0	1.62351	0	1.86019	0	0	0	0	0	0	0	0	0	0	ENSG00000070718	10947	protein_coding	AP3M2
ENSG00000070756.17	960.099	-0.0938073	0.137418	-0.68264	0.494834	0.99894	833.152	864.818	736.114	717.316	784.391	777.663	898.367	972.88	977.581	1102.74	1167.85	785.255	981.154	1031.06	840.406	1369.62	1227.09	1214.33	ENSG00000070756	26986	protein_coding	PABPC1
ENSG00000070759.17	0.142388	-0.541242	5.26765	-0.102748	0.918163		0	0	1.09868	0	0	0	0	0	0	0	0	0.520036	0	0	0.944277	0	0	0	ENSG00000070759	10420	protein_coding	TESK2
ENSG00000070761.8	13.067	0.271068	0.553887	0.489391	0.624565	0.99894	8.27978	19.8353	4.39471	16.1922	13.7131	8.11757	7.23323	7.44076	18.8359	14.4114	9.4363	16.6412	19.789	16.0031	11.3313	12.2609	13.2115	18.0794	ENSG00000070761	29105	protein_coding	CFAP20
ENSG00000070770.10	15.1927	0.675451	0.464977	1.45266	0.146319	0.988804	10.3497	10.5788	10.9868	21.0499	9.5992	21.1057	11.5732	11.1611	11.3015	20.2827	18.8726	21.3215	17.874	16.5746	17.9413	20.1945	12.1546	10.5463	ENSG00000070770	1459	protein_coding	CSNK2A2
ENSG00000070778.13	0.991293	-0.4161	1.95642	-0.212685	0.831573		2.06994	0	0	0	0	1.62351	0	0	1.88359	1.60127	2.69608	0.520036	1.27671	1.14308	0.944277	1.44246	2.64231	0	ENSG00000070778	11099	protein_coding	PTPN21
ENSG00000070785.17	6.08727	0.834771	0.725122	1.15121	0.249644	0.99894	8.27978	7.93411	4.39471	11.3346	12.3418	12.9881	0	11.1611	3.76717	7.47258	6.74021	1.04007	2.55342	2.8577	5.66566	4.32739	3.69923	3.01323	ENSG00000070785	8891	protein_coding	EIF2B3
ENSG00000070808.16	0.0650322	0	5.26765	0	1		0	0	0	0	0	0	0	0	0	0	0.449347	0	0	0	0	0.721232	0	0	ENSG00000070808	815	protein_coding	CAMK2A
ENSG00000070814.22	0.029359	0	5.26765	0	1		0	0	0	0	0	0	0	0	0	0	0	0	0	0	0	0	0.528462	0	ENSG00000070814	6949	protein_coding	TCOF1
ENSG00000070831.17	143.566	-0.124909	0.160937	-0.776137	0.437668	0.99894	171.805	170.583	154.913	152.207	164.558	137.999	131.645	113.472	169.523	125.433	114.584	113.888	144.269	142.885	145.419	161.556	136.872	132.582	ENSG00000070831	998	protein_coding	CDC42
ENSG00000070882.13	0.485388	0	3.1219	0	1		0	0	0	0	0	0	0	0	0	0	1.34804	1.04007	3.19178	1.71462	0	1.44246	0	0	ENSG00000070882	26031	protein_coding	OSBPL3
ENSG00000070950.10	0.509956	-0.541295	5.26765	-0.102758	0.918155		0	0	1.09868	0	0	0	0	5.58057	0	1.60127	0.898695	0	0	0	0	0	0	0	ENSG00000070950	56852	protein_coding	RAD18
ENSG00000070961.16	270.301	-0.511805	0.133373	-3.83741	0.000124341	0.0962873	242.183	260.503	250.498	170.019	172.786	185.081	244.483	234.384	226.03	303.707	288.032	281.86	313.433	329.778	360.714	365.665	322.89	313.376	ENSG00000070961	490	protein_coding	ATP2B1
ENSG00000071051.14	41.1881	0.0146275	0.335147	0.0436449	0.965187	0.99894	39.3289	21.1576	30.763	35.6229	30.1689	27.5997	39.0595	39.064	52.7404	32.0253	31.4543	55.6439	50.4301	48.5808	62.3223	43.9952	50.2039	51.225	ENSG00000071051	8440	protein_coding	NCK2
ENSG00000071054.16	14.6013	0.272253	0.483887	0.562637	0.573682	0.99894	12.4197	19.8353	10.9868	6.4769	21.941	22.7292	17.3598	13.0213	7.53434	11.2089	17.0752	16.1211	16.5973	13.7169	8.49849	19.4733	14.2685	13.5596	ENSG00000071054	9448	protein_coding	MAP4K4
ENSG00000071082.11	47.8548	-0.404811	0.38659	-1.04713	0.295039	0.99894	50.7136	67.4399	37.355	38.8614	45.2534	32.4703	66.5457	35.3436	32.021	64.0507	57.5165	39.5228	57.4521	40.0077	54.7681	29.5705	80.8546	31.639	ENSG00000071082	6160	protein_coding	RPL31
ENSG00000071127.17	95.1657	-0.322401	0.296638	-1.08685	0.277104	0.99894	67.2732	56.8611	69.2167	37.2422	60.3378	56.823	95.4787	98.5901	105.481	52.8418	69.6489	132.089	131.501	141.17	123.7	121.167	136.872	156.688	ENSG00000071127	9948	protein_coding	WDR1
ENSG00000071189.21	2.75737	-0.566368	0.990518	-0.571789	0.567465		4.13989	2.6447	4.39471	1.61922	2.74263	3.24703	2.89329	1.86019	3.76717	3.73629	3.14543	1.56011	0.638356	2.28616	1.88855	2.88493	3.17077	3.01323	ENSG00000071189	23161	protein_coding	SNX13
ENSG00000071205.12	1.4963	0.438885	1.73327	0.253213	0.800104		1.03497	1.32235	0	0	0	3.24703	2.89329	1.86019	1.88359	0.533756	0.898695	4.16029	1.91507	1.14308	0	1.44246	1.58538	3.01323	ENSG00000071205	79658	protein_coding	ARHGAP10
ENSG00000071243.16	22.1095	0.505697	0.425711	1.18789	0.234877	0.99894	22.7694	17.1906	7.69074	19.4307	16.4558	32.4703	30.3796	18.6019	22.603	25.6203	17.0752	29.122	24.2575	29.1485	20.7741	20.1945	20.0815	24.1059	ENSG00000071243	54556	protein_coding	ING3
ENSG00000071282.12	0.0249637	0	5.26765	0	1		0	0	0	0	0	0	0	0	0	0	0.449347	0	0	0	0	0	0	0	ENSG00000071282	29995	protein_coding	LMCD1
ENSG00000071537.14	178.148	0.0101979	0.202988	0.0502387	0.959932	0.99894	201.82	194.386	248.301	187.83	227.638	233.786	248.823	202.761	188.359	119.027	122.672	178.372	127.671	125.739	198.298	129.101	128.945	143.129	ENSG00000071537	6400	protein_coding	SEL1L
ENSG00000071539.14	0.0249637	0	5.26765	0	1		0	0	0	0	0	0	0	0	0	0	0.449347	0	0	0	0	0	0	0	ENSG00000071539	9319	protein_coding	TRIP13
ENSG00000071575.11	50.799	0.40505	0.413558	0.979426	0.327369	0.99894	13.4546	3.96705	20.8749	16.1922	12.3418	24.3527	30.3796	37.2038	32.021	37.8966	42.2387	56.1639	99.5836	97.7332	69.8765	102.415	95.6516	122.036	ENSG00000071575	28951	protein_coding	TRIB2
ENSG00000071626.17	3.2312	-1.69551	1.17398	-1.44425	0.148669	0.988804	4.13989	5.28941	5.49339	0	1.37131	3.24703	1.44665	5.58057	3.76717	5.33756	3.14543	1.56011	5.10685	3.42924	0	2.1637	1.05692	6.02647	ENSG00000071626	26528	protein_coding	DAZAP1
ENSG00000071794.16	9.76661	0.679742	0.605479	1.12265	0.261586	0.99894	12.4197	5.28941	6.59206	11.3346	15.0845	12.9881	10.1265	11.1611	18.8359	3.73629	6.29086	11.4408	5.74521	7.43001	11.3313	13.7034	4.75615	7.53308	ENSG00000071794	6596	protein_coding	HLTF
ENSG00000071859.15	8.65641	0.87988	0.642524	1.36941	0.170871	0.99894	6.20983	9.25646	2.19735	9.71535	13.7131	8.11757	17.3598	9.30095	1.88359	9.07385	11.2337	7.80055	8.93699	6.28693	5.66566	9.37602	12.1546	7.53308	ENSG00000071859	9130	protein_coding	FAM50A
ENSG00000071889.17	0.0899569	1.38226	5.26765	0.262405	0.793009		0	0	0	1.61922	0	0	0	0	0	0	0	0	0	0	0	0	0	0	ENSG00000071889	60343	protein_coding	FAM3A
ENSG00000071894.17	0.0824622	-0.541229	5.26765	-0.102746	0.918165		1.03497	0	0	0	0	0	0	0	0	0	0.449347	0	0	0	0	0	0	0	ENSG00000071894	29894	protein_coding	CPSF1
ENSG00000071994.11	16.7312	0.572695	0.407341	1.40594	0.159743	0.99894	15.5246	17.1906	21.9735	30.7653	23.3123	27.5997	10.1265	7.44076	13.1851	16.5464	22.018	14.561	8.29863	11.4308	18.8855	16.5883	12.1546	13.5596	ENSG00000071994	5134	protein_coding	PDCD2
ENSG00000072062.15	141.281	0.332427	0.26573	1.25099	0.210937	0.99894	169.735	122.979	118.657	166.78	178.271	173.716	153.345	210.202	143.153	78.4621	73.693	155.491	116.181	178.892	125.589	117.561	105.164	155.182	ENSG00000072062	5566	protein_coding	PRKACA
ENSG00000072071.16	12.7734	1.09732	0.581341	1.88756	0.0590851	0.892641	10.3497	5.28941	7.69074	22.6691	15.0845	12.9881	8.67988	5.58057	3.76717	5.87131	12.1324	22.8816	19.789	25.1477	12.2756	15.1459	9.51231	15.0662	ENSG00000072071	22859	protein_coding	ADGRL1
ENSG00000072110.15	84.0145	-0.490561	0.318031	-1.54249	0.122953	0.982872	43.4688	38.3482	42.8484	19.4307	46.6247	21.1057	49.186	35.3436	39.5553	84.3334	76.8384	121.689	154.482	147.457	101.038	162.277	147.441	180.794	ENSG00000072110	87	protein_coding	ACTN1
ENSG00000072121.17	0.103344	0	5.26765	0	1		0	0	0	0	0	0	0	1.86019	0	0	0	0	0	0	0	0	0	0	ENSG00000072121	23503	protein_coding	ZFYVE26
ENSG00000072134.15	3.80052	1.18664	1.09781	1.08092	0.279732	0.99894	2.06994	2.6447	0	1.61922	6.85657	1.62351	11.5732	5.58057	5.65076	4.27004	4.04413	2.60018	1.27671	3.42924	1.88855	1.44246	5.81308	6.02647	ENSG00000072134	22905	protein_coding	EPN2
ENSG00000072274.13	1.33324	0.379136	1.68834	0.224562	0.82232		1.03497	1.32235	1.09868	1.61922	2.74263	0	0	5.58057	0	2.66878	2.24674	0.520036	0	2.8577	0	0.721232	1.58538	0	ENSG00000072274	7037	protein_coding	TFRC
ENSG00000072310.17	0.0296531	0	5.26765	0	1		0	0	0	0	0	0	0	0	0	0.533756	0	0	0	0	0	0	0	0	ENSG00000072310	6720	protein_coding	SREBF1
ENSG00000072315.3	0.138318	0	5.26765	0	1		0	0	0	0	0	0	0	0	0	0.533756	0.449347	0	0	0	0	0	0	1.50662	ENSG00000072315	7224	protein_coding	TRPC5
ENSG00000072364.13	223.223	-0.180153	0.142333	-1.26572	0.205614	0.99894	261.848	211.576	232.92	204.022	190.613	232.163	277.756	202.761	250.517	220.441	219.731	232.456	194.699	208.04	215.295	228.631	225.125	209.42	ENSG00000072364	27125	protein_coding	AFF4
ENSG00000072401.15	3.19167	-0.0448115	1.01003	-0.0443665	0.964612	0.99894	4.13989	1.32235	2.19735	1.61922	2.74263	3.24703	1.44665	1.86019	0	2.66878	4.04413	4.16029	3.83014	4.00077	2.83283	5.04862	4.75615	7.53308	ENSG00000072401	7321	protein_coding	UBE2D1
ENSG00000072415.10	16.6041	0.908363	0.426284	2.13089	0.0330983	0.833294	20.6994	17.1906	12.0854	45.3383	24.6836	24.3527	24.593	11.1611	20.7194	9.6076	11.683	14.041	10.2137	8.57309	16.0527	7.21232	11.6262	9.0397	ENSG00000072415	64398	protein_coding	PALS1
ENSG00000072501.19	250.357	-0.00244	0.15097	-0.0161622	0.987105	0.99894	245.288	239.346	225.229	199.165	268.777	238.657	201.084	156.256	214.729	271.148	281.292	267.819	324.923	323.491	303.113	273.347	206.1	266.671	ENSG00000072501	8243	protein_coding	SMC1A
ENSG00000072506.13	21.6412	0.0967126	0.367345	0.263275	0.792339	0.99894	35.189	38.3482	27.4669	25.9076	43.882	37.3408	21.6997	24.1825	13.1851	17.0802	11.2337	14.561	15.3205	17.1462	21.7184	6.49109	14.2685	4.51985	ENSG00000072506	3028	protein_coding	HSD17B10
ENSG00000072518.21	9.29917	-0.310291	0.615739	-0.503933	0.614308	0.99894	11.3847	5.28941	13.1841	9.71535	8.22788	6.49406	14.4665	7.44076	15.0687	5.87131	14.8285	8.32058	9.57534	8.00155	9.44277	6.49109	10.5692	3.01323	ENSG00000072518	2011	protein_coding	MARK2
ENSG00000072571.20	0.121947	1.38224	5.26765	0.262403	0.793011		0	0	0	0	0	1.62351	0	0	0	0	0	0	0	0.571539	0	0	0	0	ENSG00000072571	3161	protein_coding	HMMR
ENSG00000072609.18	0.153461	1.38223	5.26765	0.262401	0.793013		0	0	0	1.61922	0	0	0	0	0	0	0	0	0	1.14308	0	0	0	0	ENSG00000072609	55743	protein_coding	CHFR
ENSG00000072682.19	1.63695	-0.369056	1.47735	-0.249809	0.802735		1.03497	2.6447	2.19735	0	2.74263	1.62351	0	0	3.76717	1.60127	0.898695	1.04007	0	4.00077	0.944277	4.32739	2.64231	0	ENSG00000072682	8974	protein_coding	P4HA2
ENSG00000072736.19	1.68961	0.863052	1.43788	0.600226	0.548356		0	1.32235	2.19735	1.61922	0	4.87054	0	1.86019	3.76717	0.533756	2.69608	2.08015	1.91507	2.8577	0.944277	2.1637	1.58538	0	ENSG00000072736	4775	protein_coding	NFATC3
ENSG00000072756.17	4.83408	-0.142517	0.827787	-0.172166	0.863307	0.99894	4.13989	11.9012	4.39471	6.4769	8.22788	3.24703	0	5.58057	11.3015	1.06751	5.39217	2.60018	3.19178	2.28616	1.88855	6.49109	5.81308	3.01323	ENSG00000072756	51095	protein_coding	TRNT1
ENSG00000072778.20	0.462401	0.420497	2.49747	0.168369	0.866293		0	0	1.09868	0	0	1.62351	2.89329	0	0	0	0.449347	0.520036	0.638356	0.571539	0	0	0.528462	0	ENSG00000072778	37	protein_coding	ACADVL
ENSG00000072786.13	1.29902	-0.628072	1.72395	-0.364323	0.715617		1.03497	2.6447	1.09868	1.61922	1.37131	0	0	0	3.76717	1.06751	3.59478	0	1.27671	0.571539	0.944277	2.88493	0	1.50662	ENSG00000072786	6793	protein_coding	STK10
ENSG00000072803.17	85.3365	0.0367813	0.224556	0.163796	0.869892	0.99894	89.0076	81.9858	103.276	85.8189	116.562	77.9287	101.265	83.7086	75.3434	97.1435	94.363	71.245	69.5808	76.5863	97.2605	61.3047	70.8139	82.8639	ENSG00000072803	23291	protein_coding	FBXW11
ENSG00000072818.12	0.0610376	-0.541216	5.26765	-0.102743	0.918167		0	0	1.09868	0	0	0	0	0	0	0	0	0	0	0	0	0	0	0	ENSG00000072818	9744	protein_coding	ACAP1
ENSG00000072849.11	33.5614	0.261007	0.299542	0.871352	0.383562	0.99894	34.1541	27.7694	37.355	43.7191	34.2828	42.2114	30.3796	27.9029	32.021	39.4979	43.1374	31.7222	31.9178	32.0062	21.7184	28.8493	33.8215	31.639	ENSG00000072849	51009	protein_coding	DERL2
ENSG00000072864.16	0.173233	0	5.26765	0	1		0	0	0	0	0	0	1.44665	0	0	0	0	0	0	1.14308	0	0	0.528462	0	ENSG00000072864	54820	protein_coding	NDE1
ENSG00000073050.12	1.11035	-1.11415	2.0027	-0.556325	0.577989		1.03497	2.6447	0	1.61922	0	0	0	0	5.65076	1.06751	0.898695	3.12022	1.91507	0	0	0	0.528462	1.50662	ENSG00000073050	7515	protein_coding	XRCC1
ENSG00000073282.14	0.25286	-0.541283	3.61098	-0.149899	0.880844		1.03497	0	0	0	0	0	0	0	0	0	0	0	0.638356	0.571539	0	0.721232	1.58538	0	ENSG00000073282	8626	protein_coding	TP63
ENSG00000073331.18	0.029359	0	5.26765	0	1		0	0	0	0	0	0	0	0	0	0	0	0	0	0	0	0	0.528462	0	ENSG00000073331	80216	protein_coding	ALPK1
ENSG00000073464.13	2.82901	-0.333936	1.19782	-0.278786	0.780409		2.06994	1.32235	4.39471	4.85767	0	1.62351	4.33994	1.86019	3.76717	4.27004	1.34804	8.32058	1.91507	1.14308	3.77711	4.32739	1.58538	0	ENSG00000073464	1183	protein_coding	CLCN4
ENSG00000073536.18	0.0574984	-0.541216	5.26765	-0.102743	0.918167		1.03497	0	0	0	0	0	0	0	0	0	0	0	0	0	0	0	0	0	ENSG00000073536	54475	protein_coding	NLE1
ENSG00000073584.20	7.74067	0.143081	0.670864	0.213279	0.83111	0.99894	9.31475	11.9012	4.39471	11.3346	4.11394	12.9881	4.33994	7.44076	7.53434	5.87131	13.9298	9.88069	3.83014	9.71617	6.60994	3.60616	9.51231	3.01323	ENSG00000073584	6605	protein_coding	SMARCE1
ENSG00000073614.13	100.034	0.095387	0.178794	0.533501	0.593687	0.99894	112.812	108.433	116.46	114.965	115.19	131.505	94.032	115.332	99.83	94.4747	115.932	97.2468	69.5808	69.7278	68.9322	98.8088	82.44	94.9169	ENSG00000073614	5927	protein_coding	KDM5A
ENSG00000073711.11	2.14649	1.0726	1.6358	0.655705	0.512014		1.03497	0	1.09868	0	0	4.87054	5.78659	1.86019	1.88359	2.13502	0.898695	3.64025	2.55342	0.571539	3.77711	6.49109	0.528462	1.50662	ENSG00000073711	5523	protein_coding	PPP2R3A
ENSG00000073712.15	19.2716	0.501219	0.42835	1.17012	0.241954	0.99894	18.6295	17.1906	12.0854	21.0499	34.2828	11.3646	27.4863	26.0427	20.7194	17.0802	14.3791	12.4809	16.5973	9.71617	20.7741	23.8007	20.61	22.5993	ENSG00000073712	10979	protein_coding	FERMT2
ENSG00000073756.12	0.0400684	0	5.26765	0	1		0	0	0	0	0	0	0	0	0	0	0	0	0	0	0	0.721232	0	0	ENSG00000073756	5743	protein_coding	PTGS2
ENSG00000073792.16	22.5434	0.160812	0.420123	0.382774	0.701887	0.99894	12.4197	22.48	19.7762	16.1922	28.7976	14.6116	24.593	14.8815	33.9045	20.2827	27.8595	18.7213	20.4274	23.4331	33.0497	23.0794	21.1385	30.1323	ENSG00000073792	10644	protein_coding	IGF2BP2
ENSG00000073905.8	0.0761841	1.38226	5.26765	0.262405	0.793009		0	0	0	0	1.37131	0	0	0	0	0	0	0	0	0	0	0	0	0	ENSG00000073905		processed_pseudogene	VDAC1P1
ENSG00000073921.18	502.353	-0.216427	0.151483	-1.42872	0.153084	0.993927	778.299	720.682	716.338	680.074	617.091	610.441	496.2	580.38	527.404	460.631	446.651	288.1	317.263	312.632	389.042	391.629	361.468	348.028	ENSG00000073921	8301	protein_coding	PICALM
ENSG00000073969.18	0.118893	0	5.26765	0	1		0	0	0	0	0	0	0	0	0	0	0	1.04007	0	0.571539	0	0	0.528462	0	ENSG00000073969	4905	protein_coding	NSF
ENSG00000074047.22	0.941263	-0.508136	2.03658	-0.249504	0.802971		0	1.32235	1.09868	1.61922	0	0	0	1.86019	1.88359	0.533756	0.898695	0	3.19178	0	0	1.44246	1.58538	1.50662	ENSG00000074047	2736	protein_coding	GLI2
ENSG00000074054.20	8.45056	-0.332478	0.697844	-0.476435	0.633764	0.99894	12.4197	6.61176	3.29603	3.23845	12.3418	1.62351	13.0198	9.30095	7.53434	8.00633	8.08825	9.88069	12.1288	11.4308	6.60994	9.37602	12.6831	4.51985	ENSG00000074054	23332	protein_coding	CLASP1
ENSG00000074201.9	0.653759	-1.21653	2.4545	-0.495634	0.620153		0	3.96705	0	0	0	1.62351	0	1.86019	0	0.533756	1.34804	0.520036	1.91507	0	0	0	0	0	ENSG00000074201	1207	protein_coding	CLNS1A
ENSG00000074266.22	66.7988	-0.198578	0.260108	-0.763444	0.445199	0.99894	93.1475	67.4399	83.4995	82.5804	60.3378	71.4346	59.3125	48.365	65.9255	77.9283	74.5917	43.6831	68.3041	70.2993	49.1024	52.6499	64.4723	69.3044	ENSG00000074266	8726	protein_coding	EED
ENSG00000074319.13	16.6683	0.398382	0.45372	0.878035	0.379925	0.99894	15.5246	10.5788	13.1841	12.9538	13.7131	25.9762	24.593	9.30095	20.7194	18.6814	13.9298	12.4809	23.6192	18.8608	17.9413	12.9822	16.9108	18.0794	ENSG00000074319	7251	protein_coding	TSG101
ENSG00000074356.17	10.9812	0.520758	0.565867	0.920284	0.357425	0.99894	5.17486	11.9012	8.78942	14.573	15.0845	6.49406	13.0198	5.58057	7.53434	10.1414	6.74021	10.9208	12.7671	16.0031	13.2199	7.21232	17.4392	15.0662	ENSG00000074356	55421	protein_coding	NCBP3
ENSG00000074582.15	0.883513	-0.167835	1.80642	-0.0929108	0.925974		2.06994	1.32235	0	1.61922	1.37131	0	2.89329	0	0	0.533756	0	0	0	1.14308	0.944277	1.44246	1.05692	1.50662	ENSG00000074582	617	protein_coding	BCS1L
ENSG00000074590.13	16.3225	0.370147	0.586428	0.63119	0.527917	0.99894	7.2448	2.6447	10.9868	8.09612	6.85657	12.9881	13.0198	9.30095	5.65076	13.8776	17.5246	31.7222	23.6192	24.5762	34.9382	20.9157	22.7238	27.1191	ENSG00000074590	9891	protein_coding	NUAK1
ENSG00000074603.19	2.34093	1.38983	1.24553	1.11585	0.264486		1.03497	1.32235	1.09868	0	5.48525	3.24703	0	0	0	2.13502	3.59478	2.60018	3.19178	3.42924	0.944277	4.32739	3.69923	6.02647	ENSG00000074603	54878	protein_coding	DPP8
ENSG00000074657.14	0.358498	0	3.12426	0	1		0	0	0	0	0	0	1.44665	0	0	0	1.34804	0.520036	0	0	1.88855	0.721232	0.528462	0	ENSG00000074657	55205	protein_coding	ZNF532
ENSG00000074695.6	9.7697	0.621649	0.670799	0.926729	0.354067	0.99894	8.27978	9.25646	3.29603	14.573	13.7131	3.24703	8.67988	3.72038	9.41793	6.93882	8.5376	18.2013	14.6822	8.00155	4.72138	9.37602	11.6262	19.586	ENSG00000074695	3998	protein_coding	LMAN1
ENSG00000074696.13	8.61394	0.551398	0.680757	0.809978	0.417953	0.99894	10.3497	5.28941	5.49339	17.8115	2.74263	11.3646	10.1265	3.72038	7.53434	6.93882	3.14543	10.9208	2.55342	7.43001	8.49849	15.8671	13.2115	12.0529	ENSG00000074696	51495	protein_coding	HACD3
ENSG00000074755.15	6.21586	-0.364288	0.817848	-0.445423	0.656014	0.99894	11.3847	2.6447	3.29603	3.23845	4.11394	6.49406	4.33994	9.30095	3.76717	2.66878	6.29086	12.4809	6.38356	5.71539	5.66566	12.2609	5.81308	6.02647	ENSG00000074755	23140	protein_coding	ZZEF1
ENSG00000074800.16	1.36206	1.42279	1.61479	0.881094	0.378267		1.03497	1.32235	0	4.85767	1.37131	0	2.89329	1.86019	1.88359	1.60127	3.14543	0	0.638356	1.71462	0.944277	0.721232	0.528462	0	ENSG00000074800	2023	protein_coding	ENO1
ENSG00000074855.11	0.029359	0	5.26765	0	1		0	0	0	0	0	0	0	0	0	0	0	0	0	0	0	0	0.528462	0	ENSG00000074855	57719	protein_coding	ANO8
ENSG00000075089.9	1.81607	0.0932947	1.29689	0.071937	0.942652		1.03497	1.32235	3.29603	0	2.74263	3.24703	1.44665	1.86019	5.65076	2.13502	0.898695	1.04007	0.638356	0.571539	3.77711	1.44246	1.58538	0	ENSG00000075089	64431	protein_coding	ACTR6
ENSG00000075131.10	0.278852	-0.541288	3.56022	-0.152038	0.879157		0	1.32235	0	0	0	0	0	0	0	0	0.449347	0	1.27671	0	0	1.44246	0.528462	0	ENSG00000075131	54962	protein_coding	TIPIN
ENSG00000075142.14	10.7923	1.20003	0.783136	1.53234	0.125438	0.982872	1.03497	2.6447	4.39471	8.09612	5.48525	4.87054	4.33994	5.58057	5.65076	11.7426	13.9298	13.5209	24.2575	17.7177	11.3313	21.637	27.48	10.5463	ENSG00000075142	6717	protein_coding	SRI
ENSG00000075151.21	19.2441	0.300645	0.424092	0.708915	0.478377	0.99894	13.4546	19.8353	25.2696	32.3845	23.3123	16.2351	17.3598	16.7417	22.603	21.3502	12.5817	8.84062	15.9589	20.5754	16.0527	18.752	17.9677	27.1191	ENSG00000075151	8672	protein_coding	EIF4G3
ENSG00000075188.9	0.57693	1.84718	2.28238	0.809319	0.418332		1.03497	0	0	1.61922	2.74263	0	0	1.86019	0	0.533756	0.898695	0	0.638356	0	0	0	1.05692	0	ENSG00000075188	79023	protein_coding	NUP37
ENSG00000075213.11	1.99551	0	1.91286	0	1		0	0	0	0	0	0	1.44665	0	3.76717	2.13502	4.04413	10.9208	3.83014	2.8577	2.83283	1.44246	2.64231	0	ENSG00000075213	10371	protein_coding	SEMA3A
ENSG00000075223.14	0.601049	1.38227	2.4068	0.574319	0.565752		0	0	0	1.61922	0	0	0	1.86019	0	0	0	0	1.91507	2.28616	1.88855	0.721232	0.528462	0	ENSG00000075223	10512	protein_coding	SEMA3C
ENSG00000075239.14	2.96872	0.441108	1.06806	0.413	0.679607		3.10492	0	6.59206	6.4769	6.85657	0	4.33994	5.58057	0	1.06751	3.14543	2.08015	1.27671	1.14308	2.83283	0.721232	3.69923	4.51985	ENSG00000075239	38	protein_coding	ACAT1
ENSG00000075292.19	21.8978	0.0351558	0.416017	0.0845058	0.932654	0.99894	23.8044	17.1906	20.8749	16.1922	26.055	21.1057	24.593	27.9029	22.603	22.9515	20.67	29.6421	11.4904	20.5754	18.8855	36.0616	18.4962	15.0662	ENSG00000075292	27332	protein_coding	ZNF638
ENSG00000075303.13	0.293361	1.28592	3.42447	0.375509	0.707282		1.03497	0	0	1.61922	1.37131	0	0	0	0	0.533756	0	0	0	0	0	0.721232	0	0	ENSG00000075303	55972	protein_coding	SLC25A40
ENSG00000075391.17	9.43312	0.0719243	0.617834	0.116414	0.907325	0.99894	6.20983	7.93411	6.59206	9.71535	2.74263	9.74109	2.89329	3.72038	5.65076	9.07385	14.3791	13.5209	15.3205	13.7169	11.3313	11.5397	12.1546	13.5596	ENSG00000075391	9462	protein_coding	RASAL2
ENSG00000075413.19	43.9972	0.195174	0.288046	0.677578	0.498039	0.99894	48.6437	31.7364	58.2299	53.4344	57.5952	48.7054	36.1662	42.7844	54.624	44.3017	51.675	38.4827	42.7699	40.0077	41.5482	42.5527	39.1062	19.586	ENSG00000075413	4140	protein_coding	MARK3
ENSG00000075415.13	296.506	-0.00966269	0.134363	-0.071915	0.94267	0.99894	383.975	335.877	336.195	367.564	360.655	321.456	377.575	379.479	425.69	199.625	204.453	218.415	235.553	269.767	188.855	236.564	257.361	238.045	ENSG00000075415	5250	protein_coding	SLC25A3
ENSG00000075420.13	84.4157	-0.13659	0.23763	-0.574799	0.565427	0.99894	80.7278	76.6964	92.2889	72.8651	78.1649	76.3052	78.1189	94.8697	90.4121	84.8671	65.6047	113.888	72.7726	85.1593	99.1491	99.53	78.2123	79.8507	ENSG00000075420	64778	protein_coding	FNDC3B
ENSG00000075461.6	0.0577818	0	5.26765	0	1		0	0	0	0	0	0	0	0	0	0	0	1.04007	0	0	0	0	0	0	ENSG00000075461	27092	protein_coding	CACNG4
ENSG00000075539.15	26.5588	0.0523719	0.432931	0.12097	0.903714	0.99894	9.31475	14.5459	17.5788	14.573	16.4558	11.3646	41.9527	27.9029	30.1374	23.4852	17.5246	17.1612	23.6192	32.0062	33.0497	51.9287	41.22	54.2382	ENSG00000075539	285527	protein_coding	FRYL
ENSG00000075568.17	10.0824	-0.643004	0.57551	-1.11728	0.263876	0.99894	7.2448	17.1906	14.2828	8.09612	8.22788	8.11757	10.1265	16.7417	13.1851	5.33756	8.5376	5.7204	5.74521	8.00155	10.387	10.0972	16.9108	7.53308	ENSG00000075568	23505	protein_coding	TMEM131
ENSG00000075618.18	0.147205	0	5.26765	0	1		0	0	0	0	0	0	0	0	0	0	0	0	0	1.14308	0	0	0	1.50662	ENSG00000075618	6624	protein_coding	FSCN1
ENSG00000075624.17	287.318	0.244734	0.233337	1.04884	0.294252	0.99894	106.602	187.774	182.38	186.211	194.727	181.834	192.404	225.083	163.872	367.224	231.863	328.143	443.019	610.975	343.717	456.54	383.663	385.694	ENSG00000075624	60	protein_coding	ACTB
ENSG00000075651.16	0.0524598	0	5.26765	0	1		0	0	0	0	0	0	0	0	0	0	0	0	0	0	0.944277	0	0	0	ENSG00000075651	5337	protein_coding	PLD1
ENSG00000075702.18	0.170371	0	4.62534	0	1		0	0	0	0	0	0	1.44665	0	0	0	0	0.520036	0	0.571539	0	0	0.528462	0	ENSG00000075702	284403	protein_coding	WDR62
ENSG00000075711.21	11.8485	0.740668	0.565526	1.3097	0.190298	0.99894	15.5246	6.61176	9.88809	24.2884	10.9705	19.4822	8.67988	11.1611	1.88359	9.6076	12.1324	19.2413	10.8521	9.14463	16.997	15.8671	7.92692	3.01323	ENSG00000075711	1739	protein_coding	DLG1
ENSG00000075785.14	139.135	-0.109245	0.189564	-0.576298	0.564413	0.99894	172.84	152.07	159.308	166.78	134.389	149.363	131.645	148.815	158.221	165.464	171.201	105.567	116.819	112.593	124.645	114.676	102.522	117.516	ENSG00000075785	7879	protein_coding	RAB7A
ENSG00000075856.12	2.29742	0.391292	1.12951	0.346425	0.729024		3.10492	2.6447	1.09868	0	5.48525	3.24703	0	0	1.88359	1.60127	2.69608	1.56011	3.19178	4.57231	3.77711	1.44246	0.528462	4.51985	ENSG00000075856	9733	protein_coding	SART3
ENSG00000075914.13	0.36852	-0.541295	2.9981	-0.180546	0.856724		1.03497	0	0	0	0	0	0	0	0	1.06751	0	0	1.91507	1.14308	0.944277	0	0.528462	0	ENSG00000075914	23016	protein_coding	EXOSC7
ENSG00000075945.13	11.2406	-0.714748	0.686755	-1.04076	0.297986	0.99894	13.4546	10.5788	3.29603	3.23845	8.22788	4.87054	13.0198	3.72038	11.3015	8.54009	8.08825	22.3616	15.9589	13.7169	16.997	18.0308	16.3823	10.5463	ENSG00000075945	22920	protein_coding	KIFAP3
ENSG00000075975.17	2.31601	-0.577136	1.23121	-0.468755	0.639244		3.10492	1.32235	2.19735	1.61922	2.74263	0	1.44665	3.72038	1.88359	4.8038	2.69608	2.08015	0.638356	1.14308	0	5.04862	4.22769	3.01323	ENSG00000075975	23609	protein_coding	MKRN2
ENSG00000076003.5	0.132464	0	5.26765	0	1		0	0	0	0	0	0	0	0	0	0	0	0.520036	0	1.14308	0	0.721232	0	0	ENSG00000076003	4175	protein_coding	MCM6
ENSG00000076043.11	26.1584	-0.486927	0.362134	-1.3446	0.178753	0.99894	33.1191	35.7035	24.1709	29.146	16.4558	21.1057	27.4863	24.1825	16.9523	22.9515	29.6569	22.3616	28.0877	24.5762	35.8825	31.7342	21.6669	25.6125	ENSG00000076043	25996	protein_coding	REXO2
ENSG00000076067.13	0.123769	0	5.26765	0	1		0	0	0	0	0	0	0	0	0	0	0	0	0	0	0	0.721232	0	1.50662	ENSG00000076067	5939	protein_coding	RBMS2
ENSG00000076108.12	4.00704	-0.064451	0.910443	-0.0707908	0.943564	0.99894	5.17486	6.61176	4.39471	3.23845	4.11394	8.11757	1.44665	0	3.76717	5.33756	4.04413	0.520036	3.83014	5.71539	2.83283	2.88493	1.05692	9.0397	ENSG00000076108	11176	protein_coding	BAZ2A
ENSG00000076201.15	0.469661	1.38227	2.61145	0.529312	0.596589		0	0	0	0	1.37131	0	1.44665	0	1.88359	0	0	0	0.638356	1.14308	0	1.44246	0.528462	0	ENSG00000076201	25930	protein_coding	PTPN23
ENSG00000076242.16	0.25189	-0.541287	3.68045	-0.147071	0.883076		1.03497	0	0	0	0	0	0	0	0	0	0.449347	0.520036	0	0	0.944277	0	1.58538	0	ENSG00000076242	4292	protein_coding	MLH1
ENSG00000076321.11	2.78143	0.922304	1.102	0.83694	0.402626		1.03497	1.32235	3.29603	0	2.74263	8.11757	2.89329	0	0	4.27004	2.24674	5.20036	3.19178	2.8577	5.66566	3.60616	2.11385	1.50662	ENSG00000076321	27252	protein_coding	KLHL20
ENSG00000076356.7	11.0828	-0.743377	0.585295	-1.27009	0.204053	0.99894	9.31475	15.8682	10.9868	3.23845	8.22788	9.74109	8.67988	14.8815	3.76717	14.4114	10.7843	18.7213	12.1288	10.8592	12.2756	7.93355	11.0977	16.5728	ENSG00000076356	5362	protein_coding	PLXNA2
ENSG00000076382.17	0.110242	0	5.26765	0	1		0	0	0	0	0	0	0	0	0	0	0	1.04007	0	0	0.944277	0	0	0	ENSG00000076382	10615	protein_coding	SPAG5
ENSG00000076513.17	0.478484	0.420495	2.89897	0.14505	0.884672		0	0	1.09868	0	0	1.62351	0	0	1.88359	0	1.34804	0	0	1.71462	0.944277	0	0	0	ENSG00000076513	88455	protein_coding	ANKRD13A
ENSG00000076641.4	0.0761841	1.38226	5.26765	0.262405	0.793009		0	0	0	0	1.37131	0	0	0	0	0	0	0	0	0	0	0	0	0	ENSG00000076641	55824	protein_coding	PAG1
ENSG00000076650.7	1.87439	0.376244	1.66313	0.226227	0.821025		1.03497	1.32235	0	0	2.74263	0	2.89329	5.58057	0	2.13502	0.898695	2.60018	3.83014	1.71462	1.88855	1.44246	2.64231	3.01323	ENSG00000076650	55094	protein_coding	GPATCH1
ENSG00000076685.19	1.26887	0.721881	1.49058	0.484295	0.628177		0	2.6447	2.19735	1.61922	1.37131	4.87054	1.44665	0	1.88359	0	1.79739	1.04007	1.27671	0	0	2.1637	0.528462	0	ENSG00000076685	22978	protein_coding	NT5C2
ENSG00000076716.9	90.5459	0.484579	0.372027	1.30254	0.192733	0.99894	47.6087	27.7694	42.8484	61.5305	56.2239	48.7054	78.1189	72.5474	82.8778	61.3819	64.706	199.174	100.222	118.309	153.917	131.985	144.798	137.102	ENSG00000076716	2239	protein_coding	GPC4
ENSG00000076924.12	2.13048	-0.757737	1.3185	-0.574698	0.565495		0	10.5788	2.19735	0	5.48525	1.62351	1.44665	1.86019	1.88359	0	1.34804	1.56011	0.638356	2.8577	3.77711	0	1.58538	1.50662	ENSG00000076924	56949	protein_coding	XAB2
ENSG00000076928.18	0.123391	-0.54124	5.26765	-0.102748	0.918163		0	1.32235	0	0	0	0	0	0	0	0	0.898695	0	0	0	0	0	0	0	ENSG00000076928	9138	protein_coding	ARHGEF1
ENSG00000076984.18	0.462114	-0.5413	2.99896	-0.180496	0.856763		0	1.32235	0	0	0	0	0	1.86019	0	0	0	2.08015	0.638356	0	1.88855	0	0.528462	0	ENSG00000076984	5609	protein_coding	MAP2K7
ENSG00000077044.11	1.65282	-0.144555	1.26296	-0.114457	0.908875		4.13989	1.32235	1.09868	1.61922	2.74263	1.62351	1.44665	1.86019	1.88359	2.13502	1.34804	0	0.638356	0.571539	0.944277	0.721232	2.64231	3.01323	ENSG00000077044	8527	protein_coding	DGKD
ENSG00000077097.15	506.833	-0.32893	0.125737	-2.61601	0.0088964	0.604123	378.8	355.713	425.188	304.414	296.204	324.703	380.468	420.403	472.78	551.903	518.098	608.443	692.617	704.136	593.95	667.861	708.667	718.656	ENSG00000077097	7155	protein_coding	TOP2B
ENSG00000077147.16	126.214	-0.277765	0.176662	-1.5723	0.115882	0.971161	100.392	128.268	128.545	100.392	97.3633	95.7874	170.704	132.074	129.967	115.825	124.02	122.209	128.31	132.597	135.032	142.804	147.441	140.115	ENSG00000077147	56889	protein_coding	TM9SF3
ENSG00000077150.20	1.97515	1.33983	1.81853	0.736763	0.461267		0	1.32235	0	0	0	3.24703	7.23323	0	0	1.60127	1.34804	2.08015	3.83014	4.00077	3.77711	2.88493	4.22769	0	ENSG00000077150	4791	protein_coding	NFKB2
ENSG00000077157.22	80.7864	-0.204469	0.300353	-0.680764	0.496021	0.99894	28.9792	37.0258	48.3418	34.0037	37.0255	27.5997	92.5854	91.1494	111.132	45.903	43.5867	78.0055	97.6685	96.5901	92.5391	147.853	164.88	179.287	ENSG00000077157	4660	protein_coding	PPP1R12B
ENSG00000077232.18	4.67372	-0.103607	0.786039	-0.131808	0.895136	0.99894	6.20983	2.6447	5.49339	3.23845	6.85657	3.24703	5.78659	7.44076	1.88359	4.8038	4.94282	5.7204	6.38356	5.71539	3.77711	4.32739	2.64231	3.01323	ENSG00000077232	54431	protein_coding	DNAJC10
ENSG00000077235.18	0.0543227	0	5.26765	0	1		0	0	0	0	0	0	0	0	0	0	0.449347	0	0	0	0	0	0.528462	0	ENSG00000077235	2975	protein_coding	GTF3C1
ENSG00000077254.14	2.42451	0.0387379	1.04643	0.0370192	0.97047		4.13989	1.32235	3.29603	3.23845	2.74263	3.24703	2.89329	1.86019	0	0.533756	1.79739	1.56011	5.10685	3.42924	2.83283	3.60616	0.528462	1.50662	ENSG00000077254	23032	protein_coding	USP33
ENSG00000077264.15	55.2733	-0.366243	0.29526	-1.24041	0.214824	0.99894	48.6437	31.7364	43.9471	30.7653	39.7681	25.9762	49.186	50.2252	47.0896	49.6393	47.1815	61.3643	75.9644	81.1586	68.9322	101.694	81.3831	60.2647	ENSG00000077264	5063	protein_coding	PAK3
ENSG00000077274.9	0.058544	0	5.26765	0	1		0	0	0	0	0	0	0	0	0	0.533756	0	0.520036	0	0	0	0	0	0	ENSG00000077274	827	protein_coding	CAPN6
ENSG00000077312.9	22.4849	-0.408666	0.37329	-1.09477	0.273618	0.99894	33.1191	19.8353	29.6643	19.4307	17.8271	25.9762	27.4863	16.7417	18.8359	26.6878	33.2517	25.4818	20.4274	15.4316	21.7184	20.9157	15.3254	16.5728	ENSG00000077312	6626	protein_coding	SNRPA
ENSG00000077348.9	0.0317522	0	5.26765	0	1		0	0	0	0	0	0	0	0	0	0	0	0	0	0.571539	0	0	0	0	ENSG00000077348	56915	protein_coding	EXOSC5
ENSG00000077380.16	48.9644	0.0141431	0.266153	0.0531389	0.957621	0.99894	40.3639	42.3153	46.1444	42.0998	41.1394	47.0819	30.3796	44.6446	43.3225	56.5781	54.371	66.5647	44.0466	57.7255	56.6566	54.8136	52.8462	60.2647	ENSG00000077380	1781	protein_coding	DYNC1I2
ENSG00000077420.16	5.88241	0.694114	0.753802	0.920818	0.357145	0.99894	3.10492	3.96705	4.39471	8.09612	4.11394	6.49406	1.44665	7.44076	0	8.00633	8.08825	5.20036	6.38356	5.71539	6.60994	7.21232	10.5692	9.0397	ENSG00000077420	54518	protein_coding	APBB1IP
ENSG00000077458.13	11.096	0.432492	0.54731	0.790214	0.429403	0.99894	6.20983	7.93411	9.88809	9.71535	6.85657	16.2351	7.23323	9.30095	3.76717	11.7426	13.9298	15.0811	14.0438	9.71617	10.387	15.8671	13.74	18.0794	ENSG00000077458	143684	protein_coding	FAM76B
ENSG00000077463.15	0.0827456	0	5.26765	0	1		0	0	0	0	0	0	0	0	0	0	0.449347	1.04007	0	0	0	0	0	0	ENSG00000077463	51548	protein_coding	SIRT6
ENSG00000077514.9	0.432123	-0.400282	2.90451	-0.137814	0.890388		1.03497	0	1.09868	0	0	1.62351	0	0	0	1.60127	0	0	1.27671	1.14308	0	0	0	0	ENSG00000077514	10714	protein_coding	POLD3
ENSG00000077549.19	4.8633	1.56813	0.89378	1.75449	0.0793467	0.928846	3.10492	1.32235	2.19735	6.4769	4.11394	9.74109	7.23323	7.44076	7.53434	5.33756	3.14543	5.7204	3.83014	4.00077	0.944277	1.44246	7.92692	6.02647	ENSG00000077549	832	protein_coding	CAPZB
ENSG00000077585.14	2.11438	-0.616397	1.38563	-0.444849	0.656429		0	5.28941	2.19735	3.23845	0	1.62351	1.44665	1.86019	1.88359	3.20253	3.59478	0.520036	4.46849	1.71462	0	1.44246	1.05692	4.51985	ENSG00000077585	7107	protein_coding	GPR137B
ENSG00000077616.11	0.0296531	0	5.26765	0	1		0	0	0	0	0	0	0	0	0	0.533756	0	0	0	0	0	0	0	0	ENSG00000077616	10003	protein_coding	NAALAD2
ENSG00000077684.16	88.6921	0.217182	0.193081	1.12483	0.260663	0.99894	117.987	126.946	124.151	144.111	150.845	133.128	91.1387	102.311	129.967	63.5169	69.1995	59.2841	67.0274	57.7255	44.381	28.8493	40.6915	45.1985	ENSG00000077684	79960	protein_coding	JADE1
ENSG00000077721.16	10.1943	0.0895295	0.504947	0.177305	0.859269	0.99894	12.4197	11.9012	14.2828	16.1922	15.0845	9.74109	15.9131	16.7417	15.0687	5.33756	4.49347	4.16029	9.57534	4.57231	8.49849	3.60616	6.87	9.0397	ENSG00000077721	7319	protein_coding	UBE2A
ENSG00000077782.21	12.8967	0.789283	0.573344	1.37663	0.168626	0.99894	5.17486	14.5459	6.59206	12.9538	15.0845	16.2351	7.23323	5.58057	11.3015	11.2089	8.5376	24.9617	17.2356	21.7185	11.3313	10.0972	14.2685	18.0794	ENSG00000077782	2260	protein_coding	FGFR1
ENSG00000077942.19	1.17637	-0.541306	2.08509	-0.259609	0.795166		0	0	1.09868	0	0	0	0	0	0	2.13502	1.79739	1.56011	0.638356	6.28693	1.88855	0.721232	0.528462	4.51985	ENSG00000077942	2192	protein_coding	FBLN1
ENSG00000078018.20	2.70235	0	1.93067	0	1		0	0	0	0	0	0	14.4665	1.86019	13.1851	0	0	0	0	0	0	7.21232	7.39846	4.51985	ENSG00000078018	4133	protein_coding	MAP2
ENSG00000078043.16	5.59733	-1.58504	0.951108	-1.66652	0.0956091	0.94783	3.10492	5.28941	9.88809	0	2.74263	3.24703	5.78659	5.58057	3.76717	5.87131	9.4363	3.12022	7.02192	9.14463	4.72138	6.49109	9.51231	6.02647	ENSG00000078043	9063	protein_coding	PIAS2
ENSG00000078061.13	0.230713	0	3.79595	0	1		0	0	0	0	0	0	0	0	0	0.533756	0.449347	0.520036	0	1.14308	0	0	0	1.50662	ENSG00000078061	369	protein_coding	ARAF
ENSG00000078070.13	0.0803692	0	5.26765	0	1		0	0	0	0	0	0	1.44665	0	0	0	0	0	0	0	0	0	0	0	ENSG00000078070	56922	protein_coding	MCCC1
ENSG00000078124.12	0.837788	-2.07206	1.93586	-1.07036	0.284459		1.03497	2.6447	0	0	0	0	0	0	0	1.06751	1.34804	1.04007	1.91507	2.8577	0.944277	0.721232	0	1.50662	ENSG00000078124	55331	protein_coding	ACER3
ENSG00000078140.14	188.029	0.0532561	0.199114	0.267465	0.789111	0.99894	321.876	234.056	234.018	272.03	271.52	277.621	206.87	252.986	199.66	146.249	182.884	95.1667	145.545	121.738	146.363	97.3663	86.6677	91.9036	ENSG00000078140	3093	protein_coding	UBE2K
ENSG00000078142.13	0.217166	1.38224	4.30849	0.320817	0.748349		0	0	0	1.61922	0	0	0	0	0	0	0	1.04007	0	0	0	0.721232	0.528462	0	ENSG00000078142	5289	protein_coding	PIK3C3
ENSG00000078177.14	0.373113	2.34306	3.24034	0.72309	0.469624		0	0	0	1.61922	0	1.62351	1.44665	0	0	0	0	0.520036	0	0	0	0	0	1.50662	ENSG00000078177	55728	protein_coding	N4BP2
ENSG00000078269.15	0.123835	0	5.26765	0	1		0	0	0	0	0	0	0	0	0	0.533756	0	0	0.638356	0	0	0	1.05692	0	ENSG00000078269	8871	protein_coding	SYNJ2
ENSG00000078304.19	18.2336	0.402083	0.392058	1.02557	0.305094	0.99894	22.7694	14.5459	23.0722	21.0499	31.5402	27.5997	11.5732	20.4621	7.53434	14.9452	16.1765	14.041	16.5973	21.147	22.6626	14.4246	19.0246	9.0397	ENSG00000078304	5527	protein_coding	PPP2R5C
ENSG00000078369.18	238.705	-0.210688	0.171639	-1.2275	0.219634	0.99894	268.058	204.964	201.058	186.211	194.727	202.939	211.21	264.147	307.024	252.466	269.608	237.137	202.359	193.752	272.896	262.528	285.369	280.231	ENSG00000078369	2782	protein_coding	GNB1
ENSG00000078399.19	0.0524598	0	5.26765	0	1		0	0	0	0	0	0	0	0	0	0	0	0	0	0	0.944277	0	0	0	ENSG00000078399	3205	protein_coding	HOXA9
ENSG00000078401.7	2.81944	1.38227	1.81432	0.761866	0.44614		0	0	0	1.61922	0	0	1.44665	0	1.88359	6.40507	7.18956	2.08015	2.55342	6.85847	2.83283	6.49109	6.87	4.51985	ENSG00000078401	1906	protein_coding	EDN1
ENSG00000078403.17	52.4733	0.131405	0.288035	0.456211	0.648238	0.99894	45.5388	50.2494	48.3418	43.7191	50.7386	63.3171	44.846	61.3863	71.5763	64.0507	62.4593	46.2832	42.7699	45.7231	62.3223	64.1897	43.8623	33.1456	ENSG00000078403	8028	protein_coding	MLLT10
ENSG00000078487.17	0.143812	1.38223	5.26765	0.2624	0.793013		0	0	0	1.61922	0	0	0	0	0	0	0.449347	0.520036	0	0	0	0	0	0	ENSG00000078487	55063	protein_coding	ZCWPW1
ENSG00000078596.11	0.0901953	1.38226	5.26765	0.262405	0.793009		0	0	0	0	0	1.62351	0	0	0	0	0	0	0	0	0	0	0	0	ENSG00000078596	9452	protein_coding	ITM2A
ENSG00000078618.22	14.4699	-0.437908	0.511604	-0.85595	0.392025	0.99894	16.5596	17.1906	9.88809	14.573	10.9705	6.49406	13.0198	16.7417	16.9523	18.6814	22.018	13.0009	8.93699	14.86	14.1642	17.3096	9.51231	19.586	ENSG00000078618	4898	protein_coding	NRDC
ENSG00000078668.14	8.02779	0.390649	0.655208	0.596221	0.551027	0.99894	6.20983	13.2235	8.78942	6.4769	13.7131	16.2351	10.1265	5.58057	0	12.8101	8.5376	3.64025	8.29863	2.8577	4.72138	7.21232	10.0408	6.02647	ENSG00000078668	7419	protein_coding	VDAC3
ENSG00000078674.18	48.9386	0.187679	0.279079	0.672492	0.501271	0.99894	39.3289	44.96	46.1444	51.8152	49.3673	47.0819	37.6128	26.0427	45.2061	43.768	72.3449	66.0446	56.8137	54.8678	49.1024	59.141	47.5615	43.6919	ENSG00000078674	5108	protein_coding	PCM1
ENSG00000078687.17	8.56117	-0.950685	0.661523	-1.43712	0.150685	0.991053	17.5945	5.28941	14.2828	6.4769	10.9705	1.62351	4.33994	1.86019	7.53434	10.1414	12.1324	15.0811	3.19178	9.14463	10.387	10.0972	7.92692	6.02647	ENSG00000078687	57690	protein_coding	TNRC6C
ENSG00000078699.22	21.2753	-0.816062	0.419812	-1.94387	0.0519107	0.892641	19.6645	34.3811	25.2696	17.8115	10.9705	16.2351	23.1463	24.1825	18.8359	23.4852	17.9739	30.1621	19.789	20.0039	17.9413	16.5883	16.3823	30.1323	ENSG00000078699	9139	protein_coding	CBFA2T2
ENSG00000078725.13	0.0940082	0	5.26765	0	1		0	0	0	0	0	0	0	0	0	0.533756	0	0.520036	0.638356	0	0	0	0	0	ENSG00000078725	1620	protein_coding	BRINP1
ENSG00000078747.16	8.35751	0.059806	0.606459	0.098615	0.921444	0.99894	8.27978	9.25646	8.78942	8.09612	10.9705	8.11757	5.78659	1.86019	5.65076	5.33756	10.335	10.4007	5.74521	11.4308	14.1642	12.2609	7.92692	6.02647	ENSG00000078747	83737	protein_coding	ITCH
ENSG00000078804.13	11.1644	0.513428	0.492615	1.04225	0.297296	0.99894	12.4197	13.2235	7.69074	17.8115	16.4558	12.9881	15.9131	20.4621	22.603	4.8038	8.08825	5.20036	7.02192	6.28693	3.77711	7.21232	8.45539	10.5463	ENSG00000078804	58476	protein_coding	TP53INP2
ENSG00000078808.19	0.842933	0.768471	2.20588	0.348373	0.72756		0	2.6447	0	0	4.11394	0	1.44665	0	0	1.06751	0	0	1.91507	0.571539	0	2.88493	0.528462	0	ENSG00000078808	51150	protein_coding	SDF4
ENSG00000078967.13	0.0354642	0	5.26765	0	1		0	0	0	0	0	0	0	0	0	0	0	0	0.638356	0	0	0	0	0	ENSG00000078967	51619	protein_coding	UBE2D4
ENSG00000079102.16	220.844	-0.0511375	0.306323	-0.16694	0.867418	0.99894	38.294	55.5388	71.414	56.6729	37.0255	66.5641	98.3719	111.611	113.015	248.73	275.45	481.554	283.43	293.2	446.643	507.026	438.095	352.548	ENSG00000079102	862	protein_coding	RUNX1T1
ENSG00000079134.12	8.54504	-0.100427	0.644321	-0.155865	0.87614	0.99894	10.3497	6.61176	8.78942	4.85767	10.9705	8.11757	13.0198	9.30095	9.41793	6.93882	14.3791	4.16029	12.7671	6.85847	12.2756	3.60616	6.87	4.51985	ENSG00000079134	9984	protein_coding	THOC1
ENSG00000079150.18	0.349139	-0.541295	3.09219	-0.175052	0.861039		0	0	1.09868	0	0	0	1.44665	0	0	0.533756	0	0.520036	0	0.571539	0	0	2.11385	0	ENSG00000079150	51661	protein_coding	FKBP7
ENSG00000079156.17	0.0296531	0	5.26765	0	1		0	0	0	0	0	0	0	0	0	0.533756	0	0	0	0	0	0	0	0	ENSG00000079156	114880	protein_coding	OSBPL6
ENSG00000079215.14	0.0761841	1.38226	5.26765	0.262405	0.793009		0	0	0	0	1.37131	0	0	0	0	0	0	0	0	0	0	0	0	0	ENSG00000079215	6507	protein_coding	SLC1A3
ENSG00000079246.16	0.142541	0	4.93765	0	1		0	0	0	0	0	0	0	0	0	0.533756	0.449347	0	0.638356	0	0.944277	0	0	0	ENSG00000079246	7520	protein_coding	XRCC5
ENSG00000079257.8	1.73792	-1.96992	1.48488	-1.32666	0.184622		0	6.61176	5.49339	1.61922	1.37131	0	2.89329	0	0	0	0.898695	1.56011	1.27671	0.571539	1.88855	1.44246	2.64231	3.01323	ENSG00000079257	56925	protein_coding	LXN
ENSG00000079263.19	0.105216	-0.541229	5.26765	-0.102746	0.918165		0	1.32235	0	0	0	0	0	0	0	0	0	0	0	0.571539	0	0	0	0	ENSG00000079263	11262	protein_coding	SP140
ENSG00000079277.22	0.0296531	0	5.26765	0	1		0	0	0	0	0	0	0	0	0	0.533756	0	0	0	0	0	0	0	0	ENSG00000079277	8569	protein_coding	MKNK1
ENSG00000079308.19	9.50559	0.0476698	0.571895	0.083354	0.93357	0.99894	11.3847	18.5129	19.7762	19.4307	10.9705	21.1057	13.0198	11.1611	11.3015	3.73629	0.449347	7.80055	3.83014	2.8577	1.88855	5.04862	5.81308	3.01323	ENSG00000079308	7145	protein_coding	TNS1
ENSG00000079332.15	79.2022	0.245971	0.209281	1.17531	0.239869	0.99894	91.0775	95.2093	90.0915	100.392	120.676	105.528	85.3521	124.633	92.2957	61.3819	56.6178	62.4044	59.3671	62.8693	42.4925	48.3225	68.1715	58.7581	ENSG00000079332	56681	protein_coding	SAR1A
ENSG00000079335.20	1.24207	1.38227	2.11651	0.653087	0.5137		0	0	0	0	1.37131	0	1.44665	0	0	0	1.34804	5.20036	5.74521	2.8577	1.88855	1.44246	1.05692	0	ENSG00000079335	8556	protein_coding	CDC14A
ENSG00000079337.16	0.115453	0	5.26765	0	1		0	0	0	0	0	0	0	0	0	0	0	0	0	0.571539	0	0	0	1.50662	ENSG00000079337	10411	protein_coding	RAPGEF3
ENSG00000079387.14	0.814995	2.8645	1.96712	1.45619	0.145341		0	0	0	0	1.37131	3.24703	0	0	1.88359	1.60127	0.449347	0.520036	1.27671	0.571539	0	2.1637	1.58538	0	ENSG00000079387	29843	protein_coding	SENP1
ENSG00000079432.7	83.9391	-0.634238	0.283093	-2.24039	0.0250658	0.792731	73.483	88.5976	101.078	64.769	58.9665	45.4584	75.2256	70.6873	116.782	64.5844	82.6799	121.168	97.0301	84.5878	115.202	106.021	79.7977	64.7845	ENSG00000079432	23152	protein_coding	CIC
ENSG00000079435.10	0.256098	2.86582	5.20145	0.550965	0.581657		0	0	0	3.23845	1.37131	0	0	0	0	0	0	0	0	0	0	0	0	0	ENSG00000079435	3991	protein_coding	LIPE
ENSG00000079459.13	0.0288909	0	5.26765	0	1		0	0	0	0	0	0	0	0	0	0	0	0.520036	0	0	0	0	0	0	ENSG00000079459	2222	protein_coding	FDFT1
ENSG00000079462.8	1.78028	0.880986	1.36109	0.647267	0.517459		2.06994	0	1.09868	3.23845	1.37131	1.62351	1.44665	0	0	2.13502	0.898695	1.56011	5.10685	2.28616	2.83283	0.721232	2.64231	3.01323	ENSG00000079462	5050	protein_coding	PAFAH1B3
ENSG00000079482.13	0.840957	-1.07941	2.06711	-0.522187	0.60154		0	1.32235	2.19735	0	1.37131	0	1.44665	0	0	1.06751	0	0.520036	0	0	0	2.1637	0.528462	4.51985	ENSG00000079482	4983	protein_coding	OPHN1
ENSG00000079616.13	0.199453	1.38224	4.98958	0.277025	0.781761		0	0	0	1.61922	0	0	0	0	0	0	0	0	0	0	0	1.44246	0.528462	0	ENSG00000079616	3835	protein_coding	KIF22
ENSG00000079691.18	6.93866	0.189605	0.718557	0.26387	0.79188	0.99894	5.17486	6.61176	4.39471	6.4769	6.85657	4.87054	10.1265	14.8815	5.65076	4.8038	4.49347	10.4007	6.38356	10.2877	5.66566	7.93355	6.87	3.01323	ENSG00000079691	55604	protein_coding	CARMIL1
ENSG00000079739.17	0.0546168	0	5.26765	0	1		0	0	0	0	0	0	0	0	0	0.533756	0.449347	0	0	0	0	0	0	0	ENSG00000079739	5236	protein_coding	PGM1
ENSG00000079785.16	10.7691	-0.945892	0.579293	-1.63284	0.102503	0.94783	12.4197	15.8682	13.1841	6.4769	6.85657	8.11757	2.89329	13.0213	5.65076	13.8776	15.7272	10.9208	14.0438	9.71617	17.9413	13.7034	7.39846	6.02647	ENSG00000079785	1653	protein_coding	DDX1
ENSG00000079805.18	5.61356	0.464825	0.832801	0.558146	0.576745	0.99894	4.13989	7.93411	4.39471	1.61922	12.3418	8.11757	7.23323	3.72038	13.1851	1.06751	4.94282	3.64025	1.27671	6.85847	3.77711	8.65478	2.11385	6.02647	ENSG00000079805	1785	protein_coding	DNM2
ENSG00000079819.19	1.1625	1.26132	1.87072	0.674245	0.500156		0	1.32235	0	0	2.74263	0	1.44665	0	0	0.533756	0.898695	1.04007	0.638356	1.71462	2.83283	3.60616	2.64231	1.50662	ENSG00000079819	2037	protein_coding	EPB41L2
ENSG00000079950.14	0.500314	2.3271	2.39076	0.973371	0.330369		0	0	0	3.23845	0	0	0	0	1.88359	0.533756	0.898695	0.520036	0.638356	0.571539	0	0.721232	0	0	ENSG00000079950	8417	protein_coding	STX7
ENSG00000079974.18	0.610473	0.420489	2.66011	0.158072	0.8744		0	1.32235	0	1.61922	0	0	0	0	0	0	0.449347	1.56011	0	0	1.88855	0	2.64231	1.50662	ENSG00000079974	11158	protein_coding	RABL2B
ENSG00000079974.18	0.610473	0.420489	2.66011	0.158072	0.8744		0	1.32235	0	1.61922	0	0	0	0	0	0	0.449347	1.56011	0	0	1.88855	0	2.64231	1.50662	ENSG00000079974	11159	protein_coding	RABL2B
ENSG00000079999.14	0.0761841	1.38226	5.26765	0.262405	0.793009		0	0	0	0	1.37131	0	0	0	0	0	0	0	0	0	0	0	0	0	ENSG00000079999	9817	protein_coding	KEAP1
ENSG00000080200.10	0.157539	-1.38195	5.23899	-0.263782	0.791948		0	0	2.19735	0	0	0	0	0	0	0	0	0	0.638356	0	0	0	0	0	ENSG00000080200	131544	protein_coding	CRYBG3
ENSG00000080298.15	2.93075	0.253802	1.07378	0.236364	0.81315		5.17486	1.32235	1.09868	3.23845	1.37131	4.87054	2.89329	1.86019	1.88359	1.60127	1.34804	3.12022	4.46849	1.71462	3.77711	0.721232	4.75615	7.53308	ENSG00000080298	5991	protein_coding	RFX3
ENSG00000080345.18	4.26044	0.870008	0.92341	0.942168	0.346107	0.99894	2.06994	3.96705	3.29603	0	5.48525	11.3646	7.23323	7.44076	0	4.27004	8.98695	4.68033	4.46849	5.14385	2.83283	2.88493	1.05692	1.50662	ENSG00000080345	55183	protein_coding	RIF1
ENSG00000080371.6	70.5971	0.0932386	0.224456	0.415398	0.67785	0.99894	84.8677	55.5388	71.414	72.8651	75.4223	79.5522	65.0991	52.0853	77.227	57.6456	63.358	73.8452	68.9425	63.4409	69.8765	74.2869	71.8708	93.4102	ENSG00000080371	23011	protein_coding	RAB21
ENSG00000080493.18	12.5845	0.308173	0.480399	0.641493	0.521203	0.99894	15.5246	17.1906	24.1709	16.1922	21.941	32.4703	5.78659	5.58057	22.603	4.27004	6.74021	6.76047	11.4904	8.57309	11.3313	8.65478	4.22769	3.01323	ENSG00000080493	8671	protein_coding	SLC4A4
ENSG00000080503.24	211.465	0.0020978	0.385933	0.00543567	0.995663	1	154.211	145.459	132.94	148.969	139.874	144.493	266.183	318.093	280.654	93.941	124.919	366.106	179.378	184.036	191.688	351.24	245.206	338.989	ENSG00000080503	6595	protein_coding	SMARCA2
ENSG00000080546.13	3.50531	0.321977	1.1686	0.275524	0.782913	0.99894	5.17486	5.28941	2.19735	4.85767	1.37131	9.74109	11.5732	0	1.88359	0.533756	1.34804	7.80055	4.46849	1.71462	0	1.44246	3.69923	0	ENSG00000080546	27244	protein_coding	SESN1
ENSG00000080561.14	2.7873	0.626031	1.15328	0.542825	0.58725		2.06994	2.6447	1.09868	1.61922	6.85657	0	5.78659	0	0	2.66878	1.79739	3.64025	1.27671	2.28616	1.88855	4.32739	3.17077	9.0397	ENSG00000080561	11043	protein_coding	MID2
ENSG00000080573.7	0.179914	2.35117	5.22997	0.449557	0.65303		0	0	0	3.23845	0	0	0	0	0	0	0	0	0	0	0	0	0	0	ENSG00000080573	50509	protein_coding	COL5A3
ENSG00000080608.10	52.1522	-0.729852	0.295974	-2.46593	0.0136657	0.672846	69.3431	72.7293	82.4008	40.4806	52.1099	42.2114	75.2256	63.2465	65.9255	53.3756	51.2256	23.4016	37.663	34.2924	40.6039	53.3712	35.9354	45.1985	ENSG00000080608	9933	protein_coding	PUM3
ENSG00000080802.19	43.6588	-0.0654859	0.279237	-0.234518	0.814583	0.99894	41.3989	48.927	37.355	43.7191	31.5402	47.0819	47.7393	46.5048	52.7404	41.0992	55.2697	41.6029	34.4712	41.1508	32.1054	49.0438	44.3908	49.7184	ENSG00000080802	4850	protein_coding	CNOT4
ENSG00000080815.19	0.0943912	0	5.26765	0	1		0	0	0	0	0	0	0	0	0	0	0.449347	0	0	0	0	0.721232	0.528462	0	ENSG00000080815	5663	protein_coding	PSEN1
ENSG00000080822.17	2.57461	-1.58228	1.13461	-1.39456	0.163148		4.13989	5.28941	4.39471	0	1.37131	3.24703	2.89329	0	3.76717	1.60127	2.69608	2.60018	3.19178	1.71462	1.88855	1.44246	1.58538	4.51985	ENSG00000080822	56650	protein_coding	CLDND1
ENSG00000080824.19	1496.4	0.164607	0.140076	1.17513	0.239944	0.99894	1653.89	1606.66	1651.31	1923.64	1915.73	1665.73	1530.55	1398.86	1542.66	1505.72	1475.21	1147.2	1154.15	1440.28	1210.56	1267.2	1150.99	1694.94	ENSG00000080824	3320	protein_coding	HSP90AA1
ENSG00000080839.12	1.9235	1.27534	1.76312	0.723345	0.469468		0	0	1.09868	0	2.74263	0	1.44665	3.72038	0	4.27004	4.04413	2.08015	2.55342	5.71539	1.88855	1.44246	2.11385	1.50662	ENSG00000080839	5933	protein_coding	RBL1
ENSG00000080845.18	44.5403	-0.247226	0.302068	-0.818445	0.413103	0.99894	52.7836	42.3153	49.4405	42.0998	41.1394	38.9643	36.1662	35.3436	33.9045	45.903	45.8334	52.0036	35.7479	42.8654	67.9879	38.2253	61.83	39.172	ENSG00000080845	22839	protein_coding	DLGAP4
ENSG00000080854.16	0.0651173	0	5.26765	0	1		0	0	0	0	0	0	0	0	0	0.533756	0	0	0.638356	0	0	0	0	0	ENSG00000080854	22997	protein_coding	IGSF9B
ENSG00000080986.13	0.269978	1.38225	3.62773	0.381022	0.703187		0	0	0	0	0	1.62351	0	0	0	0	1.34804	0	0.638356	0	0	0.721232	0.528462	0	ENSG00000080986	10403	protein_coding	NDC80
ENSG00000081014.11	0.183259	-0.541277	4.01254	-0.134896	0.892694		1.03497	0	0	0	0	0	0	0	0	0.533756	0	0.520036	0.638356	0.571539	0	0	0	0	ENSG00000081014	23431	protein_coding	AP4E1
ENSG00000081019.13	33.3484	0.291797	0.348955	0.836202	0.403041	0.99894	36.224	27.7694	42.8484	35.6229	57.5952	37.3408	39.0595	33.4834	35.7881	45.3692	37.2958	21.8415	38.3014	26.8623	19.8298	27.4068	19.5531	18.0794	ENSG00000081019	54665	protein_coding	RSBN1
ENSG00000081026.19	2.62153	1.74447	1.40341	1.24302	0.213861		0	1.32235	1.09868	0	1.37131	6.49406	1.44665	3.72038	0	2.66878	3.59478	2.60018	5.10685	2.28616	1.88855	2.88493	3.17077	7.53308	ENSG00000081026	260425	protein_coding	MAGI3
ENSG00000081154.12	32.4522	0.317871	0.322101	0.986865	0.323709	0.99894	42.4339	38.3482	45.0458	46.9575	54.8525	55.1995	26.0396	20.4621	9.41793	40.0317	34.5998	19.7614	35.1096	24.5762	28.3283	24.5219	15.8538	22.5993	ENSG00000081154	57092	protein_coding	PCNP
ENSG00000081181.8	0.190986	0	4.4895	0	1		0	0	0	0	0	0	0	0	0	0	0	0	0.638356	0.571539	0	0.721232	0	1.50662	ENSG00000081181	384	protein_coding	ARG2
ENSG00000081307.14	4.22711	0.08361	0.88715	0.0942457	0.924914	0.99894	3.10492	3.96705	3.29603	4.85767	0	6.49406	4.33994	7.44076	1.88359	3.73629	4.94282	4.16029	3.19178	3.42924	3.77711	7.21232	4.22769	6.02647	ENSG00000081307	79876	protein_coding	UBA5
ENSG00000081377.17	0.0249637	0	5.26765	0	1		0	0	0	0	0	0	0	0	0	0	0.449347	0	0	0	0	0	0	0	ENSG00000081377	8555	protein_coding	CDC14B
ENSG00000081721.12	1.71473	0.3876	1.42169	0.272633	0.785135		0	1.32235	2.19735	0	2.74263	1.62351	1.44665	0	1.88359	2.13502	1.79739	1.04007	2.55342	4.00077	1.88855	2.1637	1.05692	3.01323	ENSG00000081721	11266	protein_coding	DUSP12
ENSG00000081818.4	0.0577818	0	5.26765	0	1		0	0	0	0	0	0	0	0	0	0	0	1.04007	0	0	0	0	0	0	ENSG00000081818	56131	protein_coding	PCDHB4
ENSG00000081870.12	5.75787	0.675088	0.646211	1.04469	0.296167	0.99894	8.27978	6.61176	4.39471	16.1922	6.85657	8.11757	4.33994	7.44076	5.65076	4.8038	5.84152	4.68033	3.83014	2.8577	2.83283	2.1637	4.22769	4.51985	ENSG00000081870	51668	protein_coding	HSPB11
ENSG00000081913.14	4.44843	-1.70722	1.31781	-1.2955	0.195149	0.99894	6.20983	2.6447	1.09868	0	0	3.24703	0	1.86019	5.65076	3.73629	4.94282	14.041	5.74521	9.14463	7.55421	7.93355	4.75615	1.50662	ENSG00000081913	23239	protein_coding	PHLPP1
ENSG00000082014.17	3.62586	0.189937	0.94458	0.201081	0.840635	0.99894	6.20983	2.6447	3.29603	8.09612	1.37131	4.87054	2.89329	1.86019	5.65076	4.8038	2.69608	0	3.83014	3.42924	5.66566	4.32739	2.11385	1.50662	ENSG00000082014	6604	protein_coding	SMARCD3
ENSG00000082068.9	28.7206	0.0276357	0.350505	0.0788453	0.937156	0.99894	20.6994	25.1247	26.3683	25.9076	24.6836	22.7292	33.2729	29.7631	47.0896	21.884	27.8595	32.7623	26.811	20.5754	27.384	38.2253	31.1792	34.6522	ENSG00000082068	55100	protein_coding	WDR70
ENSG00000082074.19	0.0835077	0	5.26765	0	1		0	0	0	0	0	0	0	0	0	0.533756	0.449347	0.520036	0	0	0	0	0	0	ENSG00000082074	2533	protein_coding	FYB1
ENSG00000082153.18	5.20836	0.512787	0.808835	0.633982	0.526093	0.99894	9.31475	5.28941	2.19735	9.71535	10.9705	3.24703	4.33994	7.44076	11.3015	3.20253	5.39217	2.60018	0.638356	2.28616	2.83283	2.88493	1.05692	9.0397	ENSG00000082153	9689	protein_coding	BZW1
ENSG00000082212.13	0.597648	1.38226	2.58722	0.534265	0.593158		0	0	0	0	1.37131	0	2.89329	0	0	0.533756	2.24674	0	1.27671	1.71462	0	0.721232	0	0	ENSG00000082212	4200	protein_coding	ME2
ENSG00000082213.18	0.181285	1.38222	5.21083	0.265259	0.79081		0	0	0	0	1.37131	0	0	0	0	0	0.449347	0	0	0	0	1.44246	0	0	ENSG00000082213	55322	protein_coding	C5orf22
ENSG00000082258.13	5.2872	1.00256	0.796833	1.25818	0.208327	0.99894	2.06994	3.96705	3.29603	8.09612	5.48525	4.87054	7.23323	5.58057	3.76717	6.40507	4.49347	4.16029	7.02192	5.14385	3.77711	5.76986	9.51231	4.51985	ENSG00000082258	905	protein_coding	CCNT2
ENSG00000082269.17	3.97027	1.57634	0.996798	1.58141	0.113785	0.965259	2.06994	2.6447	1.09868	3.23845	2.74263	11.3646	1.44665	0	1.88359	1.06751	7.18956	3.12022	8.29863	8.00155	5.66566	2.88493	4.22769	4.51985	ENSG00000082269	57579	protein_coding	FAM135A
ENSG00000082397.17	7.35792	0.415292	0.83394	0.497988	0.618493	0.99894	2.06994	3.96705	3.29603	0	4.11394	8.11757	5.78659	3.72038	1.88359	8.54009	12.5817	14.561	13.4055	10.2877	8.49849	12.9822	11.0977	7.53308	ENSG00000082397	23136	protein_coding	EPB41L3
ENSG00000082438.17	0.363853	-0.54127	4.1655	-0.129941	0.896613		0	1.32235	0	0	0	0	0	3.72038	0	0	0	0	0	0	0	0	0	1.50662	ENSG00000082438	22837	protein_coding	COBLL1
ENSG00000082458.12	22.9399	-0.0232417	0.386818	-0.0600844	0.952088	0.99894	23.8044	23.8023	28.5656	22.6691	23.3123	29.2233	11.5732	14.8815	26.3702	13.8776	27.8595	27.5619	17.2356	25.7193	26.4398	23.8007	20.61	25.6125	ENSG00000082458	1741	protein_coding	DLG3
ENSG00000082497.12	1.23148	0	1.92373	0	1		0	0	0	0	0	0	1.44665	0	0	2.13502	2.24674	2.08015	1.27671	2.8577	2.83283	2.1637	2.11385	3.01323	ENSG00000082497	56256	protein_coding	SERTAD4
ENSG00000082512.15	0.0648232	0	5.26765	0	1		0	0	0	0	0	0	0	0	0	0	0	0	0.638356	0	0	0	0.528462	0	ENSG00000082512	7188	protein_coding	TRAF5
ENSG00000082515.18	1.50945	-0.620282	1.35128	-0.459032	0.646212		0	3.96705	3.29603	1.61922	1.37131	1.62351	1.44665	0	1.88359	2.13502	1.79739	0.520036	1.91507	1.14308	1.88855	0	1.05692	1.50662	ENSG00000082515	29093	protein_coding	MRPL22
ENSG00000082516.9	0.499917	0	2.61006	0	1		0	0	0	0	0	0	1.44665	1.86019	1.88359	0	0	0.520036	0.638356	1.14308	0	0	0	1.50662	ENSG00000082516	25929	protein_coding	GEMIN5
ENSG00000082641.16	82.1758	0.191376	0.237883	0.804495	0.421111	0.99894	97.2874	70.0846	80.2034	110.107	97.3633	76.3052	83.9055	102.311	124.317	84.3334	82.6799	52.0036	64.474	61.1547	81.2078	69.9595	67.6431	73.8242	ENSG00000082641	4779	protein_coding	NFE2L1
ENSG00000082701.17	190.574	0.0793353	0.170597	0.465044	0.6419	0.99894	273.233	219.51	230.722	260.695	278.377	225.669	185.171	167.417	163.872	176.673	167.607	173.172	169.164	130.311	219.072	140.64	130.002	119.023	ENSG00000082701	2932	protein_coding	GSK3B
ENSG00000082781.12	0.26678	1.39091	4.52016	0.307712	0.758301		1.03497	0	0	0	0	3.24703	0	0	0	0	0	0.520036	0	0	0	0	0	0	ENSG00000082781	3693	protein_coding	ITGB5
ENSG00000082805.20	32.8181	-0.0239934	0.365308	-0.0656798	0.947633	0.99894	28.9792	43.6376	25.2696	34.0037	41.1394	19.4822	26.0396	35.3436	33.9045	17.6139	34.1504	30.1621	25.5342	41.7224	23.6069	40.389	47.5615	42.1853	ENSG00000082805	23085	protein_coding	ERC1
ENSG00000082898.18	135.666	-0.172185	0.190823	-0.902329	0.366882	0.99894	131.441	111.078	153.815	127.919	102.849	123.387	107.052	109.751	113.015	171.869	194.118	131.569	139.8	162.889	145.419	137.755	132.115	146.142	ENSG00000082898	7514	protein_coding	XPO1
ENSG00000082996.20	2.24216	1.72368	1.42656	1.20827	0.226942		0	1.32235	1.09868	0	2.74263	4.87054	1.44665	1.86019	1.88359	1.06751	4.04413	3.64025	1.27671	3.42924	4.72138	2.88493	1.05692	3.01323	ENSG00000082996	11342	protein_coding	RNF13
ENSG00000083067.23	0.462491	-2.02526	2.30492	-0.87867	0.37958		1.03497	1.32235	1.09868	0	0	0	0	0	0	1.60127	0.449347	1.04007	0	0	0	0.721232	1.05692	0	ENSG00000083067	80036	protein_coding	TRPM3
ENSG00000083097.14	1.55493	1.13102	1.39626	0.810036	0.41792		0	2.6447	1.09868	1.61922	1.37131	4.87054	1.44665	0	0	1.06751	1.34804	2.60018	1.91507	4.00077	0	1.44246	1.05692	1.50662	ENSG00000083097	23033	protein_coding	DOP1A
ENSG00000083099.11	0.188385	0.420539	5.09652	0.0825148	0.934237		0	1.32235	0	1.61922	0	0	0	0	0	0	0.449347	0	0	0	0	0	0	0	ENSG00000083099	57226	protein_coding	LYRM2
ENSG00000083123.15	0.269485	2.24526	4.45765	0.503688	0.61448		0	0	0	1.61922	1.37131	0	0	1.86019	0	0	0	0	0	0	0	0	0	0	ENSG00000083123	594	protein_coding	BCKDHB
ENSG00000083168.11	11.7198	0.0349232	0.518695	0.067329	0.94632	0.99894	11.3847	9.25646	12.0854	17.8115	9.5992	6.49406	8.67988	5.58057	13.1851	11.2089	12.5817	17.1612	14.6822	16.5746	14.1642	10.8185	12.1546	7.53308	ENSG00000083168	7994	protein_coding	KAT6A
ENSG00000083223.18	7.56598	-0.354229	0.788867	-0.449035	0.653406	0.99894	4.13989	5.28941	4.39471	3.23845	2.74263	4.87054	8.67988	11.1611	11.3015	3.73629	7.63891	9.88069	10.2137	9.14463	13.2199	10.0972	7.39846	9.0397	ENSG00000083223	79670	protein_coding	TUT7
ENSG00000083290.20	1.39282	-1.45855	1.64032	-0.889189	0.373901		2.06994	1.32235	1.09868	1.61922	0	0	1.44665	1.86019	0	1.06751	1.34804	4.16029	2.55342	2.8577	1.88855	0.721232	1.05692	0	ENSG00000083290	9706	protein_coding	ULK2
ENSG00000083307.12	0.113354	0	5.26765	0	1		0	0	0	0	0	0	0	0	0	0.533756	0	0	0	0	0	0	0	1.50662	ENSG00000083307	79977	protein_coding	GRHL2
ENSG00000083312.17	194.204	-0.331649	0.176094	-1.88336	0.059651	0.892641	243.218	200.997	221.933	200.784	163.186	167.222	199.637	169.277	242.983	212.435	269.159	186.693	152.567	178.892	173.747	155.065	168.051	189.834	ENSG00000083312	3842	protein_coding	TNPO1
ENSG00000083444.17	0.0803692	0	5.26765	0	1		0	0	0	0	0	0	1.44665	0	0	0	0	0	0	0	0	0	0	0	ENSG00000083444	5351	protein_coding	PLOD1
ENSG00000083520.15	4.12493	0.624924	1.00796	0.61999	0.535264	0.99894	0	2.6447	4.39471	4.85767	4.11394	1.62351	5.78659	0	1.88359	10.6751	8.5376	3.64025	3.19178	4.57231	1.88855	5.04862	6.87	4.51985	ENSG00000083520	22894	protein_coding	DIS3
ENSG00000083535.16	2.14984	-0.945993	1.41295	-0.669518	0.503165		1.03497	2.6447	2.19735	0	2.74263	0	4.33994	3.72038	0	2.13502	1.79739	1.56011	1.27671	0.571539	0.944277	6.49109	4.22769	3.01323	ENSG00000083535	10464	protein_coding	PIBF1
ENSG00000083544.16	0.307062	1.38225	3.50895	0.393922	0.693639		0	0	0	0	0	1.62351	0	0	0	1.06751	0.449347	0	0	0	0.944277	1.44246	0	0	ENSG00000083544	81550	protein_coding	TDRD3
ENSG00000083635.8	1.80952	2.06238	1.52532	1.3521	0.176345		1.03497	0	1.09868	8.09612	1.37131	0	1.44665	1.86019	3.76717	2.66878	3.14543	0.520036	0.638356	1.14308	1.88855	0.721232	3.17077	0	ENSG00000083635	26747	protein_coding	NUFIP1
ENSG00000083642.19	9.96548	0.360191	0.536488	0.671386	0.501975	0.99894	7.2448	10.5788	8.78942	12.9538	8.22788	12.9881	8.67988	7.44076	11.3015	9.6076	11.2337	7.80055	12.7671	13.1454	8.49849	10.0972	8.98385	9.0397	ENSG00000083642	23047	protein_coding	PDS5B
ENSG00000083720.13	3.85568	-0.157889	0.929467	-0.16987	0.865112	0.99894	9.31475	5.28941	4.39471	6.4769	2.74263	8.11757	4.33994	1.86019	0	4.27004	2.24674	1.56011	1.27671	1.14308	5.66566	0	3.17077	7.53308	ENSG00000083720	5019	protein_coding	OXCT1
ENSG00000083782.8	0.403026	0.826964	3.86465	0.213982	0.830561		0	2.6447	0	3.23845	1.37131	0	0	0	0	0	0	0	0	0	0	0	0	0	ENSG00000083782	1833	protein_coding	EPYC
ENSG00000083799.18	9.80558	-0.0998695	0.64043	-0.155941	0.876079	0.99894	6.20983	11.9012	8.78942	8.09612	4.11394	12.9881	8.67988	9.30095	7.53434	7.47258	5.84152	16.6412	16.5973	13.7169	11.3313	13.7034	10.5692	3.01323	ENSG00000083799	1540	protein_coding	CYLD
ENSG00000083845.9	322.769	-0.262413	0.125239	-2.09529	0.0361451	0.833294	332.226	298.851	297.742	276.887	253.693	245.151	271.97	275.308	293.839	337.334	314.543	368.186	365.14	356.069	375.822	344.028	394.761	408.293	ENSG00000083845	6193	protein_coding	RPS5
ENSG00000083857.14	160.928	0.009462	0.244236	0.0387412	0.969097	0.99894	78.6579	78.0187	78.0061	87.4381	85.0214	63.3171	56.4192	66.9669	94.1793	160.66	163.562	280.3	239.384	244.047	263.453	266.856	269.515	320.909	ENSG00000083857	2195	protein_coding	FAT1
ENSG00000083896.13	126.837	-0.298685	0.171731	-1.73926	0.0819882	0.928846	185.26	166.616	161.506	157.065	133.017	128.258	135.985	106.031	116.782	107.285	142.892	127.409	100.86	104.02	120.867	97.3663	90.8954	100.943	ENSG00000083896	91746	protein_coding	YTHDC1
ENSG00000083937.10	1.22963	0.758866	1.39444	0.544209	0.586297		2.06994	0	2.19735	0	4.11394	3.24703	0	1.86019	0	1.06751	0.898695	1.56011	0.638356	2.28616	0.944277	0.721232	0.528462	0	ENSG00000083937	25978	protein_coding	CHMP2B
ENSG00000084070.12	26.6378	0.0464372	0.328458	0.141379	0.88757	0.99894	37.259	23.8023	28.5656	35.6229	28.7976	29.2233	28.9329	31.6232	30.1374	17.0802	23.3661	18.7213	21.7041	24.0046	25.4955	20.9157	30.1223	24.1059	ENSG00000084070	64744	protein_coding	SMAP2
ENSG00000084072.17	0.0288909	0	5.26765	0	1		0	0	0	0	0	0	0	0	0	0	0	0.520036	0	0	0	0	0	0	ENSG00000084072	10450	protein_coding	PPIE
ENSG00000084073.10	41.574	0.343571	0.268821	1.27807	0.201226	0.99894	43.4688	34.3811	52.7365	53.4344	53.4812	60.07	53.5259	50.2252	33.9045	35.2279	32.8024	30.1621	30.6411	33.7208	32.1054	31.7342	36.9923	49.7184	ENSG00000084073	10269	protein_coding	ZMPSTE24
ENSG00000084090.13	0.0761841	1.38226	5.26765	0.262405	0.793009		0	0	0	0	1.37131	0	0	0	0	0	0	0	0	0	0	0	0	0	ENSG00000084090	56910	protein_coding	STARD7
ENSG00000084092.7	0.568687	-0.541296	2.55688	-0.211702	0.83234		1.03497	0	0	0	0	0	1.44665	1.86019	0	0	0	0	0	0	1.88855	1.44246	1.05692	1.50662	ENSG00000084092	84273	protein_coding	NOA1
ENSG00000084093.19	4.31307	-0.0769002	0.803967	-0.095651	0.923798	0.99894	7.2448	3.96705	6.59206	3.23845	2.74263	11.3646	4.33994	1.86019	0	6.93882	6.74021	4.68033	4.46849	5.14385	0.944277	2.1637	3.69923	1.50662	ENSG00000084093	5978	protein_coding	REST
ENSG00000084112.15	0.0610376	-0.541216	5.26765	-0.102743	0.918167		0	0	1.09868	0	0	0	0	0	0	0	0	0	0	0	0	0	0	0	ENSG00000084112	54434	protein_coding	SSH1
ENSG00000084207.18	4.79015	1.01039	0.933821	1.082	0.279254	0.99894	2.06994	1.32235	3.29603	1.61922	5.48525	6.49406	13.0198	14.8815	1.88359	3.20253	2.24674	2.60018	4.46849	4.57231	4.72138	6.49109	6.34154	1.50662	ENSG00000084207	2950	protein_coding	GSTP1
ENSG00000084234.18	109.903	0.409593	0.283288	1.44585	0.148218	0.988804	112.812	113.722	98.8809	145.73	126.161	160.728	150.451	186.019	180.824	42.7004	47.6308	114.408	61.2822	73.157	78.375	116.84	76.6269	91.9036	ENSG00000084234	334	protein_coding	APLP2
ENSG00000084463.8	63.2282	0.0748161	0.224999	0.332517	0.739499	0.99894	69.3431	50.2494	70.3153	59.9113	69.937	71.4346	47.7393	68.8271	56.5076	69.3882	71.4462	66.0446	65.1123	56.5824	56.6566	64.1897	58.1308	66.2911	ENSG00000084463	51729	protein_coding	WBP11
ENSG00000084623.12	38.0978	-0.104637	0.314992	-0.33219	0.739746	0.99894	51.7486	42.3153	37.355	45.3383	38.3968	38.9643	40.5061	35.3436	43.3225	39.4979	44.4854	20.8015	36.3863	28.577	33.994	30.2917	42.2769	36.1588	ENSG00000084623	8668	protein_coding	EIF3I
ENSG00000084636.18	1.80544	0	2.0186	0	1		0	0	0	0	0	0	0	0	1.88359	2.66878	0.449347	3.64025	5.74521	4.00077	3.77711	0	5.81308	4.51985	ENSG00000084636	1307	protein_coding	COL16A1
ENSG00000084652.16	9.93179	-0.551284	0.641184	-0.859791	0.389904	0.99894	10.3497	7.93411	13.1841	12.9538	4.11394	4.87054	10.1265	1.86019	15.0687	4.8038	8.98695	13.0009	17.2356	9.71617	8.49849	14.4246	11.0977	10.5463	ENSG00000084652	200081	protein_coding	TXLNA
ENSG00000084676.15	51.4371	-0.0599522	0.247284	-0.242443	0.808437	0.99894	85.9027	75.374	70.3153	80.9612	80.9075	60.07	72.3323	78.128	80.9942	28.289	22.4674	27.5619	26.811	25.1477	39.6596	28.8493	28.5369	13.5596	ENSG00000084676	8648	protein_coding	NCOA1
ENSG00000084693.16	0.629619	0.420494	2.40815	0.174613	0.861384		0	1.32235	0	0	1.37131	0	4.33994	0	0	0.533756	0	1.04007	0.638356	1.14308	0.944277	0	0	0	ENSG00000084693	60509	protein_coding	AGBL5
ENSG00000084731.15	0.180391	2.3547	5.22973	0.450253	0.652528		0	0	0	0	0	3.24703	0	0	0	0	0	0	0	0	0	0	0	0	ENSG00000084731	3797	protein_coding	KIF3C
ENSG00000084733.11	169.41	0.0123105	0.182124	0.0675936	0.946109	0.99894	247.358	181.162	219.735	226.691	218.039	211.057	189.511	169.277	203.427	153.188	155.474	103.487	110.436	137.741	154.861	113.955	118.375	135.596	ENSG00000084733	10890	protein_coding	RAB10
ENSG00000084754.12	0.152755	-0.541246	5.26765	-0.102749	0.918162		1.03497	0	0	0	0	0	0	0	0	0	0	0	0	1.71462	0	0	0	0	ENSG00000084754	3030	protein_coding	HADHA
ENSG00000084764.12	0.102355	-0.541229	5.26765	-0.102746	0.918165		0	1.32235	0	0	0	0	0	0	0	0	0	0.520036	0	0	0	0	0	0	ENSG00000084764	22924	protein_coding	MAPRE3
ENSG00000084774.14	0.435909	2.33787	2.83714	0.824024	0.409926		0	0	0	1.61922	0	1.62351	0	0	1.88359	0	0	0.520036	0	1.14308	0	0	1.05692	0	ENSG00000084774	790	protein_coding	CAD
ENSG00000085185.15	5.15702	0.0526822	0.96705	0.0544772	0.956555	0.99894	4.13989	5.28941	1.09868	6.4769	2.74263	1.62351	4.33994	3.72038	1.88359	1.60127	3.14543	13.0009	2.55342	6.28693	6.60994	10.8185	8.45539	9.0397	ENSG00000085185	63035	protein_coding	BCORL1
ENSG00000085224.23	210.033	-0.063631	0.224526	-0.283401	0.77687	0.99894	173.875	163.972	193.367	182.972	171.414	154.234	211.21	167.417	178.941	179.342	173.448	353.625	224.063	236.046	225.682	262.528	285.898	242.565	ENSG00000085224	546	protein_coding	ATRX
ENSG00000085231.14	1.41404	-2.49972	1.73687	-1.43921	0.15009		1.03497	3.96705	4.39471	0	0	1.62351	0	0	5.65076	2.66878	1.79739	0.520036	0.638356	1.71462	0	1.44246	0	0	ENSG00000085231	102157402	protein_coding	AK6
ENSG00000085274.16	0.273677	0	3.29942	0	1		0	0	0	0	0	0	0	0	0	0.533756	0	1.56011	0.638356	0	0.944277	0.721232	0.528462	0	ENSG00000085274	55892	protein_coding	MYNN
ENSG00000085276.19	20.6238	-0.0221443	0.433793	-0.0510481	0.959287	0.99894	12.4197	10.5788	23.0722	12.9538	16.4558	16.2351	10.1265	9.30095	15.0687	22.4177	18.4232	21.3215	33.8329	25.1477	40.6039	29.5705	29.5939	24.1059	ENSG00000085276	2122	protein_coding	MECOM
ENSG00000085365.18	0.331379	-0.541279	3.76598	-0.143728	0.885715		0	1.32235	0	0	0	0	0	1.86019	1.88359	0	0.898695	0	0	0	0	0	0	0	ENSG00000085365	9522	protein_coding	SCAMP1
ENSG00000085377.15	0.402775	-0.541296	2.95726	-0.18304	0.854767		0	1.32235	0	0	0	0	0	0	1.88359	1.06751	1.34804	0	0	0.571539	0	0	1.05692	0	ENSG00000085377	5550	protein_coding	PREP
ENSG00000085382.12	0.535387	0	2.652	0	1		0	0	0	0	0	0	0	0	3.76717	1.60127	0.449347	0	1.27671	0.571539	0	1.44246	0.528462	0	ENSG00000085382	57531	protein_coding	HACE1
ENSG00000085415.16	0.460378	0.420493	2.75935	0.152389	0.87888		0	1.32235	0	0	1.37131	0	0	0	0	0	0	1.56011	1.27671	0	0	0.721232	0.528462	1.50662	ENSG00000085415	81929	protein_coding	SEH1L
ENSG00000085433.16	0.10926	0	5.26765	0	1		0	0	0	0	0	0	1.44665	0	0	0	0	0.520036	0	0	0	0	0	0	ENSG00000085433	22911	protein_coding	WDR47
ENSG00000085449.15	0.359811	1.38225	3.41506	0.40475	0.685661		0	0	0	0	0	1.62351	1.44665	0	0	1.60127	0	0	1.27671	0	0	0	0.528462	0	ENSG00000085449	57590	protein_coding	WDFY1
ENSG00000085491.17	1.69517	1.38226	2.0307	0.680684	0.496071		0	0	0	0	0	1.62351	0	5.58057	0	0.533756	4.49347	1.56011	5.10685	1.14308	5.66566	2.1637	2.64231	0	ENSG00000085491	29957	protein_coding	SLC25A24
ENSG00000085511.20	0.732627	2.25585	2.24718	1.00386	0.315447		0	0	0	1.61922	1.37131	0	0	0	0	0	0	0.520036	3.19178	2.28616	0	2.1637	0.528462	1.50662	ENSG00000085511	4216	protein_coding	MAP3K4
ENSG00000085563.15	0.175473	0	5.26765	0	1		0	0	0	0	0	0	0	0	0	0.533756	1.34804	0	1.27671	0	0	0	0	0	ENSG00000085563	5243	protein_coding	ABCB1
ENSG00000085719.13	24.3298	0.614559	0.40355	1.52288	0.127788	0.982872	11.3847	10.5788	21.9735	27.5268	15.0845	25.9762	26.0396	27.9029	24.4866	38.9642	31.9037	31.2022	22.9808	24.5762	18.8855	30.2917	19.5531	28.6257	ENSG00000085719	8895	protein_coding	CPNE3
ENSG00000085721.13	0.0249637	0	5.26765	0	1		0	0	0	0	0	0	0	0	0	0	0.449347	0	0	0	0	0	0	0	ENSG00000085721	54700	protein_coding	RRN3
ENSG00000085733.16	0.846728	0.444798	1.93823	0.229486	0.818491		1.03497	1.32235	0	0	0	3.24703	0	0	0	0.533756	0.449347	0	1.27671	1.14308	0	2.1637	1.05692	3.01323	ENSG00000085733	2017	protein_coding	CTTN
ENSG00000085760.15	18.2955	0.362325	0.422613	0.857345	0.391254	0.99894	15.5246	13.2235	21.9735	16.1922	23.3123	25.9762	24.593	16.7417	18.8359	10.1414	14.3791	23.4016	21.0658	17.1462	16.997	17.3096	17.4392	15.0662	ENSG00000085760	4528	protein_coding	MTIF2
ENSG00000085788.14	18.7508	0.303184	0.429118	0.706529	0.479859	0.99894	21.7344	18.5129	15.3815	16.1922	23.3123	29.2233	11.5732	14.8815	22.603	13.3439	22.9167	19.2413	14.6822	13.1454	28.3283	20.9157	17.9677	13.5596	ENSG00000085788	23259	protein_coding	DDHD2
ENSG00000085832.17	2.50995	0.14419	1.23247	0.116993	0.906866		2.06994	0	3.29603	3.23845	1.37131	1.62351	5.78659	3.72038	0	1.60127	2.24674	2.60018	2.55342	1.71462	5.66566	5.04862	2.64231	0	ENSG00000085832	2060	protein_coding	EPS15
ENSG00000085978.22	0.910333	-1.02943	1.88643	-0.545704	0.58527		0	0	3.29603	1.61922	0	0	1.44665	1.86019	1.88359	1.06751	0.449347	0	1.27671	0.571539	0.944277	1.44246	0.528462	0	ENSG00000085978	55054	protein_coding	ATG16L1
ENSG00000085982.14	0.0296531	0	5.26765	0	1		0	0	0	0	0	0	0	0	0	0.533756	0	0	0	0	0	0	0	0	ENSG00000085982	55230	protein_coding	USP40
ENSG00000085998.14	2.80839	-0.193651	1.01744	-0.190331	0.84905		8.27978	1.32235	4.39471	9.71535	1.37131	1.62351	0	1.86019	0	4.8038	4.49347	2.08015	0.638356	2.8577	2.83283	2.1637	2.11385	0	ENSG00000085998	55624	protein_coding	POMGNT1
ENSG00000086061.16	43.7784	0.00832379	0.290868	0.0286171	0.97717	0.99894	33.1191	48.927	54.9339	46.9575	32.9115	58.4465	44.846	39.064	54.624	39.4979	37.2958	37.4426	53.6219	38.2931	35.8825	45.4376	36.9923	49.7184	ENSG00000086061	3301	protein_coding	DNAJA1
ENSG00000086062.13	0.570529	-0.514242	2.16818	-0.237177	0.812519		0	1.32235	1.09868	0	0	1.62351	0	0	1.88359	0.533756	1.34804	0	0.638356	0.571539	0	0.721232	0.528462	0	ENSG00000086062	2683	protein_coding	B4GALT1
ENSG00000086065.14	0.9808	1.60905	1.775	0.906508	0.364667		0	0	3.29603	3.23845	6.85657	0	0	0	0	0	0.449347	0.520036	0	0.571539	0.944277	0.721232	1.05692	0	ENSG00000086065	51510	protein_coding	CHMP5
ENSG00000086102.19	0.0839758	0	5.26765	0	1		0	0	0	0	0	0	0	0	0	0.533756	0.449347	0	0	0	0	0	0.528462	0	ENSG00000086102	4799	protein_coding	NFX1
ENSG00000086200.17	1.17047	0.367963	1.87444	0.196306	0.84437		0	2.6447	0	1.61922	0	1.62351	0	0	1.88359	0	1.34804	1.56011	1.27671	2.28616	0	0.721232	1.58538	4.51985	ENSG00000086200	51194	protein_coding	IPO11
ENSG00000086232.13	0.46215	-2.12147	2.80567	-0.756137	0.449567		0	2.6447	1.09868	0	0	0	0	0	0	1.06751	0	0	0	0	0.944277	0	1.05692	1.50662	ENSG00000086232	27102	protein_coding	EIF2AK1
ENSG00000086475.15	0.814872	-1.10722	1.88895	-0.586155	0.557771		1.03497	2.6447	0	0	1.37131	0	1.44665	1.86019	1.88359	0.533756	0	0	1.27671	1.14308	0.944277	0	0.528462	0	ENSG00000086475	22929	protein_coding	SEPHS1
ENSG00000086589.12	14.4667	0.191179	0.572062	0.334192	0.738235	0.99894	18.6295	6.61176	7.69074	11.3346	12.3418	14.6116	5.78659	16.7417	20.7194	12.8101	24.7141	16.6412	7.02192	20.0039	21.7184	17.3096	12.1546	13.5596	ENSG00000086589	55696	protein_coding	RBM22
ENSG00000086598.11	10.1057	-0.584197	0.591614	-0.987463	0.323416	0.99894	10.3497	9.25646	9.88809	6.4769	9.5992	3.24703	18.8064	11.1611	16.9523	8.00633	8.08825	5.7204	7.66027	8.00155	4.72138	16.5883	15.3254	12.0529	ENSG00000086598	10959	protein_coding	TMED2
ENSG00000086666.19	52.6768	0.218793	0.332331	0.658359	0.510308	0.99894	48.6437	66.1176	48.3418	63.1498	67.1944	58.4465	47.7393	39.064	60.2747	35.2279	34.5998	71.765	29.3644	58.8685	54.7681	54.0924	41.22	69.3044	ENSG00000086666	54469	protein_coding	ZFAND6
ENSG00000086712.13	29.3887	0.13012	0.304685	0.427064	0.669333	0.99894	50.7136	48.927	57.1312	56.6729	65.8231	48.7054	46.2927	55.8057	41.4389	9.6076	9.4363	5.20036	7.02192	9.14463	4.72138	8.65478	3.69923	0	ENSG00000086712	55787	protein_coding	TXLNG
ENSG00000086717.18	1.85737	-2.42953	1.78059	-1.36445	0.172426		1.03497	1.32235	2.19735	0	0	0	1.44665	0	0	9.07385	5.84152	0	1.91507	1.71462	5.66566	2.1637	1.05692	0	ENSG00000086717	5475	protein_coding	PPEF1
ENSG00000086758.16	301.693	-0.125264	0.141847	-0.883089	0.377188	0.99894	316.701	293.562	320.814	284.984	283.862	285.739	228.57	251.126	267.469	272.215	341.504	307.341	360.671	353.783	414.538	331.046	278.499	238.045	ENSG00000086758	10075	protein_coding	HUWE1
ENSG00000086827.9	0.764957	2.19696	2.14614	1.02368	0.305987		0	0	0	0	2.74263	0	0	0	1.88359	1.60127	1.79739	0	0.638356	0.571539	0	1.44246	1.58538	1.50662	ENSG00000086827	9183	protein_coding	ZW10
ENSG00000086991.13	0.0900811	0	5.26765	0	1		0	0	0	0	0	0	0	0	0	0.533756	0.449347	0	0.638356	0	0	0	0	0	ENSG00000086991	50507	protein_coding	NOX4
ENSG00000087053.20	0.263043	0	3.64937	0	1		0	0	0	0	0	0	1.44665	0	0	1.60127	0	0.520036	0.638356	0	0	0	0.528462	0	ENSG00000087053	8898	protein_coding	MTMR2
ENSG00000087077.14	18.6053	-0.00836068	0.485062	-0.0172363	0.986248	0.99894	9.31475	15.8682	23.0722	14.573	10.9705	22.7292	14.4665	16.7417	15.0687	32.5591	13.9298	15.0811	30.0027	26.8623	26.4398	11.5397	20.61	15.0662	ENSG00000087077	7205	protein_coding	TRIP6
ENSG00000087085.16	0.0610376	-0.541216	5.26765	-0.102743	0.918167		0	0	1.09868	0	0	0	0	0	0	0	0	0	0	0	0	0	0	0	ENSG00000087085	43	protein_coding	ACHE
ENSG00000087086.15	2.60536	0.727509	1.02976	0.706487	0.479886		2.06994	2.6447	4.39471	3.23845	6.85657	4.87054	4.33994	0	1.88359	1.06751	2.69608	0	1.27671	4.57231	0.944277	1.44246	1.58538	3.01323	ENSG00000087086	2512	protein_coding	FTL
ENSG00000087087.20	10.1665	-0.176095	0.661797	-0.266086	0.790173	0.99894	6.20983	9.25646	5.49339	1.61922	6.85657	9.74109	20.253	5.58057	13.1851	11.7426	14.3791	7.28051	10.8521	14.86	8.49849	12.9822	12.1546	12.0529	ENSG00000087087	51593	protein_coding	SRRT
ENSG00000087088.20	0.736016	-0.444479	2.15493	-0.206261	0.836587		0	0	2.19735	0	1.37131	0	0	1.86019	0	0.533756	1.34804	0	0	0.571539	1.88855	1.44246	0.528462	1.50662	ENSG00000087088	581	protein_coding	BAX
ENSG00000087095.13	71.6036	-0.212492	0.221578	-0.958993	0.337562	0.99894	89.0076	92.5646	76.9074	76.1036	61.7091	86.0463	73.779	89.2892	71.5763	55.5106	48.5295	64.4845	61.2822	54.2962	76.4864	64.9109	75.57	70.811	ENSG00000087095	51701	protein_coding	NLK
ENSG00000087116.16	0.322775	0	3.07673	0	1		0	0	0	0	0	0	0	0	0	0	0.898695	0.520036	0.638356	1.14308	1.88855	0.721232	0	0	ENSG00000087116	9509	protein_coding	ADAMTS2
ENSG00000087152.15	4.89465	0.240589	0.747897	0.321688	0.747689	0.99894	6.20983	1.32235	7.69074	9.71535	4.11394	4.87054	4.33994	5.58057	0	5.33756	5.39217	6.76047	3.83014	5.14385	4.72138	4.32739	4.22769	4.51985	ENSG00000087152	56970	protein_coding	ATXN7L3
ENSG00000087191.13	63.281	-0.220948	0.336617	-0.65638	0.51158	0.99894	87.9726	66.1176	74.71	69.6267	45.2534	82.7992	83.9055	35.3436	75.3434	77.9283	66.9528	36.9226	61.9206	64.0124	75.5421	28.128	62.8869	43.6919	ENSG00000087191	5705	protein_coding	PSMC5
ENSG00000087206.17	1.06096	0.444245	1.58784	0.27978	0.779646		0	1.32235	2.19735	3.23845	0	1.62351	1.44665	1.86019	1.88359	1.60127	0	0.520036	0.638356	0.571539	0.944277	0.721232	0.528462	0	ENSG00000087206	51720	protein_coding	UIMC1
ENSG00000087245.13	2.20478	0.819648	1.26623	0.647316	0.517427		2.06994	0	2.19735	3.23845	0	4.87054	1.44665	1.86019	3.76717	1.06751	0.898695	3.64025	2.55342	1.71462	3.77711	2.88493	3.69923	0	ENSG00000087245	4313	protein_coding	MMP2
ENSG00000087258.16	7.39539	-0.0745783	0.685375	-0.108814	0.91335	0.99894	3.10492	6.61176	10.9868	1.61922	10.9705	6.49406	10.1265	5.58057	13.1851	4.8038	4.04413	4.16029	7.66027	8.00155	11.3313	11.5397	6.87	6.02647	ENSG00000087258	2775	protein_coding	GNAO1
ENSG00000087263.17	0.132235	0	5.26765	0	1		0	0	0	0	0	0	0	1.86019	0	0	0	0.520036	0	0	0	0	0	0	ENSG00000087263	55239	protein_coding	OGFOD1
ENSG00000087269.16	38.6614	-0.528922	0.410665	-1.28796	0.197758	0.99894	63.1333	67.4399	67.0193	50.196	27.4263	60.07	41.9527	29.7631	30.1374	63.5169	62.9086	16.1211	17.2356	21.147	24.5512	15.8671	25.3662	12.0529	ENSG00000087269	8602	protein_coding	NOP14
ENSG00000087274.17	0.798579	0.411662	2.3105	0.17817	0.85859		2.06994	0	0	0	2.74263	0	0	0	0	1.60127	1.34804	0	1.27671	0	0.944277	2.88493	0	1.50662	ENSG00000087274	118	protein_coding	ADD1
ENSG00000087299.12	0.165681	-0.541229	5.26765	-0.102746	0.918165		0	0	1.09868	0	0	0	0	0	1.88359	0	0	0	0	0	0	0	0	0	ENSG00000087299	79944	protein_coding	L2HGDH
ENSG00000087301.9	0.0288909	0	5.26765	0	1		0	0	0	0	0	0	0	0	0	0	0	0.520036	0	0	0	0	0	0	ENSG00000087301	57544	protein_coding	TXNDC16
ENSG00000087302.9	26.8747	-0.365076	0.390425	-0.935073	0.349751	0.99894	20.6994	34.3811	29.6643	24.2884	27.4263	12.9881	24.593	39.064	37.6717	25.0865	21.1193	27.0419	22.9808	25.1477	28.3283	16.5883	38.0492	28.6257	ENSG00000087302	51637	protein_coding	RTRAF
ENSG00000087338.5	0.105186	0	5.26765	0	1		0	0	0	0	0	0	0	0	0	0.533756	0	0	0.638356	0	0	0.721232	0	0	ENSG00000087338	64395	protein_coding	GMCL1
ENSG00000087365.16	15.3856	0.451729	0.520306	0.868199	0.385285	0.99894	8.27978	7.93411	14.2828	21.0499	5.48525	16.2351	8.67988	11.1611	26.3702	16.0127	17.0752	20.8015	21.0658	16.5746	16.997	21.637	13.74	13.5596	ENSG00000087365	10992	protein_coding	SF3B2
ENSG00000087448.11	0.0499275	0	5.26765	0	1		0	0	0	0	0	0	0	0	0	0	0.898695	0	0	0	0	0	0	0	ENSG00000087448	57542	protein_coding	KLHL42
ENSG00000087460.27	61.2639	0.0396157	0.292016	0.135663	0.892088	0.99894	34.1541	48.927	60.4272	38.8614	61.7091	45.4584	52.0793	85.5688	50.8568	75.2595	54.371	68.6448	70.2192	65.727	56.6566	87.2691	89.31	57.2514	ENSG00000087460	2778	protein_coding	GNAS
ENSG00000087470.18	11.2417	0.430372	0.538069	0.799846	0.4238	0.99894	11.3847	11.9012	8.78942	16.1922	10.9705	16.2351	7.23323	16.7417	3.76717	16.0127	15.7272	9.36065	9.57534	11.4308	14.1642	12.9822	6.87	3.01323	ENSG00000087470	10059	protein_coding	DNM1L
ENSG00000087495.17	0.104644	0	5.26765	0	1		0	0	0	0	0	0	0	0	1.88359	0	0	0	0	0	0	0	0	0	ENSG00000087495	116154	protein_coding	PHACTR3
ENSG00000087502.18	45.566	0.446488	0.283112	1.57707	0.114779	0.966486	45.5388	43.6376	41.7497	48.5767	63.0804	66.5641	60.7591	40.9242	30.1374	48.038	42.688	37.4426	51.0685	50.2955	45.3253	24.5219	30.1223	49.7184	ENSG00000087502	51290	protein_coding	ERGIC2
ENSG00000087842.11	0.15522	-0.54125	5.26765	-0.10275	0.918161		0	0	1.09868	0	0	0	0	0	0	0	0	0	0.638356	0	0	0	1.05692	0	ENSG00000087842	8544	protein_coding	PIR
ENSG00000087884.14	0.166186	1.38224	4.66435	0.29634	0.76697		0	0	0	0	1.37131	0	0	0	0	0	0	0.520036	0	0.571539	0	0	0.528462	0	ENSG00000087884	28971	protein_coding	AAMDC
ENSG00000088035.18	0.0876089	0	5.26765	0	1		0	0	0	0	0	0	0	0	0	0	0	0.520036	0	0	0	0	1.05692	0	ENSG00000088035	29929	protein_coding	ALG6
ENSG00000088038.19	4.07424	-0.584199	1.05874	-0.551787	0.581094	0.99894	2.06994	2.6447	4.39471	1.61922	2.74263	1.62351	8.67988	1.86019	1.88359	3.73629	7.63891	10.4007	3.83014	7.43001	3.77711	4.32739	3.17077	1.50662	ENSG00000088038	4849	protein_coding	CNOT3
ENSG00000088179.9	1.55745	1.97198	1.74078	1.13282	0.257292		0	2.6447	0	0	0	9.74109	1.44665	0	0	1.06751	0.898695	3.12022	1.91507	1.14308	0.944277	3.60616	0	1.50662	ENSG00000088179	5775	protein_coding	PTPN4
ENSG00000088205.13	0.270693	0	4.54665	0	1		0	0	0	0	0	0	0	0	3.76717	0.533756	0	0	0	0.571539	0	0	0	0	ENSG00000088205	8886	protein_coding	DDX18
ENSG00000088247.17	1.54623	-0.623714	1.53887	-0.405306	0.685253		0	2.6447	2.19735	0	1.37131	1.62351	1.44665	0	1.88359	2.66878	1.79739	0.520036	0.638356	1.71462	0	2.1637	2.64231	4.51985	ENSG00000088247	8570	protein_coding	KHSRP
ENSG00000088256.9	0.379337	-1.3706	2.53578	-0.540505	0.588849		1.03497	0	1.09868	0	0	0	1.44665	0	0	0.533756	0	0.520036	0	0	0.944277	0.721232	0.528462	0	ENSG00000088256	2767	protein_coding	GNA11
ENSG00000088298.13	1.2594	0.968936	1.60489	0.60374	0.546017		1.03497	1.32235	0	1.61922	2.74263	0	2.89329	0	0	0.533756	1.34804	0.520036	1.27671	1.14308	0.944277	2.1637	2.11385	3.01323	ENSG00000088298	111089941	protein_coding	EDEM2
ENSG00000088298.13	1.2594	0.968936	1.60489	0.60374	0.546017		1.03497	1.32235	0	1.61922	2.74263	0	2.89329	0	0	0.533756	1.34804	0.520036	1.27671	1.14308	0.944277	2.1637	2.11385	3.01323	ENSG00000088298	55741	protein_coding	EDEM2
ENSG00000088325.16	3.53529	1.35368	1.42297	0.95131	0.341447	0.99894	0	2.6447	0	0	4.11394	1.62351	1.44665	1.86019	0	6.93882	3.14543	5.20036	8.93699	4.57231	0.944277	5.76986	7.39846	9.0397	ENSG00000088325	22974	protein_coding	TPX2
ENSG00000088356.6	18.0681	0.427181	0.478472	0.892804	0.371962	0.99894	10.3497	6.61176	15.3815	12.9538	17.8271	12.9881	24.593	18.6019	22.603	13.3439	24.2648	26.0018	19.1507	17.7177	16.997	28.128	21.1385	16.5728	ENSG00000088356	81572	protein_coding	PDRG1
ENSG00000088367.23	28.4412	0.161074	0.352788	0.456575	0.647977	0.99894	22.7694	22.48	37.355	24.2884	37.0255	30.8468	50.6326	37.2038	45.2061	13.3439	24.2648	24.4417	20.4274	23.4331	28.3283	26.6856	20.61	22.5993	ENSG00000088367	2036	protein_coding	EPB41L1
ENSG00000088387.19	1.80344	-0.862821	1.57661	-0.547264	0.584197		1.03497	1.32235	3.29603	1.61922	0	1.62351	0	0	3.76717	2.66878	0.898695	1.04007	3.83014	0	0	2.1637	3.17077	6.02647	ENSG00000088387	23348	protein_coding	DOCK9
ENSG00000088448.14	0.445065	1.38226	2.9335	0.471197	0.6375		0	0	0	1.61922	0	0	0	0	1.88359	0	0	1.56011	1.27671	1.14308	0	0	0.528462	0	ENSG00000088448	55608	protein_coding	ANKRD10
ENSG00000088451.11	0.103344	0	5.26765	0	1		0	0	0	0	0	0	0	1.86019	0	0	0	0	0	0	0	0	0	0	ENSG00000088451	23483	protein_coding	TGDS
ENSG00000088538.13	0.0296531	0	5.26765	0	1		0	0	0	0	0	0	0	0	0	0.533756	0	0	0	0	0	0	0	0	ENSG00000088538	1795	protein_coding	DOCK3
ENSG00000088727.13	0.104644	0	5.26765	0	1		0	0	0	0	0	0	0	0	1.88359	0	0	0	0	0	0	0	0	0	ENSG00000088727	64147	protein_coding	KIF9
ENSG00000088756.13	0.0543227	0	5.26765	0	1		0	0	0	0	0	0	0	0	0	0	0.449347	0	0	0	0	0	0.528462	0	ENSG00000088756	79822	protein_coding	ARHGAP28
ENSG00000088808.18	0.699622	-0.116628	1.92546	-0.0605718	0.9517		2.06994	0	1.09868	1.61922	1.37131	0	1.44665	0	0	0.533756	2.24674	1.04007	0.638356	0	0	0	0.528462	0	ENSG00000088808	23368	protein_coding	PPP1R13B
ENSG00000088812.18	32.7711	-0.431955	0.28551	-1.51293	0.130298	0.982872	43.4688	46.2823	52.7365	40.4806	32.9115	32.4703	46.2927	39.064	41.4389	24.5528	17.9739	20.8015	21.7041	21.7185	23.6069	26.6856	29.0654	28.6257	ENSG00000088812	8455	protein_coding	ATRN
ENSG00000088826.18	0.281	-0.541284	3.54515	-0.152683	0.878648		0	1.32235	0	0	0	0	0	0	0	0.533756	0	0	0.638356	0	0	0	1.05692	1.50662	ENSG00000088826	54498	protein_coding	SMOX
ENSG00000088832.18	58.2002	-0.0757953	0.266859	-0.284028	0.776389	0.99894	85.9027	55.5388	64.822	76.1036	68.5657	51.9525	54.9726	68.8271	41.4389	32.0253	39.5426	54.0838	46.6	57.1539	68.9322	57.6986	58.6592	64.7845	ENSG00000088832	2280	protein_coding	FKBP1A
ENSG00000088833.17	18.0955	-0.109097	0.448773	-0.243102	0.807927	0.99894	11.3847	17.1906	16.4802	21.0499	10.9705	9.74109	15.9131	18.6019	24.4866	15.4789	15.2778	19.7614	17.2356	24.0046	16.997	27.4068	21.1385	22.5993	ENSG00000088833	55968	protein_coding	NSFL1C
ENSG00000088854.12	29.17	-0.0184463	0.350525	-0.0526249	0.958031	0.99894	37.259	55.5388	20.8749	42.0998	42.5107	25.9762	40.5061	40.9242	35.7881	17.0802	16.6259	16.6412	19.1507	10.8592	21.7184	25.2431	30.6508	25.6125	ENSG00000088854	25943	protein_coding	DNAAF9
ENSG00000088930.8	658.331	-0.185444	0.111245	-1.66699	0.0955163	0.94783	603.389	682.333	653.713	592.636	547.154	564.983	572.872	522.714	572.61	783.019	724.797	743.652	648.57	803.013	652.495	782.537	683.829	715.643	ENSG00000088930	22803	protein_coding	XRN2
ENSG00000088970.16	2.51058	0.0357832	1.35735	0.0263626	0.978968		1.03497	0	3.29603	1.61922	1.37131	1.62351	1.44665	7.44076	1.88359	1.60127	4.49347	2.60018	1.91507	3.42924	5.66566	0.721232	0.528462	4.51985	ENSG00000088970	55857	protein_coding	KIZ
ENSG00000088986.11	30.3429	-0.40581	0.368917	-1.1	0.271331	0.99894	26.9093	39.6705	31.8616	35.6229	19.1984	19.4822	23.1463	27.9029	13.1851	35.2279	35.4984	34.8424	32.5562	36.5785	38.7153	20.1945	45.4477	30.1323	ENSG00000088986	8655	protein_coding	DYNLL1
ENSG00000088992.18	0.0748912	0	5.26765	0	1		0	0	0	0	0	0	0	0	0	0	1.34804	0	0	0	0	0	0	0	ENSG00000088992	54997	protein_coding	TESC
ENSG00000089006.17	1.81555	0.420482	1.96979	0.213466	0.830964		0	0	1.09868	0	1.37131	0	0	5.58057	1.88359	2.13502	4.04413	2.08015	4.46849	2.8577	2.83283	4.32739	0	0	ENSG00000089006	27131	protein_coding	SNX5
ENSG00000089009.15	0.417548	0	3.16806	0	1		0	0	0	0	0	0	0	0	0	0.533756	0	0	1.27671	0	0	2.1637	0.528462	3.01323	ENSG00000089009	6128	protein_coding	RPL6
ENSG00000089022.14	1.67792	1.8122	1.38173	1.31154	0.189675		1.03497	1.32235	1.09868	4.85767	5.48525	1.62351	1.44665	3.72038	0	2.13502	3.59478	0	1.27671	0.571539	0	0	0.528462	1.50662	ENSG00000089022	8550	protein_coding	MAPKAPK5
ENSG00000089048.14	187.263	-0.331437	0.267818	-1.23755	0.215884	0.99894	241.148	305.463	269.176	228.311	197.469	222.421	177.937	137.654	190.242	239.123	299.265	99.847	118.734	116.022	154.861	134.87	104.107	134.089	ENSG00000089048	51575	protein_coding	ESF1
ENSG00000089053.13	4.23176	0.43522	0.931621	0.467165	0.640382	0.99894	5.17486	5.28941	1.09868	8.09612	2.74263	4.87054	7.23323	5.58057	0	1.60127	4.49347	3.12022	1.91507	5.71539	5.66566	6.49109	1.05692	6.02647	ENSG00000089053	51433	protein_coding	ANAPC5
ENSG00000089057.15	21.5933	0.131394	0.428257	0.30681	0.758988	0.99894	16.5596	13.2235	23.0722	21.0499	16.4558	21.1057	36.1662	20.4621	11.3015	27.2215	17.9739	19.2413	31.9178	25.1477	18.8855	22.3582	26.9515	19.586	ENSG00000089057	9962	protein_coding	SLC23A2
ENSG00000089063.15	0.029359	0	5.26765	0	1		0	0	0	0	0	0	0	0	0	0	0	0	0	0	0	0	0.528462	0	ENSG00000089063	29058	protein_coding	TMEM230
ENSG00000089091.16	0.0755327	0	5.26765	0	1		0	0	0	0	0	0	0	0	0	0	0	0	0.638356	0	0	0.721232	0	0	ENSG00000089091	55184	protein_coding	DZANK1
ENSG00000089094.19	0.67191	-0.5413	2.30527	-0.23481	0.814357		1.03497	0	0	0	0	0	1.44665	1.86019	0	1.06751	0	0	2.55342	1.71462	1.88855	0	0.528462	0	ENSG00000089094	84678	protein_coding	KDM2B
ENSG00000089123.16	4.24356	0.277737	0.82591	0.33628	0.73666	0.99894	2.06994	5.28941	5.49339	3.23845	4.11394	8.11757	5.78659	3.72038	0	4.8038	3.14543	6.24044	3.83014	3.42924	5.66566	2.1637	4.75615	4.51985	ENSG00000089123	55617	protein_coding	TASP1
ENSG00000089154.11	6.42358	-0.314696	0.788992	-0.398859	0.689997	0.99894	7.2448	5.28941	6.59206	3.23845	2.74263	9.74109	13.0198	3.72038	7.53434	3.20253	9.88564	11.4408	7.66027	6.28693	0.944277	5.76986	5.28462	6.02647	ENSG00000089154	10985	protein_coding	GCN1
ENSG00000089157.16	149.169	0.22958	0.2333	0.984056	0.325088	0.99894	107.637	153.393	138.433	142.492	138.503	186.704	118.625	113.472	97.9465	200.692	149.633	143.53	194.699	163.46	216.239	104.579	194.474	120.529	ENSG00000089157	6175	protein_coding	RPLP0
ENSG00000089177.19	0.417765	0	2.53523	0	1		0	0	0	0	0	0	1.44665	0	1.88359	0.533756	0.898695	0.520036	0	0.571539	0.944277	0.721232	0	0	ENSG00000089177	55614	protein_coding	KIF16B
ENSG00000089195.15	57.4973	-0.313247	0.337864	-0.927138	0.353855	0.99894	47.6087	66.1176	39.5524	38.8614	52.1099	30.8468	69.439	46.5048	52.7404	84.8671	100.204	42.1229	53.6219	57.7255	60.4337	67.7958	47.5615	76.8375	ENSG00000089195	51605	protein_coding	TRMT6
ENSG00000089199.10	0.0288909	0	5.26765	0	1		0	0	0	0	0	0	0	0	0	0	0	0.520036	0	0	0	0	0	0	ENSG00000089199	1114	protein_coding	CHGB
ENSG00000089220.5	0.0635044	0	5.26765	0	1		0	0	0	0	0	0	0	0	0	0	0	0	0	1.14308	0	0	0	0	ENSG00000089220	5037	protein_coding	PEBP1
ENSG00000089234.16	0.0871408	0	5.26765	0	1		0	0	0	0	0	0	0	0	0	0	0	1.04007	0	0	0	0	0.528462	0	ENSG00000089234	8315	protein_coding	BRAP
ENSG00000089248.7	1.03561	0.963928	1.65741	0.581587	0.560845		1.03497	1.32235	0	1.61922	2.74263	0	1.44665	1.86019	0	1.06751	0.898695	0	1.27671	1.14308	0.944277	0.721232	1.05692	1.50662	ENSG00000089248	10961	protein_coding	ERP29
ENSG00000089280.19	3.47115	-0.118937	0.963152	-0.123488	0.901721	0.99894	2.06994	5.28941	4.39471	1.61922	4.11394	4.87054	0	3.72038	5.65076	5.33756	1.79739	0.520036	5.10685	5.14385	3.77711	2.88493	3.17077	3.01323	ENSG00000089280	2521	protein_coding	FUS
ENSG00000089289.16	0.802497	2.32912	2.46712	0.944061	0.345138		0	0	0	3.23845	0	0	0	0	5.65076	1.06751	0	2.60018	0.638356	0	0	0.721232	0.528462	0	ENSG00000089289	3476	protein_coding	IGBP1
ENSG00000089472.16	0.0288909	0	5.26765	0	1		0	0	0	0	0	0	0	0	0	0	0	0.520036	0	0	0	0	0	0	ENSG00000089472	9843	protein_coding	HEPH
ENSG00000089486.17	0.0546168	0	5.26765	0	1		0	0	0	0	0	0	0	0	0	0.533756	0.449347	0	0	0	0	0	0	0	ENSG00000089486	29965	protein_coding	CDIP1
ENSG00000089597.18	0.0296531	0	5.26765	0	1		0	0	0	0	0	0	0	0	0	0.533756	0	0	0	0	0	0	0	0	ENSG00000089597	23193	protein_coding	GANAB
ENSG00000089682.16	0.253768	0	4.12708	0	1		0	0	0	0	0	0	0	1.86019	0	0	1.34804	0	0.638356	0	0	0.721232	0	0	ENSG00000089682	55285	protein_coding	RBM41
ENSG00000089693.11	0.194601	1.38224	5.26765	0.262403	0.793011		0	0	0	1.61922	0	0	0	0	1.88359	0	0	0	0	0	0	0	0	0	ENSG00000089693	8079	protein_coding	MLF2
ENSG00000089723.10	0.180152	2.35294	5.22985	0.449905	0.652779		0	0	0	1.61922	0	1.62351	0	0	0	0	0	0	0	0	0	0	0	0	ENSG00000089723	78990	protein_coding	OTUB2
ENSG00000089737.17	3.20077	2.43337	1.26099	1.92972	0.053641	0.892641	1.03497	0	1.09868	4.85767	4.11394	3.24703	4.33994	1.86019	1.88359	3.20253	2.69608	3.12022	4.46849	5.14385	4.72138	3.60616	3.69923	4.51985	ENSG00000089737	57062	protein_coding	DDX24
ENSG00000089775.12	0.355675	-0.541289	3.37091	-0.160576	0.872427		1.03497	0	0	0	0	0	1.44665	0	0	0	0.449347	0	0.638356	0	2.83283	0	0	0	ENSG00000089775	7597	protein_coding	ZBTB25
ENSG00000089818.18	8.06653	-0.438682	0.608182	-0.721301	0.470724	0.99894	10.3497	13.2235	15.3815	8.09612	13.7131	6.49406	5.78659	14.8815	3.76717	8.00633	6.29086	2.60018	6.38356	8.00155	3.77711	7.21232	3.69923	7.53308	ENSG00000089818	25977	protein_coding	NECAP1
ENSG00000089902.10	58.9995	-0.289432	0.252695	-1.14538	0.252051	0.99894	65.2032	60.8282	50.5392	48.5767	37.0255	60.07	46.2927	26.0427	52.7404	74.192	72.3449	66.0446	77.8795	68.5847	86.8735	53.3712	58.1308	57.2514	ENSG00000089902	23186	protein_coding	RCOR1
ENSG00000089916.18	0.168461	0	5.26765	0	1		0	0	0	0	0	0	0	1.86019	0	0.533756	0	0	0.638356	0	0	0	0	0	ENSG00000089916	55668	protein_coding	GPATCH2L
ENSG00000090006.18	0.0288909	0	5.26765	0	1		0	0	0	0	0	0	0	0	0	0	0	0.520036	0	0	0	0	0	0	ENSG00000090006	8425	protein_coding	LTBP4
ENSG00000090013.11	12.9505	1.55952	0.588648	2.64932	0.0080653	0.604123	5.17486	7.93411	6.59206	14.573	24.6836	17.8587	26.0396	26.0427	13.1851	4.8038	4.94282	15.0811	10.8521	6.85847	8.49849	7.93355	18.4962	13.5596	ENSG00000090013	645	protein_coding	BLVRB
ENSG00000090020.11	5.53709	0.598464	0.875989	0.683187	0.494489	0.99894	4.13989	1.32235	7.69074	4.85767	2.74263	12.9881	0	13.0213	7.53434	3.20253	8.5376	2.60018	3.83014	2.28616	3.77711	9.37602	4.22769	7.53308	ENSG00000090020	6548	protein_coding	SLC9A1
ENSG00000090054.15	2.19551	-0.259725	1.38191	-0.187946	0.850919		0	3.96705	3.29603	0	4.11394	1.62351	2.89329	3.72038	5.65076	3.73629	0.898695	0	1.27671	0.571539	0.944277	5.76986	1.05692	0	ENSG00000090054	10558	protein_coding	SPTLC1
ENSG00000090060.18	200.42	0.0301219	0.138731	0.217125	0.828111	0.99894	252.533	235.379	197.762	241.264	231.752	227.292	179.384	200.901	197.776	166.532	164.461	175.772	190.869	215.47	176.58	193.29	181.262	179.287	ENSG00000090060	10914	protein_coding	PAPOLA
ENSG00000090097.22	0.0651173	0	5.26765	0	1		0	0	0	0	0	0	0	0	0	0.533756	0	0	0.638356	0	0	0	0	0	ENSG00000090097	57060	protein_coding	PCBP4
ENSG00000090238.12	0.321479	1.38226	3.41077	0.405264	0.685284		0	0	0	0	1.37131	0	0	1.86019	0	0	0	0.520036	0	0	0	0	0.528462	1.50662	ENSG00000090238	83719	protein_coding	YPEL3
ENSG00000090263.16	0.423478	3.29805	3.37017	0.978601	0.327777		0	0	0	4.85767	1.37131	0	0	0	0	0	0.449347	0	0	0	0.944277	0	0	0	ENSG00000090263	51650	protein_coding	MRPS33
ENSG00000090266.13	1.61682	-1.40263	1.45699	-0.96269	0.335703		1.03497	2.6447	4.39471	0	1.37131	1.62351	2.89329	3.72038	1.88359	2.66878	1.34804	0.520036	0	1.71462	0	0.721232	1.05692	1.50662	ENSG00000090266	4708	protein_coding	NDUFB2
ENSG00000090273.14	0.491529	0.378012	2.23926	0.168811	0.865945		1.03497	1.32235	0	1.61922	1.37131	0	0	0	0	0	0	1.04007	0.638356	0.571539	0	0.721232	0.528462	0	ENSG00000090273	10726	protein_coding	NUDC
ENSG00000090316.16	1.39946	2.26771	1.70398	1.33083	0.183245		1.03497	0	0	0	4.11394	1.62351	0	0	0	1.06751	2.24674	1.56011	1.27671	2.28616	2.83283	3.60616	0.528462	3.01323	ENSG00000090316	10296	protein_coding	MAEA
ENSG00000090376.11	0.833421	0.420488	2.15039	0.19554	0.84497		1.03497	0	0	0	1.37131	0	1.44665	0	0	2.66878	1.34804	0.520036	1.27671	1.71462	0	0	2.11385	1.50662	ENSG00000090376	11213	protein_coding	IRAK3
ENSG00000090447.12	0.428869	0	2.97651	0	1		0	0	0	0	0	0	0	0	0	1.06751	0.449347	1.04007	3.19178	0	0	1.44246	0.528462	0	ENSG00000090447	7023	protein_coding	TFAP4
ENSG00000090470.15	3.22939	-0.844087	0.913724	-0.923788	0.355596	0.99894	10.3497	2.6447	3.29603	3.23845	1.37131	4.87054	2.89329	3.72038	1.88359	2.13502	2.24674	3.12022	4.46849	2.8577	3.77711	2.1637	1.58538	1.50662	ENSG00000090470	10081	protein_coding	PDCD7
ENSG00000090520.11	0.359572	-0.403198	2.76108	-0.146029	0.883899		1.03497	0	1.09868	0	1.37131	0	0	0	0	0	0.449347	0.520036	1.27671	0	0	0.721232	0	0	ENSG00000090520	51726	protein_coding	DNAJB11
ENSG00000090565.17	0.72886	-2.02331	1.99219	-1.01562	0.309812		1.03497	1.32235	1.09868	0	0	0	1.44665	0	0	2.66878	0.898695	1.56011	0.638356	0	0.944277	0	0	1.50662	ENSG00000090565	9727	protein_coding	RAB11FIP3
ENSG00000090615.15	0.4819	0.420502	2.74448	0.153217	0.878227		1.03497	0	0	1.61922	0	0	0	0	0	0	0	0	0	0.571539	0	2.88493	1.05692	1.50662	ENSG00000090615	2802	protein_coding	GOLGA3
ENSG00000090621.15	78.6453	0.0731264	0.229393	0.318782	0.749892	0.99894	113.847	104.466	86.7955	103.63	93.2493	125.011	81.0122	81.8484	90.4121	84.8671	72.3449	47.3233	58.0904	50.2955	56.6566	55.5349	45.4477	64.7845	ENSG00000090621	8761	protein_coding	PABPC4
ENSG00000090674.16	0.0524598	0	5.26765	0	1		0	0	0	0	0	0	0	0	0	0	0	0	0	0	0.944277	0	0	0	ENSG00000090674	57192	protein_coding	MCOLN1
ENSG00000090686.16	5.39357	0.517713	0.740545	0.699097	0.484492	0.99894	5.17486	7.93411	3.29603	4.85767	5.48525	12.9881	5.78659	5.58057	1.88359	4.27004	3.59478	5.7204	3.19178	6.28693	1.88855	3.60616	9.51231	6.02647	ENSG00000090686	84196	protein_coding	USP48
ENSG00000090776.6	5.53688	-0.304009	0.764889	-0.397454	0.691032	0.99894	9.31475	3.96705	5.49339	8.09612	2.74263	4.87054	4.33994	0	9.41793	3.20253	2.24674	5.7204	6.38356	8.00155	9.44277	3.60616	5.28462	7.53308	ENSG00000090776	1947	protein_coding	EFNB1
ENSG00000090857.14	0.147977	1.38223	5.26765	0.2624	0.793013		0	0	0	0	0	1.62351	0	0	0	0	0	1.04007	0	0	0	0	0	0	ENSG00000090857	124907803	protein_coding	PDPR
ENSG00000090857.14	0.147977	1.38223	5.26765	0.2624	0.793013		0	0	0	0	0	1.62351	0	0	0	0	0	1.04007	0	0	0	0	0	0	ENSG00000090857	55066	protein_coding	PDPR
ENSG00000090861.17	0.448901	-0.528012	2.62005	-0.201528	0.840286		0	1.32235	1.09868	0	1.37131	0	0	0	0	0	1.34804	0.520036	1.27671	1.14308	0	0	0	0	ENSG00000090861	16	protein_coding	AARS1
ENSG00000090863.12	100.173	0.0618448	0.244306	0.253145	0.800156	0.99894	81.7628	68.7623	117.558	111.726	95.992	73.0582	107.052	94.8697	96.0629	78.9958	88.0721	136.77	114.266	121.166	120.867	107.464	87.7246	100.943	ENSG00000090863	2734	protein_coding	GLG1
ENSG00000090889.12	1.27817	0.420488	1.97517	0.212887	0.831415		0	1.32235	0	0	1.37131	0	0	0	0	1.60127	1.34804	2.60018	5.10685	2.28616	0.944277	2.88493	0.528462	3.01323	ENSG00000090889	24137	protein_coding	KIF4A
ENSG00000090905.19	59.8661	-0.116189	0.26544	-0.437724	0.661587	0.99894	48.6437	75.374	53.8352	64.769	46.6247	51.9525	79.5655	83.7086	67.8091	51.7743	57.0671	67.6047	53.6219	57.1539	45.3253	75.0081	57.0739	40.6787	ENSG00000090905	27327	protein_coding	TNRC6A
ENSG00000090989.18	1.26789	1.30195	1.8554	0.701711	0.48286		1.03497	0	0	0	1.37131	1.62351	0	3.72038	3.76717	2.13502	1.34804	1.56011	0.638356	3.42924	0.944277	0.721232	0.528462	0	ENSG00000090989	55763	protein_coding	EXOC1
ENSG00000091009.8	52.0841	-0.175522	0.260922	-0.672699	0.501139	0.99894	54.8535	54.2164	53.8352	50.196	60.3378	32.4703	41.9527	52.0853	48.9732	56.0443	55.2697	43.6831	54.8986	61.1547	65.1551	50.4862	59.7162	42.1853	ENSG00000091009	54439	protein_coding	RBM27
ENSG00000091039.17	4.23329	1.25435	0.883847	1.41919	0.155842	0.99894	6.20983	1.32235	1.09868	11.3346	8.22788	1.62351	4.33994	7.44076	5.65076	2.66878	2.24674	4.16029	1.27671	5.14385	4.72138	3.60616	2.11385	3.01323	ENSG00000091039	114882	protein_coding	OSBPL8
ENSG00000091127.14	0.326896	-0.541293	2.82526	-0.191591	0.848063		0	1.32235	0	0	0	0	0	0	0	0.533756	0.898695	0.520036	0.638356	0	0	1.44246	0.528462	0	ENSG00000091127	54517	protein_coding	PUS7
ENSG00000091129.21	0.0803692	0	5.26765	0	1		0	0	0	0	0	0	1.44665	0	0	0	0	0	0	0	0	0	0	0	ENSG00000091129	4897	protein_coding	NRCAM
ENSG00000091136.15	37.5753	-0.0139064	0.296159	-0.0469559	0.962548	0.99894	50.7136	48.927	57.1312	46.9575	56.2239	51.9525	60.7591	50.2252	28.2538	17.6139	19.7713	29.6421	28.726	26.2908	21.7184	34.6191	22.7238	24.1059	ENSG00000091136	3912	protein_coding	LAMB1
ENSG00000091138.13	0.33173	-0.54128	3.77813	-0.143267	0.886079		0	0	1.09868	0	0	0	0	0	3.76717	0.533756	0	0	0	0.571539	0	0	0	0	ENSG00000091138	1811	protein_coding	SLC26A3
ENSG00000091140.14	16.1378	0.65783	0.45652	1.44097	0.149594	0.989103	17.5945	27.7694	19.7762	40.4806	24.6836	37.3408	10.1265	14.8815	24.4866	13.8776	13.9298	3.64025	8.93699	8.00155	6.60994	7.93355	7.39846	3.01323	ENSG00000091140	1738	protein_coding	DLD
ENSG00000091157.14	0.275403	0	3.60955	0	1		0	0	0	0	0	0	1.44665	0	0	0.533756	0.898695	0	0	0.571539	0	0	0	1.50662	ENSG00000091157	23335	protein_coding	WDR7
ENSG00000091164.13	74.9003	-0.231063	0.226416	-1.02052	0.30748	0.99894	96.2524	78.0187	85.6968	85.8189	67.1944	69.8111	54.9726	76.2678	97.9465	82.7321	91.2175	65.5246	63.1973	67.4416	72.7093	64.9109	59.1877	69.3044	ENSG00000091164	9352	protein_coding	TXNL1
ENSG00000091409.15	15.5653	0.395244	0.435161	0.908272	0.363735	0.99894	15.5246	15.8682	15.3815	19.4307	16.4558	25.9762	28.9329	27.9029	30.1374	5.87131	7.63891	5.7204	8.29863	8.57309	18.8855	7.93355	11.0977	10.5463	ENSG00000091409	3655	protein_coding	ITGA6
ENSG00000091436.17	77.3278	0.0750057	0.269085	0.278744	0.780441	0.99894	40.3639	35.7035	52.7365	38.8614	41.1394	56.823	70.8857	63.2465	58.3912	78.9958	69.1995	99.847	121.926	118.88	110.48	124.052	89.8385	120.529	ENSG00000091436	51776	protein_coding	MAP3K20
ENSG00000091483.7	37.493	0.0223317	0.313558	0.0712203	0.943222	0.99894	72.448	59.5058	46.1444	56.6729	67.1944	56.823	76.6723	40.9242	39.5553	22.9515	24.2648	11.4408	14.6822	20.0039	20.7741	14.4246	15.3254	15.0662	ENSG00000091483	2271	protein_coding	FH
ENSG00000091527.16	13.7518	-0.0335027	0.517602	-0.0647268	0.948392	0.99894	21.7344	5.28941	14.2828	12.9538	13.7131	14.6116	10.1265	11.1611	15.0687	18.6814	23.8154	10.4007	12.1288	11.4308	6.60994	18.752	13.2115	13.5596	ENSG00000091527	55573	protein_coding	CDV3
ENSG00000091542.9	0.409218	0	3.3235	0	1		0	0	0	0	0	0	0	0	0	0	1.34804	1.04007	0.638356	0	2.83283	0	0	1.50662	ENSG00000091542	54890	protein_coding	ALKBH5
ENSG00000091640.8	0.270172	0	4.04989	0	1		0	0	0	0	0	0	0	0	1.88359	0	0.898695	0	0.638356	0	0	1.44246	0	0	ENSG00000091640	9552	protein_coding	SPAG7
ENSG00000091651.9	0.0249637	0	5.26765	0	1		0	0	0	0	0	0	0	0	0	0	0.449347	0	0	0	0	0	0	0	ENSG00000091651	23594	protein_coding	ORC6
ENSG00000091656.19	160.357	0.107229	0.299848	0.35761	0.720635	0.99894	159.386	129.59	135.137	124.68	191.984	139.622	88.2454	107.891	79.1106	130.77	127.165	339.584	243.214	230.902	343.717	105.3	115.205	94.9169	ENSG00000091656	79776	protein_coding	ZFHX4
ENSG00000091732.17	0.0296531	0	5.26765	0	1		0	0	0	0	0	0	0	0	0	0.533756	0	0	0	0	0	0	0	0	ENSG00000091732	51530	protein_coding	ZC3HC1
ENSG00000091844.8	0.269424	-2.02806	3.45041	-0.587775	0.556684		1.03497	1.32235	1.09868	0	0	0	0	0	0	0	0.449347	0	0	0	0.944277	0	0	0	ENSG00000091844	26575	protein_coding	RGS17
ENSG00000091879.14	0.0577818	0	5.26765	0	1		0	0	0	0	0	0	0	0	0	0	0	1.04007	0	0	0	0	0	0	ENSG00000091879	285	protein_coding	ANGPT2
ENSG00000091986.16	10.6275	0.790775	0.575317	1.3745	0.169286	0.99894	8.27978	11.9012	7.69074	14.573	12.3418	21.1057	18.8064	29.7631	16.9523	1.06751	1.79739	7.80055	5.10685	6.28693	8.49849	7.93355	6.87	4.51985	ENSG00000091986	151887	protein_coding	CCDC80
ENSG00000092010.15	45.348	0.654033	0.39128	1.67152	0.0946183	0.94783	21.7344	10.5788	25.2696	34.0037	27.4263	30.8468	57.8659	53.9455	56.5076	41.6329	39.0932	95.6867	51.0685	46.2947	48.1581	58.4198	65.0008	52.7316	ENSG00000092010	5720	protein_coding	PSME1
ENSG00000092020.10	0.73129	-1.45607	2.29104	-0.635549	0.525071		1.03497	1.32235	0	0	0	0	0	0	1.88359	1.60127	0	0	0	0	0.944277	0.721232	2.64231	3.01323	ENSG00000092020	55012	protein_coding	PPP2R3C
ENSG00000092054.13	0.0400684	0	5.26765	0	1		0	0	0	0	0	0	0	0	0	0	0	0	0	0	0	0.721232	0	0	ENSG00000092054	4625	protein_coding	MYH7
ENSG00000092094.11	0.0249637	0	5.26765	0	1		0	0	0	0	0	0	0	0	0	0	0.449347	0	0	0	0	0	0	0	ENSG00000092094	55644	protein_coding	OSGEP
ENSG00000092108.22	21.5423	0.635697	0.418442	1.5192	0.128712	0.982872	16.5596	17.1906	10.9868	21.0499	17.8271	30.8468	21.6997	26.0427	16.9523	18.6814	22.018	32.2423	17.874	21.7185	31.1611	25.2431	20.0815	19.586	ENSG00000092108	23256	protein_coding	SCFD1
ENSG00000092140.16	0.0900021	0	5.26765	0	1		0	0	0	0	0	0	0	0	0	0	0	0.520036	0	0.571539	0	0	0.528462	0	ENSG00000092140	55632	protein_coding	G2E3
ENSG00000092148.13	139.564	0.0704423	0.169248	0.416209	0.677257	0.99894	123.162	132.235	126.348	134.396	117.933	149.363	146.111	107.891	141.269	145.715	143.342	167.452	140.438	157.745	144.474	157.95	143.742	132.582	ENSG00000092148	25831	protein_coding	HECTD1
ENSG00000092199.18	29.7947	-0.251444	0.360126	-0.69821	0.485046	0.99894	26.9093	30.4141	37.355	30.7653	26.055	22.7292	24.593	31.6232	37.6717	29.8903	39.5426	24.4417	31.2795	26.2908	26.4398	42.5527	31.1792	16.5728	ENSG00000092199	3183	protein_coding	HNRNPC
ENSG00000092201.10	33.3939	0.00568715	0.339187	0.016767	0.986623	0.99894	27.9442	26.447	21.9735	27.5268	21.941	27.5997	23.1463	29.7631	33.9045	37.3629	44.9347	41.6029	35.1096	36.5785	41.5482	46.8801	30.1223	46.7051	ENSG00000092201	11198	protein_coding	SUPT16H
ENSG00000092203.15	1.3572	-1.38573	1.87461	-0.739212	0.459778		2.06994	0	0	0	0	0	1.44665	1.86019	7.53434	1.60127	2.69608	0.520036	1.27671	2.28616	1.88855	0.721232	0.528462	0	ENSG00000092203	9878	protein_coding	TOX4
ENSG00000092208.17	0.445922	-0.541298	2.36236	-0.229134	0.818765		1.03497	0	0	0	0	0	1.44665	0	0	1.06751	0.449347	1.04007	0.638356	0.571539	0	0.721232	1.05692	0	ENSG00000092208	8487	protein_coding	GEMIN2
ENSG00000092330.18	0.0567159	0	5.26765	0	1		0	0	0	0	0	0	0	0	0	0	0.449347	0	0	0.571539	0	0	0	0	ENSG00000092330	26277	protein_coding	TINF2
ENSG00000092421.17	0.71764	0	2.15731	0	1		0	0	0	0	0	0	1.44665	1.86019	0	0.533756	1.79739	1.04007	1.91507	1.71462	1.88855	0.721232	0	0	ENSG00000092421	57556	protein_coding	SEMA6A
ENSG00000092439.16	39.4604	0.637427	0.344991	1.84766	0.064651	0.917673	13.4546	29.0917	30.763	35.6229	41.1394	35.7173	33.2729	44.6446	28.2538	41.6329	35.4984	39.5228	46.6	68.5847	38.7153	58.4198	39.6346	49.7184	ENSG00000092439	54822	protein_coding	TRPM7
ENSG00000092531.10	2.48031	0.67779	1.25249	0.541155	0.588401		0	5.28941	0	1.61922	1.37131	4.87054	0	3.72038	3.76717	1.06751	3.14543	3.12022	3.19178	2.28616	3.77711	4.32739	1.58538	1.50662	ENSG00000092531	8773	protein_coding	SNAP23
ENSG00000092607.15	46.9164	-0.0370065	0.305457	-0.121151	0.903571	0.99894	34.1541	42.3153	45.0458	43.7191	34.2828	40.5879	49.186	33.4834	28.2538	34.6941	41.34	64.4845	52.9836	54.8678	52.8795	57.6986	59.1877	75.3308	ENSG00000092607	6913	protein_coding	TBX15
ENSG00000092621.13	0.430522	0.420496	2.94697	0.142688	0.886537		0	0	1.09868	0	1.37131	0	0	0	0	1.06751	2.69608	0	0	0.571539	0.944277	0	0	0	ENSG00000092621	26227	protein_coding	PHGDH
ENSG00000092820.18	4.6349	1.00586	1.07844	0.932698	0.350976	0.99894	0	1.32235	3.29603	6.4769	2.74263	0	1.44665	1.86019	1.88359	4.27004	5.39217	5.20036	10.2137	9.14463	4.72138	5.76986	12.1546	7.53308	ENSG00000092820	7430	protein_coding	EZR
ENSG00000092841.19	160.312	0.0751797	0.213767	0.351691	0.72507	0.99894	102.462	103.143	140.631	97.1535	135.76	131.505	163.471	180.439	111.132	119.027	112.786	163.811	247.044	213.184	227.571	197.618	241.507	197.367	ENSG00000092841	4637	protein_coding	MYL6
ENSG00000092847.13	5.40937	-0.984599	0.903456	-1.08981	0.275795	0.99894	2.06994	7.93411	5.49339	4.85767	2.74263	0	5.78659	7.44076	3.76717	5.33756	3.59478	4.68033	5.10685	5.14385	8.49849	4.32739	10.0408	10.5463	ENSG00000092847	26523	protein_coding	AGO1
ENSG00000092850.12	0.0249637	0	5.26765	0	1		0	0	0	0	0	0	0	0	0	0	0.449347	0	0	0	0	0	0	0	ENSG00000092850	27285	protein_coding	TEKT2
ENSG00000092853.14	0.287014	1.38225	3.54828	0.389555	0.696866		0	0	0	0	0	1.62351	0	0	0	0	0	1.04007	0.638356	1.14308	0	0.721232	0	0	ENSG00000092853	63967	protein_coding	CLSPN
ENSG00000092931.11	0.0317522	0	5.26765	0	1		0	0	0	0	0	0	0	0	0	0	0	0	0	0.571539	0	0	0	0	ENSG00000092931	79157	protein_coding	MFSD11
ENSG00000092964.18	73.9167	-0.510264	0.38558	-1.32337	0.185713	0.99894	51.7486	39.6705	39.5524	37.2422	26.055	29.2233	43.3994	46.5048	48.9732	58.7131	59.7632	184.093	93.8384	98.8763	88.762	110.349	132.115	141.622	ENSG00000092964	1808	protein_coding	DPYSL2
ENSG00000092969.12	0.0718206	0	5.26765	0	1		0	0	0	0	0	0	0	0	0	0	0	0	0	0.571539	0	0.721232	0	0	ENSG00000092969	7042	protein_coding	TGFB2
ENSG00000092978.11	0.0651173	0	5.26765	0	1		0	0	0	0	0	0	0	0	0	0.533756	0	0	0.638356	0	0	0	0	0	ENSG00000092978	55105	protein_coding	GPATCH2
ENSG00000093000.19	0.0761841	1.38226	5.26765	0.262405	0.793009		0	0	0	0	1.37131	0	0	0	0	0	0	0	0	0	0	0	0	0	ENSG00000093000	10762	protein_coding	NUP50
ENSG00000093009.11	1.11844	-2.00627	2.12985	-0.941978	0.346204		2.06994	1.32235	0	0	0	0	1.44665	0	1.88359	2.13502	0.449347	0	2.55342	4.57231	0	0	3.69923	0	ENSG00000093009	8318	protein_coding	CDC45
ENSG00000093134.15	0.0400684	0	5.26765	0	1		0	0	0	0	0	0	0	0	0	0	0	0	0	0	0	0.721232	0	0	ENSG00000093134	55350	transcribed_unitary_pseudogene	VNN3P
ENSG00000093144.19	0.0249637	0	5.26765	0	1		0	0	0	0	0	0	0	0	0	0	0.449347	0	0	0	0	0	0	0	ENSG00000093144	55862	protein_coding	ECHDC1
ENSG00000093167.18	3.54469	-0.38112	0.837069	-0.455303	0.648891	0.99894	6.20983	5.28941	4.39471	3.23845	4.11394	4.87054	4.33994	1.86019	1.88359	3.20253	2.69608	2.60018	1.91507	5.14385	3.77711	2.1637	1.58538	4.51985	ENSG00000093167	9209	protein_coding	LRRFIP2
ENSG00000094804.12	0.237661	-0.541284	4.19991	-0.12888	0.897453		1.03497	0	0	0	0	0	0	0	0	1.06751	0.898695	0	1.27671	0	0	0	0	0	ENSG00000094804	990	protein_coding	CDC6
ENSG00000094841.14	0.408906	-0.541299	2.80773	-0.192788	0.847125		1.03497	0	0	0	0	0	0	0	0	0	1.34804	0	1.27671	0	0.944277	0.721232	0.528462	1.50662	ENSG00000094841	139596	protein_coding	UPRT
ENSG00000094880.11	0.355744	-0.541291	3.0795	-0.175772	0.860473		0	1.32235	0	0	0	0	1.44665	0	0	0	0.449347	1.04007	0.638356	0	0	0	0	1.50662	ENSG00000094880	8697	protein_coding	CDC23
ENSG00000094914.14	0.923406	-1.00271	1.85155	-0.541553	0.588127		2.06994	0	1.09868	0	1.37131	0	0	0	0	3.20253	1.34804	1.56011	1.27671	1.71462	0.944277	0	0.528462	1.50662	ENSG00000094914	8086	protein_coding	AAAS
ENSG00000094916.16	274.902	0.100974	0.148752	0.67881	0.497258	0.99894	234.939	232.734	206.551	231.549	242.723	248.398	276.309	269.728	275.003	292.498	311.847	364.545	250.874	304.059	241.735	352.682	280.613	331.456	ENSG00000094916	23468	protein_coding	CBX5
ENSG00000094975.14	18.1514	0.141788	0.444037	0.319316	0.749487	0.99894	20.6994	18.5129	7.69074	19.4307	21.941	9.74109	11.5732	18.6019	20.7194	19.2152	21.1193	14.041	24.2575	20.0039	19.8298	21.637	21.1385	16.5728	ENSG00000094975	51430	protein_coding	SUCO
ENSG00000095002.15	0.644766	0.420492	2.29621	0.183124	0.8547		0	1.32235	0	0	1.37131	0	1.44665	0	0	0.533756	0.898695	3.64025	0	1.14308	0	0.721232	0.528462	0	ENSG00000095002	4436	protein_coding	MSH2
ENSG00000095015.6	8.68761	0.742746	0.599625	1.23868	0.215463	0.99894	7.2448	9.25646	7.69074	11.3346	8.22788	21.1057	11.5732	11.1611	7.53434	4.27004	2.69608	9.36065	6.38356	10.8592	8.49849	4.32739	5.81308	9.0397	ENSG00000095015	4214	protein_coding	MAP3K1
ENSG00000095139.14	15.2856	0.473761	0.437101	1.08387	0.278423	0.99894	10.3497	10.5788	18.6775	17.8115	15.0845	22.7292	10.1265	9.30095	11.3015	16.0127	13.4804	15.0811	15.9589	16.5746	16.0527	21.637	14.7969	19.586	ENSG00000095139	372	protein_coding	ARCN1
ENSG00000095203.14	0.193197	0	5.03966	0	1		0	0	0	0	0	0	0	0	0	0	0	0	0	0	0	1.44246	0.528462	1.50662	ENSG00000095203	54566	protein_coding	EPB41L4B
ENSG00000095261.14	0.498865	0.379119	2.20356	0.172049	0.863399		1.03497	1.32235	0	1.61922	1.37131	0	0	0	0	0.533756	0	0	1.27671	0.571539	0	0.721232	0.528462	0	ENSG00000095261	5711	protein_coding	PSMD5
ENSG00000095303.17	0.0354642	0	5.26765	0	1		0	0	0	0	0	0	0	0	0	0	0	0	0.638356	0	0	0	0	0	ENSG00000095303	5742	protein_coding	PTGS1
ENSG00000095319.14	0.160738	0	5.26765	0	1		0	0	0	0	0	0	2.89329	0	0	0	0	0	0	0	0	0	0	0	ENSG00000095319	23511	protein_coding	NUP188
ENSG00000095380.11	4.71036	0.0943	0.866455	0.108834	0.913334	0.99894	2.06994	6.61176	3.29603	3.23845	1.37131	8.11757	1.44665	3.72038	7.53434	6.40507	3.59478	4.68033	7.66027	8.57309	3.77711	2.88493	5.28462	4.51985	ENSG00000095380	54187	protein_coding	NANS
ENSG00000095397.16	2.14659	0.40217	1.10332	0.364509	0.715478		2.06994	3.96705	1.09868	1.61922	2.74263	4.87054	2.89329	0	1.88359	1.60127	1.79739	0	3.19178	2.28616	2.83283	2.1637	2.11385	1.50662	ENSG00000095397	25861	protein_coding	WHRN
ENSG00000095485.18	0.559026	-1.45627	2.30129	-0.632804	0.526862		1.03497	1.32235	0	0	0	0	1.44665	0	0	0.533756	0.898695	0.520036	0	0.571539	0	0.721232	0	3.01323	ENSG00000095485	55280	protein_coding	CWF19L1
ENSG00000095564.14	9.16421	-0.360321	0.656921	-0.5485	0.583348	0.99894	11.3847	14.5459	10.9868	11.3346	13.7131	3.24703	1.44665	9.30095	5.65076	11.7426	15.2778	3.12022	6.38356	9.14463	8.49849	15.1459	9.51231	4.51985	ENSG00000095564	9044	protein_coding	BTAF1
ENSG00000095574.12	1.07449	1.34624	1.91809	0.701863	0.482765		0	0	1.09868	1.61922	0	1.62351	1.44665	1.86019	3.76717	0	2.69608	1.04007	0.638356	0.571539	0.944277	0	0.528462	1.50662	ENSG00000095574	64376	protein_coding	IKZF5
ENSG00000095585.17	0.0761841	1.38226	5.26765	0.262405	0.793009		0	0	0	0	1.37131	0	0	0	0	0	0	0	0	0	0	0	0	0	ENSG00000095585	29760	protein_coding	BLNK
ENSG00000095637.22	11.7214	0.465645	0.547261	0.850865	0.394844	0.99894	19.6645	11.9012	19.7762	25.9076	27.4263	17.8587	26.0396	22.3223	20.7194	1.60127	0	3.12022	1.27671	0	5.66566	1.44246	4.75615	1.50662	ENSG00000095637	10580	protein_coding	SORBS1
ENSG00000095713.14	0.218237	-0.541238	5.26765	-0.102748	0.918163		1.03497	0	0	0	0	0	2.89329	0	0	0	0	0	0	0	0	0	0	0	ENSG00000095713	55118	protein_coding	CRTAC1
ENSG00000095787.23	248.128	0.00687244	0.157428	0.0436546	0.96518	0.99894	278.407	240.668	259.288	276.887	255.064	251.645	251.716	245.545	241.099	271.148	306.006	247.017	223.425	232.616	268.175	253.152	209.271	155.182	ENSG00000095787	51322	protein_coding	WAC
ENSG00000095794.19	1.65152	1.16422	1.43414	0.81179	0.416912		0	1.32235	2.19735	4.85767	1.37131	1.62351	4.33994	5.58057	0	1.06751	0	0.520036	1.27671	0.571539	0	2.88493	2.11385	0	ENSG00000095794	1390	protein_coding	CREM
ENSG00000095951.17	26.3912	0.455088	0.390782	1.16456	0.244199	0.99894	19.6645	14.5459	15.3815	21.0499	27.4263	19.4822	30.3796	26.0427	13.1851	27.2215	31.4543	26.0018	33.1945	34.8639	20.7741	31.7342	35.9354	46.7051	ENSG00000095951	3096	protein_coding	HIVEP1
ENSG00000096060.15	0.160842	-0.541229	5.26765	-0.102746	0.918165		1.03497	0	0	0	0	0	0	1.86019	0	0	0	0	0	0	0	0	0	0	ENSG00000096060	2289	protein_coding	FKBP5
ENSG00000096063.16	16.1942	0.622261	0.454205	1.37	0.170687	0.99894	11.3847	14.5459	14.2828	21.0499	15.0845	25.9762	15.9131	22.3223	18.8359	17.0802	17.5246	10.4007	10.8521	22.29	10.387	13.7034	14.7969	15.0662	ENSG00000096063	6732	protein_coding	SRPK1
ENSG00000096070.19	2.42656	0.230694	1.06815	0.215975	0.829007		4.13989	1.32235	2.19735	1.61922	2.74263	4.87054	2.89329	0	0	3.73629	0.898695	1.04007	2.55342	2.28616	1.88855	4.32739	2.64231	4.51985	ENSG00000096070	27154	protein_coding	BRPF3
ENSG00000096384.20	1457.8	0.0434318	0.128177	0.338842	0.734729	0.99894	1126.05	1291.94	1174.49	1306.71	1154.65	1240.37	1157.32	976.6	1246.93	1660.51	1578.11	1820.65	1643.77	1900.94	1367.31	1973.29	1663.6	1957.1	ENSG00000096384	3326	protein_coding	HSP90AB1
ENSG00000096401.8	36.3981	-0.0225964	0.294832	-0.0766415	0.938909	0.99894	37.259	38.3482	36.2563	40.4806	37.0255	32.4703	41.9527	22.3223	26.3702	37.8966	42.688	39.5228	32.5562	40.5793	48.1581	33.1767	36.4639	31.639	ENSG00000096401	988	protein_coding	CDC5L
ENSG00000096433.11	0.681113	0	2.27781	0	1		0	0	0	0	0	0	1.44665	0	0	1.06751	0.449347	0.520036	0	1.71462	3.77711	0.721232	1.05692	1.50662	ENSG00000096433	3710	protein_coding	ITPR3
ENSG00000096654.15	0.0610376	-0.541216	5.26765	-0.102743	0.918167		0	0	1.09868	0	0	0	0	0	0	0	0	0	0	0	0	0	0	0	ENSG00000096654	7738	protein_coding	ZNF184
ENSG00000096717.12	5.38228	-0.82374	0.77159	-1.06759	0.285707	0.99894	6.20983	6.61176	8.78942	6.4769	4.11394	1.62351	4.33994	1.86019	5.65076	9.6076	6.29086	4.16029	5.10685	8.00155	3.77711	6.49109	4.75615	3.01323	ENSG00000096717	23411	protein_coding	SIRT1
ENSG00000096746.17	7.04409	-0.798505	0.692477	-1.15311	0.248864	0.99894	6.20983	11.9012	8.78942	3.23845	5.48525	6.49406	14.4665	7.44076	5.65076	8.00633	8.5376	10.9208	3.83014	7.43001	2.83283	4.32739	3.69923	7.53308	ENSG00000096746	3189	protein_coding	HNRNPH3
ENSG00000096872.17	25.6095	-0.261812	0.404916	-0.646584	0.517901	0.99894	21.7344	15.8682	15.3815	21.0499	10.9705	12.9881	24.593	20.4621	16.9523	30.9578	38.1945	42.1229	26.1726	30.2916	30.2169	34.6191	32.2362	36.1588	ENSG00000096872	80173	protein_coding	IFT74
ENSG00000096968.14	2.12989	1.33393	1.75437	0.760347	0.447047		1.03497	0	0	1.61922	0	1.62351	1.44665	1.86019	3.76717	1.06751	1.34804	4.16029	3.19178	0.571539	0.944277	7.93355	4.75615	3.01323	ENSG00000096968	3717	protein_coding	JAK2
ENSG00000097007.19	0.36956	-0.541297	2.58191	-0.20965	0.833941		0	0	1.09868	0	0	0	0	0	0	1.06751	0.449347	0.520036	0.638356	0.571539	0	0.721232	1.58538	0	ENSG00000097007	25	protein_coding	ABL1
ENSG00000097021.20	0.378805	0.420501	2.77121	0.151739	0.879393		1.03497	0	0	0	1.37131	0	0	1.86019	0	0	0.449347	0.520036	0.638356	0	0.944277	0	0	0	ENSG00000097021	11332	protein_coding	ACOT7
ENSG00000097033.14	44.5942	0.217048	0.321815	0.674451	0.500025	0.99894	50.7136	54.2164	47.2431	76.1036	38.3968	63.3171	56.4192	63.2465	47.0896	28.289	39.5426	28.602	37.0247	37.15	24.5512	57.6986	27.48	25.6125	ENSG00000097033	51100	protein_coding	SH3GLB1
ENSG00000097046.13	0.0249637	0	5.26765	0	1		0	0	0	0	0	0	0	0	0	0	0.449347	0	0	0	0	0	0	0	ENSG00000097046	8317	protein_coding	CDC7
ENSG00000097096.9	0.0288909	0	5.26765	0	1		0	0	0	0	0	0	0	0	0	0	0	0.520036	0	0	0	0	0	0	ENSG00000097096	84144	protein_coding	SYDE2
ENSG00000099194.6	0.949425	4.09745	2.09681	1.95414	0.0506845		0	0	0	4.85767	2.74263	3.24703	0	3.72038	1.88359	0	0	0	0.638356	0	0	0	0	0	ENSG00000099194	6319	protein_coding	SCD
ENSG00000099204.20	0.440574	2.33413	2.63125	0.887082	0.375035		0	0	0	1.61922	0	1.62351	0	0	0	0	0.449347	0	0	0.571539	1.88855	0.721232	1.05692	0	ENSG00000099204	3983	protein_coding	ABLIM1
ENSG00000099219.14	0.343029	0.420501	2.81426	0.149418	0.881224		1.03497	0	0	0	0	1.62351	1.44665	0	0	0	0.449347	0.520036	0	0.571539	0	0	0.528462	0	ENSG00000099219	79956	protein_coding	ERMP1
ENSG00000099246.17	21.3816	0.759608	0.473966	1.60266	0.109009	0.959904	14.4896	14.5459	9.88809	19.4307	21.941	24.3527	21.6997	20.4621	15.0687	12.2764	28.7582	34.3224	30.0027	22.8616	25.4955	35.3404	15.8538	18.0794	ENSG00000099246	22931	protein_coding	RAB18
ENSG00000099250.18	18.6726	-0.257534	0.476712	-0.54023	0.589038	0.99894	17.5945	31.7364	29.6643	29.146	21.941	14.6116	24.593	18.6019	22.603	5.87131	6.74021	21.3215	17.2356	17.7177	9.44277	12.9822	13.2115	21.0926	ENSG00000099250	8829	protein_coding	NRP1
ENSG00000099284.15	0.195539	-2.05431	5.20026	-0.395041	0.692813		0	1.32235	2.19735	0	0	0	0	0	0	0	0	0	0	0	0	0	0	0	ENSG00000099284	55506	protein_coding	MACROH2A2
ENSG00000099290.17	0.49811	-0.541302	2.84837	-0.190039	0.849279		1.03497	0	0	0	0	0	0	0	1.88359	0	1.34804	0	0	1.14308	0	1.44246	2.11385	0	ENSG00000099290	387680	protein_coding	WASHC2A
ENSG00000099326.9	0.0354642	0	5.26765	0	1		0	0	0	0	0	0	0	0	0	0	0	0	0.638356	0	0	0	0	0	ENSG00000099326	7593	protein_coding	MZF1
ENSG00000099330.9	0.159234	0	5.26765	0	1		0	0	0	0	0	0	0	0	0	0	0	0	0.638356	0	0	0.721232	0	1.50662	ENSG00000099330	79629	protein_coding	OCEL1
ENSG00000099331.13	0.197728	0	4.42526	0	1		0	0	0	0	0	0	1.44665	0	0	0	0.449347	0.520036	0	1.14308	0	0	0	0	ENSG00000099331	4650	protein_coding	MYO9B
ENSG00000099341.11	6.40596	-0.285956	0.627526	-0.455687	0.648615	0.99894	11.3847	7.93411	17.5788	11.3346	10.9705	8.11757	5.78659	3.72038	3.76717	4.27004	5.84152	2.08015	3.83014	3.42924	4.72138	2.1637	6.87	1.50662	ENSG00000099341	5714	protein_coding	PSMD8
ENSG00000099364.18	0.21236	1.38225	3.81963	0.361881	0.717441		0	0	0	0	1.37131	0	0	0	0	0	0	0.520036	0.638356	0.571539	0	0.721232	0	0	ENSG00000099364	54620	protein_coding	FBXL19
ENSG00000099381.18	5.16353	0.449852	0.743212	0.60528	0.544993	0.99894	4.13989	3.96705	6.59206	11.3346	2.74263	6.49406	1.44665	9.30095	1.88359	5.33756	4.04413	5.20036	7.66027	6.28693	5.66566	3.60616	4.22769	3.01323	ENSG00000099381	9739	protein_coding	SETD1A
ENSG00000099385.12	4.17767	0.632345	0.959612	0.658959	0.509922	0.99894	3.10492	1.32235	3.29603	3.23845	4.11394	4.87054	0	0	7.53434	3.73629	3.59478	6.24044	6.38356	6.85847	5.66566	1.44246	4.75615	9.0397	ENSG00000099385	9274	protein_coding	BCL7C
ENSG00000099622.14	6.98049	0.587039	0.819477	0.716358	0.47377	0.99894	6.20983	3.96705	1.09868	9.71535	2.74263	4.87054	4.33994	5.58057	9.41793	4.8038	6.29086	7.28051	8.29863	10.8592	6.60994	15.1459	16.9108	1.50662	ENSG00000099622	1153	protein_coding	CIRBP
ENSG00000099783.12	459.026	-0.481569	0.141481	-3.40378	0.000664608	0.294504	434.688	401.995	402.116	304.414	272.891	311.715	345.748	357.157	369.183	528.418	581.006	548.638	645.378	634.409	442.866	553.906	525.291	602.647	ENSG00000099783	4670	protein_coding	HNRNPM
ENSG00000099785.10	1.82281	0.870543	1.38175	0.630031	0.528674		1.03497	1.32235	1.09868	1.61922	0	4.87054	2.89329	5.58057	3.76717	0	0.898695	2.08015	1.91507	2.28616	0.944277	1.44246	1.05692	0	ENSG00000099785	51257	protein_coding	MARCHF2
ENSG00000099795.7	3.76206	0.576855	0.839406	0.687219	0.491945	0.99894	5.17486	2.6447	3.29603	3.23845	5.48525	8.11757	1.44665	3.72038	1.88359	5.87131	5.39217	2.60018	4.46849	2.8577	0.944277	2.88493	3.17077	4.51985	ENSG00000099795	4713	protein_coding	NDUFB7
ENSG00000099797.15	0.0249637	0	5.26765	0	1		0	0	0	0	0	0	0	0	0	0	0.449347	0	0	0	0	0	0	0	ENSG00000099797	9524	protein_coding	TECR
ENSG00000099800.8	1.31873	-0.585744	1.55171	-0.377482	0.705815		1.03497	1.32235	2.19735	1.61922	1.37131	0	4.33994	0	0	3.20253	1.79739	1.56011	1.27671	0.571539	0.944277	1.44246	1.05692	0	ENSG00000099800	26517	protein_coding	TIMM13
ENSG00000099804.9	15.1914	0.668698	0.442256	1.51201	0.13053	0.982872	13.4546	25.1247	14.2828	25.9076	24.6836	32.4703	17.3598	26.0427	22.603	9.6076	7.18956	4.16029	5.10685	12.0023	4.72138	10.0972	11.0977	7.53308	ENSG00000099804	997	protein_coding	CDC34
ENSG00000099810.21	0.0755327	0	5.26765	0	1		0	0	0	0	0	0	0	0	0	0	0	0	0.638356	0	0	0.721232	0	0	ENSG00000099810	4507	protein_coding	MTAP
ENSG00000099814.16	32.6088	0.192555	0.354326	0.54344	0.586827	0.99894	22.7694	25.1247	18.6775	19.4307	35.6542	19.4822	18.8064	27.9029	26.3702	33.0928	35.0491	44.7231	47.8767	41.7224	33.0497	48.3225	40.6915	48.2117	ENSG00000099814	283638	protein_coding	CEP170B
ENSG00000099864.18	0.0803692	0	5.26765	0	1		0	0	0	0	0	0	1.44665	0	0	0	0	0	0	0	0	0	0	0	ENSG00000099864	5064	protein_coding	PALM
ENSG00000099889.14	0.178923	0	5.26765	0	1		0	0	0	0	0	0	0	0	0	0	0	0	0	0	0	2.1637	1.05692	0	ENSG00000099889	421	protein_coding	ARVCF
ENSG00000099899.15	0.118536	-1.34283	5.24183	-0.256175	0.797815		1.03497	0	1.09868	0	0	0	0	0	0	0	0	0	0	0	0	0	0	0	ENSG00000099899	27037	protein_coding	TRMT2A
ENSG00000099901.17	41.5346	0.0465084	0.307695	0.151151	0.879857	0.99894	41.3989	58.1835	38.4537	35.6229	53.4812	51.9525	34.7195	37.2038	33.9045	49.6393	55.7191	26.5219	42.7699	49.7239	41.5482	32.4554	31.1792	33.1456	ENSG00000099901	5902	protein_coding	RANBP1
ENSG00000099904.16	5.87956	0.816179	0.845571	0.965239	0.334425	0.99894	1.03497	7.93411	1.09868	4.85767	8.22788	3.24703	1.44665	7.44076	5.65076	10.6751	6.29086	6.24044	14.0438	7.43001	6.60994	4.32739	4.75615	4.51985	ENSG00000099904	29801	protein_coding	ZDHHC8
ENSG00000099917.17	9.0937	-0.403002	0.631492	-0.638174	0.52336	0.99894	12.4197	7.93411	5.49339	3.23845	9.5992	6.49406	13.0198	13.0213	15.0687	7.47258	4.94282	7.80055	11.4904	10.2877	7.55421	14.4246	7.39846	6.02647	ENSG00000099917	51586	protein_coding	MED15
ENSG00000099940.12	1.66099	3.09203	1.57094	1.96826	0.0490377		0	1.32235	0	1.61922	5.48525	3.24703	2.89329	1.86019	0	1.06751	2.24674	2.08015	0	0	0	1.44246	2.11385	4.51985	ENSG00000099940	9342	protein_coding	SNAP29
ENSG00000099942.13	45.2697	-0.0247755	0.291273	-0.0850595	0.932214	0.99894	34.1541	51.5717	49.4405	55.0536	37.0255	40.5879	30.3796	29.7631	41.4389	59.7806	47.6308	52.0036	52.3452	53.1531	58.5452	54.0924	42.2769	25.6125	ENSG00000099942	1399	protein_coding	CRKL
ENSG00000099956.20	1.44617	-0.0133697	1.3515	-0.00989252	0.992107		1.03497	2.6447	1.09868	1.61922	1.37131	1.62351	1.44665	0	3.76717	1.06751	0.898695	1.56011	1.27671	1.14308	0.944277	1.44246	1.58538	1.50662	ENSG00000099956	6598	protein_coding	SMARCB1
ENSG00000099991.18	2.45358	-2.27798	1.46298	-1.55708	0.119453		2.06994	2.6447	3.29603	0	0	1.62351	1.44665	0	3.76717	2.13502	2.69608	3.12022	4.46849	4.00077	3.77711	5.04862	1.05692	3.01323	ENSG00000099991	23523	protein_coding	CABIN1
ENSG00000099995.19	0.9976	1.29906	1.99152	0.652297	0.51421		0	0	1.09868	0	1.37131	1.62351	2.89329	1.86019	0	1.06751	0	0	1.91507	1.14308	0	1.44246	0.528462	3.01323	ENSG00000099995	10291	protein_coding	SF3A1
ENSG00000100023.19	0.500611	3.3492	2.90988	1.15098	0.249742		0	0	0	1.61922	0	4.87054	0	0	0	0	0	0.520036	0	0	0.944277	0	1.05692	0	ENSG00000100023	23759	protein_coding	PPIL2
ENSG00000100027.17	0.0317522	0	5.26765	0	1		0	0	0	0	0	0	0	0	0	0	0	0	0	0.571539	0	0	0	0	ENSG00000100027	29799	protein_coding	YPEL1
ENSG00000100029.18	0.152956	0	4.81935	0	1		0	0	0	0	0	0	0	0	0	0	0.449347	0	0.638356	0	0.944277	0.721232	0	0	ENSG00000100029	23481	protein_coding	PES1
ENSG00000100030.15	11.7798	0.41335	0.548813	0.753171	0.451347	0.99894	6.20983	13.2235	13.1841	21.0499	12.3418	9.74109	7.23323	5.58057	16.9523	14.9452	10.7843	8.84062	15.9589	8.00155	13.2199	6.49109	13.2115	15.0662	ENSG00000100030	5594	protein_coding	MAPK1
ENSG00000100056.12	0.029359	0	5.26765	0	1		0	0	0	0	0	0	0	0	0	0	0	0	0	0	0	0	0.528462	0	ENSG00000100056	8220	protein_coding	ESS2
ENSG00000100075.10	16.749	0.164999	0.532746	0.309715	0.756778	0.99894	24.8393	14.5459	16.4802	30.7653	17.8271	14.6116	21.6997	20.4621	32.021	8.00633	4.49347	23.9217	12.1288	20.0039	13.2199	10.0972	5.81308	10.5463	ENSG00000100075	6576	protein_coding	SLC25A1
ENSG00000100084.14	5.88496	-0.139458	0.706435	-0.19741	0.843506	0.99894	8.27978	3.96705	7.69074	6.4769	5.48525	6.49406	0	7.44076	1.88359	7.47258	8.08825	5.7204	7.02192	5.71539	3.77711	8.65478	4.22769	7.53308	ENSG00000100084	7290	protein_coding	HIRA
ENSG00000100097.12	201.446	-0.121094	0.189742	-0.638205	0.52334	0.99894	127.302	108.433	132.94	110.107	105.591	125.011	162.024	186.019	141.269	279.688	226.471	282.9	291.729	262.337	231.348	232.958	317.077	302.83	ENSG00000100097	3956	protein_coding	LGALS1
ENSG00000100100.13	0.136612	1.38223	5.26765	0.2624	0.793013		0	0	0	0	1.37131	0	0	0	0	0	0.449347	0	0.638356	0	0	0	0	0	ENSG00000100100	113791	protein_coding	PIK3IP1
ENSG00000100105.18	2.36593	0.034263	1.31858	0.0259848	0.979269		1.03497	1.32235	2.19735	0	0	4.87054	1.44665	1.86019	0	1.60127	3.14543	3.12022	3.83014	1.14308	2.83283	6.49109	3.17077	4.51985	ENSG00000100105	23598	protein_coding	PATZ1
ENSG00000100106.22	0.162356	0	5.26765	0	1		0	0	0	0	0	0	0	1.86019	0	0.533756	0	0	0	0	0	0	0.528462	0	ENSG00000100106	11078	protein_coding	TRIOBP
ENSG00000100109.17	0.151298	0	5.26765	0	1		0	0	0	0	0	0	1.44665	0	0	0	0	0	1.27671	0	0	0	0	0	ENSG00000100109	24144	protein_coding	TFIP11
ENSG00000100116.17	0.964954	2.91126	2.02578	1.43711	0.150687		0	0	0	3.23845	0	1.62351	0	1.86019	0	1.60127	0.898695	1.56011	3.19178	0	1.88855	0	0	1.50662	ENSG00000100116	23464	protein_coding	GCAT
ENSG00000100129.18	1.15401	-0.168148	1.67508	-0.100382	0.920041		2.06994	0	1.09868	0	2.74263	0	0	0	3.76717	1.06751	0.449347	1.04007	1.91507	1.14308	0.944277	1.44246	1.58538	1.50662	ENSG00000100129	51386	protein_coding	EIF3L
ENSG00000100138.15	3.96157	-0.0180591	0.966957	-0.0186762	0.985099	0.99894	4.13989	5.28941	3.29603	1.61922	1.37131	9.74109	1.44665	7.44076	3.76717	3.20253	4.04413	0	3.83014	3.42924	5.66566	2.1637	6.34154	4.51985	ENSG00000100138	4809	protein_coding	SNU13
ENSG00000100139.13	0.241108	0	5.26765	0	1		0	0	0	0	0	0	4.33994	0	0	0	0	0	0	0	0	0	0	0	ENSG00000100139	85377	protein_coding	MICALL1
ENSG00000100142.16	10.7869	-0.280504	0.553111	-0.507139	0.612058	0.99894	12.4197	5.28941	15.3815	11.3346	5.48525	11.3646	10.1265	20.4621	15.0687	9.6076	8.98695	6.76047	7.02192	8.57309	9.44277	12.2609	9.51231	15.0662	ENSG00000100142	5435	protein_coding	POLR2F
ENSG00000100151.16	0.212143	2.35469	5.22973	0.45025	0.65253		0	0	0	0	0	3.24703	0	0	0	0	0	0	0	0.571539	0	0	0	0	ENSG00000100151	9463	protein_coding	PICK1
ENSG00000100154.14	0.761713	-1.06198	2.05271	-0.517355	0.604909		1.03497	1.32235	1.09868	0	1.37131	0	0	0	0	0	0	1.56011	3.19178	1.71462	1.88855	0	0.528462	0	ENSG00000100154	23331	protein_coding	TTC28
ENSG00000100201.23	2.35824	1.03485	1.14817	0.901311	0.367423		2.06994	1.32235	1.09868	3.23845	1.37131	4.87054	1.44665	1.86019	3.76717	4.27004	3.14543	4.68033	1.91507	2.8577	0	1.44246	1.58538	1.50662	ENSG00000100201	10521	protein_coding	DDX17
ENSG00000100207.20	51.6101	0.205905	0.272367	0.755983	0.44966	0.99894	31.0492	44.96	53.8352	51.8152	57.5952	38.9643	41.9527	40.9242	35.7881	52.308	51.2256	69.1648	47.2384	52.5816	52.8795	77.8931	65.5292	63.2779	ENSG00000100207	6942	protein_coding	TCF20
ENSG00000100209.11	0.654088	0.937175	2.06517	0.4538	0.649972		1.03497	1.32235	0	1.61922	2.74263	0	0	0	0	0	0.449347	0	0.638356	0.571539	1.88855	0	0	1.50662	ENSG00000100209	150274	protein_coding	HSCB
ENSG00000100216.6	0.37816	0	3.06264	0	1		0	0	0	0	0	0	0	0	1.88359	0	0.898695	0.520036	1.27671	0	0	0.721232	0	1.50662	ENSG00000100216	56993	protein_coding	TOMM22
ENSG00000100219.16	6.44438	-0.203439	0.671655	-0.302892	0.761972	0.99894	9.31475	11.9012	5.49339	11.3346	6.85657	4.87054	8.67988	16.7417	9.41793	3.20253	4.94282	1.56011	3.83014	2.8577	3.77711	3.60616	1.58538	6.02647	ENSG00000100219	7494	protein_coding	XBP1
ENSG00000100220.12	0.813822	2.25737	2.21157	1.02071	0.307392		0	0	0	0	1.37131	1.62351	0	0	3.76717	1.06751	0.449347	0	3.19178	1.14308	0	0	0.528462	1.50662	ENSG00000100220	51493	protein_coding	RTCB
ENSG00000100221.10	0.402751	0.337625	3.48627	0.096844	0.92285		0	0	2.19735	0	2.74263	0	0	1.86019	0	0	0.449347	0	0	0	0	0	0	0	ENSG00000100221	9929	protein_coding	JOSD1
ENSG00000100227.18	0.0906907	-0.541229	5.26765	-0.102746	0.918165		0	0	1.09868	0	0	0	0	0	0	0.533756	0	0	0	0	0	0	0	0	ENSG00000100227	84271	protein_coding	POLDIP3
ENSG00000100234.12	252.654	-1.91205	0.400682	-4.77198	1.82424e-06	0.00323346	56.9235	44.96	53.8352	19.4307	9.5992	12.9881	133.091	109.751	80.9942	277.019	291.177	102.967	328.115	365.785	266.286	775.324	756.229	863.291	ENSG00000100234	7078	protein_coding	TIMP3
ENSG00000100239.16	0.593057	2.86487	2.26174	1.26666	0.205276		0	0	0	1.61922	1.37131	1.62351	0	1.86019	1.88359	1.06751	0	0	0	0	0	0.721232	0.528462	0	ENSG00000100239	9701	protein_coding	PPP6R2
ENSG00000100241.21	0.306617	0	3.46402	0	1		0	0	0	0	0	0	0	0	0	1.06751	0	0	0.638356	0	0	0.721232	1.58538	1.50662	ENSG00000100241	6305	protein_coding	SBF1
ENSG00000100243.21	0.91757	0	2.12291	0	1		0	0	0	0	0	0	1.44665	0	0	0	0.449347	1.04007	0.638356	2.28616	0.944277	3.60616	1.58538	4.51985	ENSG00000100243	1727	protein_coding	CYB5R3
ENSG00000100246.13	24.1934	0.375377	0.428114	0.876816	0.380586	0.99894	19.6645	21.1576	9.88809	16.1922	26.055	22.7292	27.4863	35.3436	41.4389	19.749	13.9298	28.602	28.726	20.0039	24.5512	29.5705	33.8215	16.5728	ENSG00000100246	10126	protein_coding	DNAL4
ENSG00000100266.19	1.27944	0.425216	1.39546	0.304715	0.760584		1.03497	1.32235	3.29603	1.61922	2.74263	3.24703	0	0	0	1.06751	1.79739	2.08015	0	1.71462	0.944277	2.1637	0	0	ENSG00000100266	11252	protein_coding	PACSIN2
ENSG00000100281.14	10.5541	0.01806	0.562631	0.0320993	0.974393	0.99894	12.4197	6.61176	10.9868	12.9538	6.85657	11.3646	13.0198	7.44076	13.1851	10.6751	6.29086	11.9608	10.8521	16.0031	11.3313	5.76986	13.2115	9.0397	ENSG00000100281	10042	protein_coding	HMGXB4
ENSG00000100285.10	0.0899959	0	5.26765	0	1		0	0	0	0	0	0	0	0	0	0	0.898695	0	0	0	0	0.721232	0	0	ENSG00000100285	4744	protein_coding	NEFH
ENSG00000100292.18	0.029359	0	5.26765	0	1		0	0	0	0	0	0	0	0	0	0	0	0	0	0	0	0	0.528462	0	ENSG00000100292	3162	protein_coding	HMOX1
ENSG00000100296.14	2.07969	3.11127	1.57995	1.96922	0.0489283		0	0	1.09868	3.23845	4.11394	3.24703	1.44665	3.72038	5.65076	3.73629	2.24674	0	0.638356	3.42924	2.83283	0	0.528462	1.50662	ENSG00000100296	8563	protein_coding	THOC5
ENSG00000100297.16	0.607159	0	2.49619	0	1		0	0	0	0	0	0	0	0	0	1.06751	3.14543	0.520036	2.55342	1.14308	0	1.44246	1.05692	0	ENSG00000100297	4174	protein_coding	MCM5
ENSG00000100300.18	1.12765	1.81027	1.98937	0.90997	0.362838		0	0	1.09868	0	4.11394	0	4.33994	0	1.88359	0	0	0	1.27671	2.8577	0	2.1637	1.05692	1.50662	ENSG00000100300	706	protein_coding	TSPO
ENSG00000100307.13	0.985794	-0.121374	1.79323	-0.0676843	0.946037		2.06994	0	1.09868	0	1.37131	1.62351	1.44665	1.86019	1.88359	1.60127	0	1.04007	0	0	0	2.1637	1.58538	0	ENSG00000100307	23492	protein_coding	CBX7
ENSG00000100311.17	2.56083	-2.03983	1.59006	-1.28286	0.199539		1.03497	2.6447	0	0	0	0	1.44665	0	0	2.13502	2.24674	2.60018	1.27671	2.28616	1.88855	9.37602	11.6262	7.53308	ENSG00000100311	5155	protein_coding	PDGFB
ENSG00000100316.16	32.5345	-0.0802774	0.308461	-0.260251	0.79467	0.99894	33.1191	35.7035	36.2563	25.9076	34.2828	38.9643	24.593	37.2038	30.1374	33.0928	32.353	35.3625	35.1096	24.5762	36.8268	35.3404	31.1792	25.6125	ENSG00000100316	6122	protein_coding	RPL3
ENSG00000100320.23	268.746	-0.0839103	0.13241	-0.633713	0.526268	0.99894	242.183	236.701	265.88	205.642	248.208	248.398	243.037	251.126	256.168	267.412	255.229	311.502	282.792	284.055	293.67	325.276	321.833	298.31	ENSG00000100320	23543	protein_coding	RBFOX2
ENSG00000100321.15	0.0856068	0	5.26765	0	1		0	0	0	0	0	0	0	0	0	0	0.449347	0.520036	0	0.571539	0	0	0	0	ENSG00000100321	9145	protein_coding	SYNGR1
ENSG00000100325.15	0.261427	-2.02808	3.46903	-0.584626	0.558799		1.03497	1.32235	1.09868	0	0	0	0	0	0	0	0	0	0	0	0	0.721232	0.528462	0	ENSG00000100325	84164	protein_coding	ASCC2
ENSG00000100345.22	188.572	-0.224952	0.243935	-0.922181	0.356434	0.99894	95.2174	75.374	82.4008	68.0074	71.3083	77.9287	120.072	213.922	188.359	200.692	184.232	274.059	263.641	236.046	174.691	380.811	374.151	313.376	ENSG00000100345	4627	protein_coding	MYH9
ENSG00000100348.10	0.125924	-0.541229	5.26765	-0.102746	0.918165		0	1.32235	0	0	0	0	0	0	0	0	0	0	0	0	0.944277	0	0	0	ENSG00000100348	25828	protein_coding	TXN2
ENSG00000100353.18	24.6796	-0.218909	0.392746	-0.557381	0.577267	0.99894	31.0492	22.48	30.763	17.8115	30.1689	24.3527	36.1662	24.1825	28.2538	30.4241	25.1635	13.5209	17.874	19.4323	16.997	15.8671	29.5939	30.1323	ENSG00000100353	8664	protein_coding	EIF3D
ENSG00000100354.21	154.214	-0.0803197	0.282398	-0.284421	0.776088	0.99894	134.546	181.162	139.532	139.253	152.216	137.999	190.957	186.019	205.311	87.5359	105.147	248.577	120.649	114.879	135.976	195.454	168.051	132.582	ENSG00000100354	23112	protein_coding	TNRC6B
ENSG00000100364.19	0.419518	1.96928	3.06347	0.642826	0.520337		0	0	1.09868	3.23845	0	1.62351	0	0	0	0.533756	0	0	0	0	0	0	1.05692	0	ENSG00000100364	23313	protein_coding	KIAA0930
ENSG00000100365.16	0.0288909	0	5.26765	0	1		0	0	0	0	0	0	0	0	0	0	0	0.520036	0	0	0	0	0	0	ENSG00000100365	4689	protein_coding	NCF4
ENSG00000100372.15	0.38734	-1.60402	3.22106	-0.497979	0.618499		0	2.6447	0	0	0	0	0	1.86019	0	0	0.898695	1.04007	0	0	0	0	0.528462	0	ENSG00000100372	10478	protein_coding	SLC25A17
ENSG00000100376.12	0.215193	1.38224	4.32047	0.319928	0.749023		0	0	0	0	0	1.62351	0	0	0	0	0	1.04007	0.638356	0.571539	0	0	0	0	ENSG00000100376	55007	protein_coding	FAM118A
ENSG00000100379.17	0.144344	0	5.26765	0	1		0	0	0	0	0	0	0	0	0	0	0	0.520036	0	0.571539	0	0	0	1.50662	ENSG00000100379	79734	protein_coding	KCTD17
ENSG00000100380.14	57.2528	-0.14586	0.276023	-0.528433	0.597199	0.99894	64.1683	54.2164	59.3286	35.6229	47.996	77.9287	53.5259	68.8271	52.7404	59.2469	46.2828	60.8443	42.7699	61.1547	41.5482	62.7472	60.2446	81.3573	ENSG00000100380	6767	protein_coding	ST13
ENSG00000100387.9	5.03362	0.259621	0.801306	0.323997	0.74594	0.99894	6.20983	9.25646	1.09868	1.61922	10.9705	6.49406	2.89329	5.58057	7.53434	5.33756	3.14543	3.12022	3.19178	4.00077	4.72138	2.1637	4.22769	9.0397	ENSG00000100387	9978	protein_coding	RBX1
ENSG00000100393.14	126.567	-0.19557	0.195118	-1.00232	0.316189	0.99894	107.637	137.525	147.223	114.965	119.304	107.152	125.858	133.934	173.29	116.359	118.178	159.651	102.137	112.022	127.477	123.331	122.603	129.569	ENSG00000100393	2033	protein_coding	EP300
ENSG00000100395.15	1.99703	-0.756815	1.22536	-0.617625	0.536823		4.13989	5.28941	1.09868	4.85767	1.37131	0	1.44665	0	3.76717	1.60127	1.79739	1.04007	1.91507	2.28616	0.944277	2.88493	0	1.50662	ENSG00000100395	83746	protein_coding	L3MBTL2
ENSG00000100401.20	0.714607	0.752167	1.8494	0.406709	0.684222		1.03497	2.6447	0	3.23845	2.74263	0	0	0	0	0.533756	0.898695	0.520036	0	0	0	0.721232	0.528462	0	ENSG00000100401	5905	protein_coding	RANGAP1
ENSG00000100403.12	37.1949	0.481929	0.31255	1.54193	0.123091	0.982872	26.9093	27.7694	18.6775	32.3845	39.7681	29.2233	33.2729	35.3436	32.021	40.0317	47.6308	52.0036	40.2164	41.1508	33.994	41.8315	47.5615	49.7184	ENSG00000100403	23264	protein_coding	ZC3H7B
ENSG00000100410.8	0.356452	0.420496	3.43787	0.122313	0.902651		1.03497	0	0	0	1.37131	0	0	0	0	1.60127	0	0.520036	0	0	1.88855	0	0	0	ENSG00000100410	84844	protein_coding	PHF5A
ENSG00000100412.17	1.67127	1.00367	1.32435	0.757859	0.448535		0	1.32235	3.29603	3.23845	2.74263	3.24703	2.89329	3.72038	5.65076	1.06751	0	1.04007	0	1.14308	0	0.721232	0	0	ENSG00000100412	50	protein_coding	ACO2
ENSG00000100413.17	0.0317522	0	5.26765	0	1		0	0	0	0	0	0	0	0	0	0	0	0	0	0.571539	0	0	0	0	ENSG00000100413	171568	protein_coding	POLR3H
ENSG00000100416.15	0.104644	0	5.26765	0	1		0	0	0	0	0	0	0	0	1.88359	0	0	0	0	0	0	0	0	0	ENSG00000100416	55687	protein_coding	TRMU
ENSG00000100417.12	0.363342	0.420497	3.40255	0.123583	0.901646		0	0	1.09868	1.61922	0	0	0	0	0	1.60127	0	0	1.27671	0	0.944277	0	0	0	ENSG00000100417	5372	protein_coding	PMM1
ENSG00000100418.8	0.806296	0.811867	1.70022	0.477507	0.633001		1.03497	1.32235	1.09868	0	2.74263	3.24703	0	1.86019	0	1.06751	0.898695	0.520036	0	0	0	0.721232	0	0	ENSG00000100418	27351	protein_coding	DESI1
ENSG00000100425.18	39.3185	-0.2253	0.306686	-0.734627	0.462566	0.99894	40.3639	37.0258	38.4537	32.3845	34.2828	32.4703	34.7195	24.1825	43.3225	55.5106	46.7321	44.2031	38.3014	41.7224	29.2726	57.6986	45.4477	31.639	ENSG00000100425	23774	protein_coding	BRD1
ENSG00000100433.16	0.029359	0	5.26765	0	1		0	0	0	0	0	0	0	0	0	0	0	0	0	0	0	0	0.528462	0	ENSG00000100433	54207	protein_coding	KCNK10
ENSG00000100439.10	3.56918	-1.26019	1.3507	-0.932985	0.350828	0.99894	7.2448	3.96705	0	3.23845	0	1.62351	2.89329	7.44076	9.41793	3.20253	0.449347	10.9208	0.638356	2.28616	1.88855	2.1637	6.87	0	ENSG00000100439	63874	protein_coding	ABHD4
ENSG00000100442.11	60.1943	-0.109562	0.219354	-0.499475	0.617444	0.99894	77.6229	72.7293	78.0061	64.769	76.7936	69.8111	46.2927	65.1067	54.624	65.1182	66.0541	54.0838	55.537	57.7255	52.8795	49.0438	39.6346	37.6654	ENSG00000100442	2287	protein_coding	FKBP3
ENSG00000100462.16	0.262084	-1.38549	4.0524	-0.341895	0.73243		0	0	2.19735	0	0	0	0	0	0	0.533756	1.34804	0	0.638356	0	0	0	0	0	ENSG00000100462	10419	protein_coding	PRMT5
ENSG00000100478.15	2.16727	-0.851712	1.28735	-0.661604	0.508225		1.03497	3.96705	3.29603	0	2.74263	1.62351	4.33994	0	3.76717	2.66878	2.69608	0.520036	0.638356	1.14308	2.83283	2.1637	1.05692	4.51985	ENSG00000100478	11154	protein_coding	AP4S1
ENSG00000100479.13	0.0567159	0	5.26765	0	1		0	0	0	0	0	0	0	0	0	0	0.449347	0	0	0.571539	0	0	0	0	ENSG00000100479	5427	protein_coding	POLE2
ENSG00000100483.14	0.145087	0	4.90171	0	1		0	0	0	0	0	0	0	0	0	0.533756	0.449347	0	0	0.571539	0	0	1.05692	0	ENSG00000100483	79609	protein_coding	VCPKMT
ENSG00000100485.12	29.1576	-0.312213	0.330701	-0.944095	0.345121	0.99894	43.4688	29.0917	46.1444	37.2422	31.5402	27.5997	26.0396	14.8815	39.5553	28.289	28.7582	27.0419	19.789	16.0031	16.997	37.5041	23.2523	31.639	ENSG00000100485	6655	protein_coding	SOS2
ENSG00000100503.26	0.209287	0	5.26765	0	1		0	0	0	0	0	0	0	0	3.76717	0	0	0	0	0	0	0	0	0	ENSG00000100503	51199	protein_coding	NIN
ENSG00000100519.12	24.3197	-0.69943	0.372143	-1.87947	0.0601809	0.892641	31.0492	31.7364	26.3683	14.573	21.941	17.8587	27.4863	26.0427	30.1374	28.8228	29.2076	21.3215	17.2356	20.0039	30.2169	20.9157	23.2523	19.586	ENSG00000100519	5706	protein_coding	PSMC6
ENSG00000100522.10	0.911997	2.56315	1.90494	1.34553	0.178454		1.03497	0	0	0	5.48525	1.62351	1.44665	1.86019	0	0.533756	1.34804	0.520036	0	0	0	0	1.05692	1.50662	ENSG00000100522	64841	protein_coding	GNPNAT1
ENSG00000100523.16	0.783513	0.42049	2.10198	0.200045	0.841446		1.03497	0	0	0	1.37131	0	1.44665	1.86019	0	1.06751	0.449347	1.04007	1.27671	1.14308	0	2.88493	0.528462	0	ENSG00000100523	80821	protein_coding	DDHD1
ENSG00000100526.20	1.35502	1.30309	1.81004	0.719925	0.471571		0	0	1.09868	0	1.37131	1.62351	0	0	1.88359	2.13502	1.79739	0.520036	2.55342	3.42924	0.944277	2.88493	2.64231	1.50662	ENSG00000100526	1033	protein_coding	CDKN3
ENSG00000100528.12	2.14955	-0.522817	1.31441	-0.397757	0.690809		4.13989	0	2.19735	1.61922	1.37131	1.62351	4.33994	5.58057	1.88359	3.20253	0.898695	0.520036	0.638356	2.8577	0	2.1637	2.64231	3.01323	ENSG00000100528	10175	protein_coding	CNIH1
ENSG00000100532.12	1.69063	-2.03644	1.60839	-1.26613	0.205465		2.06994	1.32235	3.29603	0	1.37131	0	4.33994	1.86019	1.88359	1.06751	0.449347	1.04007	1.27671	1.14308	0	0.721232	1.05692	7.53308	ENSG00000100532	10668	protein_coding	CGRRF1
ENSG00000100554.12	14.9578	0.754943	0.471464	1.60127	0.109317	0.959904	10.3497	14.5459	8.78942	17.8115	23.3123	14.6116	15.9131	13.0213	13.1851	15.4789	13.9298	19.2413	9.57534	12.5739	22.6626	12.2609	16.9108	15.0662	ENSG00000100554	51382	protein_coding	ATP6V1D
ENSG00000100567.13	29.695	-0.198969	0.350673	-0.567393	0.570447	0.99894	27.9442	54.2164	41.7497	43.7191	35.6542	27.5997	40.5061	33.4834	18.8359	30.4241	25.6128	18.7213	21.7041	20.5754	25.4955	18.0308	30.6508	19.586	ENSG00000100567	5684	protein_coding	PSMA3
ENSG00000100568.11	0.795163	1.24569	2.02062	0.616489	0.537572		0	1.32235	0	0	2.74263	0	1.44665	1.86019	0	1.06751	0.898695	0.520036	1.27671	1.14308	0	0	0.528462	1.50662	ENSG00000100568	10490	protein_coding	VTI1B
ENSG00000100575.14	0.744784	-1.51543	2.09398	-0.72371	0.469244		1.03497	2.6447	1.09868	0	0	1.62351	0	0	0	0	2.24674	0	0	0	0.944277	0.721232	1.58538	1.50662	ENSG00000100575	26520	protein_coding	TIMM9
ENSG00000100578.18	0.291609	0	3.21841	0	1		0	0	0	0	0	0	0	0	0	0.533756	0.898695	0	0.638356	1.14308	0	0	0.528462	1.50662	ENSG00000100578	9786	protein_coding	KIAA0586
ENSG00000100591.8	69.2714	-0.262471	0.24246	-1.08253	0.279016	0.99894	103.497	93.887	96.6836	93.915	87.7641	63.3171	72.3323	63.2465	73.4598	51.7743	52.5737	44.2031	55.537	48.5808	59.4894	60.5835	40.1631	85.8772	ENSG00000100591	10598	protein_coding	AHSA1
ENSG00000100592.16	21.322	0.0859423	0.44131	0.194744	0.845594	0.99894	14.4896	14.5459	15.3815	8.09612	19.1984	19.4822	23.1463	33.4834	28.2538	24.5528	22.4674	16.6412	25.5342	17.1462	31.1611	19.4733	20.61	30.1323	ENSG00000100592	23002	protein_coding	DAAM1
ENSG00000100596.7	2.19392	0.376819	1.11556	0.337783	0.735526		1.03497	3.96705	2.19735	3.23845	4.11394	1.62351	1.44665	1.86019	1.88359	2.13502	2.24674	2.60018	3.83014	1.14308	0	3.60616	1.05692	1.50662	ENSG00000100596	9517	protein_coding	SPTLC2
ENSG00000100603.14	74.0686	-0.363749	0.257329	-1.41356	0.157492	0.99894	69.3431	91.2423	82.4008	58.2921	76.7936	51.9525	82.4588	63.2465	80.9942	67.2532	54.371	95.6867	74.0493	90.8747	65.1551	78.6143	67.6431	82.8639	ENSG00000100603	22938	protein_coding	SNW1
ENSG00000100614.18	97.0792	-0.145222	0.252574	-0.574968	0.565313	0.99894	208.029	126.946	132.94	150.588	156.33	116.893	109.945	113.472	122.433	60.8481	77.2878	39.5228	58.7288	48.5808	71.765	64.1897	51.2608	37.6654	ENSG00000100614	5494	protein_coding	PPM1A
ENSG00000100625.9	33.8835	-0.539748	0.336613	-1.60347	0.108832	0.959904	47.6087	55.5388	54.9339	40.4806	35.6542	32.4703	30.3796	22.3223	47.0896	28.289	30.5556	35.8825	22.9808	14.86	37.7711	20.9157	19.0246	33.1456	ENSG00000100625	51804	protein_coding	SIX4
ENSG00000100629.17	0.507929	1.38226	2.84096	0.486549	0.626578		0	0	0	1.61922	0	0	0	0	0	0.533756	0	0.520036	0	0.571539	0	2.88493	0	3.01323	ENSG00000100629	145508	protein_coding	CEP128
ENSG00000100632.11	1.67573	-1.36156	1.28425	-1.0602	0.289053		3.10492	5.28941	3.29603	1.61922	2.74263	0	0	0	1.88359	2.13502	3.59478	1.56011	1.91507	0.571539	0.944277	0	0	1.50662	ENSG00000100632	2079	protein_coding	ERH
ENSG00000100644.17	131.665	-0.440888	0.275669	-1.59934	0.109745	0.959904	114.882	100.499	121.953	87.4381	72.6796	89.2933	120.072	93.0095	124.317	204.962	230.066	85.806	150.652	161.174	137.864	156.507	169.636	149.155	ENSG00000100644	3091	protein_coding	HIF1A
ENSG00000100647.8	62.0897	-0.0621488	0.272556	-0.228022	0.819629	0.99894	43.4688	35.7035	42.8484	40.4806	42.5107	34.0938	60.7591	46.5048	62.1583	67.787	75.4904	49.9235	77.2411	86.874	74.5979	91.5965	86.1392	99.4367	ENSG00000100647	9766	protein_coding	SUSD6
ENSG00000100650.16	122.335	-0.294193	0.172557	-1.70491	0.0882118	0.941901	142.826	138.847	137.335	110.107	120.676	110.399	127.305	111.611	96.0629	110.487	109.191	132.609	111.712	114.308	98.2048	148.574	152.197	129.569	ENSG00000100650	6430	protein_coding	SRSF5
ENSG00000100664.11	228.124	0.239253	0.160735	1.4885	0.13662	0.982872	229.764	191.741	214.242	218.595	287.976	243.527	214.104	249.266	273.12	261.54	267.362	203.854	212.573	228.044	254.955	201.224	167.522	186.82	ENSG00000100664	1983	protein_coding	EIF5
ENSG00000100678.19	0.0400684	0	5.26765	0	1		0	0	0	0	0	0	0	0	0	0	0	0	0	0	0	0.721232	0	0	ENSG00000100678	6547	protein_coding	SLC8A3
ENSG00000100697.15	11.2165	0.703177	0.605902	1.16055	0.245826	0.99894	8.27978	3.96705	5.49339	11.3346	4.11394	14.6116	11.5732	14.8815	20.7194	8.00633	12.1324	13.0009	17.874	10.2877	11.3313	13.7034	10.0408	10.5463	ENSG00000100697	23405	protein_coding	DICER1
ENSG00000100714.17	1.07575	-0.354054	1.58802	-0.222952	0.823573		0	1.32235	4.39471	1.61922	2.74263	0	1.44665	0	1.88359	0.533756	0.898695	0.520036	0.638356	0	0	0.721232	2.64231	0	ENSG00000100714	4522	protein_coding	MTHFD1
ENSG00000100722.20	0.603789	0.385618	2.31977	0.166231	0.867975		1.03497	0	1.09868	0	2.74263	0	0	0	0	0	0.898695	0	1.91507	1.14308	0	0	0.528462	1.50662	ENSG00000100722	79882	protein_coding	ZC3H14
ENSG00000100731.16	0.984274	0.787612	2.06182	0.381998	0.702463		0	2.6447	0	0	4.11394	0	0	0	1.88359	0	0	2.08015	0	0.571539	1.88855	1.44246	1.58538	1.50662	ENSG00000100731	22990	protein_coding	PCNX1
ENSG00000100744.15	0.526584	1.38227	2.49071	0.554969	0.578916		0	0	0	0	0	1.62351	1.44665	1.86019	0	0	0	1.56011	0.638356	0.571539	0	0.721232	1.05692	0	ENSG00000100744	51527	protein_coding	GSKIP
ENSG00000100749.8	0.692357	1.38227	2.28385	0.605237	0.545022		0	0	0	1.61922	0	0	0	0	0	0.533756	2.24674	0.520036	3.19178	0.571539	0.944277	0.721232	2.11385	0	ENSG00000100749	7443	protein_coding	VRK1
ENSG00000100764.14	43.9293	0.615152	0.291465	2.11055	0.034811	0.833294	44.5038	37.0258	41.7497	63.1498	49.3673	77.9287	44.846	42.7844	71.5763	38.4304	26.9608	40.5628	38.3014	42.2939	26.4398	41.8315	34.35	28.6257	ENSG00000100764	5700	protein_coding	PSMC1
ENSG00000100784.12	0.328223	0.420509	3.36101	0.125114	0.900433		1.03497	0	0	1.61922	0	0	0	1.86019	0	0	0.449347	0	0	0	0.944277	0	0	0	ENSG00000100784	9252	protein_coding	RPS6KA5
ENSG00000100796.17	36.237	0.0551978	0.306189	0.180273	0.856938	0.99894	38.294	34.3811	41.7497	35.6229	57.5952	24.3527	34.7195	27.9029	37.6717	40.0317	49.8776	43.6831	31.2795	38.2931	35.8825	28.128	31.7077	21.0926	ENSG00000100796	55671	protein_coding	PPP4R3A
ENSG00000100802.15	0.150995	0.420554	5.26765	0.0798372	0.936367		0	0	1.09868	1.61922	0	0	0	0	0	0	0	0	0	0	0	0	0	0	ENSG00000100802	60686	protein_coding	C14orf93
ENSG00000100804.19	35.0188	0.494076	0.319198	1.54787	0.121654	0.982872	38.294	38.3482	39.5524	46.9575	53.4812	63.3171	52.0793	48.365	30.1374	34.1604	26.5115	19.7614	22.9808	18.2893	33.0497	13.7034	22.7238	28.6257	ENSG00000100804	5693	protein_coding	PSMB5
ENSG00000100811.14	184.012	0.170032	0.144338	1.17801	0.238791	0.99894	193.54	175.873	186.775	215.357	207.068	204.563	160.578	187.879	186.475	203.895	193.669	181.493	184.485	193.752	167.137	178.866	152.197	138.609	ENSG00000100811	7528	protein_coding	YY1
ENSG00000100813.14	105.519	-0.194581	0.201249	-0.966869	0.33361	0.99894	102.462	92.5646	78.0061	82.5804	75.4223	81.1757	112.838	104.171	103.597	126.5	143.791	118.048	121.288	121.738	100.093	121.167	120.489	93.4102	ENSG00000100813	22985	protein_coding	ACIN1
ENSG00000100815.12	1.73417	-1.44004	1.46198	-0.984995	0.324627		2.06994	5.28941	1.09868	0	1.37131	1.62351	0	3.72038	0	0.533756	0	1.56011	2.55342	2.8577	1.88855	1.44246	3.69923	1.50662	ENSG00000100815	9321	protein_coding	TRIP11
ENSG00000100823.12	12.7356	0.0573096	0.488468	0.117325	0.906602	0.99894	14.4896	15.8682	14.2828	14.573	9.5992	22.7292	11.5732	14.8815	15.0687	11.7426	8.08825	8.84062	12.7671	7.43001	11.3313	7.93355	8.45539	19.586	ENSG00000100823	328	protein_coding	APEX1
ENSG00000100852.13	99.1291	0.262502	0.197816	1.327	0.184509	0.99894	123.162	108.433	102.177	139.253	115.19	147.74	96.9253	126.493	94.1793	95.0085	103.799	89.9663	75.326	76.5863	87.8177	81.4992	75.57	45.1985	ENSG00000100852	394	protein_coding	ARHGAP5
ENSG00000100883.13	28.3996	0.259929	0.37797	0.687697	0.491643	0.99894	45.5388	22.48	27.4669	32.3845	31.5402	51.9525	26.0396	40.9242	22.603	21.3502	32.8024	24.4417	13.4055	19.4323	28.3283	31.7342	22.1954	16.5728	ENSG00000100883	6729	protein_coding	SRP54
ENSG00000100888.15	42.4692	0.029119	0.32993	0.0882583	0.929671	0.99894	23.8044	48.927	29.6643	27.5268	28.7976	47.0819	40.5061	52.0853	30.1374	34.1604	40.4413	53.0437	49.1534	46.8662	41.5482	59.8623	47.5615	63.2779	ENSG00000100888	57680	protein_coding	CHD8
ENSG00000100889.12	49.1115	-0.305331	0.273193	-1.11764	0.263721	0.99894	78.6579	76.6964	48.3418	50.196	60.3378	53.576	67.9924	72.5474	48.9732	43.2342	43.1374	30.1621	39.5781	40.5793	33.994	26.6856	40.6915	28.6257	ENSG00000100889	5106	protein_coding	PCK2
ENSG00000100897.18	0.185912	1.38224	5.12056	0.269938	0.787208		0	0	0	0	1.37131	0	1.44665	0	0	0	0	0	0	0	0	0	0.528462	0	ENSG00000100897	80344	protein_coding	DCAF11
ENSG00000100906.11	27.5607	0.182266	0.392198	0.46473	0.642125	0.99894	15.5246	22.48	21.9735	29.146	17.8271	21.1057	27.4863	40.9242	24.4866	17.0802	20.2206	24.9617	29.3644	37.7216	16.997	48.3225	42.8054	37.6654	ENSG00000100906	4792	protein_coding	NFKBIA
ENSG00000100908.14	5.15474	0.798209	0.809032	0.986622	0.323828	0.99894	4.13989	5.28941	2.19735	9.71535	5.48525	4.87054	11.5732	13.0213	16.9523	0.533756	0	2.08015	1.27671	1.71462	1.88855	2.1637	6.87	3.01323	ENSG00000100908	51016	protein_coding	EMC9
ENSG00000100911.16	40.3139	-0.174736	0.343473	-0.508734	0.610939	0.99894	47.6087	42.3153	25.2696	50.196	21.941	30.8468	50.6326	72.5474	37.6717	36.8291	36.3971	47.3233	39.5781	29.1485	30.2169	33.1767	41.22	52.7316	ENSG00000100911	5721	protein_coding	PSME2
ENSG00000100916.14	2.82839	-0.563382	1.09219	-0.51583	0.605973		3.10492	2.6447	3.29603	3.23845	1.37131	1.62351	2.89329	1.86019	5.65076	3.20253	5.39217	4.16029	1.91507	1.14308	5.66566	2.1637	1.58538	0	ENSG00000100916	84312	protein_coding	BRMS1L
ENSG00000100934.15	1.09457	1.34418	1.88663	0.712476	0.47617		1.03497	0	0	1.61922	0	1.62351	0	1.86019	1.88359	1.06751	0	1.04007	1.27671	1.71462	2.83283	2.1637	1.58538	0	ENSG00000100934	10484	protein_coding	SEC23A
ENSG00000100938.18	0.203435	0	4.43518	0	1		0	0	0	0	0	0	0	0	0	1.06751	0.449347	0	0.638356	0	0	0	0	1.50662	ENSG00000100938	51292	protein_coding	GMPR2
ENSG00000100941.9	93.8854	0.0501111	0.2132	0.235042	0.814176	0.99894	89.0076	96.5317	103.276	95.5342	91.878	112.023	91.1387	93.0095	80.9942	93.941	120.874	79.5656	98.3069	92.0178	72.7093	106.742	83.4969	88.8904	ENSG00000100941	5411	protein_coding	PNN
ENSG00000100949.14	0.0296531	0	5.26765	0	1		0	0	0	0	0	0	0	0	0	0.533756	0	0	0	0	0	0	0	0	ENSG00000100949	5875	protein_coding	RABGGTA
ENSG00000100968.14	0.45912	0	2.65667	0	1		0	0	0	0	0	0	1.44665	0	0	0.533756	0	1.56011	1.91507	1.14308	0.944277	0.721232	0	0	ENSG00000100968	4776	protein_coding	NFATC4
ENSG00000100991.12	0.315978	2.14286	3.7615	0.569682	0.568894		0	0	0	0	2.74263	0	0	0	0	0	0	0	0.638356	0	0	0.721232	1.58538	0	ENSG00000100991	26133	protein_coding	TRPC4AP
ENSG00000100997.20	0.55604	0.420499	2.55588	0.164523	0.86932		0	0	1.09868	1.61922	0	0	0	3.72038	1.88359	0	0	0.520036	0.638356	0	0	0	0.528462	0	ENSG00000100997	26090	protein_coding	ABHD12
ENSG00000101003.10	0.0524598	0	5.26765	0	1		0	0	0	0	0	0	0	0	0	0	0	0	0	0	0.944277	0	0	0	ENSG00000101003	9837	protein_coding	GINS1
ENSG00000101004.15	0.0694274	0	5.26765	0	1		0	0	0	0	0	0	0	0	0	0	0	0	0	0	0	0.721232	0.528462	0	ENSG00000101004	22981	protein_coding	NINL
ENSG00000101019.22	59.1548	-0.059247	0.227526	-0.260397	0.794558	0.99894	96.2524	78.0187	82.4008	72.8651	87.7641	86.0463	63.6524	83.7086	113.015	37.3629	41.34	32.2423	31.9178	34.8639	34.9382	29.5705	31.7077	27.1191	ENSG00000101019	55245	protein_coding	UQCC1
ENSG00000101040.19	57.1894	-0.139005	0.319162	-0.435531	0.663177	0.99894	47.6087	44.96	51.6378	55.0536	46.6247	29.2233	47.7393	55.8057	64.0419	62.9832	42.688	98.8069	57.4521	54.2962	51.9352	78.6143	57.0739	82.8639	ENSG00000101040	23613	protein_coding	ZMYND8
ENSG00000101052.13	0.406103	-2.12313	2.89846	-0.732503	0.463862		0	2.6447	1.09868	0	0	0	0	0	0	0	0	1.04007	1.27671	0	0	0.721232	0.528462	0	ENSG00000101052	51098	protein_coding	IFT52
ENSG00000101079.21	0.243226	1.38223	4.75065	0.290955	0.771086		0	0	0	0	1.37131	0	1.44665	0	0	0	0	1.56011	0	0	0	0	0	0	ENSG00000101079	57446	protein_coding	NDRG3
ENSG00000101109.12	5.09037	0.404542	0.8688	0.465633	0.641478	0.99894	4.13989	3.96705	2.19735	1.61922	6.85657	4.87054	8.67988	3.72038	9.41793	6.93882	4.94282	3.12022	7.02192	6.28693	0.944277	6.49109	7.39846	3.01323	ENSG00000101109	6789	protein_coding	STK4
ENSG00000101126.18	96.9605	0.00915401	0.198984	0.0460038	0.963307	0.99894	95.2174	84.6305	78.0061	71.2459	105.591	81.1757	72.3323	70.6873	80.9942	109.42	111.438	134.169	114.266	116.594	109.536	108.185	99.3508	102.45	ENSG00000101126	23394	protein_coding	ADNP
ENSG00000101132.10	10.2543	0.0679142	0.574368	0.118242	0.905876	0.99894	10.3497	17.1906	9.88809	11.3346	6.85657	21.1057	2.89329	13.0213	5.65076	11.7426	10.7843	13.0009	12.1288	10.2877	4.72138	9.37602	3.69923	10.5463	ENSG00000101132	5203	protein_coding	PFDN4
ENSG00000101146.13	1.64964	0.372446	1.27736	0.291575	0.770611		1.03497	3.96705	1.09868	0	2.74263	4.87054	0	0	1.88359	2.66878	2.24674	1.04007	1.27671	2.8577	0	1.44246	1.05692	1.50662	ENSG00000101146	8480	protein_coding	RAE1
ENSG00000101150.18	0.0984277	-0.541229	5.26765	-0.102746	0.918165		0	1.32235	0	0	0	0	0	0	0	0	0.449347	0	0	0	0	0	0	0	ENSG00000101150	7165	protein_coding	TPD52L2
ENSG00000101152.11	0.445053	0.420491	2.95324	0.142383	0.886778		1.03497	0	0	1.61922	0	0	0	0	0	1.06751	0.898695	0	1.27671	0	0	0	2.11385	0	ENSG00000101152	80331	protein_coding	DNAJC5
ENSG00000101161.8	99.0926	0.0970714	0.218672	0.443913	0.657105	0.99894	115.917	109.755	107.67	116.584	113.819	126.634	120.072	159.976	139.385	57.1118	71.8956	96.2067	60.6438	58.8685	83.0964	93.0389	67.1146	85.8772	ENSG00000101161	24148	protein_coding	PRPF6
ENSG00000101166.16	91.8465	-0.261263	0.202425	-1.29066	0.19682	0.99894	111.777	119.012	114.262	90.6766	109.705	86.0463	127.305	98.5901	103.597	79.5296	69.6489	66.0446	72.1343	103.449	72.7093	78.6143	70.2854	79.8507	ENSG00000101166	51012	protein_coding	PRELID3B
ENSG00000101182.15	84.3414	0.0178585	0.209053	0.0854255	0.931923	0.99894	85.9027	80.6634	85.6968	77.7228	97.3633	79.5522	130.198	98.5901	84.7614	85.9347	66.9528	86.326	67.0274	74.8716	71.765	78.6143	80.3262	85.8772	ENSG00000101182	5688	protein_coding	PSMA7
ENSG00000101189.7	1.70979	0.805388	1.38474	0.581616	0.560825		0	2.6447	1.09868	1.61922	1.37131	3.24703	2.89329	0	1.88359	2.13502	1.34804	2.08015	3.83014	0.571539	2.83283	2.1637	1.05692	0	ENSG00000101189	55257	protein_coding	MRGBP
ENSG00000101191.17	0.165755	0	5.26765	0	1		0	0	0	0	0	0	0	0	1.88359	0	0	0	0	0.571539	0	0	0.528462	0	ENSG00000101191	11083	protein_coding	DIDO1
ENSG00000101193.8	0.17532	-0.541269	4.59668	-0.117752	0.906264		0	0	1.09868	0	0	0	0	0	0	0	0.898695	0.520036	0.638356	0	0	0	0	0	ENSG00000101193	54994	protein_coding	GID8
ENSG00000101199.13	0.196869	0	5.08214	0	1		0	0	0	0	0	0	1.44665	0	0	0	0	1.04007	0	0	0	0	1.05692	0	ENSG00000101199	55738	protein_coding	ARFGAP1
ENSG00000101210.13	0.073464	-0.541216	5.26765	-0.102743	0.918167		0	1.32235	0	0	0	0	0	0	0	0	0	0	0	0	0	0	0	0	ENSG00000101210	1917	protein_coding	EEF1A2
ENSG00000101216.11	0.118848	1.38224	5.26765	0.262403	0.793011		0	0	0	1.61922	0	0	0	0	0	0	0	0.520036	0	0	0	0	0	0	ENSG00000101216	26205	protein_coding	GMEB2
ENSG00000101220.18	0.148352	0	5.26765	0	1		0	0	0	0	0	0	0	0	0	0	0.449347	0	1.27671	0	0.944277	0	0	0	ENSG00000101220	54976	protein_coding	C20orf27
ENSG00000101224.17	0.0524598	0	5.26765	0	1		0	0	0	0	0	0	0	0	0	0	0	0	0	0	0.944277	0	0	0	ENSG00000101224	994	protein_coding	CDC25B
ENSG00000101236.17	38.3618	0.465596	0.308954	1.50701	0.131808	0.982872	33.1191	46.2823	38.4537	58.2921	56.2239	47.0819	31.8262	53.9455	37.6717	28.8228	21.1193	30.6821	31.9178	37.15	33.994	51.2075	30.1223	22.5993	ENSG00000101236	11237	protein_coding	RNF24
ENSG00000101246.20	0.598213	-0.430677	2.33458	-0.184477	0.853639		3.10492	0	1.09868	3.23845	0	0	0	0	0	1.06751	0.898695	0	0.638356	0	0	0.721232	0	0	ENSG00000101246	10139	protein_coding	ARFRP1
ENSG00000101247.18	2.32648	0.691734	1.0825	0.639013	0.522815		4.13989	5.28941	1.09868	8.09612	5.48525	3.24703	0	0	0	4.27004	0.449347	1.04007	0.638356	0	1.88855	2.1637	1.05692	3.01323	ENSG00000101247	79133	protein_coding	NDUFAF5
ENSG00000101266.19	248.409	-0.264135	0.143036	-1.84663	0.0648005	0.917673	364.31	301.496	259.288	234.788	275.634	259.762	277.756	297.631	286.305	228.447	231.414	200.214	191.507	212.613	224.738	201.224	199.758	224.486	ENSG00000101266	1457	protein_coding	CSNK2A1
ENSG00000101290.14	3.35697	0.143071	1.07136	0.133542	0.893765	0.99894	3.10492	2.6447	1.09868	1.61922	4.11394	1.62351	1.44665	7.44076	5.65076	1.06751	0.898695	3.12022	3.83014	6.28693	6.60994	3.60616	4.75615	1.50662	ENSG00000101290	8760	protein_coding	CDS2
ENSG00000101294.18	0.575349	0.420493	2.33657	0.179962	0.857182		0	0	1.09868	0	1.37131	0	1.44665	0	0	1.06751	0	0	0	1.14308	0.944277	0.721232	1.05692	1.50662	ENSG00000101294	81502	protein_coding	HM13
ENSG00000101310.17	0.115833	0	5.26765	0	1		0	0	0	0	0	0	1.44665	0	0	0	0	0	0.638356	0	0	0	0	0	ENSG00000101310	10483	protein_coding	SEC23B
ENSG00000101333.17	18.6619	0.377788	0.48746	0.775014	0.438331	0.99894	7.2448	13.2235	17.5788	11.3346	13.7131	24.3527	15.9131	22.3223	7.53434	19.749	24.7141	18.2013	16.5973	20.0039	25.4955	37.5041	25.3662	15.0662	ENSG00000101333	5332	protein_coding	PLCB4
ENSG00000101335.10	0.029359	0	5.26765	0	1		0	0	0	0	0	0	0	0	0	0	0	0	0	0	0	0	0.528462	0	ENSG00000101335	10398	protein_coding	MYL9
ENSG00000101337.16	18.8754	-0.0932445	0.419268	-0.222398	0.824004	0.99894	17.5945	21.1576	24.1709	14.573	28.7976	14.6116	21.6997	14.8815	24.4866	16.0127	15.2778	24.4417	22.3425	14.2885	17.9413	18.752	12.1546	16.5728	ENSG00000101337	9777	protein_coding	TM9SF4
ENSG00000101343.15	9.61148	0.465794	0.573829	0.811729	0.416947	0.99894	7.2448	10.5788	7.69074	8.09612	15.0845	11.3646	8.67988	13.0213	9.41793	5.87131	6.74021	10.4007	12.7671	6.85847	4.72138	12.9822	7.92692	13.5596	ENSG00000101343	51340	protein_coding	CRNKL1
ENSG00000101346.14	0.104644	0	5.26765	0	1		0	0	0	0	0	0	0	0	1.88359	0	0	0	0	0	0	0	0	0	ENSG00000101346	23509	protein_coding	POFUT1
ENSG00000101350.8	28.8567	0.219399	0.349711	0.627372	0.530415	0.99894	18.6295	18.5129	30.763	25.9076	27.4263	25.9762	43.3994	35.3436	35.7881	21.884	30.1063	35.3625	33.1945	30.8631	28.3283	27.4068	26.4231	24.1059	ENSG00000101350	9371	protein_coding	KIF3B
ENSG00000101361.17	25.2471	-0.451388	0.476586	-0.947128	0.343573	0.99894	22.7694	29.0917	40.6511	14.573	32.9115	19.4822	20.253	18.6019	28.2538	52.308	42.2387	12.4809	16.5973	17.7177	23.6069	15.8671	16.9108	30.1323	ENSG00000101361	10528	protein_coding	NOP56
ENSG00000101363.12	0.149409	-0.54125	5.26765	-0.10275	0.918161		0	0	1.09868	0	0	0	0	0	0	0.533756	0	0	0	0	0	0	1.05692	0	ENSG00000101363	63905	protein_coding	MANBAL
ENSG00000101365.21	2.01728	-0.216103	1.28913	-0.167634	0.866871		1.03497	2.6447	3.29603	0	4.11394	1.62351	8.67988	3.72038	7.53434	0.533756	1.34804	0	0.638356	1.14308	0	0	0	0	ENSG00000101365	3420	protein_coding	IDH3B
ENSG00000101367.9	30.8212	-0.241547	0.327804	-0.736864	0.461205	0.99894	31.0492	33.0588	28.5656	32.3845	21.941	24.3527	28.9329	22.3223	37.6717	27.7553	30.1063	30.1621	29.3644	41.7224	33.0497	36.0616	30.1223	36.1588	ENSG00000101367	22919	protein_coding	MAPRE1
ENSG00000101384.12	44.6337	-0.690204	0.321614	-2.14606	0.0318682	0.833294	63.1333	39.6705	64.822	46.9575	27.4263	30.8468	53.5259	39.064	41.4389	42.1667	44.0361	37.9627	26.811	22.8616	44.381	74.2869	61.83	42.1853	ENSG00000101384	182	protein_coding	JAG1
ENSG00000101391.21	0.0899959	0	5.26765	0	1		0	0	0	0	0	0	0	0	0	0	0.898695	0	0	0	0	0.721232	0	0	ENSG00000101391	51654	protein_coding	CDK5RAP1
ENSG00000101412.13	0.973631	-2.41795	1.77105	-1.36526	0.172172		2.06994	1.32235	1.09868	0	0	0	0	1.86019	0	1.06751	0.449347	1.56011	0.638356	0.571539	1.88855	2.88493	2.11385	0	ENSG00000101412	1869	protein_coding	E2F1
ENSG00000101413.12	104.943	0.00304857	0.185001	0.0164787	0.986852	0.99894	129.371	103.143	120.854	111.726	108.334	136.375	91.1387	117.192	118.666	106.217	97.9577	121.168	86.1781	97.1617	91.5949	93.7602	79.7977	78.3441	ENSG00000101413	58490	protein_coding	RPRD1B
ENSG00000101417.12	0.499661	0	5.26765	0	1		0	0	0	0	0	0	2.89329	5.58057	0	0	0	0.520036	0	0	0	0	0	0	ENSG00000101417	11264	protein_coding	PXMP4
ENSG00000101421.4	15.3707	0.722884	0.485127	1.49009	0.1362	0.982872	13.4546	7.93411	10.9868	24.2884	10.9705	19.4822	8.67988	14.8815	13.1851	12.2764	24.2648	15.6011	17.874	17.1462	16.997	19.4733	11.0977	18.0794	ENSG00000101421	128866	protein_coding	CHMP4B
ENSG00000101438.4	0.0288909	0	5.26765	0	1		0	0	0	0	0	0	0	0	0	0	0	0.520036	0	0	0	0	0	0	ENSG00000101438	140679	protein_coding	SLC32A1
ENSG00000101444.13	0.138496	-0.541243	5.26765	-0.102749	0.918163		0	1.32235	0	0	0	0	0	0	0	0	0.449347	0	0	0	0	0.721232	0	0	ENSG00000101444	191	protein_coding	AHCY
ENSG00000101452.15	0.0863894	-0.541229	5.26765	-0.102746	0.918165		1.03497	0	0	0	0	0	0	0	0	0	0	0.520036	0	0	0	0	0	0	ENSG00000101452	60625	protein_coding	DHX35
ENSG00000101457.13	0.0288909	0	5.26765	0	1		0	0	0	0	0	0	0	0	0	0	0	0.520036	0	0	0	0	0	0	ENSG00000101457	116092	protein_coding	DNTTIP1
ENSG00000101460.13	0.0546168	0	5.26765	0	1		0	0	0	0	0	0	0	0	0	0.533756	0.449347	0	0	0	0	0	0	0	ENSG00000101460	84557	protein_coding	MAP1LC3A
ENSG00000101464.11	0.288522	-1.38587	3.96611	-0.349428	0.726768		0	0	2.19735	0	0	0	0	0	0	0	0.449347	1.04007	0	0	0	0	0	1.50662	ENSG00000101464	128869	protein_coding	PIGU
ENSG00000101474.12	0.114997	-1.3028	5.24482	-0.248397	0.803827		2.06994	0	0	0	0	0	0	0	0	0	0	0	0	0	0	0	0	0	ENSG00000101474	57136	protein_coding	APMAP
ENSG00000101489.20	0.41181	-0.541297	2.76649	-0.195662	0.844875		0	0	1.09868	0	0	0	0	0	0	0	0.898695	0	0	1.71462	0.944277	0.721232	0.528462	1.50662	ENSG00000101489	56853	protein_coding	CELF4
ENSG00000101493.11	5.91868	-0.18664	0.852847	-0.218844	0.826772	0.99894	2.06994	3.96705	7.69074	1.61922	6.85657	3.24703	1.44665	5.58057	9.41793	8.00633	4.94282	4.16029	10.2137	4.00077	10.387	11.5397	6.87	4.51985	ENSG00000101493	9658	protein_coding	ZNF516
ENSG00000101544.9	0.218276	0.420521	4.25947	0.098726	0.921356		0	1.32235	0	0	0	1.62351	0	0	0	0.533756	0.449347	0	0	0	0	0	0	0	ENSG00000101544	22850	protein_coding	ADNP2
ENSG00000101557.15	2.23078	-1.81846	1.5058	-1.20763	0.227188		2.06994	3.96705	0	0	1.37131	0	2.89329	1.86019	3.76717	2.13502	1.79739	2.60018	1.27671	2.28616	2.83283	3.60616	3.17077	4.51985	ENSG00000101557	9097	protein_coding	USP14
ENSG00000101558.14	266.439	-0.0898917	0.153985	-0.58377	0.559375	0.99894	327.051	333.233	330.702	289.841	333.229	306.844	243.037	247.405	252.4	308.511	266.912	191.373	238.745	246.905	238.902	201.945	200.815	238.045	ENSG00000101558	9218	protein_coding	VAPA
ENSG00000101577.10	0.105075	1.38224	5.26765	0.262403	0.793011		0	0	0	0	1.37131	0	0	0	0	0	0	0.520036	0	0	0	0	0	0	ENSG00000101577	9663	protein_coding	LPIN2
ENSG00000101596.16	10.8849	-0.529624	0.564776	-0.93776	0.348368	0.99894	10.3497	9.25646	15.3815	4.85767	9.5992	9.74109	8.67988	7.44076	11.3015	10.6751	10.335	14.041	8.93699	12.5739	8.49849	21.637	10.5692	12.0529	ENSG00000101596	23347	protein_coding	SMCHD1
ENSG00000101608.13	0.113497	-0.541229	5.26765	-0.102746	0.918165		0	0	1.09868	0	0	0	0	0	0	0	0	0	0	0	0.944277	0	0	0	ENSG00000101608	10627	protein_coding	MYL12A
ENSG00000101624.11	0.0400684	0	5.26765	0	1		0	0	0	0	0	0	0	0	0	0	0	0	0	0	0	0.721232	0	0	ENSG00000101624	79959	protein_coding	CEP76
ENSG00000101639.18	0.119146	0	5.26765	0	1		0	0	0	0	0	0	0	0	0	0	0.449347	0	0.638356	0	0	0	1.05692	0	ENSG00000101639	55125	protein_coding	CEP192
ENSG00000101654.18	2.77424	-0.267086	1.00819	-0.264917	0.791073		8.27978	5.28941	1.09868	3.23845	4.11394	4.87054	0	1.86019	3.76717	0.533756	3.14543	0.520036	0.638356	1.14308	2.83283	1.44246	2.64231	4.51985	ENSG00000101654	8731	protein_coding	RNMT
ENSG00000101665.9	15.2911	0.705911	0.620034	1.1385	0.25491	0.99894	5.17486	6.61176	13.1841	11.3346	17.8271	11.3646	10.1265	14.8815	5.65076	27.2215	26.5115	5.20036	22.3425	25.7193	12.2756	23.0794	21.6669	15.0662	ENSG00000101665	4092	protein_coding	SMAD7
ENSG00000101680.15	0.0354642	0	5.26765	0	1		0	0	0	0	0	0	0	0	0	0	0	0	0.638356	0	0	0	0	0	ENSG00000101680	284217	protein_coding	LAMA1
ENSG00000101695.9	0.0761841	1.38226	5.26765	0.262405	0.793009		0	0	0	0	1.37131	0	0	0	0	0	0	0	0	0	0	0	0	0	ENSG00000101695	54941	protein_coding	RNF125
ENSG00000101745.17	46.1238	0.282527	0.327234	0.863381	0.387928	0.99894	30.0142	40.9929	34.059	25.9076	56.2239	43.8349	33.2729	52.0853	33.9045	38.9642	49.4282	55.6439	56.8137	40.0077	70.8208	66.3533	59.7162	42.1853	ENSG00000101745	23253	protein_coding	ANKRD12
ENSG00000101746.15	2.38664	-2.44911	1.64445	-1.48932	0.136404		2.06994	2.6447	0	0	0	0	0	9.30095	1.88359	3.73629	0.898695	3.64025	5.10685	4.00077	0.944277	3.60616	2.11385	3.01323	ENSG00000101746	8715	protein_coding	NOL4
ENSG00000101752.12	0.611329	0.420492	2.29171	0.183484	0.854418		0	1.32235	0	0	1.37131	0	1.44665	0	0	0	0.898695	0.520036	1.91507	1.14308	0.944277	1.44246	0	0	ENSG00000101752	57534	protein_coding	MIB1
ENSG00000101773.19	12.7693	0.267944	0.545132	0.491522	0.623057	0.99894	5.17486	13.2235	8.78942	11.3346	12.3418	8.11757	13.0198	7.44076	15.0687	17.0802	20.2206	11.9608	22.3425	12.5739	16.997	11.5397	10.5692	12.0529	ENSG00000101773	5932	protein_coding	RBBP8
ENSG00000101782.15	3.13395	0.257152	1.18548	0.216917	0.828273	0.99894	7.2448	1.32235	0	0	5.48525	4.87054	2.89329	9.30095	1.88359	0.533756	4.49347	2.60018	2.55342	3.42924	5.66566	3.60616	0.528462	0	ENSG00000101782	8780	protein_coding	RIOK3
ENSG00000101811.14	8.56489	0.311415	0.584712	0.532594	0.594314	0.99894	11.3847	3.96705	17.5788	11.3346	10.9705	19.4822	2.89329	5.58057	1.88359	9.07385	16.1765	7.80055	11.4904	7.43001	6.60994	4.32739	3.17077	3.01323	ENSG00000101811	1478	protein_coding	CSTF2
ENSG00000101843.19	4.3566	-0.59588	0.905267	-0.658236	0.510386	0.99894	2.06994	7.93411	4.39471	4.85767	1.37131	3.24703	2.89329	0	9.41793	4.27004	5.39217	3.64025	4.46849	3.42924	5.66566	3.60616	4.22769	7.53308	ENSG00000101843	5716	protein_coding	PSMD10
ENSG00000101844.18	0.073464	-0.541216	5.26765	-0.102743	0.918167		0	1.32235	0	0	0	0	0	0	0	0	0	0	0	0	0	0	0	0	ENSG00000101844	115201	protein_coding	ATG4A
ENSG00000101849.17	58.0335	0.104282	0.234932	0.443884	0.657126	0.99894	75.553	67.4399	62.6246	93.915	76.7936	50.329	56.4192	53.9455	64.0419	51.2405	59.3139	45.7632	42.7699	49.1524	43.4367	53.3712	51.7892	46.7051	ENSG00000101849	6907	protein_coding	TBL1X
ENSG00000101856.10	77.412	0.429098	0.218592	1.96301	0.0496453	0.883098	58.9934	72.7293	72.5127	85.8189	102.849	84.4228	98.3719	104.171	133.735	63.5169	63.358	56.684	60.0055	69.7278	82.1521	57.6986	52.8462	73.8242	ENSG00000101856	10857	protein_coding	PGRMC1
ENSG00000101868.13	7.60841	-0.1108	0.736503	-0.15044	0.880417	0.99894	6.20983	6.61176	5.49339	6.4769	4.11394	6.49406	2.89329	1.86019	3.76717	9.07385	10.7843	10.4007	20.4274	6.85847	5.66566	15.8671	7.92692	6.02647	ENSG00000101868	5422	protein_coding	POLA1
ENSG00000101871.16	0.344352	0	3.07492	0	1		0	0	0	0	0	0	0	0	0	0.533756	0.449347	2.08015	0	0.571539	0	0	1.05692	1.50662	ENSG00000101871	4281	protein_coding	MID1
ENSG00000101882.10	7.99122	0.787389	0.639646	1.23098	0.218331	0.99894	4.13989	5.28941	6.59206	12.9538	8.22788	6.49406	4.33994	7.44076	1.88359	9.6076	7.63891	11.4408	8.29863	5.71539	11.3313	9.37602	9.51231	13.5596	ENSG00000101882	79576	protein_coding	NKAP
ENSG00000101898.6	7.08014	0.168637	0.61222	0.275452	0.782969	0.99894	6.20983	10.5788	7.69074	9.71535	13.7131	3.24703	8.67988	5.58057	11.3015	5.87131	5.84152	5.20036	5.74521	5.14385	4.72138	4.32739	6.34154	7.53308	ENSG00000101898	100101490	protein_coding	MCTS2
ENSG00000101901.12	1.06708	-3.02389	1.6833	-1.7964	0.0724306		2.06994	2.6447	2.19735	0	0	0	1.44665	0	1.88359	2.13502	0.449347	0.520036	0.638356	1.71462	0.944277	0	1.05692	1.50662	ENSG00000101901	79868	protein_coding	ALG13
ENSG00000101911.13	0.0611112	0	5.26765	0	1		0	0	0	0	0	0	0	0	0	0	0	0	0	0.571539	0	0	0.528462	0	ENSG00000101911	5634	protein_coding	PRPS2
ENSG00000101928.13	0.585516	0	2.73292	0	1		0	0	0	0	0	0	0	3.72038	3.76717	0.533756	0	0.520036	1.27671	0	0	0.721232	0	0	ENSG00000101928	56180	protein_coding	MOSPD1
ENSG00000101935.10	33.1792	-0.603374	0.315449	-1.91275	0.0557804	0.892641	33.1191	37.0258	41.7497	25.9076	20.5697	27.5997	23.1463	22.3223	26.3702	21.3502	24.2648	27.0419	34.4712	29.72	25.4955	57.6986	57.6023	61.7713	ENSG00000101935	9949	protein_coding	AMMECR1
ENSG00000101938.15	0.0975669	-0.54123	5.26765	-0.102746	0.918165		1.03497	0	0	0	0	0	0	0	0	0	0	0	0	0	0	0.721232	0	0	ENSG00000101938	91851	protein_coding	CHRDL1
ENSG00000101940.18	0.129607	0	5.26765	0	1		0	0	0	0	0	0	0	0	1.88359	0	0.449347	0	0	0	0	0	0	0	ENSG00000101940	64743	protein_coding	WDR13
ENSG00000101966.13	0.664936	0	2.38168	0	1		0	0	0	0	0	0	0	0	0	1.06751	0.449347	1.04007	1.27671	0.571539	0.944277	3.60616	0	3.01323	ENSG00000101966	331	protein_coding	XIAP
ENSG00000101972.19	117.229	0.21427	0.244663	0.875778	0.381151	0.99894	80.7278	103.143	98.8809	111.726	120.676	94.1638	112.838	132.074	109.248	99.8123	94.363	169.532	114.904	122.309	160.527	155.786	119.432	109.983	ENSG00000101972	10735	protein_coding	STAG2
ENSG00000101974.14	6.78867	0.435324	0.804115	0.54137	0.588252	0.99894	4.13989	5.28941	5.49339	9.71535	4.11394	6.49406	4.33994	9.30095	3.76717	4.27004	2.69608	15.6011	11.4904	7.43001	2.83283	10.8185	6.87	7.53308	ENSG00000101974	286410	protein_coding	ATP11C
ENSG00000101997.13	0.335133	-0.358404	3.37093	-0.106322	0.915327		2.06994	0	0	0	0	1.62351	0	0	0	0.533756	0	0	1.27671	0	0	0	0.528462	0	ENSG00000101997	28952	protein_coding	CCDC22
ENSG00000102024.18	2.00528	-0.394672	1.37178	-0.287708	0.77357		0	3.96705	2.19735	1.61922	2.74263	0	0	1.86019	1.88359	4.27004	2.69608	2.60018	3.83014	5.14385	0	0.721232	1.05692	1.50662	ENSG00000102024	5358	protein_coding	PLS3
ENSG00000102030.16	9.96603	0.301642	0.63739	0.473246	0.636038	0.99894	6.20983	9.25646	5.49339	4.85767	15.0845	4.87054	8.67988	18.6019	9.41793	5.87131	9.4363	14.041	12.1288	14.86	6.60994	10.8185	11.0977	12.0529	ENSG00000102030	8260	protein_coding	NAA10
ENSG00000102032.13	3.94792	-0.352657	1.19171	-0.295926	0.767287	0.99894	1.03497	3.96705	1.09868	0	2.74263	1.62351	1.44665	1.86019	0	8.54009	4.04413	4.68033	4.46849	4.00077	7.55421	7.93355	10.0408	6.02647	ENSG00000102032	5973	protein_coding	RENBP
ENSG00000102034.17	0.0803692	0	5.26765	0	1		0	0	0	0	0	0	1.44665	0	0	0	0	0	0	0	0	0	0	0	ENSG00000102034	2000	protein_coding	ELF4
ENSG00000102038.16	20.9535	-2.17742	0.818993	-2.65866	0.00784528	0.604123	15.5246	9.25646	16.4802	6.4769	2.74263	0	15.9131	16.7417	18.8359	8.00633	10.7843	58.7641	37.0247	42.2939	32.1054	28.128	36.9923	21.0926	ENSG00000102038	6594	protein_coding	SMARCA1
ENSG00000102053.12	0.234052	1.38225	3.74232	0.369356	0.711862		0	0	0	0	0	1.62351	0	0	0	0	0.449347	1.04007	0	0.571539	0	0	0.528462	0	ENSG00000102053	340554	protein_coding	ZC3H12B
ENSG00000102054.18	158.565	-0.327483	0.203883	-1.60623	0.108223	0.959904	196.645	203.642	148.321	142.492	137.131	157.481	85.3521	111.611	111.132	216.171	204.453	124.809	200.444	201.753	211.518	126.216	127.359	147.648	ENSG00000102054	5931	protein_coding	RBBP7
ENSG00000102078.16	0.0648232	0	5.26765	0	1		0	0	0	0	0	0	0	0	0	0	0	0	0.638356	0	0	0	0.528462	0	ENSG00000102078	9016	protein_coding	SLC25A14
ENSG00000102081.15	133.555	-0.257092	0.172993	-1.48614	0.137242	0.982872	145.931	137.525	143.927	116.584	115.19	126.634	125.858	145.095	148.803	120.629	119.077	156.531	153.205	162.889	138.809	110.349	119.432	117.516	ENSG00000102081	2332	protein_coding	FMR1
ENSG00000102096.9	0.857632	-2.26143	1.95192	-1.15857	0.246634		4.13989	2.6447	1.09868	0	0	1.62351	0	0	0	0	1.34804	1.56011	0	0.571539	0.944277	0	0	1.50662	ENSG00000102096	11040	protein_coding	PIM2
ENSG00000102098.19	0.0761841	1.38226	5.26765	0.262405	0.793009		0	0	0	0	1.37131	0	0	0	0	0	0	0	0	0	0	0	0	0	ENSG00000102098	10389	protein_coding	SCML2
ENSG00000102100.16	12.6909	-0.298376	0.629103	-0.474287	0.635295	0.99894	10.3497	10.5788	16.4802	14.573	10.9705	4.87054	17.3598	11.1611	13.1851	4.27004	6.29086	16.6412	13.4055	10.8592	5.66566	10.8185	14.7969	36.1588	ENSG00000102100	7355	protein_coding	SLC35A2
ENSG00000102103.17	0.334743	1.38226	2.8794	0.480053	0.63119		0	0	0	1.61922	0	0	0	0	0	0.533756	0	1.04007	0.638356	0	0.944277	0.721232	0.528462	0	ENSG00000102103	10084	protein_coding	PQBP1
ENSG00000102125.16	0.10492	0	5.26765	0	1		0	0	0	0	0	0	0	0	0	0	0	0	0	0	1.88855	0	0	0	ENSG00000102125	6901	protein_coding	TAFAZZIN
ENSG00000102144.15	13.1939	0.16444	0.525795	0.312746	0.754473	0.99894	13.4546	19.8353	20.8749	12.9538	26.055	21.1057	24.593	7.44076	18.8359	13.3439	9.88564	4.68033	3.19178	8.57309	1.88855	11.5397	13.2115	6.02647	ENSG00000102144	5230	protein_coding	PGK1
ENSG00000102158.20	9.20881	0.536663	0.577646	0.929051	0.352862	0.99894	6.20983	9.25646	9.88809	12.9538	13.7131	9.74109	11.5732	11.1611	5.65076	6.40507	7.63891	13.5209	7.02192	4.57231	2.83283	15.1459	7.92692	10.5463	ENSG00000102158	84061	protein_coding	MAGT1
ENSG00000102172.16	0.956945	-0.541303	2.02441	-0.267389	0.78917		1.03497	0	0	0	0	0	0	0	0	1.60127	2.69608	2.60018	1.27671	1.14308	1.88855	1.44246	0.528462	3.01323	ENSG00000102172	6611	protein_coding	SMS
ENSG00000102174.9	0.266992	0	4.09447	0	1		0	0	0	0	0	0	0	0	0	0	0	2.08015	0.638356	1.14308	0.944277	0	0	0	ENSG00000102174	5251	protein_coding	PHEX
ENSG00000102178.13	0.611608	1.84763	2.26259	0.8166	0.414157		1.03497	0	0	1.61922	2.74263	0	1.44665	0	0	1.60127	0.898695	0	0	0	0.944277	0.721232	0	0	ENSG00000102178	8266	protein_coding	UBL4A
ENSG00000102189.17	22.7406	0.0541199	0.411263	0.131594	0.895305	0.99894	17.5945	22.48	12.0854	17.8115	16.4558	19.4822	24.593	27.9029	15.0687	29.3566	24.7141	23.9217	24.2575	18.8608	28.3283	34.6191	21.6669	30.1323	ENSG00000102189	8411	protein_coding	EEA1
ENSG00000102221.14	0.292662	-0.541288	3.18405	-0.17	0.86501		0	1.32235	0	0	0	0	1.44665	0	0	0.533756	0.449347	0	0	0.571539	0.944277	0	0	0	ENSG00000102221	9767	protein_coding	JADE3
ENSG00000102225.16	0.320609	-0.541295	3.18656	-0.169868	0.865114		0	1.32235	0	0	0	0	0	0	0	0.533756	0.449347	0.520036	0	0	1.88855	0	1.05692	0	ENSG00000102225	5127	protein_coding	CDK16
ENSG00000102226.10	0.233227	0	4.81613	0	1		0	0	0	0	0	0	0	1.86019	0	0	0.449347	0	0	0	1.88855	0	0	0	ENSG00000102226	8237	protein_coding	USP11
ENSG00000102230.14	2.42615	1.38226	1.9966	0.69231	0.488743		0	0	0	0	1.37131	0	0	0	0	0.533756	3.59478	10.4007	3.83014	8.00155	3.77711	7.93355	4.22769	0	ENSG00000102230	9468	protein_coding	PCYT1B
ENSG00000102241.12	9.28296	0.602726	0.695913	0.866093	0.386439	0.99894	2.06994	9.25646	6.59206	17.8115	2.74263	6.49406	18.8064	20.4621	5.65076	9.6076	9.88564	16.1211	4.46849	7.43001	9.44277	5.76986	8.45539	6.02647	ENSG00000102241	27336	protein_coding	HTATSF1
ENSG00000102265.12	0.228537	0	3.78598	0	1		0	0	0	0	0	0	0	0	0	0	0.449347	0.520036	0	1.14308	0.944277	0	1.05692	0	ENSG00000102265	7076	protein_coding	TIMP1
ENSG00000102302.8	0.350128	0.420502	2.83462	0.148345	0.882071		1.03497	0	0	1.61922	0	0	0	0	0	0.533756	0.449347	0.520036	0.638356	0	0	0	0	1.50662	ENSG00000102302	2245	protein_coding	FGD1
ENSG00000102309.15	105.028	-0.134766	0.191646	-0.703203	0.48193	0.99894	94.1825	115.045	128.545	105.25	104.22	97.4109	105.605	102.311	103.597	117.96	97.5084	95.1667	80.4329	102.877	101.038	103.857	110.448	125.049	ENSG00000102309	5303	protein_coding	PIN4
ENSG00000102312.23	0.208809	0	4.30528	0	1		0	0	0	0	0	0	1.44665	0	0	0.533756	0	0	0	0	0	0.721232	1.05692	0	ENSG00000102312	64840	protein_coding	PORCN
ENSG00000102316.17	8.15971	-0.0638763	0.791474	-0.0807055	0.935676	0.99894	5.17486	6.61176	4.39471	1.61922	4.11394	9.74109	2.89329	3.72038	0	3.20253	4.49347	17.1612	15.9589	12.5739	13.2199	15.1459	14.7969	12.0529	ENSG00000102316	10916	protein_coding	MAGED2
ENSG00000102317.18	0.598117	-0.5413	2.19581	-0.246515	0.805284		1.03497	0	0	0	0	0	0	0	0	1.06751	0.898695	1.04007	1.91507	1.14308	1.88855	0.721232	1.05692	0	ENSG00000102317	5935	protein_coding	RBM3
ENSG00000102359.8	1.75253	-1.08813	1.67104	-0.651171	0.514936		1.03497	2.6447	0	0	1.37131	0	0	0	1.88359	4.27004	3.14543	6.76047	0	1.14308	0.944277	2.1637	3.17077	3.01323	ENSG00000102359	27286	protein_coding	SRPX2
ENSG00000102390.11	0.534577	-1.39424	2.84039	-0.490861	0.623525		0	0	2.19735	0	0	0	0	0	0	0.533756	0.898695	0	0	0	0.944277	0	0.528462	4.51985	ENSG00000102390	51260	protein_coding	PBDC1
ENSG00000102401.20	2.71847	-0.574028	1.12591	-0.509837	0.610166		5.17486	1.32235	2.19735	1.61922	4.11394	0	1.44665	1.86019	7.53434	2.13502	2.69608	2.08015	5.10685	1.71462	2.83283	1.44246	2.64231	3.01323	ENSG00000102401	51566	protein_coding	ARMCX3
ENSG00000102471.14	0.0803692	0	5.26765	0	1		0	0	0	0	0	0	1.44665	0	0	0	0	0	0	0	0	0	0	0	ENSG00000102471	54602	protein_coding	NDFIP2
ENSG00000102531.16	34.7375	0.342905	0.355121	0.965599	0.334245	0.99894	36.224	23.8023	19.7762	27.5268	39.7681	34.0938	23.1463	31.6232	28.2538	34.6941	29.6569	60.3242	35.7479	37.7216	46.2696	36.7828	40.6915	39.172	ENSG00000102531	22862	protein_coding	FNDC3A
ENSG00000102543.14	4.55528	1.20029	0.827978	1.44967	0.147151	0.988804	3.10492	1.32235	5.49339	8.09612	4.11394	11.3646	8.67988	1.86019	1.88359	4.8038	2.69608	1.56011	5.74521	4.00077	1.88855	5.04862	5.81308	4.51985	ENSG00000102543	81602	protein_coding	CDADC1
ENSG00000102547.19	0.215588	0.42052	4.27499	0.0983675	0.92164		0	0	1.09868	0	0	1.62351	0	0	0	0	0	0.520036	0.638356	0	0	0	0	0	ENSG00000102547	81617	protein_coding	CAB39L
ENSG00000102554.14	2.36835	0.824312	1.31509	0.626811	0.530783		1.03497	1.32235	1.09868	1.61922	2.74263	1.62351	1.44665	7.44076	5.65076	4.8038	1.79739	1.04007	2.55342	3.42924	3.77711	0.721232	0.528462	0	ENSG00000102554	688	protein_coding	KLF5
ENSG00000102572.15	0.190453	1.38224	4.45534	0.310244	0.756376		0	0	0	1.61922	0	0	0	0	0	0	0.449347	0	0.638356	0	0	0.721232	0	0	ENSG00000102572	8428	protein_coding	STK24
ENSG00000102580.15	67.6048	-0.0847382	0.268338	-0.315789	0.752163	0.99894	52.7836	68.7623	85.6968	66.3882	69.937	58.4465	85.3521	102.311	96.0629	62.4494	61.1113	35.8825	38.9397	45.1516	52.8795	69.2383	66.0577	99.4367	ENSG00000102580	5611	protein_coding	DNAJC3
ENSG00000102595.20	0.379035	1.38225	3.35998	0.411386	0.68079		0	0	0	0	1.37131	0	0	1.86019	0	0	1.34804	0	0	1.71462	0	0	0.528462	0	ENSG00000102595	55757	protein_coding	UGGT2
ENSG00000102606.18	0.626741	-1.12497	2.24992	-0.500002	0.617074		1.03497	2.6447	0	0	1.37131	0	2.89329	0	0	0	0	0	0	1.14308	0.944277	0.721232	0.528462	0	ENSG00000102606	8874	protein_coding	ARHGEF7
ENSG00000102678.7	0.288312	-0.392139	3.46089	-0.113306	0.909788		1.03497	0	1.09868	0	0	1.62351	0	0	0	0.533756	0.898695	0	0	0	0	0	0	0	ENSG00000102678	2254	protein_coding	FGF9
ENSG00000102699.6	0.260543	0	4.63431	0	1		0	0	0	0	0	0	0	0	1.88359	0	0	0.520036	0	2.28616	0	0	0	0	ENSG00000102699	143	protein_coding	PARP4
ENSG00000102710.20	0.666822	-1.51455	2.05859	-0.735721	0.4619		1.03497	2.6447	1.09868	0	1.37131	0	0	0	0	0	1.34804	1.56011	0.638356	0	0	0.721232	1.58538	0	ENSG00000102710	55578	protein_coding	SUPT20H
ENSG00000102738.8	7.40637	0.082599	0.63564	0.129946	0.896609	0.99894	11.3847	9.25646	12.0854	16.1922	15.0845	3.24703	5.78659	9.30095	9.41793	4.8038	11.683	3.12022	3.19178	3.42924	3.77711	2.88493	2.64231	6.02647	ENSG00000102738	10240	protein_coding	MRPS31
ENSG00000102753.10	22.912	-0.340934	0.426049	-0.800223	0.423582	0.99894	31.0492	18.5129	24.1709	22.6691	12.3418	24.3527	37.6128	26.0427	20.7194	30.4241	23.3661	11.9608	20.4274	30.2916	21.7184	18.752	16.9108	21.0926	ENSG00000102753	3839	protein_coding	KPNA3
ENSG00000102755.12	0.366666	0	3.72245	0	1		0	0	0	0	0	0	2.89329	0	0	1.60127	0	0.520036	0	0	0	0	1.58538	0	ENSG00000102755	2321	protein_coding	FLT1
ENSG00000102763.18	0.627731	1.09416	2.21582	0.493794	0.621452		2.06994	0	0	1.61922	1.37131	1.62351	1.44665	0	0	0	0.449347	0	1.27671	0	0	1.44246	0	0	ENSG00000102763	23078	protein_coding	VWA8
ENSG00000102780.17	8.76067	-0.440904	0.704323	-0.625997	0.531317	0.99894	9.31475	6.61176	17.5788	9.71535	4.11394	11.3646	10.1265	11.1611	7.53434	4.27004	17.0752	2.08015	8.93699	6.85847	4.72138	8.65478	10.0408	7.53308	ENSG00000102780	160851	protein_coding	DGKH
ENSG00000102786.15	92.333	-0.210092	0.193876	-1.08364	0.278523	0.99894	99.3573	100.499	83.4995	89.0573	80.9075	74.6817	125.858	104.171	114.899	91.806	94.363	91.0064	86.1781	78.3009	78.375	92.3177	99.8792	76.8375	ENSG00000102786	26512	protein_coding	INTS6
ENSG00000102802.10	0.720689	-1.0627	2.16094	-0.491776	0.622878		1.03497	1.32235	1.09868	0	0	1.62351	0	0	3.76717	0	0.449347	1.04007	1.91507	0	0	0.721232	0	0	ENSG00000102802	84935	protein_coding	MEDAG
ENSG00000102804.15	12.1301	-0.695896	0.515105	-1.35098	0.176702	0.99894	23.8044	22.48	23.0722	17.8115	13.7131	11.3646	21.6997	5.58057	9.41793	8.00633	8.5376	3.64025	8.93699	8.57309	7.55421	4.32739	4.75615	15.0662	ENSG00000102804	8848	protein_coding	TSC22D1
ENSG00000102805.16	0.0761841	1.38226	5.26765	0.262405	0.793009		0	0	0	0	1.37131	0	0	0	0	0	0	0	0	0	0	0	0	0	ENSG00000102805	1203	protein_coding	CLN5
ENSG00000102870.6	1.63263	0.1348	1.46568	0.091971	0.926721		4.13989	2.6447	0	1.61922	4.11394	1.62351	1.44665	0	1.88359	0	0	3.12022	1.91507	0.571539	1.88855	0.721232	3.69923	0	ENSG00000102870	23361	protein_coding	ZNF629
ENSG00000102882.12	0.67415	-1.47452	2.13268	-0.691391	0.48932		0	1.32235	1.09868	0	0	0	0	0	0	1.06751	1.34804	1.56011	1.27671	0.571539	2.83283	0	1.05692	0	ENSG00000102882	5595	protein_coding	MAPK3
ENSG00000102886.15	0.0813507	0	5.26765	0	1		0	0	0	0	0	0	0	0	0	0	0	0.520036	0	0	0.944277	0	0	0	ENSG00000102886	79153	protein_coding	GDPD3
ENSG00000102893.16	11.6104	0.66633	0.613959	1.0853	0.277789	0.99894	7.2448	6.61176	5.49339	8.09612	8.22788	14.6116	13.0198	9.30095	11.3015	12.2764	12.5817	16.6412	12.1288	5.71539	22.6626	14.4246	10.5692	18.0794	ENSG00000102893	5257	protein_coding	PHKB
ENSG00000102897.10	0.229575	0.420513	4.22507	0.0995279	0.920719		1.03497	0	0	0	1.37131	0	0	0	0	0	0.449347	0	1.27671	0	0	0	0	0	ENSG00000102897	57149	protein_coding	LYRM1
ENSG00000102898.12	58.1478	-0.00523314	0.254629	-0.020552	0.983603	0.99894	52.7836	72.7293	61.5259	80.9612	57.5952	47.0819	36.1662	50.2252	56.5076	66.1857	67.8515	46.2832	60.0055	65.727	65.1551	51.2075	54.4315	54.2382	ENSG00000102898	10204	protein_coding	NUTF2
ENSG00000102900.13	75.3305	-0.268057	0.297571	-0.900816	0.367686	0.99894	78.6579	75.374	74.71	74.4843	58.9665	56.823	69.439	68.8271	82.8778	110.487	68.7502	53.5637	114.904	97.7332	63.2665	49.0438	67.6431	90.397	ENSG00000102900	9688	protein_coding	NUP93
ENSG00000102904.15	0.110022	0	5.26765	0	1		0	0	0	0	0	0	1.44665	0	0	0.533756	0	0	0	0	0	0	0	0	ENSG00000102904	55815	protein_coding	TSNAXIP1
ENSG00000102908.22	12.8736	1.12691	0.589257	1.91243	0.0558211	0.892641	11.3847	1.32235	5.49339	14.573	12.3418	14.6116	4.33994	1.86019	9.41793	18.1477	22.4674	15.6011	15.3205	21.147	7.55421	20.9157	21.6669	13.5596	ENSG00000102908	10725	protein_coding	NFAT5
ENSG00000102910.14	7.75698	-0.326303	0.632733	-0.515705	0.606061	0.99894	15.5246	7.93411	9.88809	4.85767	16.4558	4.87054	11.5732	11.1611	9.41793	3.73629	2.69608	5.7204	5.74521	4.57231	4.72138	2.88493	5.81308	12.0529	ENSG00000102910	83752	protein_coding	LONP2
ENSG00000102921.8	24.4288	0.184369	0.412617	0.446829	0.654999	0.99894	10.3497	14.5459	26.3683	22.6691	16.4558	19.4822	33.2729	22.3223	22.603	37.3629	28.3089	21.8415	31.2795	35.4354	27.384	25.2431	22.1954	22.5993	ENSG00000102921	9683	protein_coding	N4BP1
ENSG00000102935.12	35.1506	-0.36899	0.450638	-0.818818	0.41289	0.99894	57.9584	39.6705	58.2299	35.6229	38.3968	47.0819	26.0396	33.4834	35.7881	14.9452	13.4804	67.6047	28.726	27.4339	32.1054	30.2917	23.2523	22.5993	ENSG00000102935	23090	protein_coding	ZNF423
ENSG00000102974.16	124.16	-0.337831	0.184042	-1.83562	0.0664139	0.917673	158.351	148.103	136.236	108.488	128.903	112.023	92.5854	107.891	114.899	114.224	110.09	151.851	135.97	162.317	152.973	95.9239	94.0662	109.983	ENSG00000102974	10664	protein_coding	CTCF
ENSG00000102978.13	0.138619	0	5.26765	0	1		0	0	0	0	0	0	1.44665	0	0	0	0	0.520036	0	0	0	0	0.528462	0	ENSG00000102978	5432	protein_coding	POLR2C
ENSG00000102981.10	0.213736	1.38223	4.90948	0.281543	0.778294		0	0	0	0	0	1.62351	0	0	0	0	0	0	0.638356	0	0	0	1.58538	0	ENSG00000102981	50855	protein_coding	PARD6A
ENSG00000102984.15	0.440576	-0.541297	3.20999	-0.168629	0.866089		0	0	1.09868	0	0	0	0	0	0	1.60127	0	1.56011	0	0	0	2.1637	0	1.50662	ENSG00000102984	55565	protein_coding	ZNF821
ENSG00000103018.17	0.0899569	1.38226	5.26765	0.262405	0.793009		0	0	0	1.61922	0	0	0	0	0	0	0	0	0	0	0	0	0	0	ENSG00000103018	80777	protein_coding	CYB5B
ENSG00000103035.11	0.909662	1.90312	2.04602	0.930158	0.352289		0	0	1.09868	0	1.37131	3.24703	1.44665	1.86019	0	1.60127	1.34804	0	0	0.571539	0.944277	2.88493	0	0	ENSG00000103035	5713	protein_coding	PSMD7
ENSG00000103042.9	0.0354642	0	5.26765	0	1		0	0	0	0	0	0	0	0	0	0	0	0	0.638356	0	0	0	0	0	ENSG00000103042	55238	protein_coding	SLC38A7
ENSG00000103043.15	0.0317522	0	5.26765	0	1		0	0	0	0	0	0	0	0	0	0	0	0	0	0.571539	0	0	0	0	ENSG00000103043	55697	protein_coding	VAC14
ENSG00000103051.20	1.97229	2.50655	1.66467	1.50573	0.132135		0	0	2.19735	6.4769	0	6.49406	0	0	1.88359	1.60127	2.69608	1.56011	3.83014	0.571539	0	2.1637	0	6.02647	ENSG00000103051	25839	protein_coding	COG4
ENSG00000103061.13	0.545412	1.38227	2.47533	0.558418	0.576559		0	0	0	0	0	1.62351	0	0	1.88359	0.533756	3.14543	0.520036	0.638356	0	0.944277	0	0.528462	0	ENSG00000103061	84138	protein_coding	SLC7A6OS
ENSG00000103091.15	0.0803692	0	5.26765	0	1		0	0	0	0	0	0	1.44665	0	0	0	0	0	0	0	0	0	0	0	ENSG00000103091	79726	protein_coding	WDR59
ENSG00000103121.9	0.0296531	0	5.26765	0	1		0	0	0	0	0	0	0	0	0	0.533756	0	0	0	0	0	0	0	0	ENSG00000103121	56942	protein_coding	CMC2
ENSG00000103126.15	0.103344	0	5.26765	0	1		0	0	0	0	0	0	0	1.86019	0	0	0	0	0	0	0	0	0	0	ENSG00000103126	8312	protein_coding	AXIN1
ENSG00000103145.11	0.298584	0	3.46932	0	1		0	0	0	0	0	0	1.44665	0	1.88359	0	0	0	0	0.571539	0.944277	0	0.528462	0	ENSG00000103145	54985	protein_coding	HCFC1R1
ENSG00000103194.16	0.378224	2.86593	2.81219	1.01911	0.308152		0	0	0	1.61922	1.37131	1.62351	0	0	0	0	0	0	0	0	0.944277	0.721232	0.528462	0	ENSG00000103194	9100	protein_coding	USP10
ENSG00000103197.18	0.299202	0.420509	3.48884	0.12053	0.904064		1.03497	0	0	0	1.37131	0	0	0	0	0	0	0	0	0	0.944277	0	0.528462	1.50662	ENSG00000103197	7249	protein_coding	TSC2
ENSG00000103241.7	0.220234	2.24746	4.20743	0.534165	0.593227		0	0	0	0	1.37131	1.62351	0	0	0	0	0.449347	0.520036	0	0	0	0	0	0	ENSG00000103241	2294	protein_coding	FOXF1
ENSG00000103274.11	0.134573	0	5.26765	0	1		0	0	0	0	0	0	0	0	0	0.533756	0	0	0	0	1.88855	0	0	0	ENSG00000103274	4682	protein_coding	NUBP1
ENSG00000103275.21	63.1826	-0.357402	0.300182	-1.19062	0.233804	0.99894	84.8677	80.6634	47.2431	63.1498	47.996	55.1995	28.9329	42.7844	67.8091	98.7448	93.0149	57.204	77.8795	66.2985	58.5452	48.3225	62.8869	55.7448	ENSG00000103275	7329	protein_coding	UBE2I
ENSG00000103319.12	0.113103	0	5.26765	0	1		0	0	0	0	0	0	0	0	0	0	0	0.520036	0	0.571539	0.944277	0	0	0	ENSG00000103319	29904	protein_coding	EEF2K
ENSG00000103326.12	0.66128	-2.4658	2.30787	-1.06843	0.285325		2.06994	2.6447	0	0	0	0	0	1.86019	0	1.06751	0	1.04007	0	0	0	2.1637	1.05692	0	ENSG00000103326	6650	protein_coding	CAPN15
ENSG00000103335.22	1.88098	-1.3112	1.1825	-1.10884	0.2675		4.13989	3.96705	3.29603	1.61922	1.37131	1.62351	0	0	0	1.60127	1.79739	1.56011	2.55342	2.28616	0.944277	1.44246	2.64231	3.01323	ENSG00000103335	9780	protein_coding	PIEZO1
ENSG00000103342.13	100.136	-0.0420122	0.233996	-0.179543	0.857512	0.99894	122.127	108.433	86.7955	103.63	79.5362	126.634	81.0122	119.052	77.227	88.0697	121.773	80.6056	123.203	121.738	107.648	92.3177	69.2285	93.4102	ENSG00000103342	2935	protein_coding	GSPT1
ENSG00000103351.13	0.817032	1.2991	1.9515	0.665694	0.505607		0	1.32235	0	1.61922	1.37131	0	1.44665	0	0	0	0	0.520036	1.27671	1.14308	0.944277	1.44246	2.11385	1.50662	ENSG00000103351	23059	protein_coding	CLUAP1
ENSG00000103353.16	7.04702	-0.203004	0.665136	-0.305207	0.760208	0.99894	14.4896	6.61176	8.78942	16.1922	5.48525	4.87054	7.23323	7.44076	11.3015	5.33756	4.04413	8.84062	3.19178	3.42924	4.72138	1.44246	7.39846	6.02647	ENSG00000103353	56061	protein_coding	UBFD1
ENSG00000103356.18	0.158605	-1.34284	5.24183	-0.256178	0.797813		1.03497	0	1.09868	0	0	0	0	0	0	0	0	0	0	0	0	0.721232	0	0	ENSG00000103356	124454	protein_coding	EARS2
ENSG00000103363.15	10.7729	0.35946	0.554114	0.648711	0.516525	0.99894	8.27978	17.1906	14.2828	19.4307	16.4558	14.6116	11.5732	9.30095	7.53434	11.7426	6.29086	5.20036	14.0438	7.43001	5.66566	3.60616	13.74	7.53308	ENSG00000103363	6923	protein_coding	ELOB
ENSG00000103365.15	0.127319	-0.541241	5.26765	-0.102748	0.918163		0	1.32235	0	0	0	0	0	0	0	0	0.449347	0.520036	0	0	0	0	0	0	ENSG00000103365	23062	protein_coding	GGA2
ENSG00000103404.14	0.19464	0	5.06583	0	1		0	0	0	0	0	0	0	0	1.88359	0	0.898695	0	0	0	0	0.721232	0	0	ENSG00000103404	57478	protein_coding	USP31
ENSG00000103415.12	0.0965019	-0.541229	5.26765	-0.102746	0.918165		0	0	1.09868	0	0	0	0	0	0	0	0	0	0.638356	0	0	0	0	0	ENSG00000103415	3163	protein_coding	HMOX2
ENSG00000103423.14	0.113532	-0.54123	5.26765	-0.102746	0.918165		0	1.32235	0	0	0	0	0	0	0	0	0	0	0	0	0	0.721232	0	0	ENSG00000103423	9093	protein_coding	DNAJA3
ENSG00000103429.11	0.0803692	0	5.26765	0	1		0	0	0	0	0	0	1.44665	0	0	0	0	0	0	0	0	0	0	0	ENSG00000103429	51283	protein_coding	BFAR
ENSG00000103460.17	0.0837009	0	5.26765	0	1		0	0	0	0	0	0	0	0	0	0	0	0	0	0	0	0	0	1.50662	ENSG00000103460	27324	protein_coding	TOX3
ENSG00000103479.16	1.50768	0.036991	1.57332	0.0235114	0.981242		3.10492	1.32235	0	0	1.37131	3.24703	2.89329	3.72038	1.88359	0	0.898695	2.60018	0	0.571539	2.83283	2.1637	0.528462	0	ENSG00000103479	5934	protein_coding	RBL2
ENSG00000103494.15	11.357	0.111792	0.61719	0.181131	0.856265	0.99894	6.20983	7.93411	9.88809	11.3346	9.5992	4.87054	4.33994	5.58057	7.53434	9.07385	9.4363	24.9617	15.3205	21.147	17.9413	10.8185	16.3823	12.0529	ENSG00000103494	23322	protein_coding	RPGRIP1L
ENSG00000103496.15	0.781111	0	2.11716	0	1		0	0	0	0	0	0	1.44665	1.86019	1.88359	0.533756	2.69608	2.08015	0.638356	1.14308	0	0.721232	1.05692	0	ENSG00000103496	6810	protein_coding	STX4
ENSG00000103507.14	0.274283	1.38225	3.98977	0.346447	0.729007		0	0	0	0	1.37131	0	1.44665	0	0	0.533756	0	0	0	0	0	0	1.58538	0	ENSG00000103507	10295	protein_coding	BCKDK
ENSG00000103510.20	3.51897	0.736297	0.793318	0.928124	0.353343	0.99894	2.06994	5.28941	6.59206	8.09612	6.85657	8.11757	1.44665	1.86019	1.88359	2.13502	4.49347	2.08015	2.55342	1.71462	2.83283	0.721232	1.58538	3.01323	ENSG00000103510	84148	protein_coding	KAT8
ENSG00000103540.16	0.058718	0	5.26765	0	1		0	0	0	0	0	0	0	0	0	0	0	0	0	0	0	0	1.05692	0	ENSG00000103540	9738	protein_coding	CCP110
ENSG00000103544.15	0.265166	2.24797	3.93693	0.570997	0.568002		0	0	0	0	1.37131	1.62351	0	0	0	0	0	0	0	0	0	0.721232	1.05692	0	ENSG00000103544	57020	protein_coding	VPS35L
ENSG00000103549.22	0.290868	0.420517	3.87421	0.108543	0.913565		1.03497	0	0	1.61922	0	0	0	1.86019	0	0	0	0	0	0	0	0.721232	0	0	ENSG00000103549	9810	protein_coding	RNF40
ENSG00000103591.13	0.0354642	0	5.26765	0	1		0	0	0	0	0	0	0	0	0	0	0	0	0.638356	0	0	0	0	0	ENSG00000103591	79719	protein_coding	AAGAB
ENSG00000103599.20	0.10926	0	5.26765	0	1		0	0	0	0	0	0	1.44665	0	0	0	0	0.520036	0	0	0	0	0	0	ENSG00000103599	64799	protein_coding	IQCH
ENSG00000103642.12	16.1531	-0.408877	0.463257	-0.882615	0.377444	0.99894	28.9792	14.5459	20.8749	12.9538	15.0845	21.1057	8.67988	16.7417	22.603	13.3439	6.74021	14.561	13.4055	14.2885	16.997	23.0794	13.2115	13.5596	ENSG00000103642	114294	protein_coding	LACTB
ENSG00000103647.13	2.08611	-0.472868	1.45664	-0.324628	0.745462		4.13989	0	2.19735	0	0	4.87054	2.89329	0	0	1.60127	1.34804	2.60018	3.19178	1.14308	1.88855	2.1637	9.51231	0	ENSG00000103647	10391	protein_coding	CORO2B
ENSG00000103653.16	4.32735	0.412011	1.32502	0.310947	0.755841	0.99894	2.06994	1.32235	0	0	2.74263	1.62351	4.33994	0	5.65076	4.27004	4.94282	6.76047	3.83014	7.43001	2.83283	5.04862	8.45539	16.5728	ENSG00000103653	1445	protein_coding	CSK
ENSG00000103657.14	64.7612	-0.00424518	0.221328	-0.0191805	0.984697	0.99894	78.6579	64.7952	76.9074	76.1036	67.1944	77.9287	56.4192	68.8271	58.3912	52.8418	66.5034	59.8042	65.7507	72.0139	57.6009	62.026	60.2446	43.6919	ENSG00000103657	8925	protein_coding	HERC1
ENSG00000103671.10	0.931842	0.438498	1.44239	0.304008	0.761121		1.03497	1.32235	2.19735	1.61922	1.37131	3.24703	1.44665	0	0	0.533756	0.449347	0.520036	0.638356	1.14308	0	0.721232	0.528462	0	ENSG00000103671	9325	protein_coding	TRIP4
ENSG00000103707.10	0.704649	2.2594	2.0743	1.08924	0.27605		0	0	0	0	1.37131	1.62351	1.44665	1.86019	1.88359	0	0.449347	0	0	0.571539	0	1.44246	0.528462	1.50662	ENSG00000103707	123263	protein_coding	MTFMT
ENSG00000103769.10	18.7653	0.119965	0.403347	0.297424	0.766143	0.99894	21.7344	18.5129	26.3683	19.4307	31.5402	21.1057	21.6997	11.1611	11.3015	13.8776	15.7272	15.0811	17.874	17.1462	23.6069	9.37602	21.1385	21.0926	ENSG00000103769	8766	protein_coding	RAB11A
ENSG00000103876.13	0.652536	1.36182	2.27559	0.598447	0.549542		1.03497	0	0	3.23845	0	0	0	0	1.88359	0	0	0	0.638356	0	0.944277	1.44246	1.05692	1.50662	ENSG00000103876	2184	protein_coding	FAH
ENSG00000103932.12	0.158678	-0.54126	4.729	-0.114456	0.908877		1.03497	0	0	0	0	0	0	0	0	0	0	0	0	0.571539	0	0.721232	0.528462	0	ENSG00000103932	26015	protein_coding	RPAP1
ENSG00000103966.11	0.0288909	0	5.26765	0	1		0	0	0	0	0	0	0	0	0	0	0	0.520036	0	0	0	0	0	0	ENSG00000103966	30844	protein_coding	EHD4
ENSG00000103978.16	18.3346	-0.686786	0.445918	-1.54016	0.123521	0.982872	19.6645	25.1247	19.7762	21.0499	10.9705	8.11757	27.4863	20.4621	30.1374	20.8165	17.9739	18.7213	12.1288	21.147	14.1642	17.3096	17.4392	7.53308	ENSG00000103978	25963	protein_coding	TMEM87A
ENSG00000103994.18	115.151	0.499467	0.181105	2.75789	0.00581756	0.589831	106.602	104.466	114.262	145.73	165.929	147.74	151.898	159.976	131.851	107.285	99.3058	101.927	79.1562	81.7301	89.7063	113.233	73.9846	97.9301	ENSG00000103994	64397	protein_coding	ZNF106
ENSG00000104059.4	0.0524598	0	5.26765	0	1		0	0	0	0	0	0	0	0	0	0	0	0	0	0	0.944277	0	0	0	ENSG00000104059	23359	protein_coding	ENTREP2
ENSG00000104064.18	0.150027	-0.541243	5.26765	-0.102749	0.918163		1.03497	0	0	0	0	0	0	0	0	0	0	0	0	0	0.944277	0.721232	0	0	ENSG00000104064	2553	protein_coding	GABPB1
ENSG00000104067.17	10.295	0.344568	0.556594	0.619065	0.535874	0.99894	8.27978	11.9012	8.78942	12.9538	15.0845	8.11757	14.4665	0	15.0687	10.6751	8.98695	11.4408	9.57534	13.1454	11.3313	11.5397	7.92692	6.02647	ENSG00000104067	7082	protein_coding	TJP1
ENSG00000104093.14	0.332474	0.420502	3.40693	0.123425	0.90177		0	1.32235	0	0	0	1.62351	0	0	0	0	1.79739	0.520036	0	0	0	0.721232	0	0	ENSG00000104093	23312	protein_coding	DMXL2
ENSG00000104129.10	0.341151	-1.08921	3.23279	-0.336925	0.736173		0	1.32235	2.19735	0	1.37131	0	0	0	0	0	0	0	0	0	0	0.721232	0.528462	0	ENSG00000104129	55192	protein_coding	DNAJC17
ENSG00000104131.13	137.104	-0.0903994	0.239676	-0.377173	0.706045	0.99894	162.491	191.741	165.9	148.969	149.473	189.951	160.578	146.955	133.735	158.525	171.201	75.9253	91.2849	100.019	118.979	118.282	91.9523	91.9036	ENSG00000104131	8669	protein_coding	EIF3J
ENSG00000104133.15	1.69802	-0.0136119	1.35544	-0.0100424	0.991987		1.03497	2.6447	1.09868	1.61922	1.37131	1.62351	2.89329	0	0	2.66878	2.24674	1.04007	1.91507	0.571539	1.88855	4.32739	2.11385	1.50662	ENSG00000104133	80208	protein_coding	SPG11
ENSG00000104147.9	0.0574984	-0.541216	5.26765	-0.102743	0.918167		1.03497	0	0	0	0	0	0	0	0	0	0	0	0	0	0	0	0	0	ENSG00000104147	11339	protein_coding	OIP5
ENSG00000104154.7	0.962112	0.420488	2.10697	0.19957	0.841817		0	1.32235	0	0	1.37131	0	0	1.86019	0	1.60127	2.24674	0	1.27671	1.71462	2.83283	0	1.58538	1.50662	ENSG00000104154	7782	protein_coding	SLC30A4
ENSG00000104164.12	0.0296531	0	5.26765	0	1		0	0	0	0	0	0	0	0	0	0.533756	0	0	0	0	0	0	0	0	ENSG00000104164	26258	protein_coding	BLOC1S6
ENSG00000104177.18	5.92596	-0.141249	0.816659	-0.17296	0.862683	0.99894	4.13989	1.32235	7.69074	3.23845	4.11394	4.87054	4.33994	7.44076	9.41793	5.33756	10.7843	4.68033	8.29863	9.14463	5.66566	5.76986	7.39846	3.01323	ENSG00000104177	50804	protein_coding	MYEF2
ENSG00000104213.13	0.384243	-0.541295	2.6089	-0.20748	0.835635		1.03497	0	0	0	0	0	0	0	0	0.533756	0	0.520036	1.27671	0.571539	0.944277	0	0.528462	1.50662	ENSG00000104213	5157	protein_coding	PDGFRL
ENSG00000104218.16	0.858498	2.91522	2.11107	1.38092	0.167305		0	0	0	1.61922	0	3.24703	0	0	3.76717	1.06751	0	1.56011	1.27671	0	0.944277	1.44246	0.528462	0	ENSG00000104218	79848	protein_coding	CSPP1
ENSG00000104231.11	0.0543227	0	5.26765	0	1		0	0	0	0	0	0	0	0	0	0	0.449347	0	0	0	0	0	0.528462	0	ENSG00000104231	79752	protein_coding	ZFAND1
ENSG00000104290.11	4.8448	0.267252	0.803163	0.332749	0.739323	0.99894	9.31475	2.6447	3.29603	9.71535	1.37131	8.11757	7.23323	5.58057	9.41793	3.73629	7.18956	2.08015	3.19178	4.00077	2.83283	2.88493	1.58538	3.01323	ENSG00000104290	7976	protein_coding	FZD3
ENSG00000104299.15	0.029359	0	5.26765	0	1		0	0	0	0	0	0	0	0	0	0	0	0	0	0	0	0	0.528462	0	ENSG00000104299	55756	protein_coding	INTS9
ENSG00000104312.8	0.0317522	0	5.26765	0	1		0	0	0	0	0	0	0	0	0	0	0	0	0	0.571539	0	0	0	0	ENSG00000104312	8767	protein_coding	RIPK2
ENSG00000104313.20	0.563583	-0.541296	2.4028	-0.225278	0.821763		0	1.32235	0	0	0	0	1.44665	1.86019	1.88359	1.06751	0.898695	0	0	0	0.944277	0.721232	0	0	ENSG00000104313	2138	protein_coding	EYA1
ENSG00000104324.16	0.892892	-1.06054	1.88478	-0.562688	0.573647		1.03497	1.32235	1.09868	0	0	1.62351	1.44665	0	0	1.06751	2.69608	1.56011	1.27671	0	1.88855	0	1.05692	0	ENSG00000104324	10404	protein_coding	CPQ
ENSG00000104325.7	1.85435	-0.622816	1.39101	-0.447744	0.654338		0	3.96705	3.29603	1.61922	1.37131	1.62351	5.78659	3.72038	0	0	1.34804	0	0.638356	0.571539	1.88855	1.44246	1.58538	4.51985	ENSG00000104325	1666	protein_coding	DECR1
ENSG00000104331.9	0.0893189	0	5.26765	0	1		0	0	0	0	0	0	0	0	0	0	0.449347	0.520036	0.638356	0	0	0	0	0	ENSG00000104331	54928	protein_coding	BPNT2
ENSG00000104343.21	13.6856	-0.0672743	0.44558	-0.150981	0.87999	0.99894	18.6295	22.48	15.3815	21.0499	16.4558	16.2351	17.3598	13.0213	15.0687	11.2089	17.5246	11.9608	4.46849	10.2877	10.387	7.93355	6.34154	10.5463	ENSG00000104343	55284	protein_coding	UBE2W
ENSG00000104356.11	1.34574	2.22469	1.85747	1.1977	0.231035		0	0	0	0	2.74263	0	1.44665	1.86019	1.88359	0.533756	0.449347	2.08015	3.19178	1.14308	0.944277	4.32739	2.11385	1.50662	ENSG00000104356	10940	protein_coding	POP1
ENSG00000104375.17	1.67445	-1.08875	1.67653	-0.649403	0.516078		1.03497	2.6447	0	1.61922	0	0	2.89329	1.86019	1.88359	3.20253	1.79739	2.60018	0.638356	1.71462	1.88855	4.32739	0.528462	1.50662	ENSG00000104375	6788	protein_coding	STK3
ENSG00000104381.14	0.029359	0	5.26765	0	1		0	0	0	0	0	0	0	0	0	0	0	0	0	0	0	0	0.528462	0	ENSG00000104381	54332	protein_coding	GDAP1
ENSG00000104388.15	66.6965	0.108653	0.253899	0.427938	0.668696	0.99894	49.6787	67.4399	52.7365	45.3383	60.3378	76.3052	60.7591	63.2465	73.4598	51.7743	59.7632	75.4053	89.3699	81.1586	65.1551	70.6807	85.6108	72.3176	ENSG00000104388	5862	protein_coding	RAB2A
ENSG00000104408.11	52.3072	-0.233263	0.268215	-0.869686	0.384472	0.99894	43.4688	43.6376	50.5392	35.6229	46.6247	34.0938	37.6128	57.6659	50.8568	62.4494	56.6178	59.2841	55.537	46.2947	58.5452	59.8623	64.4723	78.3441	ENSG00000104408	3646	protein_coding	EIF3E
ENSG00000104412.8	5.92336	0.137438	0.703595	0.195336	0.84513	0.99894	4.13989	6.61176	7.69074	8.09612	2.74263	9.74109	4.33994	1.86019	5.65076	6.93882	7.18956	3.64025	3.83014	6.28693	2.83283	10.0972	7.39846	7.53308	ENSG00000104412	9694	protein_coding	EMC2
ENSG00000104427.12	0.222769	0	4.85437	0	1		0	0	0	0	0	0	1.44665	0	0	0	0.449347	0	0	0	0	0	2.11385	0	ENSG00000104427	51101	protein_coding	ZC2HC1A
ENSG00000104435.14	0.0317522	0	5.26765	0	1		0	0	0	0	0	0	0	0	0	0	0	0	0	0.571539	0	0	0	0	ENSG00000104435	11075	protein_coding	STMN2
ENSG00000104442.10	12.6758	-0.150948	0.472503	-0.319464	0.749375	0.99894	21.7344	17.1906	21.9735	16.1922	17.8271	21.1057	14.4665	13.0213	7.53434	4.8038	5.39217	11.4408	8.29863	9.14463	16.0527	7.21232	4.22769	10.5463	ENSG00000104442	55156	protein_coding	ARMC1
ENSG00000104447.13	18.7986	-0.174605	0.420555	-0.415177	0.678012	0.99894	17.5945	25.1247	16.4802	16.1922	17.8271	17.8587	14.4665	24.1825	9.41793	13.3439	13.9298	22.3616	16.5973	22.8616	22.6626	25.2431	21.1385	21.0926	ENSG00000104447	7227	protein_coding	TRPS1
ENSG00000104450.13	0.0288909	0	5.26765	0	1		0	0	0	0	0	0	0	0	0	0	0	0.520036	0	0	0	0	0	0	ENSG00000104450	6674	protein_coding	SPAG1
ENSG00000104472.10	0.290149	2.24807	3.88994	0.57792	0.563318		0	0	0	0	1.37131	1.62351	0	0	0	0	0	0	0	0	0	0.721232	0	1.50662	ENSG00000104472	54108	protein_coding	CHRAC1
ENSG00000104497.14	0.107077	0	5.26765	0	1		0	0	0	0	0	0	0	0	0	0.533756	0.449347	0	0	0	0.944277	0	0	0	ENSG00000104497	64089	protein_coding	SNX16
ENSG00000104517.13	132.377	0.0878932	0.187528	0.468693	0.639289	0.99894	134.546	166.616	150.519	163.542	170.043	144.493	163.471	143.235	160.105	117.96	123.121	79.0455	108.521	110.307	89.7063	131.264	107.278	119.023	ENSG00000104517	51366	protein_coding	UBR5
ENSG00000104522.16	0.103344	0	5.26765	0	1		0	0	0	0	0	0	0	1.86019	0	0	0	0	0	0	0	0	0	0	ENSG00000104522	7264	protein_coding	GFUS
ENSG00000104549.12	0.0354642	0	5.26765	0	1		0	0	0	0	0	0	0	0	0	0	0	0	0.638356	0	0	0	0	0	ENSG00000104549	6713	protein_coding	SQLE
ENSG00000104613.12	0.490945	-0.541298	2.49011	-0.217379	0.827913		0	0	1.09868	0	0	0	0	0	3.76717	0.533756	0.449347	0	0.638356	0.571539	0	0.721232	1.05692	0	ENSG00000104613	55174	protein_coding	INTS10
ENSG00000104626.15	0.167798	0	5.26765	0	1		0	0	0	0	0	0	0	0	0	0.533756	0	0	1.91507	0.571539	0	0	0	0	ENSG00000104626	90459	protein_coding	ERI1
ENSG00000104660.19	3.63091	0.134401	0.864269	0.155509	0.87642	0.99894	3.10492	7.93411	3.29603	3.23845	4.11394	8.11757	4.33994	1.86019	3.76717	3.73629	4.04413	1.56011	3.83014	2.28616	0.944277	3.60616	1.05692	4.51985	ENSG00000104660	23484	protein_coding	LEPROTL1
ENSG00000104679.12	0.0761841	1.38226	5.26765	0.262405	0.793009		0	0	0	0	1.37131	0	0	0	0	0	0	0	0	0	0	0	0	0	ENSG00000104679	203069	protein_coding	R3HCC1
ENSG00000104695.13	185.095	-0.247885	0.165444	-1.4983	0.134054	0.982872	192.505	171.906	205.453	158.684	165.929	155.857	169.258	137.654	160.105	167.066	205.801	231.416	198.529	223.472	254.955	178.144	180.205	174.768	ENSG00000104695	5516	protein_coding	PPP2CB
ENSG00000104723.21	0.924693	-1.01243	1.93472	-0.523297	0.600768		1.03497	0	2.19735	0	1.37131	0	1.44665	0	1.88359	1.06751	0.449347	1.56011	1.27671	1.71462	0	0	2.64231	0	ENSG00000104723	7991	protein_coding	TUSC3
ENSG00000104738.18	1.18724	1.38227	2.16365	0.638859	0.522914		0	0	0	0	0	1.62351	0	0	0	2.66878	3.59478	1.56011	3.83014	5.14385	0	1.44246	0	1.50662	ENSG00000104738	4173	protein_coding	MCM4
ENSG00000104756.16	0.98376	-1.05978	1.81445	-0.584079	0.559167		1.03497	1.32235	1.09868	0	0	1.62351	0	0	1.88359	3.20253	1.34804	0.520036	1.91507	2.28616	0.944277	0	0.528462	0	ENSG00000104756	54793	protein_coding	KCTD9
ENSG00000104760.17	0.0317522	0	5.26765	0	1		0	0	0	0	0	0	0	0	0	0	0	0	0	0.571539	0	0	0	0	ENSG00000104760	2267	protein_coding	FGL1
ENSG00000104763.20	0.203794	-0.541279	3.90888	-0.138474	0.889866		0	0	1.09868	0	0	0	0	0	0	0.533756	0	0.520036	0	0.571539	0.944277	0	0	0	ENSG00000104763	427	protein_coding	ASAH1
ENSG00000104765.16	5.91574	0.5638	0.68357	0.824787	0.409492	0.99894	10.3497	7.93411	3.29603	4.85767	12.3418	14.6116	5.78659	5.58057	3.76717	4.8038	3.14543	5.20036	0	2.28616	3.77711	5.76986	8.45539	4.51985	ENSG00000104765	665	protein_coding	BNIP3L
ENSG00000104805.16	0.613902	2.25698	2.16788	1.0411	0.29783		0	0	0	1.61922	1.37131	0	0	1.86019	0	0.533756	0.449347	0	0	0.571539	1.88855	0.721232	0.528462	1.50662	ENSG00000104805	4924	protein_coding	NUCB1
ENSG00000104823.9	0.290786	0.420518	3.87991	0.108383	0.913692		1.03497	0	0	0	1.37131	0	0	0	1.88359	0	0	0	0	0	0.944277	0	0	0	ENSG00000104823	1891	protein_coding	ECH1
ENSG00000104824.17	7.7416	-0.671192	0.781561	-0.858783	0.39046	0.99894	4.13989	6.61176	6.59206	4.85767	1.37131	4.87054	5.78659	1.86019	3.76717	9.6076	5.84152	8.84062	14.6822	11.4308	5.66566	10.0972	13.74	19.586	ENSG00000104824	3191	protein_coding	HNRNPL
ENSG00000104825.17	0.0317522	0	5.26765	0	1		0	0	0	0	0	0	0	0	0	0	0	0	0	0.571539	0	0	0	0	ENSG00000104825	4793	protein_coding	NFKBIB
ENSG00000104833.12	0.029359	0	5.26765	0	1		0	0	0	0	0	0	0	0	0	0	0	0	0	0	0	0	0.528462	0	ENSG00000104833	10382	protein_coding	TUBB4A
ENSG00000104852.15	1.46388	0.706117	1.30037	0.543011	0.587122		4.13989	0	1.09868	0	5.48525	3.24703	0	0	1.88359	1.06751	0.898695	1.04007	1.91507	1.71462	1.88855	1.44246	0.528462	0	ENSG00000104852	6625	protein_coding	SNRNP70
ENSG00000104853.16	0.295685	0	3.48973	0	1		0	0	0	0	0	0	0	0	0	1.06751	1.34804	0.520036	0	0	0.944277	1.44246	0	0	ENSG00000104853	1209	protein_coding	CLPTM1
ENSG00000104856.14	0.0904701	0	5.26765	0	1		0	0	0	0	0	0	0	0	0	0	0	0	0	0.571539	0	0	1.05692	0	ENSG00000104856	5971	protein_coding	RELB
ENSG00000104859.15	0.323015	0.420499	3.47217	0.121106	0.903607		0	1.32235	0	1.61922	0	0	0	0	0	1.06751	0	0	1.27671	0	0	0	0.528462	0	ENSG00000104859	11129	protein_coding	CLASRP
ENSG00000104885.18	1.11548	0.376905	1.73438	0.217314	0.827964		1.03497	1.32235	1.09868	1.61922	2.74263	0	5.78659	0	0	2.66878	0.898695	0.520036	0	0	0.944277	1.44246	0	0	ENSG00000104885	84444	protein_coding	DOT1L
ENSG00000104889.7	0.144545	-0.541256	4.87554	-0.111015	0.911605		0	0	1.09868	0	0	0	0	0	0	0.533756	0.449347	0.520036	0	0	0	0	0	0	ENSG00000104889	10535	protein_coding	RNASEH2A
ENSG00000104897.10	0.0288909	0	5.26765	0	1		0	0	0	0	0	0	0	0	0	0	0	0.520036	0	0	0	0	0	0	ENSG00000104897	8175	protein_coding	SF3A2
ENSG00000104904.12	8.5155	0.0413942	0.52395	0.0790042	0.937029	0.99894	11.3847	18.5129	13.1841	11.3346	19.1984	12.9881	1.44665	9.30095	3.76717	8.54009	10.7843	6.76047	4.46849	4.00077	2.83283	5.04862	3.69923	6.02647	ENSG00000104904	4946	protein_coding	OAZ1
ENSG00000104907.12	0.0941822	0	5.26765	0	1		0	0	0	0	0	0	0	0	0	0	0	0	0.638356	0	0	0	1.05692	0	ENSG00000104907	55621	protein_coding	TRMT1
ENSG00000104957.14	0.58769	-1.00323	2.17398	-0.461473	0.644459		1.03497	0	2.19735	0	0	1.62351	0	1.86019	0	0.533756	0	0.520036	0	1.14308	0.944277	0.721232	0	0	ENSG00000104957	81576	protein_coding	YJU2B
ENSG00000104960.15	1.6079	-1.4147	1.88002	-0.752494	0.451754		0	0	2.19735	0	0	0	0	1.86019	0	1.06751	0.449347	5.20036	4.46849	2.8577	4.72138	1.44246	3.17077	1.50662	ENSG00000104960	53635	protein_coding	PTOV1
ENSG00000104967.8	0.058718	0	5.26765	0	1		0	0	0	0	0	0	0	0	0	0	0	0	0	0	0	0	1.05692	0	ENSG00000104967	4858	protein_coding	NOVA2
ENSG00000104973.19	2.57015	-0.00358086	1.32278	-0.00270707	0.99784		2.06994	2.6447	0	0	1.37131	3.24703	1.44665	3.72038	3.76717	1.60127	2.24674	1.56011	3.19178	3.42924	7.55421	5.76986	2.64231	0	ENSG00000104973	81857	protein_coding	MED25
ENSG00000104980.8	3.23159	1.26801	0.951444	1.33272	0.182623	0.99894	5.17486	1.32235	1.09868	12.9538	1.37131	4.87054	2.89329	3.72038	1.88359	1.60127	2.24674	2.08015	4.46849	2.8577	3.77711	0.721232	2.11385	3.01323	ENSG00000104980	10469	protein_coding	TIMM44
ENSG00000105048.17	0.0288909	0	5.26765	0	1		0	0	0	0	0	0	0	0	0	0	0	0.520036	0	0	0	0	0	0	ENSG00000105048	7138	protein_coding	TNNT1
ENSG00000105058.12	0.756559	0.420488	2.31864	0.181351	0.856092		0	1.32235	0	0	1.37131	0	0	3.72038	0	2.66878	0	0.520036	0	0.571539	0.944277	1.44246	1.05692	0	ENSG00000105058	26017	protein_coding	FAM32A
ENSG00000105127.9	1.44849	-2.11811	1.69096	-1.25261	0.210349		2.06994	5.28941	0	1.61922	0	0	4.33994	1.86019	0	0.533756	1.79739	0.520036	1.27671	4.57231	0.944277	0.721232	0.528462	0	ENSG00000105127	10270	protein_coding	AKAP8
ENSG00000105137.13	0.110997	0	5.26765	0	1		0	0	0	0	0	0	0	0	0	0	0	0	1.27671	0	0	0.721232	0	0	ENSG00000105137	85360	protein_coding	SYDE1
ENSG00000105146.13	0.0524598	0	5.26765	0	1		0	0	0	0	0	0	0	0	0	0	0	0	0	0	0.944277	0	0	0	ENSG00000105146	6795	protein_coding	AURKC
ENSG00000105176.18	4.76121	0.242723	0.9338	0.25993	0.794917	0.99894	6.20983	1.32235	1.09868	1.61922	5.48525	3.24703	8.67988	5.58057	5.65076	5.87131	8.5376	4.68033	6.38356	1.71462	6.60994	5.76986	4.22769	3.01323	ENSG00000105176	8725	protein_coding	URI1
ENSG00000105185.12	12.2882	-0.210801	0.498759	-0.422651	0.67255	0.99894	13.4546	14.5459	14.2828	11.3346	15.0845	9.74109	17.3598	5.58057	5.65076	17.0802	11.683	11.4408	12.1288	9.71617	14.1642	11.5397	15.8538	10.5463	ENSG00000105185	9141	protein_coding	PDCD5
ENSG00000105186.16	65.845	-0.163272	0.248707	-0.65648	0.511515	0.99894	58.9934	59.5058	58.2299	59.9113	47.996	50.329	63.6524	37.2038	56.5076	80.0633	63.8073	92.0464	74.6877	85.1593	79.3193	62.7472	78.2123	76.8375	ENSG00000105186	84079	protein_coding	ANKRD27
ENSG00000105193.9	24.2387	0.147179	0.400011	0.367937	0.71292	0.99894	20.6994	19.8353	23.0722	22.6691	20.5697	27.5997	23.1463	35.3436	9.41793	31.4916	26.9608	19.7614	26.811	20.5754	21.7184	21.637	24.3092	40.6787	ENSG00000105193	6217	protein_coding	RPS16
ENSG00000105197.11	2.1995	-0.144906	1.13989	-0.127122	0.898844		3.10492	3.96705	3.29603	1.61922	1.37131	6.49406	2.89329	1.86019	0	4.27004	3.14543	0	0.638356	2.28616	1.88855	0.721232	0.528462	1.50662	ENSG00000105197	92609	protein_coding	TIMM50
ENSG00000105202.9	3.63944	-1.82275	1.19002	-1.53169	0.125599	0.982872	4.13989	0	12.0854	0	0	4.87054	0	3.72038	3.76717	5.33756	3.59478	3.64025	3.83014	6.85847	2.83283	2.1637	2.64231	6.02647	ENSG00000105202	2091	protein_coding	FBL
ENSG00000105204.14	0.665513	-0.435508	2.61078	-0.166811	0.867519		0	0	2.19735	0	0	1.62351	0	0	3.76717	0	0.449347	0	0	0	0	2.88493	1.05692	0	ENSG00000105204	9149	protein_coding	DYRK1B
ENSG00000105220.17	0.990327	1.85899	1.92301	0.966708	0.33369		1.03497	0	0	0	2.74263	1.62351	4.33994	1.86019	0	0	1.34804	0	0.638356	0.571539	1.88855	0.721232	1.05692	0	ENSG00000105220	2821	protein_coding	GPI
ENSG00000105221.18	0.760918	1.42654	1.94059	0.735106	0.462275		0	0	2.19735	0	2.74263	3.24703	1.44665	0	1.88359	0	0.449347	0.520036	0.638356	0.571539	0	0	0	0	ENSG00000105221	208	protein_coding	AKT2
ENSG00000105223.20	0.0296531	0	5.26765	0	1		0	0	0	0	0	0	0	0	0	0.533756	0	0	0	0	0	0	0	0	ENSG00000105223	23646	protein_coding	PLD3
ENSG00000105245.9	40.231	0.434459	0.336658	1.29051	0.196875	0.99894	20.6994	25.1247	32.9603	45.3383	24.6836	37.3408	34.7195	59.5261	30.1374	36.2954	31.005	49.9235	51.0685	46.8662	50.0467	42.5527	48.6185	57.2514	ENSG00000105245	9253	protein_coding	NUMBL
ENSG00000105254.12	19.4046	-0.244354	0.384986	-0.634709	0.525618	0.99894	23.8044	23.8023	26.3683	14.573	23.3123	24.3527	23.1463	24.1825	20.7194	12.8101	14.3791	13.5209	12.7671	18.8608	21.7184	13.7034	22.1954	15.0662	ENSG00000105254	1155	protein_coding	TBCB
ENSG00000105255.11	0.0643551	0	5.26765	0	1		0	0	0	0	0	0	0	0	0	0	0	0.520036	0.638356	0	0	0	0	0	ENSG00000105255	79187	protein_coding	FSD1
ENSG00000105258.9	2.43701	1.26832	1.24405	1.01951	0.30796		3.10492	0	1.09868	0	4.11394	6.49406	1.44665	5.58057	0	4.27004	2.24674	1.04007	3.19178	3.42924	0.944277	0.721232	3.17077	3.01323	ENSG00000105258	5438	protein_coding	POLR2I
ENSG00000105270.15	17.153	-0.312906	0.523672	-0.597523	0.550158	0.99894	16.5596	10.5788	16.4802	16.1922	8.22788	11.3646	21.6997	22.3223	24.4866	15.4789	8.08825	30.6821	13.4055	13.7169	16.0527	16.5883	22.7238	24.1059	ENSG00000105270	25999	protein_coding	CLIP3
ENSG00000105281.12	0.134003	0	5.26765	0	1		0	0	0	0	0	0	0	0	1.88359	0	0	0	0	0	0	0	0.528462	0	ENSG00000105281	6510	protein_coding	SLC1A5
ENSG00000105298.14	0.241039	0	5.26765	0	1		0	0	0	0	0	0	0	0	3.76717	0	0	0	0	0.571539	0	0	0	0	ENSG00000105298	58509	protein_coding	CACTIN
ENSG00000105321.14	0.584506	0.420494	2.39955	0.175238	0.860892		0	1.32235	0	0	0	1.62351	2.89329	0	0	0	0.449347	0.520036	1.27671	1.71462	0	0.721232	0	0	ENSG00000105321	26093	protein_coding	CCDC9
ENSG00000105323.17	15.5345	-0.145626	0.55649	-0.261686	0.793564	0.99894	10.3497	7.93411	13.1841	8.09612	15.0845	4.87054	7.23323	13.0213	5.65076	19.2152	13.0311	31.2022	15.9589	28.0054	24.5512	19.4733	21.6669	21.0926	ENSG00000105323	11100	protein_coding	HNRNPUL1
ENSG00000105325.15	0.177415	0	4.59255	0	1		0	0	0	0	0	0	0	0	0	0	0	0.520036	0.638356	0	0	0	0.528462	1.50662	ENSG00000105325	51343	protein_coding	FZR1
ENSG00000105327.18	109.52	-0.0335247	0.252361	-0.132844	0.894317	0.99894	58.9934	66.1176	70.3153	66.3882	67.1944	56.823	117.178	91.1494	69.6927	99.2785	129.861	156.531	185.762	164.603	155.806	153.622	159.595	102.45	ENSG00000105327	27113	protein_coding	BBC3
ENSG00000105364.14	0.8614	0.423174	2.06941	0.204491	0.83797		0	1.32235	1.09868	3.23845	0	0	0	1.86019	1.88359	0.533756	0	1.04007	0.638356	0	2.83283	0	1.05692	0	ENSG00000105364	51073	protein_coding	MRPL4
ENSG00000105372.8	203.984	-0.148524	0.193552	-0.767361	0.442867	0.99894	156.281	169.261	214.242	148.969	153.587	185.081	183.724	171.138	141.269	209.766	180.188	222.576	245.129	234.903	301.224	191.848	294.353	268.178	ENSG00000105372	6223	protein_coding	RPS19
ENSG00000105373.19	2.23698	1.34971	1.52276	0.886358	0.375425		0	2.6447	0	0	2.74263	3.24703	1.44665	1.86019	1.88359	1.60127	1.34804	4.68033	3.19178	2.28616	0.944277	4.32739	0.528462	7.53308	ENSG00000105373	29997	protein_coding	NOP53
ENSG00000105379.10	30.6071	-0.363173	0.326479	-1.11239	0.26597	0.99894	50.7136	68.7623	32.9603	37.2422	39.7681	40.5879	47.7393	46.5048	35.7881	19.749	15.2778	11.9608	12.1288	14.2885	16.0527	15.8671	16.9108	28.6257	ENSG00000105379	2109	protein_coding	ETFB
ENSG00000105393.16	0.177053	0.420541	5.21056	0.0807093	0.935673		1.03497	0	0	0	0	1.62351	0	0	0	0	0	0	0	0	0	0	0.528462	0	ENSG00000105393	29086	protein_coding	BABAM1
ENSG00000105401.9	0.646811	1.29736	2.09024	0.620676	0.534813		0	0	1.09868	0	1.37131	1.62351	1.44665	1.86019	0	0.533756	0.898695	1.56011	0	0	0	0.721232	0.528462	0	ENSG00000105401	11140	protein_coding	CDC37
ENSG00000105402.8	0.0296531	0	5.26765	0	1		0	0	0	0	0	0	0	0	0	0.533756	0	0	0	0	0	0	0	0	ENSG00000105402	8775	protein_coding	NAPA
ENSG00000105404.11	0.543513	1.29112	2.51421	0.513528	0.607582		1.03497	0	0	1.61922	1.37131	0	1.44665	1.86019	0	0	0	0	0	0	0.944277	0	0	1.50662	ENSG00000105404	10567	protein_coding	RABAC1
ENSG00000105426.17	2.49537	-0.481062	1.82335	-0.263834	0.791908		1.03497	1.32235	0	0	0	1.62351	0	9.30095	0	2.13502	3.14543	2.60018	2.55342	6.28693	1.88855	7.21232	5.81308	0	ENSG00000105426	5802	protein_coding	PTPRS
ENSG00000105429.13	0.103344	0	5.26765	0	1		0	0	0	0	0	0	0	1.86019	0	0	0	0	0	0	0	0	0	0	ENSG00000105429	1954	protein_coding	MEGF8
ENSG00000105438.9	0.463831	1.29182	2.44085	0.52925	0.596632		0	1.32235	0	1.61922	1.37131	0	1.44665	0	0	0	0.449347	1.04007	0	0.571539	0	0	0.528462	0	ENSG00000105438	10945	protein_coding	KDELR1
ENSG00000105443.15	2.36763	-2.09374	1.5247	-1.37321	0.169687		0	3.96705	3.29603	0	0	1.62351	7.23323	3.72038	0	3.20253	3.59478	1.56011	2.55342	4.00077	1.88855	2.88493	1.58538	1.50662	ENSG00000105443	9266	protein_coding	CYTH2
ENSG00000105447.13	0.234527	0	4.80703	0	1		0	0	0	0	0	0	0	0	1.88359	0	0.449347	0	0	0	1.88855	0	0	0	ENSG00000105447	83743	protein_coding	GRWD1
ENSG00000105464.3	0.0249637	0	5.26765	0	1		0	0	0	0	0	0	0	0	0	0	0.449347	0	0	0	0	0	0	0	ENSG00000105464	2906	protein_coding	GRIN2D
ENSG00000105516.11	0.785472	-1.45256	2.10664	-0.689515	0.490499		2.06994	1.32235	1.09868	1.61922	0	0	2.89329	0	0	0	0	2.08015	1.27671	0	0	0.721232	1.05692	0	ENSG00000105516	1628	protein_coding	DBP
ENSG00000105518.14	0.258222	-0.541281	3.632	-0.149031	0.881529		0	0	1.09868	0	0	0	1.44665	0	0	0	0	0.520036	0.638356	0	0.944277	0	0	0	ENSG00000105518	374882	protein_coding	TMEM205
ENSG00000105519.18	0.0574984	-0.541216	5.26765	-0.102743	0.918167		1.03497	0	0	0	0	0	0	0	0	0	0	0	0	0	0	0	0	0	ENSG00000105519	828	protein_coding	CAPS
ENSG00000105538.10	0.0317522	0	5.26765	0	1		0	0	0	0	0	0	0	0	0	0	0	0	0	0.571539	0	0	0	0	ENSG00000105538	54922	protein_coding	RASIP1
ENSG00000105576.15	209.053	-0.278868	0.159929	-1.7437	0.0812115	0.928846	305.317	252.569	252.696	202.403	238.609	227.292	153.345	148.815	220.38	218.84	238.154	199.174	171.718	204.611	228.515	168.768	167.522	164.221	ENSG00000105576	30000	protein_coding	TNPO2
ENSG00000105605.7	0.276097	-1.35302	3.54504	-0.381665	0.70271		1.03497	0	1.09868	0	0	0	0	0	0	0	0.449347	0	0	0	0.944277	1.44246	0	0	ENSG00000105605	59284	protein_coding	CACNG7
ENSG00000105613.10	0.0901953	1.38226	5.26765	0.262405	0.793009		0	0	0	0	0	1.62351	0	0	0	0	0	0	0	0	0	0	0	0	ENSG00000105613	22983	protein_coding	MAST1
ENSG00000105618.14	0.113354	0	5.26765	0	1		0	0	0	0	0	0	0	0	0	0.533756	0	0	0	0	0	0	0	1.50662	ENSG00000105618	26121	protein_coding	PRPF31
ENSG00000105640.13	220.646	0.368064	0.210364	1.74965	0.0801784	0.928846	159.386	174.55	164.802	226.691	205.697	211.057	169.258	172.998	154.454	209.232	160.866	306.821	296.836	257.193	305.001	212.042	327.118	257.631	ENSG00000105640	6142	protein_coding	RPL18A
ENSG00000105656.13	0.0288909	0	5.26765	0	1		0	0	0	0	0	0	0	0	0	0	0	0.520036	0	0	0	0	0	0	ENSG00000105656	8178	protein_coding	ELL
ENSG00000105669.14	7.31537	0.302754	0.625914	0.483699	0.628599	0.99894	7.2448	5.28941	9.88809	11.3346	4.11394	12.9881	8.67988	11.1611	3.76717	4.8038	3.14543	5.20036	8.29863	8.00155	5.66566	5.04862	9.51231	7.53308	ENSG00000105669	11316	protein_coding	COPE
ENSG00000105671.12	0.491396	-0.416533	2.29938	-0.18115	0.856249		1.03497	0	1.09868	0	0	1.62351	0	1.86019	0	0	0.449347	1.04007	0.638356	0.571539	0	0	0.528462	0	ENSG00000105671	54555	protein_coding	DDX49
ENSG00000105677.12	7.02639	0.637685	0.654106	0.974896	0.329612	0.99894	6.20983	7.93411	6.59206	8.09612	10.9705	12.9881	15.9131	5.58057	1.88359	6.93882	4.49347	5.20036	3.19178	9.14463	4.72138	4.32739	4.75615	7.53308	ENSG00000105677	10430	protein_coding	TMEM147
ENSG00000105698.16	0.0546168	0	5.26765	0	1		0	0	0	0	0	0	0	0	0	0.533756	0.449347	0	0	0	0	0	0	0	ENSG00000105698	7392	protein_coding	USF2
ENSG00000105701.16	0.328366	2.24946	3.37469	0.666569	0.505047		0	0	0	0	1.37131	1.62351	0	0	0	1.06751	0	0	1.27671	0.571539	0	0	0	0	ENSG00000105701	23770	protein_coding	FKBP8
ENSG00000105705.16	2.61674	-0.0440164	0.989279	-0.0444934	0.964511		5.17486	5.28941	2.19735	4.85767	4.11394	3.24703	1.44665	0	1.88359	3.20253	1.34804	1.56011	3.19178	0.571539	2.83283	0	3.17077	3.01323	ENSG00000105705	57794	protein_coding	SUGP1
ENSG00000105717.14	0.029359	0	5.26765	0	1		0	0	0	0	0	0	0	0	0	0	0	0	0	0	0	0	0.528462	0	ENSG00000105717	80714	protein_coding	PBX4
ENSG00000105722.10	0.650475	-0.541301	2.24696	-0.240904	0.80963		0	0	1.09868	0	0	0	0	0	1.88359	1.60127	0.898695	2.08015	0.638356	0	0.944277	0	1.05692	1.50662	ENSG00000105722	2077	protein_coding	ERF
ENSG00000105723.13	12.3253	0.290211	0.532157	0.545349	0.585514	0.99894	10.3497	10.5788	8.78942	4.85767	17.8271	12.9881	15.9131	14.8815	15.0687	9.07385	15.2778	18.2013	16.5973	10.8592	9.44277	11.5397	10.5692	9.0397	ENSG00000105723	2931	protein_coding	GSK3A
ENSG00000105726.17	0.432319	-2.44575	2.54875	-0.959588	0.337263		0	1.32235	3.29603	0	0	0	0	0	0	0	0.449347	0.520036	0	0	0.944277	0.721232	0.528462	0	ENSG00000105726	57130	protein_coding	ATP13A1
ENSG00000105732.13	0.0635044	0	5.26765	0	1		0	0	0	0	0	0	0	0	0	0	0	0	0	1.14308	0	0	0	0	ENSG00000105732	64763	protein_coding	ZNF574
ENSG00000105737.9	0.0943912	0	5.26765	0	1		0	0	0	0	0	0	0	0	0	0	0.449347	0	0	0	0	0.721232	0.528462	0	ENSG00000105737	2901	protein_coding	GRIK5
ENSG00000105738.11	0.0288909	0	5.26765	0	1		0	0	0	0	0	0	0	0	0	0	0	0.520036	0	0	0	0	0	0	ENSG00000105738	23094	protein_coding	SIPA1L3
ENSG00000105767.3	0.14465	-1.30281	5.24482	-0.248399	0.803825		2.06994	0	0	0	0	0	0	0	0	0.533756	0	0	0	0	0	0	0	0	ENSG00000105767	199731	protein_coding	CADM4
ENSG00000105778.19	1.4787	-1.02108	1.77622	-0.574861	0.565385		1.03497	0	2.19735	0	1.37131	0	2.89329	1.86019	1.88359	0	3.14543	2.60018	2.55342	0.571539	0	2.88493	2.11385	1.50662	ENSG00000105778	23080	protein_coding	AVL9
ENSG00000105792.19	0.0538547	0	5.26765	0	1		0	0	0	0	0	0	0	0	0	0	0.449347	0.520036	0	0	0	0	0	0	ENSG00000105792	79846	protein_coding	CFAP69
ENSG00000105810.10	0.147586	0	5.26765	0	1		0	0	0	0	0	0	1.44665	0	0	0	0	0	0.638356	0.571539	0	0	0	0	ENSG00000105810	1021	protein_coding	CDK6
ENSG00000105819.14	1.22381	-2.06246	1.71641	-1.20161	0.229514		2.06994	2.6447	2.19735	0	0	1.62351	1.44665	0	1.88359	1.60127	0	0.520036	3.19178	2.28616	0	0	1.05692	1.50662	ENSG00000105819	9512	protein_coding	PMPCB
ENSG00000105821.15	67.687	0.010602	0.283816	0.0373553	0.970202	0.99894	65.2032	64.7952	78.0061	61.5305	67.1944	81.1757	72.3323	72.5474	67.8091	98.7448	105.597	45.7632	62.5589	56.0108	65.1551	56.9773	41.22	55.7448	ENSG00000105821	27000	protein_coding	DNAJC2
ENSG00000105829.13	31.9623	-0.0475838	0.327758	-0.14518	0.884569	0.99894	45.5388	50.2494	49.4405	35.6229	49.3673	55.1995	28.9329	46.5048	45.2061	18.1477	26.5115	16.1211	15.3205	22.8616	13.2199	11.5397	16.9108	28.6257	ENSG00000105829	10282	protein_coding	BET1
ENSG00000105835.12	16.7321	0.585422	0.441335	1.32648	0.184681	0.99894	19.6645	22.48	21.9735	27.5268	34.2828	34.0938	39.0595	20.4621	35.7881	9.07385	3.59478	4.16029	5.10685	1.71462	9.44277	6.49109	4.75615	1.50662	ENSG00000105835	10135	protein_coding	NAMPT
ENSG00000105849.6	0.381196	-1.49582	2.95088	-0.506907	0.61222		0	1.32235	1.09868	0	0	0	1.44665	0	0	0.533756	0	0	0	0.571539	1.88855	0	0	0	ENSG00000105849	221830	protein_coding	POLR1F
ENSG00000105854.13	0.255615	-1.91639	3.99361	-0.479863	0.631324		2.06994	0	1.09868	0	0	0	0	0	0	0.533756	0.898695	0	0	0	0	0	0	0	ENSG00000105854	5445	protein_coding	PON2
ENSG00000105856.14	34.7995	0.973262	0.363241	2.67938	0.00737585	0.604123	22.7694	29.0917	18.6775	43.7191	46.6247	47.0819	41.9527	66.9669	48.9732	21.884	22.018	46.8033	21.7041	29.1485	29.2726	35.3404	22.7238	31.639	ENSG00000105856	26959	protein_coding	HBP1
ENSG00000105865.11	0.104644	0	5.26765	0	1		0	0	0	0	0	0	0	0	1.88359	0	0	0	0	0	0	0	0	0	ENSG00000105865	11062	protein_coding	DUS4L
ENSG00000105866.15	6.19796	-0.32555	0.813965	-0.399955	0.689189	0.99894	2.06994	7.93411	7.69074	9.71535	2.74263	1.62351	5.78659	14.8815	3.76717	9.07385	7.18956	4.16029	5.74521	7.43001	4.72138	8.65478	6.87	1.50662	ENSG00000105866	6671	protein_coding	SP4
ENSG00000105875.14	0.0249637	0	5.26765	0	1		0	0	0	0	0	0	0	0	0	0	0.449347	0	0	0	0	0	0	0	ENSG00000105875	29062	protein_coding	WDR91
ENSG00000105879.12	19.9178	-0.0978812	0.412882	-0.237068	0.812604	0.99894	24.8393	21.1576	25.2696	9.71535	27.4263	29.2233	14.4665	26.0427	20.7194	13.8776	21.1193	26.0018	20.4274	17.7177	14.1642	17.3096	18.4962	10.5463	ENSG00000105879	79872	protein_coding	CBLL1
ENSG00000105880.7	0.0249637	0	5.26765	0	1		0	0	0	0	0	0	0	0	0	0	0.449347	0	0	0	0	0	0	0	ENSG00000105880	1749	protein_coding	DLX5
ENSG00000105887.11	711.396	-0.637276	0.116468	-5.47168	4.45784e-08	0.00015803	802.103	743.162	895.422	510.056	541.669	517.901	668.351	606.422	727.064	834.794	808.376	655.766	655.592	646.411	638.331	838.793	806.432	908.49	ENSG00000105887	136319	protein_coding	MTPN
ENSG00000105889.16	0.598753	-0.541304	2.66038	-0.203469	0.838769		0	0	1.09868	0	0	0	0	0	0	0.533756	2.24674	0	1.27671	0	0.944277	0	3.17077	1.50662	ENSG00000105889	401312	protein_coding	STEAP1B
ENSG00000105889.16	0.598753	-0.541304	2.66038	-0.203469	0.838769		0	0	1.09868	0	0	0	0	0	0	0.533756	2.24674	0	1.27671	0	0.944277	0	3.17077	1.50662	ENSG00000105889	256227	protein_coding	STEAP1B
ENSG00000105894.12	173.545	-0.426945	0.669746	-0.637473	0.523817	0.99894	19.6645	15.8682	16.4802	19.4307	8.22788	11.3646	44.846	48.365	20.7194	116.359	98.4071	539.278	215.764	251.477	416.426	457.982	425.412	397.747	ENSG00000105894	5764	protein_coding	PTN
ENSG00000105926.16	51.6153	0.531909	0.272809	1.94975	0.0512057	0.892641	62.0983	44.96	54.9339	89.0573	64.4517	82.7992	57.8659	70.6873	54.624	56.5781	54.371	30.6821	33.1945	42.2939	28.3283	35.3404	30.6508	36.1588	ENSG00000105926	51678	protein_coding	PALS2
ENSG00000105929.16	0.0288909	0	5.26765	0	1		0	0	0	0	0	0	0	0	0	0	0	0.520036	0	0	0	0	0	0	ENSG00000105929	50617	protein_coding	ATP6V0A4
ENSG00000105953.15	0.996559	1.36018	2.17405	0.625643	0.531549		0	1.32235	0	0	0	3.24703	1.44665	1.86019	7.53434	0	0.449347	0	0	0.571539	0	0	0	1.50662	ENSG00000105953	4967	protein_coding	OGDH
ENSG00000105968.19	0.611829	1.2934	2.40335	0.538165	0.590463		0	1.32235	0	0	1.37131	1.62351	0	0	0	1.06751	0.449347	1.04007	2.55342	0	0	0	1.58538	0	ENSG00000105968	94239	protein_coding	H2AZ2
ENSG00000105971.15	0.191375	1.38224	4.4389	0.311393	0.755502		0	0	0	0	0	1.62351	0	0	0	0	0	0	0	0.571539	0	0.721232	0.528462	0	ENSG00000105971	858	protein_coding	CAV2
ENSG00000105974.13	1044.38	-0.0121236	0.151908	-0.0798088	0.936389	0.99894	1692.18	1619.88	1579.9	1773.05	1615.41	1462.79	1562.38	1826.71	1810.13	309.578	313.195	391.067	437.274	439.514	267.23	521.451	545.901	631.272	ENSG00000105974	857	protein_coding	CAV1
ENSG00000105976.16	5.0648	-0.149527	0.751921	-0.19886	0.842372	0.99894	7.2448	3.96705	5.49339	1.61922	5.48525	8.11757	5.78659	1.86019	0	3.73629	3.14543	4.68033	6.38356	6.28693	5.66566	7.21232	8.45539	6.02647	ENSG00000105976	4233	protein_coding	MET
ENSG00000105983.22	0.167402	0	5.26765	0	1		0	0	0	0	0	0	0	0	0	0	0	0	0	0	0	0	0	3.01323	ENSG00000105983	64327	protein_coding	LMBR1
ENSG00000105991.10	3.25442	0.437135	0.958043	0.456279	0.64819	0.99894	4.13989	2.6447	1.09868	6.4769	2.74263	1.62351	2.89329	5.58057	1.88359	1.60127	1.79739	2.08015	2.55342	4.00077	1.88855	5.76986	5.28462	4.51985	ENSG00000105991	3198	protein_coding	HOXA1
ENSG00000105993.15	14.5361	0.0349341	0.480807	0.0726573	0.942079	0.99894	16.5596	9.25646	12.0854	11.3346	19.1984	8.11757	23.1463	14.8815	20.7194	10.1414	15.2778	14.561	15.3205	16.5746	17.9413	15.8671	11.6262	9.0397	ENSG00000105993	10049	protein_coding	DNAJB6
ENSG00000105996.7	2.26606	0.817484	1.29919	0.629227	0.529201		0	1.32235	2.19735	1.61922	2.74263	1.62351	1.44665	0	0	2.66878	3.59478	2.60018	2.55342	1.71462	5.66566	4.32739	3.69923	3.01323	ENSG00000105996	3199	protein_coding	HOXA2
ENSG00000105997.22	1.0329	-0.439704	1.85616	-0.23689	0.812742		1.03497	0	1.09868	0	0	1.62351	1.44665	0	1.88359	0	0.449347	0.520036	2.55342	1.14308	2.83283	1.44246	1.05692	1.50662	ENSG00000105997	3200	protein_coding	HOXA3
ENSG00000106003.13	0.0860749	0	5.26765	0	1		0	0	0	0	0	0	0	0	0	0	0.449347	0	0	0.571539	0	0	0.528462	0	ENSG00000106003	3955	protein_coding	LFNG
ENSG00000106004.5	57.6488	-0.180951	0.285793	-0.633154	0.526633	0.99894	47.6087	44.96	54.9339	38.8614	56.2239	34.0938	43.3994	42.7844	35.7881	52.308	60.2126	83.7259	52.3452	72.0139	51.9352	103.136	83.4969	79.8507	ENSG00000106004	3202	protein_coding	HOXA5
ENSG00000106028.11	61.3763	-0.302725	0.296396	-1.02135	0.307087	0.99894	61.0633	80.6634	50.5392	55.0536	45.2534	55.1995	79.5655	55.8057	90.4121	58.1794	46.7321	66.0446	40.8548	45.7231	47.2138	54.8136	58.6592	112.996	ENSG00000106028	6742	protein_coding	SSBP1
ENSG00000106034.18	0.594687	0.34296	2.27137	0.150993	0.879981		0	2.6447	0	1.61922	0	1.62351	0	0	0	0	0.898695	1.04007	0	0.571539	0	0.721232	1.58538	0	ENSG00000106034	79974	protein_coding	CPED1
ENSG00000106049.9	20.5884	0.400212	0.370675	1.07968	0.280283	0.99894	28.9792	26.447	15.3815	40.4806	30.1689	22.7292	39.0595	46.5048	54.624	8.00633	9.88564	7.80055	3.83014	4.57231	4.72138	9.37602	8.98385	9.0397	ENSG00000106049	11112	protein_coding	HIBADH
ENSG00000106052.13	107.357	0.269806	0.191867	1.40622	0.15966	0.99894	117.987	107.11	113.164	119.823	161.815	125.011	149.005	148.815	160.105	70.9895	96.6097	75.9253	61.9206	70.2993	67.0437	103.136	78.2123	105.463	ENSG00000106052	8887	protein_coding	TAX1BP1
ENSG00000106070.20	0.261809	-0.541255	4.58954	-0.117932	0.906121		0	1.32235	0	0	0	0	0	0	1.88359	0	0	0	0	0	0	0	0	1.50662	ENSG00000106070	2887	protein_coding	GRB10
ENSG00000106086.20	11.1769	-0.0907409	0.526442	-0.172366	0.863149	0.99894	14.4896	10.5788	12.0854	9.71535	12.3418	12.9881	21.6997	27.9029	15.0687	6.40507	10.335	7.80055	8.29863	4.57231	1.88855	8.65478	5.81308	10.5463	ENSG00000106086	84725	protein_coding	PLEKHA8
ENSG00000106089.12	1.18289	-1.41362	1.71504	-0.824248	0.409799		3.10492	0	1.09868	0	0	1.62351	0	0	1.88359	0.533756	2.69608	2.08015	1.27671	0.571539	1.88855	1.44246	1.58538	1.50662	ENSG00000106089	6804	protein_coding	STX1A
ENSG00000106105.15	20.8396	-0.285072	0.469252	-0.607504	0.543517	0.99894	22.7694	18.5129	47.2431	21.0499	27.4263	24.3527	31.8262	14.8815	22.603	21.3502	31.005	8.84062	12.1288	15.4316	16.0527	17.3096	14.7969	7.53308	ENSG00000106105	2617	protein_coding	GARS1
ENSG00000106153.13	0.0901953	1.38226	5.26765	0.262405	0.793009		0	0	0	0	0	1.62351	0	0	0	0	0	0	0	0	0	0	0	0	ENSG00000106153	51142	protein_coding	CHCHD2
ENSG00000106244.13	217.067	0.120481	0.184197	0.654086	0.513056	0.99894	265.988	186.452	231.821	236.407	246.836	263.009	192.404	212.062	239.215	237.521	297.468	183.053	200.444	201.753	222.849	181.75	137.928	170.248	ENSG00000106244	11333	protein_coding	PDAP1
ENSG00000106245.11	0.173877	1.38222	5.25938	0.262811	0.792696		0	0	0	0	0	1.62351	0	0	0	0	0.449347	0	0	0	0	0	1.05692	0	ENSG00000106245	8896	protein_coding	BUD31
ENSG00000106261.17	0.342533	1.38934	4.14526	0.335163	0.737502		1.03497	0	0	0	0	3.24703	0	0	1.88359	0	0	0	0	0	0	0	0	0	ENSG00000106261	7586	protein_coding	ZKSCAN1
ENSG00000106263.18	10.1451	0.110449	0.608698	0.181451	0.856014	0.99894	8.27978	7.93411	7.69074	6.4769	10.9705	8.11757	17.3598	3.72038	15.0687	17.0802	8.5376	7.28051	11.4904	13.7169	15.1084	9.37602	6.87	7.53308	ENSG00000106263	8662	protein_coding	EIF3B
ENSG00000106266.11	1.65863	-0.425601	1.26043	-0.337663	0.735617		1.03497	5.28941	2.19735	3.23845	1.37131	1.62351	0	3.72038	0	2.13502	3.14543	1.04007	1.91507	1.14308	0.944277	0	1.05692	0	ENSG00000106266	29886	protein_coding	SNX8
ENSG00000106278.12	0.0288909	0	5.26765	0	1		0	0	0	0	0	0	0	0	0	0	0	0.520036	0	0	0	0	0	0	ENSG00000106278	5803	protein_coding	PTPRZ1
ENSG00000106290.15	0.14872	0	5.26765	0	1		0	0	0	0	0	0	0	0	0	0	0	0.520036	0	0.571539	0	0	1.58538	0	ENSG00000106290	6878	protein_coding	TAF6
ENSG00000106299.8	72.8651	-0.151485	0.223373	-0.678173	0.497662	0.99894	97.2874	83.3082	80.2034	89.0573	79.5362	66.5641	78.1189	66.9669	96.0629	75.2595	82.6799	56.684	49.7918	52.0101	63.2665	69.9595	66.0577	58.7581	ENSG00000106299	8976	protein_coding	WASL
ENSG00000106330.12	0.0400684	0	5.26765	0	1		0	0	0	0	0	0	0	0	0	0	0	0	0	0	0	0.721232	0	0	ENSG00000106330	64598	protein_coding	MOSPD3
ENSG00000106333.13	76.1987	-0.304403	0.278077	-1.09467	0.273661	0.99894	44.5038	46.2823	41.7497	42.0998	32.9115	32.4703	47.7393	61.3863	52.7404	100.346	84.028	113.368	116.181	113.165	134.087	90.154	129.473	88.8904	ENSG00000106333	5118	protein_coding	PCOLCE
ENSG00000106344.8	21.0508	0.00329152	0.427952	0.00769134	0.993863	0.999741	32.0841	26.447	21.9735	21.0499	28.7976	30.8468	14.4665	9.30095	22.603	30.4241	23.8154	11.9608	15.9589	19.4323	12.2756	29.5705	15.8538	12.0529	ENSG00000106344	55131	protein_coding	RBM28
ENSG00000106346.11	4.99272	-0.619286	0.830886	-0.745332	0.456071	0.99894	4.13989	9.25646	3.29603	3.23845	5.48525	1.62351	4.33994	0	3.76717	8.00633	8.08825	4.16029	4.46849	5.71539	6.60994	4.32739	5.81308	7.53308	ENSG00000106346	84132	protein_coding	USP42
ENSG00000106348.18	1.32829	-0.158998	1.38092	-0.115139	0.908335		2.06994	1.32235	3.29603	1.61922	2.74263	1.62351	1.44665	3.72038	0	0	1.34804	0	1.27671	0	0.944277	1.44246	1.05692	0	ENSG00000106348	3614	protein_coding	IMPDH1
ENSG00000106351.13	1.02995	1.93683	1.77665	1.09016	0.275643		0	0	1.09868	1.61922	0	3.24703	1.44665	1.86019	1.88359	0.533756	0.898695	1.56011	0.638356	1.14308	1.88855	0.721232	0	0	ENSG00000106351	3268	protein_coding	AGFG2
ENSG00000106355.10	5.72853	-0.17161	0.898239	-0.191052	0.848485	0.99894	0	5.28941	8.78942	3.23845	2.74263	6.49406	4.33994	5.58057	3.76717	9.07385	8.08825	4.16029	8.29863	2.28616	9.44277	5.76986	3.69923	12.0529	ENSG00000106355	23658	protein_coding	LSM5
ENSG00000106367.15	1.01993	1.95146	2.05664	0.948861	0.342691		0	0	1.09868	1.61922	0	3.24703	0	3.72038	0	1.06751	1.34804	2.08015	0	0.571539	0	3.60616	0	0	ENSG00000106367	1174	protein_coding	AP1S1
ENSG00000106392.11	3.94688	-0.893972	0.982081	-0.910283	0.362673	0.99894	5.17486	1.32235	7.69074	4.85767	0	3.24703	0	7.44076	0	5.33756	4.04413	3.12022	2.55342	4.00077	1.88855	6.49109	6.34154	7.53308	ENSG00000106392	56913	protein_coding	C1GALT1
ENSG00000106397.12	2.24597	0.835525	1.38007	0.605422	0.544899		2.06994	0	1.09868	1.61922	4.11394	0	0	0	1.88359	2.66878	2.69608	5.20036	1.27671	1.14308	6.60994	2.88493	2.64231	4.51985	ENSG00000106397	8985	protein_coding	PLOD3
ENSG00000106399.11	0.0400684	0	5.26765	0	1		0	0	0	0	0	0	0	0	0	0	0	0	0	0	0	0.721232	0	0	ENSG00000106399	6119	protein_coding	RPA3
ENSG00000106400.12	2.37415	-1.00963	1.46823	-0.687646	0.491676		0	6.61176	0	1.61922	1.37131	0	5.78659	3.72038	3.76717	2.66878	2.24674	1.56011	3.19178	1.71462	0	4.32739	2.64231	1.50662	ENSG00000106400	10467	protein_coding	ZNHIT1
ENSG00000106415.13	18.3001	-0.168906	0.421448	-0.400775	0.688586	0.99894	21.7344	21.1576	20.8749	24.2884	16.4558	16.2351	21.6997	26.0427	22.603	6.93882	12.5817	17.6812	13.4055	11.4308	12.2756	28.8493	20.0815	15.0662	ENSG00000106415	113263	protein_coding	GLCCI1
ENSG00000106443.17	70.6305	0.139649	0.275185	0.507472	0.611824	0.99894	46.5737	56.8611	59.3286	66.3882	58.9665	53.576	75.2256	65.1067	90.4121	59.2469	57.0671	98.2869	60.6438	74.3001	84.0406	98.0876	70.8139	96.4235	ENSG00000106443	9678	protein_coding	PHF14
ENSG00000106459.15	0.216193	1.38224	4.30985	0.320716	0.748426		0	0	0	0	1.37131	0	0	0	0	0.533756	1.34804	0	0.638356	0	0	0	0	0	ENSG00000106459	4899	protein_coding	NRF1
ENSG00000106460.19	1.24823	-1.82907	1.81175	-1.00956	0.312705		0	2.6447	3.29603	0	0	1.62351	5.78659	0	1.88359	2.13502	0.449347	1.56011	0.638356	0	0.944277	0	0	1.50662	ENSG00000106460	54664	protein_coding	TMEM106B
ENSG00000106462.11	107.35	-0.10097	0.229741	-0.439493	0.660304	0.99894	85.9027	83.3082	95.5849	90.6766	71.3083	86.0463	56.4192	74.4076	71.5763	167.599	159.968	138.85	109.797	155.459	87.8177	141.361	113.091	143.129	ENSG00000106462	2146	protein_coding	EZH2
ENSG00000106477.20	4.92575	0.301898	0.881269	0.342571	0.731921	0.99894	2.06994	3.96705	5.49339	8.09612	0	6.49406	4.33994	9.30095	3.76717	4.27004	2.69608	6.76047	6.38356	6.85847	3.77711	8.65478	4.22769	1.50662	ENSG00000106477	95681	protein_coding	CEP41
ENSG00000106524.9	0.244078	1.38225	3.7044	0.373137	0.709046		0	0	0	0	1.37131	0	0	0	0	0	0.449347	0	0	0.571539	0.944277	0	1.05692	0	ENSG00000106524	57037	protein_coding	ANKMY2
ENSG00000106554.13	0.128081	-0.541241	5.26765	-0.102748	0.918163		0	1.32235	0	0	0	0	0	0	0	0.533756	0.449347	0	0	0	0	0	0	0	ENSG00000106554	54927	protein_coding	CHCHD3
ENSG00000106571.15	0.0354642	0	5.26765	0	1		0	0	0	0	0	0	0	0	0	0	0	0	0.638356	0	0	0	0	0	ENSG00000106571	2737	protein_coding	GLI3
ENSG00000106605.11	1.07637	0.0425633	1.73069	0.0245933	0.980379		0	0	4.39471	3.23845	1.37131	0	2.89329	0	0	0.533756	0.898695	0	0.638356	1.14308	0	0.721232	0.528462	3.01323	ENSG00000106605	644	protein_coding	BLVRA
ENSG00000106609.16	15.1758	0.161337	0.402881	0.400459	0.688819	0.99894	17.5945	21.1576	23.0722	24.2884	20.5697	24.3527	17.3598	11.1611	13.1851	11.2089	14.3791	11.9608	16.5973	9.71617	16.0527	5.04862	7.92692	7.53308	ENSG00000106609	55069	protein_coding	TMEM248
ENSG00000106615.10	17.517	0.177557	0.458437	0.387309	0.698527	0.99894	25.8743	30.4141	19.7762	43.7191	27.4263	14.6116	28.9329	29.7631	13.1851	11.2089	16.1765	6.24044	8.29863	12.0023	7.55421	3.60616	8.98385	7.53308	ENSG00000106615	6009	protein_coding	RHEB
ENSG00000106617.15	0.234385	0	4.78245	0	1		0	0	0	0	0	0	0	0	0	0	0	0	2.55342	0	0.944277	0.721232	0	0	ENSG00000106617	51422	protein_coding	PRKAG2
ENSG00000106624.11	1.49835	-1.40054	1.86966	-0.74909	0.453803		1.03497	0	1.09868	0	0	0	0	0	0	2.13502	1.79739	3.12022	1.27671	0.571539	6.60994	2.1637	2.64231	4.51985	ENSG00000106624	165	protein_coding	AEBP1
ENSG00000106628.11	7.13148	0.142705	0.714239	0.1998	0.841637	0.99894	8.27978	2.6447	5.49339	8.09612	2.74263	8.11757	7.23323	11.1611	3.76717	3.20253	8.98695	8.32058	10.8521	8.57309	10.387	5.04862	7.92692	7.53308	ENSG00000106628	5425	protein_coding	POLD2
ENSG00000106633.17	0.0574984	-0.541216	5.26765	-0.102743	0.918167		1.03497	0	0	0	0	0	0	0	0	0	0	0	0	0	0	0	0	0	ENSG00000106633	2645	protein_coding	GCK
ENSG00000106635.8	4.83353	0.705977	0.757059	0.932525	0.351065	0.99894	6.20983	3.96705	6.59206	9.71535	8.22788	9.74109	5.78659	0	3.76717	3.20253	4.49347	3.64025	0.638356	6.85847	1.88855	3.60616	2.64231	6.02647	ENSG00000106635	9275	protein_coding	BCL7B
ENSG00000106636.9	0.0899569	1.38226	5.26765	0.262405	0.793009		0	0	0	1.61922	0	0	0	0	0	0	0	0	0	0	0	0	0	0	ENSG00000106636	10652	protein_coding	YKT6
ENSG00000106638.17	0.0249637	0	5.26765	0	1		0	0	0	0	0	0	0	0	0	0	0.449347	0	0	0	0	0	0	0	ENSG00000106638	26608	protein_coding	TBL2
ENSG00000106665.16	0.916652	2.82041	1.91564	1.47231	0.140938		0	0	0	1.61922	2.74263	0	1.44665	0	0	1.06751	0.449347	0.520036	0.638356	4.57231	0.944277	1.44246	1.05692	0	ENSG00000106665	7461	protein_coding	CLIP2
ENSG00000106682.15	0.938424	4.06956	2.18787	1.86006	0.0628774		0	0	0	3.23845	4.11394	3.24703	0	0	0	0	2.24674	0	0	0.571539	1.88855	0	1.58538	0	ENSG00000106682	7458	protein_coding	EIF4H
ENSG00000106686.16	0.0574984	-0.541216	5.26765	-0.102743	0.918167		1.03497	0	0	0	0	0	0	0	0	0	0	0	0	0	0	0	0	0	ENSG00000106686	55064	protein_coding	SPATA6L
ENSG00000106689.11	0.25089	0	3.64572	0	1		0	0	0	0	0	0	0	0	0	0.533756	0.898695	0.520036	0	0	0	0	1.05692	1.50662	ENSG00000106689	9355	protein_coding	LHX2
ENSG00000106692.15	0.119848	1.38224	5.26765	0.262403	0.793011		0	0	0	0	0	1.62351	0	0	0	0.533756	0	0	0	0	0	0	0	0	ENSG00000106692	2218	protein_coding	FKTN
ENSG00000106701.13	0.0868574	-0.541229	5.26765	-0.102746	0.918165		1.03497	0	0	0	0	0	0	0	0	0	0	0	0	0	0	0	0.528462	0	ENSG00000106701	83856	protein_coding	FSD1L
ENSG00000106723.17	15.8894	-0.0970444	0.528376	-0.183665	0.854276	0.99894	12.4197	19.8353	7.69074	16.1922	10.9705	9.74109	18.8064	9.30095	20.7194	12.8101	10.7843	28.602	15.3205	17.7177	14.1642	16.5883	23.2523	21.0926	ENSG00000106723	10927	protein_coding	SPIN1
ENSG00000106771.13	0.491695	1.38227	2.52377	0.5477	0.583898		0	0	0	0	0	1.62351	1.44665	1.86019	0	0.533756	0.449347	0.520036	0	0	1.88855	0	0.528462	0	ENSG00000106771	23731	protein_coding	TMEM245
ENSG00000106772.18	0.0400684	0	5.26765	0	1		0	0	0	0	0	0	0	0	0	0	0	0	0	0	0	0.721232	0	0	ENSG00000106772	158471	protein_coding	PRUNE2
ENSG00000106780.9	4.42269	-0.254034	0.782959	-0.324454	0.745595	0.99894	11.3847	5.28941	8.78942	9.71535	5.48525	6.49406	0	5.58057	7.53434	1.60127	0.898695	2.08015	3.19178	2.28616	0.944277	0.721232	1.58538	6.02647	ENSG00000106780	1955	protein_coding	MEGF9
ENSG00000106799.13	6.01425	0.187131	0.764023	0.244928	0.806512	0.99894	5.17486	7.93411	3.29603	6.4769	5.48525	6.49406	2.89329	3.72038	0	7.47258	7.18956	2.60018	9.57534	3.42924	1.88855	12.9822	11.0977	10.5463	ENSG00000106799	7046	protein_coding	TGFBR1
ENSG00000106803.10	19.6508	-0.360389	0.435876	-0.826817	0.408341	0.99894	26.9093	23.8023	25.2696	14.573	23.3123	21.1057	14.4665	7.44076	3.76717	12.2764	19.3219	26.5219	26.811	15.4316	21.7184	17.3096	19.0246	34.6522	ENSG00000106803	10952	protein_coding	SEC61B
ENSG00000106809.11	1.7003	1.86545	1.78866	1.04293	0.29698		1.03497	0	0	0	2.74263	1.62351	1.44665	0	0	1.06751	0.898695	6.76047	1.27671	2.28616	3.77711	5.04862	2.64231	0	ENSG00000106809	4969	protein_coding	OGN
ENSG00000106819.13	2.9544	0.424639	1.35248	0.313971	0.753543		1.03497	1.32235	3.29603	3.23845	2.74263	1.62351	5.78659	1.86019	1.88359	0	0.449347	11.4408	2.55342	0.571539	4.72138	2.88493	4.75615	3.01323	ENSG00000106819	54829	protein_coding	ASPN
ENSG00000106823.12	0.247411	0	5.26765	0	1		0	0	0	0	0	0	2.89329	0	0	0	0	1.56011	0	0	0	0	0	0	ENSG00000106823	1842	protein_coding	ECM2
ENSG00000106829.20	16.0255	-0.736328	0.552932	-1.33168	0.182966	0.99894	8.27978	17.1906	10.9868	9.71535	5.48525	6.49406	18.8064	14.8815	18.8359	18.1477	20.2206	27.0419	18.5123	11.4308	16.997	22.3582	28.0085	15.0662	ENSG00000106829	7091	protein_coding	TLE4
ENSG00000106852.15	0.266318	0	3.98524	0	1		0	0	0	0	0	0	0	0	0	0	0	0	1.27671	0.571539	1.88855	0	1.05692	0	ENSG00000106852	26468	protein_coding	LHX6
ENSG00000106853.20	0.0400684	0	5.26765	0	1		0	0	0	0	0	0	0	0	0	0	0	0	0	0	0	0.721232	0	0	ENSG00000106853	22949	protein_coding	PTGR1
ENSG00000106976.21	7.984	0.457694	1.32303	0.345943	0.729386	0.99894	1.03497	0	2.19735	0	0	4.87054	2.89329	11.1611	9.41793	5.33756	4.94282	25.4818	13.4055	10.8592	9.44277	13.7034	16.9108	12.0529	ENSG00000106976	1759	protein_coding	DNM1
ENSG00000106993.12	48.3436	0.00883881	0.315943	0.027976	0.977681	0.99894	81.7628	59.5058	34.059	58.2921	50.7386	68.1876	89.6921	72.5474	58.3912	38.4304	44.9347	25.4818	26.811	26.2908	42.4925	33.8979	28.5369	30.1323	ENSG00000106993	55664	protein_coding	CDC37L1
ENSG00000107021.16	0.125421	1.38224	5.26765	0.262403	0.793011		0	0	0	1.61922	0	0	0	0	0	0	0	0	0.638356	0	0	0	0	0	ENSG00000107021	54662	protein_coding	TBC1D13
ENSG00000107036.12	0.639094	1.35184	2.01501	0.670888	0.502292		0	1.32235	0	1.61922	0	1.62351	0	0	0	1.06751	0.898695	1.04007	0.638356	0.571539	0.944277	0.721232	1.05692	0	ENSG00000107036	57589	protein_coding	RIC1
ENSG00000107077.19	0.355965	1.38225	3.70635	0.372942	0.709192		0	0	0	0	0	1.62351	0	1.86019	1.88359	0	0	1.04007	0	0	0	0	0	0	ENSG00000107077	23081	protein_coding	KDM4C
ENSG00000107105.15	24.6817	0.186948	0.393833	0.474689	0.635009	0.99894	23.8044	18.5129	27.4669	25.9076	21.941	32.4703	14.4665	24.1825	18.8359	32.0253	31.005	36.4025	22.3425	22.8616	28.3283	29.5705	10.0408	24.1059	ENSG00000107105	1993	protein_coding	ELAVL2
ENSG00000107130.10	0.237302	-0.54126	4.74627	-0.114039	0.909207		0	1.32235	0	0	0	0	0	0	0	0	0	0	0	0	0	1.44246	0	1.50662	ENSG00000107130	23413	protein_coding	NCS1
ENSG00000107164.16	13.4456	-0.588644	0.531075	-1.1084	0.267689	0.99894	15.5246	6.61176	16.4802	11.3346	5.48525	9.74109	14.4665	7.44076	5.65076	19.749	22.018	13.5209	18.5123	17.1462	15.1084	14.4246	13.74	15.0662	ENSG00000107164	8939	protein_coding	FUBP3
ENSG00000107185.10	0.215627	1.38222	4.95751	0.278813	0.780389		0	0	0	0	1.37131	0	0	0	0	1.06751	0	0	0	0	0	1.44246	0	0	ENSG00000107185	9827	protein_coding	RGP1
ENSG00000107186.17	16.8251	0.299205	0.42171	0.709504	0.478012	0.99894	20.6994	21.1576	16.4802	19.4307	26.055	25.9762	21.6997	5.58057	9.41793	13.3439	8.5376	11.9608	9.57534	17.7177	10.387	20.1945	19.0246	25.6125	ENSG00000107186	8777	protein_coding	MPDZ
ENSG00000107201.10	2.41482	0.45764	1.60349	0.285403	0.775335		1.03497	0	1.09868	0	0	3.24703	0	0	0	3.73629	4.04413	5.7204	3.19178	2.8577	2.83283	7.93355	4.75615	3.01323	ENSG00000107201	23586	protein_coding	RIGI
ENSG00000107223.13	4.71528	-0.508344	0.819869	-0.620031	0.535237	0.99894	2.06994	7.93411	7.69074	1.61922	4.11394	6.49406	2.89329	1.86019	3.76717	5.33756	6.29086	2.60018	3.83014	4.57231	8.49849	5.04862	4.22769	6.02647	ENSG00000107223	8721	protein_coding	EDF1
ENSG00000107242.20	0.0249637	0	5.26765	0	1		0	0	0	0	0	0	0	0	0	0	0.449347	0	0	0	0	0	0	0	ENSG00000107242	8395	protein_coding	PIP5K1B
ENSG00000107249.23	14.8712	-0.943634	0.598289	-1.57722	0.114744	0.966486	14.4896	7.93411	12.0854	4.85767	9.5992	3.24703	10.1265	14.8815	16.9523	18.6814	11.2337	22.8816	15.9589	18.2893	20.7741	26.6856	26.9515	12.0529	ENSG00000107249	169792	protein_coding	GLIS3
ENSG00000107262.26	7.49743	0.386057	0.657597	0.587072	0.557155	0.99894	10.3497	5.28941	5.49339	6.4769	4.11394	17.8587	13.0198	13.0213	3.76717	9.07385	8.08825	5.7204	5.74521	4.57231	2.83283	5.04862	8.45539	6.02647	ENSG00000107262	573	protein_coding	BAG1
ENSG00000107263.18	0.111648	1.38224	5.26765	0.262403	0.793011		0	0	0	0	1.37131	0	0	0	0	0	0	0	0.638356	0	0	0	0	0	ENSG00000107263	2889	protein_coding	RAPGEF1
ENSG00000107282.8	12.6847	1.52466	0.731143	2.08531	0.037041	0.833294	4.13989	1.32235	3.29603	11.3346	8.22788	6.49406	15.9131	7.44076	20.7194	10.1414	7.63891	20.8015	12.7671	12.5739	17.9413	19.4733	17.9677	30.1323	ENSG00000107282	320	protein_coding	APBA1
ENSG00000107290.14	7.6057	0.538603	0.764556	0.704465	0.481143	0.99894	4.13989	3.96705	4.39471	1.61922	8.22788	8.11757	2.89329	7.44076	7.53434	4.8038	7.63891	16.6412	10.8521	7.43001	7.55421	7.93355	12.1546	13.5596	ENSG00000107290	23064	protein_coding	SETX
ENSG00000107341.5	3.42349	0.839965	1.01297	0.82921	0.406986	0.99894	1.03497	2.6447	3.29603	9.71535	2.74263	0	4.33994	3.72038	5.65076	3.73629	1.34804	2.08015	1.91507	5.14385	4.72138	4.32739	3.69923	1.50662	ENSG00000107341	54926	protein_coding	UBE2R2
ENSG00000107362.14	0.381247	0.420505	2.94626	0.142725	0.886507		0	0	1.09868	0	1.37131	0	1.44665	0	1.88359	0.533756	0	0	0	0	0	0	0.528462	0	ENSG00000107362	51104	protein_coding	ABHD17B
ENSG00000107371.14	0.355148	0	3.73533	0	1		0	0	0	0	0	0	0	0	0	1.60127	0	0	0	0	0	0.721232	1.05692	3.01323	ENSG00000107371	51010	protein_coding	EXOSC3
ENSG00000107372.13	307.613	-0.177297	0.145225	-1.22084	0.222146	0.99894	356.03	293.562	293.347	297.937	271.52	266.256	366.002	370.178	484.082	259.405	297.468	316.702	287.26	272.053	262.509	276.232	313.378	253.112	ENSG00000107372	7763	protein_coding	ZFAND5
ENSG00000107443.16	0.33745	2.34027	3.00204	0.779562	0.435649		0	0	0	1.61922	0	1.62351	0	0	0	0.533756	0.449347	0	1.27671	0.571539	0	0	0	0	ENSG00000107443	54619	protein_coding	CCNJ
ENSG00000107485.18	1.38215	0.420487	1.8738	0.224403	0.822444		0	0	1.09868	0	0	1.62351	0	1.86019	1.88359	1.60127	1.34804	2.08015	2.55342	1.71462	1.88855	3.60616	2.11385	1.50662	ENSG00000107485	2625	protein_coding	GATA3
ENSG00000107518.18	0.0906907	-0.541229	5.26765	-0.102746	0.918165		0	0	1.09868	0	0	0	0	0	0	0.533756	0	0	0	0	0	0	0	0	ENSG00000107518	26033	protein_coding	ATRNL1
ENSG00000107551.21	0.0249637	0	5.26765	0	1		0	0	0	0	0	0	0	0	0	0	0.449347	0	0	0	0	0	0	0	ENSG00000107551	83937	protein_coding	RASSF4
ENSG00000107554.17	0.0499275	0	5.26765	0	1		0	0	0	0	0	0	0	0	0	0	0.898695	0	0	0	0	0	0	0	ENSG00000107554	23268	protein_coding	DNMBP
ENSG00000107560.12	16.1018	0.851057	0.57255	1.48643	0.137165	0.982872	16.5596	2.6447	5.49339	14.573	13.7131	17.8587	10.1265	16.7417	20.7194	12.2764	17.9739	26.5219	8.93699	16.0031	24.5512	26.6856	15.8538	22.5993	ENSG00000107560	22841	protein_coding	RAB11FIP2
ENSG00000107562.16	702.439	-0.323475	0.175198	-1.84634	0.0648432	0.917673	369.485	338.522	431.78	281.745	298.946	331.197	331.282	372.038	420.04	451.557	515.402	691.128	671.551	638.409	923.503	1900.45	1722.78	1954.08	ENSG00000107562	6387	protein_coding	CXCL12
ENSG00000107566.14	1.72979	2.92421	1.6071	1.81955	0.068827		0	1.32235	0	3.23845	1.37131	4.87054	2.89329	1.86019	0	3.73629	2.24674	0	2.55342	2.28616	0.944277	0.721232	1.58538	1.50662	ENSG00000107566	10613	protein_coding	ERLIN1
ENSG00000107581.13	255.956	0.191919	0.186564	1.0287	0.30362	0.99894	285.652	280.339	269.176	306.033	305.803	342.562	269.076	252.986	286.305	239.656	282.19	145.09	236.192	197.753	199.242	259.644	212.97	236.539	ENSG00000107581	8661	protein_coding	EIF3A
ENSG00000107625.13	40.6338	-0.0283201	0.330083	-0.0857969	0.931628	0.99894	26.9093	59.5058	37.355	50.196	34.2828	35.7173	39.0595	48.365	24.4866	37.3629	35.9478	53.0437	44.0466	41.7224	45.3253	30.2917	48.6185	39.172	ENSG00000107625	79009	protein_coding	DDX50
ENSG00000107643.16	6.28899	-0.393235	0.732565	-0.536792	0.591412	0.99894	5.17486	10.5788	4.39471	3.23845	9.5992	1.62351	8.67988	9.30095	9.41793	4.8038	4.04413	5.20036	8.29863	4.00077	5.66566	4.32739	5.81308	9.0397	ENSG00000107643	5599	protein_coding	MAPK8
ENSG00000107651.13	1.72019	0.0370015	1.50158	0.0246417	0.980341		0	1.32235	3.29603	1.61922	0	3.24703	5.78659	0	1.88359	1.60127	1.79739	2.60018	2.55342	1.71462	0	0	0.528462	3.01323	ENSG00000107651	11196	protein_coding	SEC23IP
ENSG00000107669.18	1.59974	0.691218	1.17163	0.589962	0.555216		1.03497	2.6447	2.19735	3.23845	1.37131	4.87054	1.44665	1.86019	0	1.06751	0.898695	0.520036	1.91507	2.28616	0.944277	1.44246	1.05692	0	ENSG00000107669	11101	protein_coding	ATE1
ENSG00000107672.15	5.26147	-0.447689	0.809261	-0.553208	0.580121	0.99894	5.17486	9.25646	4.39471	4.85767	6.85657	1.62351	5.78659	3.72038	0	12.8101	8.5376	4.16029	3.83014	2.8577	5.66566	2.88493	4.75615	7.53308	ENSG00000107672	54780	protein_coding	NSMCE4A
ENSG00000107679.14	0.203925	0	3.87812	0	1		0	0	0	0	0	0	0	0	0	1.60127	0.449347	0.520036	0	0.571539	0	0	0.528462	0	ENSG00000107679	59338	protein_coding	PLEKHA1
ENSG00000107719.9	1.27537	0.495735	1.75743	0.282079	0.777883		2.06994	0	0	0	0	3.24703	1.44665	0	1.88359	0.533756	0.449347	0.520036	2.55342	1.71462	2.83283	2.1637	0.528462	3.01323	ENSG00000107719	27143	protein_coding	PALD1
ENSG00000107731.12	0.073464	-0.541216	5.26765	-0.102743	0.918167		0	1.32235	0	0	0	0	0	0	0	0	0	0	0	0	0	0	0	0	ENSG00000107731	219699	protein_coding	UNC5B
ENSG00000107742.13	0.0761841	1.38226	5.26765	0.262405	0.793009		0	0	0	0	1.37131	0	0	0	0	0	0	0	0	0	0	0	0	0	ENSG00000107742	9806	protein_coding	SPOCK2
ENSG00000107745.19	0.562995	-1.93352	2.584	-0.748267	0.454299		2.06994	0	1.09868	0	0	0	0	0	0	2.13502	0	0	1.91507	0	0.944277	1.44246	0.528462	0	ENSG00000107745	10367	protein_coding	MICU1
ENSG00000107758.16	102.64	0.0657598	0.226383	0.290481	0.771448	0.99894	62.0983	51.5717	87.8942	76.1036	72.6796	63.3171	91.1387	106.031	86.6449	108.886	108.742	145.61	129.586	139.456	135.976	130.543	114.148	137.102	ENSG00000107758	5532	protein_coding	PPP3CB
ENSG00000107771.17	9.97307	-0.356754	0.654236	-0.545299	0.585548	0.99894	7.2448	5.28941	8.78942	3.23845	5.48525	8.11757	13.0198	7.44076	5.65076	8.00633	10.335	12.4809	12.7671	8.00155	13.2199	15.1459	12.6831	22.5993	ENSG00000107771	54462	protein_coding	CCSER2
ENSG00000107779.14	13.5728	-0.0740907	0.490112	-0.151171	0.879841	0.99894	23.8044	11.9012	14.2828	12.9538	26.055	8.11757	17.3598	13.0213	13.1851	9.6076	14.8285	20.8015	8.93699	9.71617	12.2756	7.93355	8.98385	10.5463	ENSG00000107779	657	protein_coding	BMPR1A
ENSG00000107789.16	0.0928633	0	5.26765	0	1		0	0	0	0	0	0	0	0	0	0	0	0	0	1.14308	0	0	0.528462	0	ENSG00000107789	9562	protein_coding	MINPP1
ENSG00000107796.13	2.06954	-0.491367	1.78109	-0.275879	0.782641		0	1.32235	1.09868	0	0	1.62351	2.89329	0	3.76717	3.73629	1.79739	4.16029	4.46849	3.42924	0	2.1637	5.28462	1.50662	ENSG00000107796	59	protein_coding	ACTA2
ENSG00000107815.10	0.0249637	0	5.26765	0	1		0	0	0	0	0	0	0	0	0	0	0.449347	0	0	0	0	0	0	0	ENSG00000107815	56652	protein_coding	TWNK
ENSG00000107819.13	0.0400684	0	5.26765	0	1		0	0	0	0	0	0	0	0	0	0	0	0	0	0	0	0.721232	0	0	ENSG00000107819	81855	protein_coding	SFXN3
ENSG00000107821.15	0.515076	-1.39054	3.21056	-0.433114	0.664932		0	0	2.19735	0	0	0	1.44665	1.86019	3.76717	0	0	0	0	0	0	0	0	0	ENSG00000107821	81621	protein_coding	KAZALD1
ENSG00000107854.6	2.94245	-2.24798	1.49862	-1.50003	0.133607		4.13989	1.32235	2.19735	0	0	1.62351	0	7.44076	1.88359	2.13502	1.79739	4.16029	5.74521	2.28616	0.944277	7.93355	6.34154	3.01323	ENSG00000107854	80351	protein_coding	TNKS2
ENSG00000107859.10	0.0249637	0	5.26765	0	1		0	0	0	0	0	0	0	0	0	0	0.449347	0	0	0	0	0	0	0	ENSG00000107859	5309	protein_coding	PITX3
ENSG00000107862.6	12.0957	0.827937	0.550158	1.50491	0.132347	0.982872	8.27978	6.61176	6.59206	21.0499	10.9705	6.49406	11.5732	20.4621	18.8359	9.6076	8.08825	14.041	12.7671	13.1454	14.1642	12.2609	13.74	9.0397	ENSG00000107862	8729	protein_coding	GBF1
ENSG00000107863.18	21.6658	-0.302401	0.489258	-0.618081	0.536522	0.99894	12.4197	11.9012	13.1841	6.4769	12.3418	11.3646	15.9131	22.3223	20.7194	24.019	24.2648	39.0027	23.6192	28.0054	35.8825	36.0616	25.3662	27.1191	ENSG00000107863	57584	protein_coding	ARHGAP21
ENSG00000107864.15	2.15337	-1.77577	1.41982	-1.2507	0.211043		1.03497	3.96705	5.49339	1.61922	1.37131	0	2.89329	0	1.88359	1.06751	4.04413	0.520036	0	1.71462	2.83283	3.60616	3.69923	3.01323	ENSG00000107864	22849	protein_coding	CPEB3
ENSG00000107872.13	0.0989686	0	5.26765	0	1		0	0	0	0	0	0	0	0	0	0	0	0	0.638356	1.14308	0	0	0	0	ENSG00000107872	79176	protein_coding	FBXL15
ENSG00000107874.11	3.29096	1.78391	1.11798	1.59566	0.110565	0.959904	2.06994	0	2.19735	3.23845	4.11394	8.11757	5.78659	0	0	4.8038	1.79739	5.7204	2.55342	2.8577	7.55421	2.1637	4.75615	1.50662	ENSG00000107874	79004	protein_coding	CUEDC2
ENSG00000107882.12	0.957252	1.24832	1.99263	0.62647	0.531006		1.03497	0	0	0	2.74263	0	0	0	1.88359	0.533756	0	2.08015	1.27671	1.14308	0.944277	1.44246	2.64231	1.50662	ENSG00000107882	51684	protein_coding	SUFU
ENSG00000107890.17	0.299481	1.38225	3.52732	0.39187	0.695155		0	0	0	1.61922	0	0	0	0	0	0	0.449347	0.520036	0.638356	0	0	2.1637	0	0	ENSG00000107890	22852	protein_coding	ANKRD26
ENSG00000107897.20	12.747	-0.111241	0.555644	-0.200202	0.841323	0.99894	12.4197	6.61176	15.3815	9.71535	8.22788	14.6116	23.1463	22.3223	22.603	6.40507	5.39217	16.6412	14.0438	9.14463	15.1084	10.0972	10.0408	7.53308	ENSG00000107897	91452	protein_coding	ACBD5
ENSG00000107929.15	6.86482	0.38592	0.701643	0.550023	0.582303	0.99894	3.10492	10.5788	6.59206	4.85767	9.5992	11.3646	10.1265	0	15.0687	7.47258	4.49347	5.7204	6.38356	7.43001	4.72138	3.60616	7.92692	4.51985	ENSG00000107929	23185	protein_coding	LARP4B
ENSG00000107937.19	49.7556	-0.180059	0.281538	-0.639552	0.522464	0.99894	71.4131	68.7623	53.8352	55.0536	57.5952	58.4465	59.3125	46.5048	47.0896	55.5106	58.4152	28.602	42.1315	42.2939	42.4925	44.7164	33.2931	30.1323	ENSG00000107937	23560	protein_coding	GTPBP4
ENSG00000107938.18	1.61913	1.11497	1.47202	0.75744	0.448787		2.06994	0	2.19735	6.4769	0	3.24703	1.44665	3.72038	0	2.13502	0	0.520036	0.638356	0.571539	0.944277	2.1637	0	3.01323	ENSG00000107938	26098	protein_coding	EDRF1
ENSG00000107954.10	0.0400684	0	5.26765	0	1		0	0	0	0	0	0	0	0	0	0	0	0	0	0	0	0.721232	0	0	ENSG00000107954	9148	protein_coding	NEURL1
ENSG00000107957.16	8.19537	-0.220127	0.571402	-0.385239	0.70006	0.99894	17.5945	9.25646	12.0854	11.3346	9.5992	12.9881	7.23323	13.0213	7.53434	4.8038	3.59478	7.28051	3.19178	5.71539	1.88855	4.32739	10.0408	6.02647	ENSG00000107957	9644	protein_coding	SH3PXD2A
ENSG00000107959.17	1.06071	-0.888664	1.788	-0.497015	0.619178		0	7.93411	1.09868	3.23845	0	1.62351	0	0	0	0	0.898695	0.520036	1.91507	1.14308	0	0.721232	0	0	ENSG00000107959	10531	protein_coding	PITRM1
ENSG00000108001.15	8.28354	0.979601	0.816665	1.19951	0.230328	0.99894	2.06994	7.93411	2.19735	4.85767	5.48525	12.9881	11.5732	3.72038	13.1851	8.54009	6.29086	16.1211	13.4055	14.86	1.88855	11.5397	7.92692	4.51985	ENSG00000108001	253738	protein_coding	EBF3
ENSG00000108010.12	6.12061	-0.728484	0.67261	-1.08307	0.278777	0.99894	8.27978	11.9012	7.69074	3.23845	8.22788	4.87054	7.23323	5.58057	1.88359	6.93882	6.74021	4.68033	5.10685	4.57231	6.60994	4.32739	4.75615	7.53308	ENSG00000108010	10539	protein_coding	GLRX3
ENSG00000108018.15	3.29888	1.33624	1.77524	0.75271	0.451624	0.99894	0	1.32235	0	0	0	3.24703	1.44665	9.30095	5.65076	0.533756	0.449347	4.16029	0.638356	2.28616	5.66566	9.37602	4.75615	10.5463	ENSG00000108018	114815	protein_coding	SORCS1
ENSG00000108021.20	0.148913	1.38224	5.26765	0.262401	0.793012		0	0	0	0	0	1.62351	0	0	0	0	0	0	0	0	0	0	1.05692	0	ENSG00000108021	54906	protein_coding	TASOR2
ENSG00000108039.18	0.346052	0.420496	3.44549	0.122042	0.902865		0	0	1.09868	1.61922	0	0	0	0	0	1.06751	0	0	1.91507	0	0	0	0.528462	0	ENSG00000108039	7511	protein_coding	XPNPEP1
ENSG00000108055.10	128.721	-0.0125493	0.185971	-0.06748	0.9462	0.99894	110.742	104.466	127.447	132.776	101.477	107.152	140.325	98.5901	99.83	144.648	159.518	145.61	144.907	139.456	155.806	147.853	116.262	140.115	ENSG00000108055	9126	protein_coding	SMC3
ENSG00000108061.12	10.9611	-0.133773	0.548544	-0.24387	0.807331	0.99894	16.5596	9.25646	8.78942	6.4769	13.7131	11.3646	7.23323	9.30095	15.0687	9.6076	13.9298	7.28051	15.3205	9.71617	13.2199	11.5397	6.87	12.0529	ENSG00000108061	8036	protein_coding	SHOC2
ENSG00000108091.11	1.08556	-0.151061	1.76117	-0.0857729	0.931647		0	0	3.29603	0	1.37131	1.62351	0	0	1.88359	0	0.898695	0.520036	0.638356	1.71462	1.88855	2.1637	0.528462	3.01323	ENSG00000108091	8030	protein_coding	CCDC6
ENSG00000108094.16	27.159	0.072882	0.357334	0.20396	0.838384	0.99894	39.3289	30.4141	32.9603	35.6229	37.0255	35.7173	39.0595	52.0853	18.8359	33.0928	24.7141	18.2013	9.57534	14.86	20.7741	15.1459	16.3823	15.0662	ENSG00000108094	8453	protein_coding	CUL2
ENSG00000108100.18	3.91063	0.0706799	0.967408	0.0730611	0.941758	0.99894	5.17486	2.6447	2.19735	6.4769	4.11394	0	7.23323	1.86019	3.76717	3.73629	4.04413	3.64025	4.46849	5.71539	0.944277	2.1637	3.17077	9.0397	ENSG00000108100	219771	protein_coding	CCNY
ENSG00000108107.15	273.782	0.0405967	0.15177	0.267488	0.789093	0.99894	281.512	248.602	273.571	265.553	293.461	267.88	258.95	264.147	261.818	277.553	256.577	294.861	296.197	273.767	315.388	213.485	327.118	257.631	ENSG00000108107	6158	protein_coding	RPL28
ENSG00000108175.17	75.004	-0.264716	0.224576	-1.17874	0.238503	0.99894	90.0426	76.6964	70.3153	72.8651	78.1649	45.4584	63.6524	78.128	62.1583	75.2595	84.4773	98.8069	76.6027	79.444	78.375	75.7294	76.0985	67.7978	ENSG00000108175	57178	protein_coding	ZMIZ1
ENSG00000108219.15	0.452204	-1.93231	2.63685	-0.732808	0.463675		2.06994	0	1.09868	0	0	0	0	0	0	0.533756	1.34804	0	0.638356	0	0.944277	0	0	1.50662	ENSG00000108219	81619	protein_coding	TSPAN14
ENSG00000108239.9	2.30694	-1.00449	1.19934	-0.837538	0.40229		3.10492	2.6447	3.29603	0	2.74263	1.62351	2.89329	5.58057	3.76717	2.13502	1.79739	1.56011	2.55342	0.571539	3.77711	1.44246	0.528462	1.50662	ENSG00000108239	23232	protein_coding	TBC1D12
ENSG00000108256.9	16.8	-0.370355	0.489788	-0.756154	0.449557	0.99894	21.7344	13.2235	21.9735	12.9538	13.7131	17.8587	5.78659	20.4621	15.0687	25.0865	22.9167	15.0811	19.1507	14.2885	17.9413	12.2609	25.3662	7.53308	ENSG00000108256	57532	protein_coding	NUFIP2
ENSG00000108262.16	0.0614053	0	5.26765	0	1		0	0	0	0	0	0	0	0	0	0.533756	0	0	0	0.571539	0	0	0	0	ENSG00000108262	28964	protein_coding	GIT1
ENSG00000108298.12	103.981	-0.220611	0.203005	-1.08673	0.277158	0.99894	92.1125	134.88	101.078	84.1997	94.6206	100.658	99.8186	96.7299	116.782	100.88	106.945	118.568	107.882	96.0186	96.3162	93.7602	129.473	100.943	ENSG00000108298	6143	protein_coding	RPL19
ENSG00000108306.13	1.68141	-0.346914	1.42897	-0.242772	0.808182		3.10492	2.6447	0	0	2.74263	1.62351	4.33994	0	0	1.60127	1.79739	2.60018	1.91507	0	2.83283	1.44246	2.11385	1.50662	ENSG00000108306	84961	protein_coding	FBXL20
ENSG00000108312.15	17.885	-0.613695	0.435625	-1.40877	0.158904	0.99894	16.5596	25.1247	21.9735	11.3346	13.7131	16.2351	17.3598	20.4621	13.1851	22.4177	18.8726	20.2814	18.5123	14.2885	28.3283	16.5883	11.6262	15.0662	ENSG00000108312	7343	protein_coding	UBTF
ENSG00000108344.15	0.0899569	1.38226	5.26765	0.262405	0.793009		0	0	0	1.61922	0	0	0	0	0	0	0	0	0	0	0	0	0	0	ENSG00000108344	5709	protein_coding	PSMD3
ENSG00000108349.17	19.8173	-0.0738223	0.411938	-0.179207	0.857775	0.99894	24.8393	11.9012	18.6775	21.0499	17.8271	14.6116	17.3598	22.3223	22.603	24.5528	20.67	22.3616	19.1507	15.4316	10.387	27.4068	27.48	18.0794	ENSG00000108349	22794	protein_coding	CASC3
ENSG00000108381.11	0.060428	0	5.26765	0	1		0	0	0	0	0	0	0	0	0	0	0.449347	0	0.638356	0	0	0	0	0	ENSG00000108381	443	protein_coding	ASPA
ENSG00000108387.15	0.099855	0	5.26765	0	1		0	0	0	0	0	0	0	0	0	0	1.79739	0	0	0	0	0	0	0	ENSG00000108387	5414	protein_coding	SEPTIN4
ENSG00000108389.9	58.8652	0.20506	0.366108	0.560108	0.575406	0.99894	35.189	39.6705	41.7497	43.7191	46.6247	43.8349	56.4192	57.6659	94.1793	32.0253	43.5867	106.607	74.6877	69.7278	66.0994	75.7294	70.2854	61.7713	ENSG00000108389	9110	protein_coding	MTMR4
ENSG00000108395.14	2.4242	1.05042	1.56422	0.671535	0.50188		0	0	2.19735	1.61922	0	3.24703	2.89329	7.44076	1.88359	1.06751	4.04413	2.08015	3.83014	1.14308	3.77711	5.76986	2.64231	0	ENSG00000108395	4591	protein_coding	TRIM37
ENSG00000108406.10	30.2498	-0.0138012	0.357495	-0.0386052	0.969205	0.99894	27.9442	26.447	24.1709	22.6691	27.4263	27.5997	41.9527	37.2038	50.8568	18.6814	17.0752	32.2423	26.1726	24.0046	33.0497	41.8315	38.0492	27.1191	ENSG00000108406	79665	protein_coding	DHX40
ENSG00000108424.11	19.9279	-0.0356738	0.46591	-0.076568	0.938967	0.99894	15.5246	15.8682	20.8749	21.0499	9.5992	21.1057	10.1265	14.8815	22.603	27.7553	27.4102	11.9608	20.4274	32.5777	17.9413	21.637	23.2523	24.1059	ENSG00000108424	3837	protein_coding	KPNB1
ENSG00000108443.14	8.7664	-0.285004	0.609316	-0.467743	0.639968	0.99894	6.20983	11.9012	12.0854	6.4769	6.85657	11.3646	14.4665	16.7417	5.65076	8.54009	5.84152	13.0009	5.10685	6.28693	4.72138	10.0972	7.92692	4.51985	ENSG00000108443	6198	protein_coding	RPS6KB1
ENSG00000108448.21	0.0317522	0	5.26765	0	1		0	0	0	0	0	0	0	0	0	0	0	0	0	0.571539	0	0	0	0	ENSG00000108448		transcribed_unprocessed_pseudogene	TRIM16L
ENSG00000108468.15	24.493	0.447391	0.441043	1.01439	0.310395	0.99894	26.9093	10.5788	26.3683	30.7653	19.1984	38.9643	20.253	33.4834	35.7881	11.2089	28.7582	29.6421	19.789	18.2893	22.6626	20.1945	16.3823	31.639	ENSG00000108468	10951	protein_coding	CBX1
ENSG00000108469.15	0.0288909	0	5.26765	0	1		0	0	0	0	0	0	0	0	0	0	0	0.520036	0	0	0	0	0	0	ENSG00000108469	9400	protein_coding	RECQL5
ENSG00000108506.13	2.65633	-0.727867	1.01716	-0.715589	0.474245		3.10492	6.61176	3.29603	3.23845	1.37131	3.24703	2.89329	0	3.76717	1.60127	4.49347	1.56011	1.91507	2.28616	0.944277	2.88493	1.58538	3.01323	ENSG00000108506	57508	protein_coding	INTS2
ENSG00000108509.21	0.029359	0	5.26765	0	1		0	0	0	0	0	0	0	0	0	0	0	0	0	0	0	0	0.528462	0	ENSG00000108509	23125	protein_coding	CAMTA2
ENSG00000108510.10	67.153	-0.0862312	0.214703	-0.40163	0.687956	0.99894	68.3082	74.0517	81.3021	59.9113	75.4223	74.6817	52.0793	66.9669	82.8778	67.787	64.2567	62.9244	68.9425	71.4424	68.9322	54.0924	56.0169	58.7581	ENSG00000108510	9969	protein_coding	MED13
ENSG00000108515.18	4.60678	0.88467	0.982097	0.900797	0.367696	0.99894	1.03497	2.6447	2.19735	0	5.48525	4.87054	1.44665	3.72038	1.88359	9.6076	7.18956	7.28051	4.46849	6.85847	6.60994	7.21232	7.39846	3.01323	ENSG00000108515	2027	protein_coding	ENO3
ENSG00000108518.8	9.28714	0.156957	0.706505	0.22216	0.824189	0.99894	3.10492	11.9012	2.19735	4.85767	6.85657	6.49406	7.23323	3.72038	7.53434	14.9452	11.683	11.4408	11.4904	12.0023	7.55421	9.37602	22.7238	12.0529	ENSG00000108518	5216	protein_coding	PFN1
ENSG00000108523.16	0.0567159	0	5.26765	0	1		0	0	0	0	0	0	0	0	0	0	0.449347	0	0	0.571539	0	0	0	0	ENSG00000108523	26001	protein_coding	RNF167
ENSG00000108528.14	1.06415	-1.46781	1.70083	-0.862996	0.38814		1.03497	1.32235	2.19735	0	1.37131	0	1.44665	3.72038	1.88359	0.533756	0.449347	1.04007	1.27671	0.571539	0	0.721232	1.58538	0	ENSG00000108528	8402	protein_coding	SLC25A11
ENSG00000108557.19	3.4214	1.96311	0.976042	2.01129	0.0442943	0.853426	1.03497	3.96705	1.09868	8.09612	9.5992	4.87054	5.78659	0	1.88359	3.73629	4.04413	4.16029	0	2.28616	1.88855	1.44246	3.17077	4.51985	ENSG00000108557	10743	protein_coding	RAI1
ENSG00000108559.12	4.27618	0.866307	0.947463	0.914344	0.360536	0.99894	4.13989	1.32235	1.09868	3.23845	2.74263	6.49406	4.33994	3.72038	5.65076	5.33756	2.69608	3.64025	8.29863	4.00077	3.77711	5.76986	3.17077	7.53308	ENSG00000108559	4927	protein_coding	NUP88
ENSG00000108561.8	2.36322	-0.448439	1.23423	-0.363334	0.716355		4.13989	2.6447	5.49339	3.23845	4.11394	1.62351	2.89329	1.86019	0	5.87131	0.449347	0	0.638356	2.8577	0.944277	0.721232	0.528462	4.51985	ENSG00000108561	708	protein_coding	C1QBP
ENSG00000108578.15	2.95671	0.636881	1.028	0.619535	0.535564		2.06994	1.32235	3.29603	3.23845	5.48525	1.62351	5.78659	3.72038	1.88359	1.60127	3.14543	5.7204	3.19178	3.42924	0.944277	2.1637	1.58538	3.01323	ENSG00000108578	642	protein_coding	BLMH
ENSG00000108582.12	25.791	-0.0522904	0.352751	-0.148236	0.882156	0.99894	35.189	25.1247	19.7762	21.0499	30.1689	25.9762	31.8262	35.3436	22.603	21.3502	22.4674	20.8015	26.811	21.7185	33.994	20.1945	22.7238	27.1191	ENSG00000108582	1362	protein_coding	CPD
ENSG00000108587.16	5.4627	-0.399289	0.792209	-0.50402	0.614247	0.99894	4.13989	14.5459	4.39471	11.3346	2.74263	3.24703	1.44665	1.86019	7.53434	4.8038	2.24674	6.76047	5.10685	6.85847	2.83283	5.04862	7.39846	6.02647	ENSG00000108587	9527	protein_coding	GOSR1
ENSG00000108588.14	15.0536	-0.0459916	0.445132	-0.103321	0.917708	0.99894	20.6994	21.1576	17.5788	9.71535	26.055	21.1057	21.6997	24.1825	13.1851	12.2764	17.0752	11.4408	15.9589	9.71617	10.387	9.37602	6.34154	3.01323	ENSG00000108588	57003	protein_coding	CCDC47
ENSG00000108590.11	0.156553	1.38224	5.26765	0.262403	0.793011		0	0	0	0	1.37131	0	1.44665	0	0	0	0	0	0	0	0	0	0	0	ENSG00000108590	51003	protein_coding	MED31
ENSG00000108591.10	0.0249637	0	5.26765	0	1		0	0	0	0	0	0	0	0	0	0	0.449347	0	0	0	0	0	0	0	ENSG00000108591	1819	protein_coding	DRG2
ENSG00000108592.17	6.64883	-0.337012	0.64442	-0.52297	0.600995	0.99894	9.31475	13.2235	10.9868	14.573	4.11394	8.11757	1.44665	0	0	6.93882	12.1324	5.20036	8.93699	6.28693	2.83283	5.76986	5.28462	4.51985	ENSG00000108592	117246	protein_coding	FTSJ3
ENSG00000108599.15	0.319438	0	3.44611	0	1		0	0	0	0	0	0	0	0	0	2.13502	1.34804	0	0.638356	0.571539	0	0	1.05692	0	ENSG00000108599	11216	protein_coding	AKAP10
ENSG00000108604.16	0.0288909	0	5.26765	0	1		0	0	0	0	0	0	0	0	0	0	0	0.520036	0	0	0	0	0	0	ENSG00000108604	6603	protein_coding	SMARCD2
ENSG00000108639.8	0.0354642	0	5.26765	0	1		0	0	0	0	0	0	0	0	0	0	0	0	0.638356	0	0	0	0	0	ENSG00000108639	9144	protein_coding	SYNGR2
ENSG00000108641.19	0.365894	-1.59883	3.04414	-0.525218	0.599432		0	2.6447	0	0	0	0	0	0	0	0.533756	0.449347	0	0	0.571539	0.944277	1.44246	0	0	ENSG00000108641	27077	protein_coding	B9D1
ENSG00000108651.10	0.483256	2.86496	2.29537	1.24815	0.211977		0	0	0	1.61922	1.37131	1.62351	0	1.86019	0	0.533756	0.449347	0.520036	0	0	0	0.721232	0	0	ENSG00000108651	55813	protein_coding	UTP6
ENSG00000108654.16	653.713	0.00777328	0.133388	0.0582759	0.953529	0.99894	690.326	645.308	732.818	786.943	667.83	626.677	613.378	652.927	681.858	611.15	671.774	521.076	706.022	705.279	555.235	700.316	629.926	567.995	ENSG00000108654	1655	protein_coding	DDX5
ENSG00000108666.10	0.581655	1.29364	2.37971	0.543613	0.586708		0	1.32235	0	0	1.37131	1.62351	0	0	0	1.06751	2.24674	0	0.638356	1.14308	0	0	1.05692	0	ENSG00000108666	64149	protein_coding	C17orf75
ENSG00000108669.16	0.497436	0	2.84719	0	1		0	0	0	0	0	0	1.44665	3.72038	0	1.60127	0	0.520036	0	0	0.944277	0.721232	0	0	ENSG00000108669	9267	protein_coding	CYTH1
ENSG00000108671.11	40.1338	0.086615	0.28795	0.300799	0.763568	0.99894	42.4339	46.2823	37.355	53.4344	38.3968	42.2114	62.2058	63.2465	47.0896	45.3692	35.0491	29.122	26.811	36.007	31.1611	32.4554	31.1792	22.5993	ENSG00000108671	5717	protein_coding	PSMD11
ENSG00000108733.11	1.81276	0.0667341	1.36257	0.0489768	0.960938		1.03497	3.96705	3.29603	0	8.22788	0	2.89329	0	5.65076	0.533756	0.898695	1.04007	1.91507	0	0.944277	0.721232	0	1.50662	ENSG00000108733	5193	protein_coding	PEX12
ENSG00000108773.11	2.14546	-0.36901	1.20551	-0.306104	0.759526		3.10492	2.6447	2.19735	0	1.37131	4.87054	0	3.72038	0	1.60127	4.94282	5.20036	1.27671	1.71462	1.88855	1.44246	2.64231	0	ENSG00000108773	2648	protein_coding	KAT2A
ENSG00000108774.15	187.393	-0.113705	0.164741	-0.690204	0.490066	0.99894	181.12	173.228	154.913	170.019	157.701	142.869	193.851	199.04	265.586	177.207	186.03	228.816	181.932	177.177	189.8	209.157	200.815	183.807	ENSG00000108774	5878	protein_coding	RAB5C
ENSG00000108784.10	0.0803692	0	5.26765	0	1		0	0	0	0	0	0	1.44665	0	0	0	0	0	0	0	0	0	0	0	ENSG00000108784	4669	protein_coding	NAGLU
ENSG00000108788.12	2.02377	2.63094	1.52701	1.72293	0.0849004		0	0	1.09868	3.23845	2.74263	1.62351	5.78659	1.86019	5.65076	1.60127	1.79739	0.520036	1.27671	1.14308	2.83283	2.1637	1.58538	1.50662	ENSG00000108788	6945	protein_coding	MLX
ENSG00000108797.12	0.0249637	0	5.26765	0	1		0	0	0	0	0	0	0	0	0	0	0.449347	0	0	0	0	0	0	0	ENSG00000108797	8506	protein_coding	CNTNAP1
ENSG00000108799.13	1.00799	1.85839	1.93771	0.959065	0.337526		1.03497	0	0	0	2.74263	1.62351	1.44665	1.86019	1.88359	0.533756	0	0.520036	3.19178	1.14308	0	2.1637	0	0	ENSG00000108799	2145	protein_coding	EZH1
ENSG00000108819.11	52.2744	-0.252003	0.30113	-0.836857	0.402673	0.99894	69.3431	60.8282	39.5524	48.5767	43.882	50.329	44.846	53.9455	54.624	42.1667	37.2958	71.765	49.1534	53.7247	63.2665	46.8801	45.9762	64.7845	ENSG00000108819	84687	protein_coding	PPP1R9B
ENSG00000108821.14	1138.01	-0.43333	0.434826	-0.996561	0.318978	0.99894	467.807	435.054	455.951	362.706	349.685	293.856	642.311	703.152	683.742	919.127	997.551	3919.51	1543.55	1604.31	1891.39	1870.15	1783.56	1560.86	ENSG00000108821	1277	protein_coding	COL1A1
ENSG00000108826.16	0.794796	2.62882	1.90678	1.37867	0.167998		0	0	1.09868	3.23845	2.74263	1.62351	1.44665	0	0	1.06751	0.449347	0	0.638356	0	0.944277	0	1.05692	0	ENSG00000108826	51264	protein_coding	MRPL27
ENSG00000108828.16	1.39539	1.42403	1.53718	0.926394	0.354241		1.03497	1.32235	0	3.23845	1.37131	1.62351	0	1.86019	0	0.533756	0.898695	0.520036	1.27671	1.71462	1.88855	3.60616	4.22769	0	ENSG00000108828	10493	protein_coding	VAT1
ENSG00000108829.10	1.84027	-0.0216695	1.41558	-0.0153078	0.987787		5.17486	0	2.19735	3.23845	4.11394	0	0	1.86019	3.76717	2.13502	2.24674	0	0.638356	0	2.83283	2.88493	0.528462	1.50662	ENSG00000108829	55379	protein_coding	LRRC59
ENSG00000108840.15	9.47113	0.236909	0.618875	0.382806	0.701863	0.99894	10.3497	5.28941	9.88809	12.9538	10.9705	6.49406	10.1265	11.1611	16.9523	4.8038	4.04413	14.561	9.57534	8.00155	6.60994	12.2609	7.39846	9.0397	ENSG00000108840	10014	protein_coding	HDAC5
ENSG00000108848.16	199.519	0.0633156	0.18838	0.336106	0.736791	0.99894	159.386	190.419	180.183	221.834	163.186	168.846	234.357	202.761	224.147	151.587	165.36	237.137	187.038	226.33	177.524	254.595	216.141	230.512	ENSG00000108848	51747	protein_coding	LUC7L3
ENSG00000108854.16	21.7599	0.380043	0.391208	0.971461	0.331319	0.99894	23.8044	11.9012	17.5788	19.4307	21.941	29.2233	37.6128	35.3436	26.3702	18.1477	18.4232	22.8816	14.6822	22.29	21.7184	20.9157	15.8538	13.5596	ENSG00000108854	64750	protein_coding	SMURF2
ENSG00000108883.13	12.4168	0.347246	0.550037	0.631314	0.527835	0.99894	9.31475	9.25646	8.78942	8.09612	16.4558	9.74109	14.4665	7.44076	13.1851	10.1414	13.4804	15.0811	15.9589	14.2885	9.44277	17.3096	8.45539	22.5993	ENSG00000108883	9343	protein_coding	EFTUD2
ENSG00000108924.14	0.282916	-0.541283	4.0084	-0.135037	0.892583		0	0	1.09868	0	0	0	0	0	0	0	0.449347	2.60018	0	0	0.944277	0	0	0	ENSG00000108924	3131	protein_coding	HLF
ENSG00000108932.12	0.0901953	1.38226	5.26765	0.262405	0.793009		0	0	0	0	0	1.62351	0	0	0	0	0	0	0	0	0	0	0	0	ENSG00000108932	9120	protein_coding	SLC16A6
ENSG00000108946.15	2.65652	1.15395	1.29191	0.893213	0.371743		1.03497	1.32235	1.09868	0	2.74263	4.87054	0	0	1.88359	2.13502	1.79739	6.24044	5.10685	6.28693	0.944277	3.60616	4.22769	4.51985	ENSG00000108946	5573	protein_coding	PRKAR1A
ENSG00000108950.12	0.0288909	0	5.26765	0	1		0	0	0	0	0	0	0	0	0	0	0	0.520036	0	0	0	0	0	0	ENSG00000108950	54757	protein_coding	FAM20A
ENSG00000108953.17	516.218	-0.0553878	0.156105	-0.354812	0.722731	0.99894	543.36	487.948	531.76	539.202	462.133	504.913	431.101	444.586	465.246	450.49	467.321	633.404	625.589	623.549	423.98	534.433	535.332	587.581	ENSG00000108953	7531	protein_coding	YWHAE
ENSG00000108960.9	0.029359	0	5.26765	0	1		0	0	0	0	0	0	0	0	0	0	0	0	0	0	0	0	0.528462	0	ENSG00000108960	23531	protein_coding	MMD
ENSG00000108984.15	0.0354642	0	5.26765	0	1		0	0	0	0	0	0	0	0	0	0	0	0	0.638356	0	0	0	0	0	ENSG00000108984	5608	protein_coding	MAP2K6
ENSG00000109046.15	2.31848	2.32266	1.58746	1.46313	0.143433		0	0	1.09868	3.23845	1.37131	1.62351	2.89329	1.86019	0	2.13502	4.04413	3.64025	6.38356	2.8577	1.88855	2.88493	5.81308	0	ENSG00000109046	26118	protein_coding	WSB1
ENSG00000109079.10	0.278492	-0.541277	3.95032	-0.137021	0.891014		0	0	1.09868	0	0	0	2.89329	0	0	0	0.449347	0	0	0.571539	0	0	0	0	ENSG00000109079	7126	protein_coding	TNFAIP1
[truncated: 8,541 more rows]
