# Supplementary material for: Epigenetic and transcriptional control of adipocyte function by centenarian-associated SIRT6 N308K/A313S mutant
Source: Clin Epigenetics. 2024 Jul 20;16:96. doi: 10.1186/s13148-024-01710-1 (PMC11265064; doi:10.1186/s13148-024-01710-1)
Supplement: Supplementary file 11 — Supplementary Material 11. Supplemental File 6: Differential expressed genes (DEG) in AdiW versus AdiCent. [file 13148_2024_1710_MOESM11_ESM.xlsx]

## Sheet: Sheet1
Row.names	baseMean	log2FoldChange	lfcSE	stat	pvalue	padj	Adi_2M1	Adi_2M4	Adi_2M6	Adi_E1	Adi_E2	Adi_E4	Adi_W1	Adi_W5	Adi_W6	Pre_Adi_2M1	Pre_Adi_2M2	Pre_Adi_2M3	Pre_Adi_E1	Pre_Adi_E2	Pre_Adi_E3	Pre_Adi_W1	Pre_Adi_W2	Pre_Adi_W4	ensembl_gene_id	entrezgene_id	gene_biotype	external_gene_name
ENSG00000000003.15	0.229386	0	4.27528	0	1		0	0	0	0	0	0	0	0	0	0.533756	0	1.56011	0	0	0	0	0.528462	1.50662	ENSG00000000003	7105	protein_coding	TSPAN6
ENSG00000000005.6	0.214665	0	4.39931	0	1		0	0	0	0	0	0	0	0	0	0	0	1.56011	0.638356	0	0.944277	0.721232	0	0	ENSG00000000005	64102	protein_coding	TNMD
ENSG00000000419.13	36.6432	0.219239	0.287566	0.762397	0.445823	0.769785	39.3289	37.0258	42.8484	56.6729	57.5952	56.823	52.0793	50.2252	35.7881	34.1604	26.0622	26.0018	25.5342	17.7177	28.3283	24.5219	23.2523	25.6125	ENSG00000000419	8813	protein_coding	DPM1
ENSG00000001084.13	0.695907	2.0667	1.96117	1.05381	0.29197		1.03497	0	0	0	0	1.62351	1.44665	1.86019	1.88359	0.533756	0.898695	0	0.638356	0.571539	0	0	0.528462	1.50662	ENSG00000001084	2729	protein_coding	GCLC
ENSG00000001167.14	0.341878	0	3.793	0	1		0	0	0	0	0	3.24703	0	0	0	0	0	0.520036	0	0	0.944277	1.44246	0	0	ENSG00000001167	4800	protein_coding	NFYA
ENSG00000001497.18	0.101148	0	5.26765	0	1		0	0	0	0	1.37131	0	0	0	0	0	0.449347	0	0	0	0	0	0	0	ENSG00000001497	81887	protein_coding	LAS1L
ENSG00000001629.10	19.3536	-0.600977	0.429295	-1.39992	0.161538	0.532877	32.0841	19.8353	23.0722	25.9076	27.4263	19.4822	13.0198	14.8815	22.603	20.2827	25.6128	11.4408	16.5973	19.4323	16.997	14.4246	13.2115	12.0529	ENSG00000001629	54467	protein_coding	ANKIB1
ENSG00000001630.17	2.16222	1.54812	1.32468	1.16868	0.242533		0	1.32235	2.19735	1.61922	4.11394	4.87054	4.33994	0	5.65076	1.06751	1.34804	3.12022	3.19178	2.8577	0	2.1637	1.05692	0	ENSG00000001630	1595	protein_coding	CYP51A1
ENSG00000001631.16	0.073464	-0.37733	5.26765	-0.0716317	0.942895		0	1.32235	0	0	0	0	0	0	0	0	0	0	0	0	0	0	0	0	ENSG00000001631	889	protein_coding	KRIT1
ENSG00000002016.18	0.334947	2.56033	4.18	0.612519	0.540195		0	0	0	0	0	1.62351	0	0	3.76717	0	0	0	0.638356	0	0	0	0	0	ENSG00000002016	5893	protein_coding	RAD52
ENSG00000002549.12	1.89818	-0.680658	1.23814	-0.549743	0.582495		1.03497	5.28941	2.19735	3.23845	2.74263	3.24703	1.44665	1.86019	1.88359	1.06751	2.24674	1.56011	1.27671	1.71462	2.83283	0	0.528462	0	ENSG00000002549	51056	protein_coding	LAP3
ENSG00000002834.18	1.0134	0.0508996	1.79956	0.0282845	0.977435		1.03497	1.32235	1.09868	0	0	1.62351	0	1.86019	1.88359	0	0	1.04007	3.19178	0.571539	0.944277	2.1637	0	1.50662	ENSG00000002834	3927	protein_coding	LASP1
ENSG00000002919.15	4.86628	0.46288	0.822082	0.563058	0.573396		8.27978	3.96705	1.09868	4.85767	2.74263	4.87054	7.23323	3.72038	7.53434	3.73629	5.84152	9.88069	4.46849	2.8577	0.944277	4.32739	3.69923	7.53308	ENSG00000002919	29916	protein_coding	SNX11
ENSG00000003056.8	0.0296531	0	5.26765	0	1		0	0	0	0	0	0	0	0	0	0.533756	0	0	0	0	0	0	0	0	ENSG00000003056	4074	protein_coding	M6PR
ENSG00000003137.8	2.2948	-0.218148	1.02144	-0.213569	0.830883		3.10492	5.28941	5.49339	3.23845	0	0	4.33994	5.58057	1.88359	1.06751	3.14543	1.56011	1.91507	0.571539	1.88855	0.721232	0	1.50662	ENSG00000003137	56603	protein_coding	CYP26B1
ENSG00000003147.19	0.1435	-1.17896	5.24183	-0.224913	0.822047		1.03497	0	1.09868	0	0	0	0	0	0	0	0.449347	0	0	0	0	0	0	0	ENSG00000003147	3382	protein_coding	ICA1
ENSG00000003393.15	6.20912	0.42071	0.835094	0.503788	0.61441		4.13989	2.6447	3.29603	6.4769	6.85657	9.74109	4.33994	3.72038	5.65076	8.00633	7.63891	13.0009	5.74521	4.57231	2.83283	7.93355	12.1546	3.01323	ENSG00000003393	57679	protein_coding	ALS2
ENSG00000003509.16	0.959528	0.523849	1.67718	0.312339	0.754783		1.03497	1.32235	1.09868	1.61922	2.74263	0	2.89329	0	1.88359	0	0.449347	1.04007	0	1.71462	0.944277	0	0.528462	0	ENSG00000003509	55471	protein_coding	NDUFAF7
ENSG00000003756.17	79.6357	-0.14462	0.227156	-0.636655	0.52435	0.820838	80.7278	70.0846	69.2167	84.1997	94.6206	63.3171	81.0122	55.8057	60.2747	84.3334	84.4773	98.8069	90.6466	85.1593	96.3162	85.1054	84.5539	64.7845	ENSG00000003756	10181	protein_coding	RBM5
ENSG00000003989.18	0.199685	1.54612	4.9921	0.309714	0.756779		0	0	0	1.61922	0	0	1.44665	0	0	0	0	0	0	0	0	0	0.528462	0	ENSG00000003989	6542	protein_coding	SLC7A2
ENSG00000004059.11	1.40307	0.872954	1.32802	0.657336	0.510965		1.03497	2.6447	1.09868	0	0	1.62351	2.89329	1.86019	3.76717	0	0.449347	1.04007	0.638356	1.14308	3.77711	0.721232	1.05692	1.50662	ENSG00000004059	381	protein_coding	ARF5
ENSG00000004142.12	1.02945	2.00556	1.81953	1.10224	0.270358		1.03497	0	0	1.61922	1.37131	0	2.89329	1.86019	0	0.533756	1.79739	1.04007	1.91507	0.571539	0.944277	1.44246	0	1.50662	ENSG00000004142	26073	protein_coding	POLDIP2
ENSG00000004399.13	0.0610376	-0.37733	5.26765	-0.0716317	0.942895		0	0	1.09868	0	0	0	0	0	0	0	0	0	0	0	0	0	0	0	ENSG00000004399	23129	protein_coding	PLXND1
ENSG00000004455.17	1.99384	0.773427	1.08197	0.714834	0.474711		2.06994	2.6447	3.29603	1.61922	2.74263	3.24703	4.33994	5.58057	3.76717	0.533756	1.34804	0.520036	0.638356	0	0	0	0.528462	3.01323	ENSG00000004455	204	protein_coding	AK2
ENSG00000004478.8	1.26723	1.15185	1.74074	0.661705	0.50816		1.03497	0	1.09868	4.85767	5.48525	0	2.89329	0	1.88359	1.60127	1.34804	0.520036	0	1.14308	0.944277	0	0	0	ENSG00000004478	2288	protein_coding	FKBP4
ENSG00000004487.17	10.9539	-0.325032	0.599254	-0.542395	0.587547		7.2448	5.28941	20.8749	12.9538	6.85657	17.8587	11.5732	7.44076	7.53434	13.8776	11.683	10.9208	14.0438	8.57309	12.2756	12.2609	6.87	9.0397	ENSG00000004487	23028	protein_coding	KDM1A
ENSG00000004534.15	10.335	-0.352315	0.603298	-0.583982	0.559232		11.3847	23.8023	2.19735	8.09612	9.5992	12.9881	13.0198	9.30095	5.65076	11.7426	11.683	13.0009	7.02192	8.00155	8.49849	9.37602	11.6262	9.0397	ENSG00000004534	10180	protein_coding	RBM6
ENSG00000004766.17	0.479902	2.92805	3.05738	0.957699	0.338214		0	0	0	0	0	0	2.89329	1.86019	0	0	1.79739	0	0	1.14308	0.944277	0	0	0	ENSG00000004766	55610	protein_coding	VPS50
ENSG00000004779.10	98.8008	-0.0490112	0.215421	-0.227513	0.820025	0.936398	125.232	134.88	145.025	140.873	160.444	154.234	162.024	126.493	99.83	63.5169	54.8204	47.3233	48.5151	62.8693	69.8765	47.6013	76.0985	58.7581	ENSG00000004779	4706	protein_coding	NDUFAB1
ENSG00000004864.14	5.00086	0.387946	0.887362	0.43719	0.661974		3.10492	2.6447	3.29603	1.61922	1.37131	1.62351	4.33994	3.72038	3.76717	6.40507	12.5817	5.7204	5.74521	5.14385	6.60994	6.49109	5.28462	10.5463	ENSG00000004864	10165	protein_coding	SLC25A13
ENSG00000004866.22	0.690699	-0.353539	2.24937	-0.157172	0.875109		0	1.32235	1.09868	0	2.74263	0	1.44665	0	0	1.06751	0.449347	0.520036	0	1.14308	0	0	2.64231	0	ENSG00000004866	93655	protein_coding	ST7
ENSG00000004866.22	0.690699	-0.353539	2.24937	-0.157172	0.875109		0	1.32235	1.09868	0	2.74263	0	1.44665	0	0	1.06751	0.449347	0.520036	0	1.14308	0	0	2.64231	0	ENSG00000004866	7982	protein_coding	ST7
ENSG00000004897.12	55.8065	-0.0652497	0.278546	-0.234251	0.81479	0.933044	56.9235	60.8282	62.6246	61.5305	30.1689	86.0463	56.4192	66.9669	48.9732	57.6456	59.3139	51.4836	52.9836	67.4416	50.9909	47.6013	44.3908	42.1853	ENSG00000004897	996	protein_coding	CDC27
ENSG00000004961.15	0.029359	0	5.26765	0	1		0	0	0	0	0	0	0	0	0	0	0	0	0	0	0	0	0.528462	0	ENSG00000004961	3052	protein_coding	HCCS
ENSG00000005007.13	0.990705	0.584375	2.12441	0.275076	0.783258		1.03497	0	0	0	0	3.24703	0	0	1.88359	1.60127	2.24674	2.08015	0.638356	1.14308	0.944277	0	0	3.01323	ENSG00000005007	5976	protein_coding	UPF1
ENSG00000005020.13	39.3522	0.304658	0.304811	0.9995	0.317552	0.674896	34.1541	35.7035	25.2696	11.3346	31.5402	21.1057	28.9329	40.9242	48.9732	43.768	43.1374	44.2031	31.9178	33.7208	38.7153	67.7958	62.3585	64.7845	ENSG00000005020	8935	protein_coding	SKAP2
ENSG00000005022.6	16.9581	0.354073	0.472855	0.748798	0.453979		15.5246	23.8023	19.7762	34.0037	16.4558	14.6116	34.7195	24.1825	15.0687	11.7426	6.74021	6.24044	16.5973	14.2885	7.55421	8.65478	12.6831	22.5993	ENSG00000005022	292	protein_coding	SLC25A5
ENSG00000005073.6	0.0317522	0	5.26765	0	1		0	0	0	0	0	0	0	0	0	0	0	0	0	0.571539	0	0	0	0	ENSG00000005073	3207	protein_coding	HOXA11
ENSG00000005100.13	0.0400684	0	5.26765	0	1		0	0	0	0	0	0	0	0	0	0	0	0	0	0	0	0.721232	0	0	ENSG00000005100	56919	protein_coding	DHX33
ENSG00000005108.16	7.28297	0.341133	0.696755	0.489603	0.624415		6.20983	7.93411	7.69074	0	2.74263	8.11757	7.23323	11.1611	9.41793	8.00633	7.18956	2.60018	4.46849	5.71539	14.1642	12.9822	7.92692	7.53308	ENSG00000005108	221981	protein_coding	THSD7A
ENSG00000005156.12	3.0056	0.130441	1.14484	0.113938	0.909287		3.10492	2.6447	2.19735	6.4769	1.37131	8.11757	1.44665	1.86019	5.65076	0.533756	2.24674	3.64025	1.91507	1.14308	6.60994	1.44246	3.69923	0	ENSG00000005156	3980	protein_coding	LIG3
ENSG00000005175.10	1.22609	-0.0389978	1.64797	-0.0236641	0.981121		4.13989	1.32235	0	0	1.37131	0	0	3.72038	1.88359	0.533756	0	1.04007	0	0	1.88855	3.60616	1.05692	1.50662	ENSG00000005175	79657	protein_coding	RPAP3
ENSG00000005187.12	0.0296531	0	5.26765	0	1		0	0	0	0	0	0	0	0	0	0.533756	0	0	0	0	0	0	0	0	ENSG00000005187	6296	protein_coding	ACSM3
ENSG00000005238.20	0.815166	-0.281634	2.11503	-0.133159	0.894068		0	0	2.19735	1.61922	0	3.24703	0	1.86019	0	1.06751	0.449347	0	0.638356	1.14308	0.944277	0	0	1.50662	ENSG00000005238	80256	protein_coding	ATOSB
ENSG00000005243.10	0.255752	0	3.64296	0	1		0	0	0	1.61922	0	0	0	0	0	0.533756	0.449347	0	0	0	0.944277	0	1.05692	0	ENSG00000005243	51226	protein_coding	COPZ2
ENSG00000005249.13	46.7715	0.07868	0.303202	0.259497	0.795252	0.925445	65.2032	67.4399	53.8352	87.4381	80.9075	66.5641	52.0793	83.7086	62.1583	15.4789	10.335	27.5619	29.3644	33.1493	19.8298	28.8493	24.8377	33.1456	ENSG00000005249	5577	protein_coding	PRKAR2B
ENSG00000005302.19	5.4515	0.223295	0.732297	0.304924	0.760424		4.13989	9.25646	3.29603	6.4769	8.22788	4.87054	4.33994	7.44076	7.53434	3.20253	6.29086	4.16029	6.38356	6.85847	5.66566	4.32739	2.64231	3.01323	ENSG00000005302	10943	protein_coding	MSL3
ENSG00000005339.15	114.54	-0.0484069	0.215092	-0.225052	0.821939	0.937395	120.057	95.2093	115.361	100.392	146.731	112.023	94.032	119.052	109.248	111.021	111.888	140.41	108.521	128.025	159.583	113.233	94.0662	82.8639	ENSG00000005339	1387	protein_coding	CREBBP
ENSG00000005436.14	0.0288909	0	5.26765	0	1		0	0	0	0	0	0	0	0	0	0	0	0.520036	0	0	0	0	0	0	ENSG00000005436	6936	protein_coding	GCFC2
ENSG00000005448.17	0.0546168	0	5.26765	0	1		0	0	0	0	0	0	0	0	0	0.533756	0.449347	0	0	0	0	0	0	0	ENSG00000005448	84058	protein_coding	WDR54
ENSG00000005469.12	0.0317522	0	5.26765	0	1		0	0	0	0	0	0	0	0	0	0	0	0	0	0.571539	0	0	0	0	ENSG00000005469	54677	protein_coding	CROT
ENSG00000005483.21	158.563	0.111506	0.205942	0.541443	0.588202	0.850828	141.791	146.781	131.841	207.261	208.44	188.328	149.005	159.976	145.036	138.776	122.223	217.895	162.781	197.753	158.639	135.592	130.53	111.49	ENSG00000005483	55904	protein_coding	KMT2E
ENSG00000005700.15	1.11417	-0.342411	2.00207	-0.171028	0.864202		0	1.32235	1.09868	1.61922	1.37131	4.87054	0	1.86019	0	0	1.34804	2.08015	3.19178	0.571539	0	0.721232	0	0	ENSG00000005700	25998	protein_coding	IBTK
ENSG00000005810.18	89.9812	0.218742	0.203913	1.07272	0.283397	0.657939	76.5879	83.3082	79.1048	55.0536	49.3673	53.576	94.032	109.751	73.4598	91.2722	82.6799	84.2459	95.1151	101.734	87.8177	147.853	143.213	111.49	ENSG00000005810	23077	protein_coding	MYCBP2
ENSG00000005812.11	14.208	0.426324	0.484126	0.880606	0.378531		8.27978	13.2235	16.4802	14.573	5.48525	11.3646	20.253	7.44076	22.603	12.2764	11.2337	16.1211	14.0438	14.2885	14.1642	15.1459	22.1954	16.5728	ENSG00000005812	26224	protein_coding	FBXL3
ENSG00000005882.12	0.0761841	0	5.26765	0	1		0	0	0	0	1.37131	0	0	0	0	0	0	0	0	0	0	0	0	0	ENSG00000005882	5164	protein_coding	PDK2
ENSG00000005884.18	0.0524598	0	5.26765	0	1		0	0	0	0	0	0	0	0	0	0	0	0	0	0	0.944277	0	0	0	ENSG00000005884	3675	protein_coding	ITGA3
ENSG00000005889.16	54.0742	-0.641029	0.270316	-2.37141	0.0177205	0.179857	61.0633	60.8282	58.2299	45.3383	32.9115	32.4703	43.3994	29.7631	41.4389	57.1118	58.4152	78.0055	57.4521	62.2978	68.9322	69.2383	59.1877	57.2514	ENSG00000005889	7543	protein_coding	ZFX
ENSG00000005893.16	17.1313	0.547416	0.462626	1.18328	0.236699		14.4896	14.5459	12.0854	4.85767	8.22788	12.9881	17.3598	22.3223	20.7194	13.3439	15.7272	30.1621	14.0438	15.4316	11.3313	23.8007	23.7808	33.1456	ENSG00000005893	3920	protein_coding	LAMP2
ENSG00000005961.19	0.0899285	-0.377344	5.26765	-0.0716342	0.942893		0	0	1.09868	0	0	0	0	0	0	0	0	0.520036	0	0	0	0	0	0	ENSG00000005961	3674	protein_coding	ITGA2B
ENSG00000006007.12	0.0910584	0	5.26765	0	1		0	0	0	0	0	0	0	0	0	1.06751	0	0	0	0.571539	0	0	0	0	ENSG00000006007	51573	protein_coding	GDE1
ENSG00000006015.18	11.7641	0.337332	0.79126	0.426322	0.669873		4.13989	1.32235	7.69074	12.9538	10.9705	8.11757	5.78659	7.44076	3.76717	12.8101	5.84152	26.5219	18.5123	13.1454	33.994	12.2609	17.4392	9.0397	ENSG00000006015	55049	protein_coding	REX1BD
ENSG00000006016.11	0.49477	2.27937	2.59362	0.878837	0.37949		0	0	0	0	1.37131	0	2.89329	0	0	0	0.449347	0	1.27671	0	0.944277	1.44246	0.528462	0	ENSG00000006016	9244	protein_coding	CRLF1
ENSG00000006047.13	0.0574984	-0.37733	5.26765	-0.0716317	0.942895		1.03497	0	0	0	0	0	0	0	0	0	0	0	0	0	0	0	0	0	ENSG00000006047	51087	protein_coding	YBX2
ENSG00000006062.17	0.364791	1.54615	2.78139	0.555891	0.578285		0	0	0	0	0	0	1.44665	0	0	0	0.898695	1.04007	0.638356	0.571539	0	1.44246	0.528462	0	ENSG00000006062	9020	protein_coding	MAP3K14
ENSG00000006118.15	0.255148	-1.18882	3.57465	-0.33257	0.739459		1.03497	0	1.09868	0	1.37131	0	0	0	0	0	0.449347	0	0.638356	0	0	0	0	0	ENSG00000006118	54972	protein_coding	TMEM132A
ENSG00000006125.18	10.6206	-0.960563	0.672609	-1.42811	0.153259		10.3497	9.25646	9.88809	8.09612	24.6836	11.3646	7.23323	3.72038	3.76717	12.8101	8.98695	10.9208	12.7671	12.0023	8.49849	10.8185	7.92692	18.0794	ENSG00000006125	163	protein_coding	AP2B1
ENSG00000006283.18	0.426467	1.54614	3.00044	0.515306	0.606339		0	0	0	0	0	0	0	1.86019	0	0	0.449347	0.520036	0	0.571539	2.83283	1.44246	0	0	ENSG00000006283	8913	protein_coding	CACNA1G
ENSG00000006377.11	0.0288909	0	5.26765	0	1		0	0	0	0	0	0	0	0	0	0	0	0.520036	0	0	0	0	0	0	ENSG00000006377	1750	protein_coding	DLX6
ENSG00000006432.15	0.0577818	0	5.26765	0	1		0	0	0	0	0	0	0	0	0	0	0	1.04007	0	0	0	0	0	0	ENSG00000006432	4293	protein_coding	MAP3K9
ENSG00000006451.8	160.428	0.04772	0.175103	0.272525	0.785218	0.925151	142.826	182.485	150.519	148.969	182.385	159.104	180.831	158.116	148.803	199.625	177.492	162.251	137.247	159.459	180.357	148.574	121.018	147.648	ENSG00000006451	5898	protein_coding	RALA
ENSG00000006453.14	0.0288909	0	5.26765	0	1		0	0	0	0	0	0	0	0	0	0	0	0.520036	0	0	0	0	0	0	ENSG00000006453	55971	protein_coding	BAIAP2L1
ENSG00000006459.11	12.9799	-0.0674981	0.481496	-0.140184	0.888515		17.5945	18.5129	19.7762	16.1922	10.9705	24.3527	14.4665	18.6019	20.7194	6.40507	5.84152	13.0009	3.83014	7.43001	9.44277	9.37602	11.0977	6.02647	ENSG00000006459	80853	protein_coding	KDM7A
ENSG00000006468.14	6.40686	-2.57879	1.42066	-1.8152	0.069493		3.10492	1.32235	1.09868	6.4769	4.11394	1.62351	0	0	0	4.27004	4.94282	7.80055	17.874	20.0039	10.387	10.8185	7.92692	13.5596	ENSG00000006468	2115	protein_coding	ETV1
ENSG00000006530.18	0.103344	1.54614	5.26765	0.293517	0.769127		0	0	0	0	0	0	0	1.86019	0	0	0	0	0	0	0	0	0	0	ENSG00000006530	55750	protein_coding	AGK
ENSG00000006534.16	0.0899569	0	5.26765	0	1		0	0	0	1.61922	0	0	0	0	0	0	0	0	0	0	0	0	0	0	ENSG00000006534	221	protein_coding	ALDH3B1
ENSG00000006576.16	3.62213	-0.776585	0.937713	-0.828169	0.407575		11.3847	7.93411	3.29603	4.85767	4.11394	3.24703	7.23323	5.58057	0	2.66878	4.04413	0	1.91507	1.71462	1.88855	0.721232	1.58538	3.01323	ENSG00000006576	57157	protein_coding	PHTF2
ENSG00000006607.14	0.0249637	0	5.26765	0	1		0	0	0	0	0	0	0	0	0	0	0.449347	0	0	0	0	0	0	0	ENSG00000006607	9855	protein_coding	FARP2
ENSG00000006634.8	4.95886	1.1798	1.42028	0.830678	0.406155		1.03497	0	1.09868	1.61922	1.37131	3.24703	1.44665	1.86019	1.88359	8.54009	12.5817	4.68033	8.93699	7.43001	9.44277	10.8185	4.22769	9.0397	ENSG00000006634	10926	protein_coding	DBF4
ENSG00000006704.11	71.6705	-0.341259	0.243935	-1.39898	0.16182	0.532877	80.7278	68.7623	73.6114	74.4843	72.6796	68.1876	50.6326	66.9669	60.2747	74.7258	97.0591	67.0847	73.411	74.3001	71.765	69.9595	56.5454	88.8904	ENSG00000006704	9569	protein_coding	GTF2IRD1
ENSG00000006712.15	1.88615	-1.63421	1.36265	-1.19928	0.230417		1.03497	5.28941	4.39471	1.61922	2.74263	1.62351	1.44665	1.86019	0	1.60127	1.34804	2.60018	2.55342	1.14308	0.944277	2.1637	1.58538	0	ENSG00000006712	54623	protein_coding	PAF1
ENSG00000006715.16	6.98403	1.25421	0.691823	1.81291	0.0698465		5.17486	5.28941	3.29603	1.61922	5.48525	8.11757	8.67988	14.8815	9.41793	3.20253	4.49347	9.88069	6.38356	9.14463	6.60994	8.65478	6.34154	9.0397	ENSG00000006715	27072	protein_coding	VPS41
ENSG00000006740.17	0.133535	1.54613	5.26765	0.293514	0.769129		0	0	0	0	0	0	0	0	1.88359	0	0	0.520036	0	0	0	0	0	0	ENSG00000006740	9912	protein_coding	ARHGAP44
ENSG00000006744.19	0.189345	0.584424	5.08731	0.114879	0.908541		0	0	1.09868	0	0	0	0	1.86019	0	0	0.449347	0	0	0	0	0	0	0	ENSG00000006744	60528	protein_coding	ELAC2
ENSG00000006831.10	3.86671	1.04004	1.0004	1.03962	0.298515		4.13989	2.6447	2.19735	16.1922	5.48525	6.49406	7.23323	1.86019	9.41793	1.60127	0.449347	0	1.91507	0.571539	4.72138	0	3.17077	1.50662	ENSG00000006831	79602	protein_coding	ADIPOR2
ENSG00000006837.12	0.496667	1.54615	2.69021	0.574731	0.565473		0	0	0	1.61922	0	1.62351	1.44665	0	0	1.60127	0.449347	0	0	1.14308	0	0	1.05692	0	ENSG00000006837	51265	protein_coding	CDKL3
ENSG00000007047.15	0.180391	0	5.26765	0	1		0	0	0	0	0	3.24703	0	0	0	0	0	0	0	0	0	0	0	0	ENSG00000007047	57787	protein_coding	MARK4
ENSG00000007080.11	3.07373	-1.0568	1.08966	-0.969846	0.332123		6.20983	3.96705	4.39471	11.3346	1.37131	0	0	5.58057	1.88359	1.60127	1.34804	2.60018	3.19178	2.8577	1.88855	1.44246	2.64231	3.01323	ENSG00000007080	115098	protein_coding	CCDC124
ENSG00000007168.14	269.152	0.246857	0.126126	1.95722	0.0503214	0.312029	272.198	269.76	224.13	265.553	271.52	279.245	305.242	310.652	291.956	258.338	279.045	247.537	255.981	253.763	272.896	274.068	244.678	268.178	ENSG00000007168	5048	protein_coding	PAFAH1B1
ENSG00000007202.15	4.80756	1.68572	0.844137	1.99697	0.0458284		4.13989	1.32235	2.19735	4.85767	1.37131	4.87054	10.1265	3.72038	11.3015	2.66878	4.04413	3.12022	2.55342	5.14385	6.60994	6.49109	8.98385	3.01323	ENSG00000007202	9703	protein_coding	BLTP2
ENSG00000007237.19	0.998574	-1.81258	1.88894	-0.959571	0.337271		1.03497	0	2.19735	3.23845	1.37131	1.62351	0	0	0	0.533756	0	2.60018	0.638356	0.571539	0.944277	2.1637	1.05692	0	ENSG00000007237	8522	protein_coding	GAS7
ENSG00000007255.10	0.326082	-0.340205	3.05454	-0.111377	0.911318		1.03497	1.32235	0	0	0	0	1.44665	0	0	0	0.898695	0	0.638356	0	0	0	0.528462	0	ENSG00000007255	79090	protein_coding	TRAPPC6A
ENSG00000007341.19	3.38884	1.29091	0.989229	1.30497	0.191904		1.03497	2.6447	4.39471	8.09612	2.74263	4.87054	11.5732	1.86019	5.65076	4.27004	1.34804	1.04007	3.83014	1.71462	0.944277	1.44246	0.528462	3.01323	ENSG00000007341	54879	protein_coding	ST7L
ENSG00000007384.15	1.54432	-0.325097	1.75321	-0.18543	0.852892		0	1.32235	1.09868	1.61922	0	0	1.44665	0	0	1.06751	1.34804	1.04007	2.55342	2.28616	2.83283	2.88493	5.28462	3.01323	ENSG00000007384	64285	protein_coding	RHBDF1
ENSG00000007392.17	30.9405	0.0423782	0.313143	0.135332	0.89235	0.966666	32.0841	35.7035	32.9603	34.0037	41.1394	40.5879	39.0595	35.3436	28.2538	30.4241	26.5115	23.9217	28.726	22.8616	18.8855	33.8979	26.9515	25.6125	ENSG00000007392	55692	protein_coding	LUC7L
ENSG00000007545.16	3.47127	1.64203	1.06451	1.54252	0.122948		0	3.96705	2.19735	1.61922	4.11394	0	8.67988	1.86019	7.53434	5.87131	0.898695	2.08015	2.55342	2.8577	2.83283	5.76986	2.11385	7.53308	ENSG00000007545	57585	protein_coding	CRAMP1
ENSG00000007866.22	0.333813	1.54614	3.43253	0.450439	0.652394		0	0	0	0	0	0	1.44665	0	0	0	0	0	0.638356	0	1.88855	0	0.528462	1.50662	ENSG00000007866	7005	protein_coding	TEAD3
ENSG00000007923.16	1.11936	2.06249	1.87026	1.10278	0.270122		0	0	1.09868	0	2.74263	4.87054	1.44665	3.72038	0	0.533756	0.898695	0	0.638356	0	0	2.1637	0.528462	1.50662	ENSG00000007923	55735	protein_coding	DNAJC11
ENSG00000007944.15	15.8733	0.529253	0.512082	1.03353	0.301355		19.6645	13.2235	12.0854	11.3346	13.7131	19.4822	18.8064	26.0427	20.7194	12.2764	8.98695	30.1621	14.0438	13.1454	22.6626	5.76986	10.0408	13.5596	ENSG00000007944	29116	protein_coding	MYLIP
ENSG00000008018.9	28.8707	0.176578	0.340503	0.518579	0.604054	0.862297	24.8393	27.7694	24.1709	34.0037	34.2828	24.3527	33.2729	27.9029	24.4866	25.0865	17.0752	27.5619	35.7479	33.1493	31.1611	31.013	30.6508	33.1456	ENSG00000008018	5689	protein_coding	PSMB1
ENSG00000008056.14	0.136002	0	5.26765	0	1		0	0	0	0	0	0	0	0	0	0	1.34804	0	0	0.571539	0	0	0.528462	0	ENSG00000008056	6853	protein_coding	SYN1
ENSG00000008083.14	6.16553	1.40277	0.729214	1.92368	0.0543947		1.03497	9.25646	6.59206	4.85767	8.22788	4.87054	10.1265	16.7417	16.9523	1.06751	1.79739	5.7204	1.91507	5.14385	4.72138	5.76986	3.17077	3.01323	ENSG00000008083	3720	protein_coding	JARID2
ENSG00000008086.13	7.92262	1.31331	0.647956	2.02686	0.0426769		6.20983	5.28941	6.59206	9.71535	8.22788	3.24703	20.253	14.8815	9.41793	3.73629	4.04413	10.4007	9.57534	5.14385	4.72138	10.8185	5.81308	4.51985	ENSG00000008086	6792	protein_coding	CDKL5
ENSG00000008130.15	0.0761841	0	5.26765	0	1		0	0	0	0	1.37131	0	0	0	0	0	0	0	0	0	0	0	0	0	ENSG00000008130	65220	protein_coding	NADK
ENSG00000008256.16	0.190453	0	4.45534	0	1		0	0	0	1.61922	0	0	0	0	0	0	0.449347	0	0.638356	0	0	0.721232	0	0	ENSG00000008256	9265	protein_coding	CYTH3
ENSG00000008277.14	0.0288909	0	5.26765	0	1		0	0	0	0	0	0	0	0	0	0	0	0.520036	0	0	0	0	0	0	ENSG00000008277	53616	protein_coding	ADAM22
ENSG00000008282.9	0.762729	0.690117	1.96941	0.350418	0.726025		1.03497	0	1.09868	1.61922	1.37131	0	0	1.86019	1.88359	0.533756	1.34804	0	0	0	0.944277	0	0.528462	1.50662	ENSG00000008282	6856	protein_coding	SYPL1
ENSG00000008294.21	65.4764	0.503399	0.268182	1.87708	0.0605068	0.345468	61.0633	52.8941	49.4405	56.6729	60.3378	63.3171	65.0991	107.891	60.2747	57.6456	61.1113	65.5246	61.2822	66.8701	53.8238	108.185	62.3585	64.7845	ENSG00000008294	9043	protein_coding	SPAG9
ENSG00000008300.17	0.0574984	-0.37733	5.26765	-0.0716317	0.942895		1.03497	0	0	0	0	0	0	0	0	0	0	0	0	0	0	0	0	0	ENSG00000008300	1951	protein_coding	CELSR3
ENSG00000008405.12	0.143874	1.54612	5.26765	0.293512	0.769131		0	0	0	0	0	0	1.44665	0	0	0	0	0	0	1.14308	0	0	0	0	ENSG00000008405	1407	protein_coding	CRY1
ENSG00000008441.18	391.806	0.221843	0.264374	0.839123	0.4014	0.73266	253.568	231.412	252.696	234.788	303.06	258.139	295.116	282.749	282.538	347.475	301.961	833.618	515.153	556.108	730.87	457.261	504.681	411.306	ENSG00000008441	4784	protein_coding	NFIX
ENSG00000008513.16	0.0400684	0	5.26765	0	1		0	0	0	0	0	0	0	0	0	0	0	0	0	0	0	0.721232	0	0	ENSG00000008513	6482	protein_coding	ST3GAL1
ENSG00000008838.20	0.0296531	0	5.26765	0	1		0	0	0	0	0	0	0	0	0	0.533756	0	0	0	0	0	0	0	0	ENSG00000008838	9862	protein_coding	MED24
ENSG00000008869.12	4.06791	0.677897	0.835072	0.811783	0.416916		2.06994	6.61176	3.29603	8.09612	4.11394	4.87054	7.23323	7.44076	3.76717	1.60127	1.79739	2.08015	2.55342	2.8577	4.72138	6.49109	2.11385	1.50662	ENSG00000008869	54497	protein_coding	HEATR5B
ENSG00000008952.17	228.775	-0.228659	0.173199	-1.32021	0.186766	0.560945	200.785	288.273	273.571	314.13	261.921	237.033	211.21	189.739	248.633	211.901	196.814	238.177	171.718	217.185	234.181	214.927	201.344	206.407	ENSG00000008952	7095	protein_coding	SEC62
ENSG00000008988.11	271.84	0.0977363	0.148987	0.656004	0.511822	0.8142	179.05	208.932	224.13	187.83	213.925	188.328	221.337	228.803	203.427	310.646	303.31	298.501	323.647	292.057	345.605	342.585	442.851	378.161	ENSG00000008988	6224	protein_coding	RPS20
ENSG00000009307.16	685.216	-0.153027	0.100612	-1.52097	0.128267	0.48985	802.103	806.634	803.133	817.708	843.358	816.628	701.623	766.399	702.577	643.709	626.84	530.957	594.948	576.112	633.61	568.331	513.136	586.074	ENSG00000009307	7812	protein_coding	CSDE1
ENSG00000009335.18	4.08147	-0.231665	0.983064	-0.235656	0.8137		2.06994	1.32235	6.59206	1.61922	2.74263	6.49406	1.44665	1.86019	5.65076	5.87131	3.14543	4.16029	6.38356	5.71539	2.83283	4.32739	3.69923	7.53308	ENSG00000009335	9690	protein_coding	UBE3C
ENSG00000009413.16	32.6145	0.21237	0.385744	0.550546	0.581945	0.846976	37.259	35.7035	31.8616	24.2884	34.2828	43.8349	47.7393	39.064	33.9045	24.019	17.0752	47.8433	22.3425	34.8639	29.2726	38.2253	25.8946	19.586	ENSG00000009413	5980	protein_coding	REV3L
ENSG00000009724.17	0.147694	-0.377344	5.26765	-0.0716342	0.942893		1.03497	0	0	0	0	1.62351	0	0	0	0	0	0	0	0	0	0	0	0	ENSG00000009724	10747	protein_coding	MASP2
ENSG00000009780.16	30.9074	0.0905481	0.3576	0.253211	0.800105	0.927615	36.224	21.1576	26.3683	30.7653	17.8271	21.1057	18.8064	35.3436	37.6717	27.2215	22.018	29.6421	33.8329	34.8639	29.2726	58.4198	39.6346	36.1588	ENSG00000009780	199870	protein_coding	FAM76A
ENSG00000009790.15	0.0296531	0	5.26765	0	1		0	0	0	0	0	0	0	0	0	0.533756	0	0	0	0	0	0	0	0	ENSG00000009790	80342	protein_coding	TRAF3IP3
ENSG00000009830.12	0.1329	0	5.26765	0	1		0	0	0	0	1.37131	0	0	0	0	0	0.449347	0	0	0.571539	0	0	0	0	ENSG00000009830	29954	protein_coding	POMT2
ENSG00000009844.16	0.774937	0.584375	2.30362	0.253677	0.799745		0	0	1.09868	0	0	1.62351	1.44665	0	0	0	0	1.56011	1.27671	1.14308	0.944277	4.32739	0.528462	0	ENSG00000009844	51534	protein_coding	VTA1
ENSG00000009954.11	40.8175	-0.106325	0.31013	-0.342842	0.731718	0.912916	44.5038	33.0588	31.8616	38.8614	32.9115	40.5879	34.7195	40.9242	26.3702	37.3629	51.675	53.5637	52.3452	37.7216	50.9909	45.4376	39.6346	42.1853	ENSG00000009954	9031	protein_coding	BAZ1B
ENSG00000010017.13	15.7193	-0.179916	0.438289	-0.410496	0.681442		16.5596	17.1906	26.3683	16.1922	19.1984	14.6116	14.4665	24.1825	15.0687	16.5464	13.9298	10.9208	17.2356	12.0023	13.2199	12.2609	7.92692	15.0662	ENSG00000010017	10048	protein_coding	RANBP9
ENSG00000010072.16	0.0901953	0	5.26765	0	1		0	0	0	0	0	1.62351	0	0	0	0	0	0	0	0	0	0	0	0	ENSG00000010072	83932	protein_coding	SPRTN
ENSG00000010244.19	87.0057	-0.177601	0.217146	-0.817888	0.413421	0.74502	82.7978	109.755	90.0915	89.0573	80.9075	97.4109	72.3323	89.2892	88.5285	67.2532	71.8956	80.6056	109.159	95.447	73.6536	76.4506	93.5377	97.9301	ENSG00000010244	7756	protein_coding	ZNF207
ENSG00000010256.11	0.328541	1.57921	3.73292	0.423049	0.672259		1.03497	0	0	0	0	0	0	3.72038	0	0	0	0.520036	0.638356	0	0	0	0	0	ENSG00000010256	7384	protein_coding	UQCRC1
ENSG00000010270.14	0.115601	0	5.26765	0	1		0	0	0	0	0	0	0	0	0	0	0	0	0.638356	0	0	1.44246	0	0	ENSG00000010270	83930	protein_coding	STARD3NL
ENSG00000010278.15	1.99868	0.00823528	1.54525	0.00532942	0.995748		1.03497	0	2.19735	0	1.37131	0	1.44665	1.86019	0	0.533756	3.14543	2.08015	3.19178	5.14385	1.88855	2.88493	3.17077	6.02647	ENSG00000010278	928	protein_coding	CD9
ENSG00000010292.13	0.0317522	0	5.26765	0	1		0	0	0	0	0	0	0	0	0	0	0	0	0	0.571539	0	0	0	0	ENSG00000010292	9918	protein_coding	NCAPD2
ENSG00000010322.16	0.358833	0.584388	3.03717	0.192412	0.84742		0	1.32235	0	0	0	0	0	0	1.88359	1.06751	0	0.520036	0	0	0.944277	0.721232	0	0	ENSG00000010322	11188	protein_coding	NISCH
ENSG00000010361.14	0.0400684	0	5.26765	0	1		0	0	0	0	0	0	0	0	0	0	0	0	0	0	0	0.721232	0	0	ENSG00000010361	80199	protein_coding	FUZ
ENSG00000010803.16	0.165327	0	4.13005	0	1		0	0	0	0	0	0	0	0	0	0.533756	0.449347	0.520036	0	0	0.944277	0	0.528462	0	ENSG00000010803	22955	protein_coding	SCMH1
ENSG00000010810.17	22.3729	-0.324583	0.480769	-0.675133	0.499592	0.805661	13.4546	29.0917	20.8749	12.9538	13.7131	12.9881	24.593	18.6019	5.65076	41.6329	39.0932	16.6412	24.8959	22.29	36.8268	20.9157	25.8946	22.5993	ENSG00000010810	2534	protein_coding	FYN
ENSG00000010818.10	26.9799	-0.0460242	0.410819	-0.11203	0.910799	0.972554	20.6994	21.1576	28.5656	24.2884	32.9115	8.11757	21.6997	24.1825	22.603	28.289	26.0622	33.2823	22.9808	30.2916	45.3253	41.1102	26.9515	27.1191	ENSG00000010818	3097	protein_coding	HIVEP2
ENSG00000011007.12	2.14763	-1.61853	1.36733	-1.18371	0.236526		5.17486	2.6447	2.19735	1.61922	1.37131	3.24703	2.89329	0	0	1.06751	2.24674	1.56011	3.19178	1.14308	1.88855	0.721232	3.17077	4.51985	ENSG00000011007	6924	protein_coding	ELOA
ENSG00000011009.11	0.105333	1.54613	5.26765	0.293514	0.769129		0	0	0	0	0	0	1.44665	0	0	0	0.449347	0	0	0	0	0	0	0	ENSG00000011009	11313	protein_coding	LYPLA2
ENSG00000011028.14	0.217988	0	4.36016	0	1		0	0	0	0	0	0	0	0	0	0	0.898695	0	0.638356	0	0.944277	1.44246	0	0	ENSG00000011028	9902	protein_coding	MRC2
ENSG00000011105.14	0.543857	-0.246217	2.49124	-0.0988332	0.921271		1.03497	0	1.09868	0	0	0	1.44665	0	0	0	0.449347	3.12022	0.638356	0	0.944277	0	1.05692	0	ENSG00000011105	10867	protein_coding	TSPAN9
ENSG00000011114.15	34.6817	0.00300389	0.345758	0.00868784	0.993068	0.999938	23.8044	42.3153	25.2696	21.0499	35.6542	30.8468	30.3796	37.2038	22.603	37.3629	34.5998	50.9636	36.3863	49.7239	47.2138	37.5041	32.7646	28.6257	ENSG00000011114	55727	protein_coding	BTBD7
ENSG00000011198.10	1.22898	0.311161	1.48539	0.209481	0.834073		1.03497	0	5.49339	1.61922	0	3.24703	4.33994	1.86019	1.88359	0	0.449347	0	0	0	0.944277	0.721232	0.528462	0	ENSG00000011198	51099	protein_coding	ABHD5
ENSG00000011243.18	14.5794	-0.706919	0.542961	-1.30197	0.192926		28.9792	25.1247	16.4802	14.573	13.7131	25.9762	10.1265	20.4621	13.1851	10.6751	15.7272	8.32058	17.2356	6.28693	9.44277	15.8671	4.22769	6.02647	ENSG00000011243	26993	protein_coding	AKAP8L
ENSG00000011258.16	61.9268	-0.449386	0.254394	-1.7665	0.0773127	0.392231	87.9726	71.407	87.8942	56.6729	41.1394	56.823	53.5259	59.5261	69.6927	81.6646	55.7191	69.1648	66.389	47.4378	45.3253	59.8623	60.7731	43.6919	ENSG00000011258	54799	protein_coding	MBTD1
ENSG00000011260.14	1.69361	-1.29037	1.45665	-0.885843	0.375702		1.03497	5.28941	2.19735	3.23845	0	3.24703	1.44665	0	1.88359	0.533756	2.69608	2.08015	1.91507	1.14308	0.944277	0.721232	2.11385	0	ENSG00000011260	51096	protein_coding	UTP18
ENSG00000011275.19	0.88804	2.13519	1.92648	1.10834	0.267715		0	1.32235	0	1.61922	1.37131	0	0	1.86019	3.76717	1.06751	0.449347	0	1.27671	0	0.944277	0.721232	1.58538	0	ENSG00000011275	54476	protein_coding	RNF216
ENSG00000011295.16	0.0499275	0	5.26765	0	1		0	0	0	0	0	0	0	0	0	0	0.898695	0	0	0	0	0	0	0	ENSG00000011295	54902	protein_coding	TTC19
ENSG00000011304.22	0.196032	0	5.02573	0	1		0	0	0	0	1.37131	1.62351	0	0	0	0.533756	0	0	0	0	0	0	0	0	ENSG00000011304	5725	protein_coding	PTBP1
ENSG00000011332.19	1.46553	0.0476157	1.60207	0.0297213	0.976289		2.06994	1.32235	0	3.23845	2.74263	0	0	0	3.76717	1.60127	2.24674	1.04007	0.638356	1.14308	0	1.44246	2.11385	3.01323	ENSG00000011332	8193	protein_coding	DPF1
ENSG00000011405.13	6.12355	-0.0329355	0.828648	-0.039746	0.968296		3.10492	3.96705	5.49339	6.4769	4.11394	6.49406	0	3.72038	9.41793	6.93882	8.08825	5.7204	5.10685	8.00155	5.66566	12.9822	7.39846	7.53308	ENSG00000011405	5286	protein_coding	PIK3C2A
ENSG00000011426.11	2.07655	-0.377422	1.88274	-0.200465	0.841117		1.03497	0	0	0	1.37131	0	0	0	0	3.20253	4.04413	3.64025	5.10685	2.8577	1.88855	8.65478	1.05692	4.51985	ENSG00000011426	54443	protein_coding	ANLN
ENSG00000011451.21	10.6239	-0.370174	0.611663	-0.605192	0.545051		14.4896	9.25646	4.39471	8.09612	10.9705	11.3646	10.1265	7.44076	3.76717	11.7426	10.335	13.5209	7.66027	15.4316	15.1084	12.2609	13.2115	12.0529	ENSG00000011451	58525	protein_coding	WIZ
ENSG00000011454.18	19.2216	0.0651861	0.462842	0.140839	0.887997	0.964366	18.6295	15.8682	17.5788	11.3346	13.7131	22.7292	17.3598	20.4621	16.9523	14.9452	19.3219	27.0419	35.7479	17.1462	25.4955	14.4246	11.6262	25.6125	ENSG00000011454	23637	protein_coding	RABGAP1
ENSG00000011566.15	1.42332	0.529997	1.47159	0.360152	0.718733		0	1.32235	2.19735	1.61922	1.37131	0	2.89329	0	1.88359	3.20253	0.898695	1.04007	1.27671	1.71462	0.944277	2.1637	1.58538	1.50662	ENSG00000011566	8491	protein_coding	MAP4K3
ENSG00000011677.13	0.0249637	0	5.26765	0	1		0	0	0	0	0	0	0	0	0	0	0.449347	0	0	0	0	0	0	0	ENSG00000011677	2556	protein_coding	GABRA3
ENSG00000012171.20	0.0288909	0	5.26765	0	1		0	0	0	0	0	0	0	0	0	0	0	0.520036	0	0	0	0	0	0	ENSG00000012171	7869	protein_coding	SEMA3B
ENSG00000012174.12	1.45234	-1.6036	1.63681	-0.979712	0.327228		3.10492	1.32235	1.09868	1.61922	2.74263	1.62351	0	0	1.88359	1.06751	1.34804	0	0.638356	3.42924	0.944277	0.721232	1.58538	3.01323	ENSG00000012174	51360	protein_coding	MBTPS2
ENSG00000012232.9	0.0967844	0	5.26765	0	1		0	0	0	0	0	0	0	0	0	0	0.449347	0	0	0.571539	0	0.721232	0	0	ENSG00000012232	2137	protein_coding	EXTL3
ENSG00000012660.14	37.2037	0.462687	0.308253	1.501	0.133356	0.498283	43.4688	34.3811	34.059	55.0536	35.6542	19.4822	53.5259	59.5261	41.4389	33.0928	31.4543	29.122	37.663	32.0062	36.8268	31.7342	38.5777	22.5993	ENSG00000012660	60481	protein_coding	ELOVL5
ENSG00000012822.16	0.791876	1.50614	2.07149	0.72708	0.467177		2.06994	0	1.09868	0	0	0	0	1.86019	7.53434	0	0.449347	0.520036	0	0	0	0.721232	0	0	ENSG00000012822	57658	protein_coding	CALCOCO1
ENSG00000012963.15	3.82741	-0.670588	1.05309	-0.636782	0.524267		5.17486	9.25646	0	1.61922	4.11394	0	0	5.58057	3.76717	5.33756	7.63891	5.20036	0.638356	2.28616	3.77711	4.32739	2.64231	7.53308	ENSG00000012963	55148	protein_coding	UBR7
ENSG00000012983.11	8.83037	-0.248451	0.588368	-0.422271	0.672827		8.27978	14.5459	12.0854	9.71535	9.5992	1.62351	8.67988	11.1611	9.41793	7.47258	7.18956	6.76047	8.93699	12.0023	7.55421	12.9822	7.92692	3.01323	ENSG00000012983	11183	protein_coding	MAP4K5
ENSG00000013016.16	0.190953	1.54611	5.08742	0.303909	0.761197		0	0	0	0	0	0	0	1.86019	0	0	0	0.520036	0	0	0	0	1.05692	0	ENSG00000013016	30845	protein_coding	EHD3
ENSG00000013275.8	20.3745	-0.347598	0.408047	-0.851859	0.394293	0.727228	21.7344	30.4141	34.059	32.3845	12.3418	16.2351	27.4863	22.3223	16.9523	23.4852	22.018	14.041	13.4055	16.5746	14.1642	14.4246	21.1385	13.5596	ENSG00000013275	5704	protein_coding	PSMC4
ENSG00000013306.16	0.597775	-0.167339	2.20016	-0.0760576	0.939373		0	1.32235	2.19735	1.61922	0	0	2.89329	0	0	0.533756	0	0	0	0	0.944277	0.721232	0.528462	0	ENSG00000013306	51629	protein_coding	SLC25A39
ENSG00000013364.19	0.854043	0.442638	2.06801	0.214041	0.830515		0	2.6447	0	3.23845	0	0	1.44665	1.86019	0	0	0.449347	1.04007	0	0	0.944277	2.1637	1.58538	0	ENSG00000013364	9961	protein_coding	MVP
ENSG00000013374.16	2.8123	1.84878	1.2506	1.47832	0.139322		2.06994	0	1.09868	3.23845	4.11394	3.24703	2.89329	9.30095	0	3.20253	2.24674	3.64025	0	2.28616	0.944277	2.1637	2.64231	7.53308	ENSG00000013374	51667	protein_coding	NUB1
ENSG00000013375.16	0.218493	0	4.28225	0	1		0	0	0	1.61922	0	0	0	0	0	0	0.449347	0	0	1.14308	0	0.721232	0	0	ENSG00000013375	5238	protein_coding	PGM3
ENSG00000013441.16	5.9	-0.278423	0.754093	-0.369216	0.711967		5.17486	6.61176	10.9868	8.09612	2.74263	17.8587	5.78659	11.1611	1.88359	3.73629	5.84152	5.20036	3.19178	2.8577	5.66566	2.1637	4.22769	3.01323	ENSG00000013441	1195	protein_coding	CLK1
ENSG00000013503.10	2.06727	-1.87494	1.53793	-1.21913	0.222795		2.06994	1.32235	3.29603	3.23845	1.37131	3.24703	1.44665	0	0	1.60127	1.34804	3.12022	1.27671	1.14308	6.60994	1.44246	3.17077	1.50662	ENSG00000013503	55703	protein_coding	POLR3B
ENSG00000013619.14	0.142417	0	5.26765	0	1		0	0	0	1.61922	0	0	0	0	0	0	0	0	0	0	0.944277	0	0	0	ENSG00000013619	10046	protein_coding	MAMLD1
ENSG00000014123.10	2.58559	-1.75904	1.32252	-1.33007	0.183496		3.10492	1.32235	6.59206	0	2.74263	1.62351	2.89329	0	0	2.13502	1.79739	2.60018	2.55342	3.42924	4.72138	2.88493	2.11385	6.02647	ENSG00000014123	23376	protein_coding	UFL1
ENSG00000014641.21	8.14002	0.637837	0.608486	1.04824	0.294529		7.2448	15.8682	13.1841	12.9538	10.9705	8.11757	20.253	22.3223	13.1851	2.66878	0.449347	3.64025	3.19178	2.8577	0.944277	0	2.64231	6.02647	ENSG00000014641	4190	protein_coding	MDH1
ENSG00000014824.14	2.24677	0.815895	1.1328	0.720248	0.471372		1.03497	3.96705	1.09868	4.85767	0	1.62351	2.89329	3.72038	3.76717	2.66878	1.34804	2.08015	1.27671	2.28616	0	2.1637	2.64231	3.01323	ENSG00000014824	10463	protein_coding	SLC30A9
ENSG00000015153.15	13.6181	0.145411	0.508584	0.285914	0.774944		16.5596	10.5788	17.5788	21.0499	23.3123	4.87054	13.0198	27.9029	9.41793	11.2089	14.8285	12.4809	6.38356	10.8592	12.2756	10.0972	12.1546	10.5463	ENSG00000015153	10138	protein_coding	YAF2
ENSG00000015171.20	59.3682	0.235739	0.271656	0.867783	0.385513	0.72431	44.5038	56.8611	64.822	64.769	32.9115	56.823	70.8857	48.365	75.3434	57.1118	54.371	60.3242	57.4521	57.7255	74.5979	74.2869	49.6754	67.7978	ENSG00000015171	10771	protein_coding	ZMYND11
ENSG00000015676.18	5.84948	0.757599	0.818842	0.925208	0.354858		2.06994	1.32235	6.59206	6.4769	10.9705	4.87054	4.33994	3.72038	9.41793	7.47258	4.04413	9.36065	5.10685	6.28693	9.44277	5.04862	4.22769	4.51985	ENSG00000015676	23386	protein_coding	NUDCD3
ENSG00000016082.15	0.238646	2.56575	5.22702	0.490863	0.623523		0	0	0	0	0	0	0	0	3.76717	0	0	0	0	0	0	0	0.528462	0	ENSG00000016082	3670	protein_coding	ISL1
ENSG00000016864.18	0.343723	-0.377408	2.8058	-0.13451	0.892999		0	0	1.09868	0	0	0	0	0	0	0.533756	0.898695	1.04007	0	1.14308	0.944277	0	0.528462	0	ENSG00000016864	55830	protein_coding	GLT8D1
ENSG00000017260.20	1.19707	0.584372	2.16633	0.269752	0.787351		0	1.32235	0	3.23845	0	6.49406	0	1.86019	0	1.06751	2.69608	1.04007	0	1.71462	0	0	2.11385	0	ENSG00000017260	27032	protein_coding	ATP2C1
ENSG00000017427.17	0.125466	0	5.12546	0	1		0	0	0	0	0	0	0	0	0	0	0	0.520036	0.638356	0.571539	0	0	0.528462	0	ENSG00000017427	3479	protein_coding	IGF1
ENSG00000017797.13	68.1946	-0.213455	0.242914	-0.878724	0.379551	0.723331	49.6787	67.4399	63.7233	64.769	69.937	69.8111	52.0793	61.3863	41.4389	68.3207	85.8254	78.0055	61.2822	75.4432	72.7093	80.0568	78.2123	87.3838	ENSG00000017797	10928	protein_coding	RALBP1
ENSG00000018189.13	5.95838	0.124748	0.721868	0.172812	0.862799		8.27978	5.28941	6.59206	6.4769	9.5992	3.24703	7.23323	9.30095	5.65076	4.27004	2.24674	6.76047	5.10685	4.00077	5.66566	10.8185	3.69923	3.01323	ENSG00000018189	22902	protein_coding	RUFY3
ENSG00000018408.15	0.754802	-2.21877	2.03469	-1.09047	0.275506		1.03497	0	3.29603	0	0	3.24703	0	0	0	1.60127	0.449347	0.520036	0.638356	0.571539	0	0.721232	0	1.50662	ENSG00000018408	25937	protein_coding	WWTR1
ENSG00000018510.17	5.95381	0.722942	0.738081	0.979489	0.327339		4.13989	3.96705	5.49339	3.23845	5.48525	1.62351	4.33994	11.1611	7.53434	4.8038	4.49347	6.76047	5.10685	5.71539	8.49849	11.5397	4.22769	9.0397	ENSG00000018510	8540	protein_coding	AGPS
ENSG00000018607.7	0.103344	1.54614	5.26765	0.293517	0.769127		0	0	0	0	0	0	0	1.86019	0	0	0	0	0	0	0	0	0	0	ENSG00000018607		transcribed_unprocessed_pseudogene	ZNF285CP
ENSG00000018610.15	0.991667	0.584378	1.9746	0.295947	0.76727		0	1.32235	0	1.61922	1.37131	0	0	1.86019	0	0.533756	0.449347	0	1.91507	1.71462	0.944277	1.44246	3.17077	1.50662	ENSG00000018610	63932	protein_coding	STEEP1
ENSG00000018625.15	0.0761841	0	5.26765	0	1		0	0	0	0	1.37131	0	0	0	0	0	0	0	0	0	0	0	0	0	ENSG00000018625	477	protein_coding	ATP1A2
ENSG00000018699.13	0.38574	0	2.95756	0	1		0	0	0	1.61922	0	1.62351	0	0	0	0	0	0	0	0	0.944277	0.721232	0.528462	1.50662	ENSG00000018699	55622	protein_coding	TTC27
ENSG00000019144.19	0.0803692	1.54614	5.26765	0.293517	0.769127		0	0	0	0	0	0	1.44665	0	0	0	0	0	0	0	0	0	0	0	ENSG00000019144	23187	protein_coding	PHLDB1
ENSG00000019485.13	0.0837009	0	5.26765	0	1		0	0	0	0	0	0	0	0	0	0	0	0	0	0	0	0	0	1.50662	ENSG00000019485	56981	protein_coding	PRDM11
ENSG00000019549.13	0.991238	1.54616	2.00492	0.771184	0.440598		0	0	0	0	0	1.62351	1.44665	0	0	0.533756	2.24674	1.04007	0.638356	0.571539	0.944277	2.1637	2.11385	4.51985	ENSG00000019549	6591	protein_coding	SNAI2
ENSG00000019991.18	2.91006	1.778	1.18945	1.49482	0.134963		2.06994	1.32235	0	0	0	0	5.78659	5.58057	0	3.20253	3.14543	2.08015	4.46849	4.57231	4.72138	7.21232	3.69923	4.51985	ENSG00000019991	3082	protein_coding	HGF
ENSG00000019995.6	5.08514	0.121525	0.847887	0.143326	0.886032		4.13989	6.61176	2.19735	9.71535	6.85657	11.3646	2.89329	5.58057	5.65076	2.13502	3.59478	5.7204	1.91507	6.28693	1.88855	7.21232	4.75615	3.01323	ENSG00000019995	54764	protein_coding	ZRANB1
ENSG00000020129.16	8.66521	-0.245936	0.577578	-0.425806	0.67025		13.4546	6.61176	13.1841	9.71535	10.9705	6.49406	14.4665	7.44076	5.65076	6.93882	6.29086	5.7204	10.8521	8.00155	6.60994	7.21232	5.81308	10.5463	ENSG00000020129	23154	protein_coding	NCDN
ENSG00000020181.18	0.0871408	0	5.26765	0	1		0	0	0	0	0	0	0	0	0	0	0	1.04007	0	0	0	0	0.528462	0	ENSG00000020181	25960	protein_coding	ADGRA2
ENSG00000020426.11	13.4698	1.03955	0.558836	1.86021	0.0628557		8.27978	5.28941	8.78942	16.1922	27.4263	14.6116	11.5732	24.1825	11.3015	13.8776	16.1765	14.561	17.874	9.71617	9.44277	12.2609	16.3823	4.51985	ENSG00000020426	4331	protein_coding	MNAT1
ENSG00000020577.14	82.2341	0.695128	0.253162	2.74578	0.00603672	0.103401	38.294	40.9929	47.2431	66.3882	46.6247	48.7054	66.5457	61.3863	77.227	97.1435	88.0721	120.648	85.5397	108.021	110.48	110.349	118.904	147.648	ENSG00000020577	23034	protein_coding	SAMD4A
ENSG00000020922.13	0.157103	1.54613	5.26765	0.293514	0.769129		0	0	0	0	0	0	0	0	1.88359	0	0	0	0	0	0.944277	0	0	0	ENSG00000020922	4361	protein_coding	MRE11
ENSG00000021355.13	0.0886652	0	5.26765	0	1		0	0	0	0	0	0	0	0	0	1.06751	0	0	0	0	0	0	0.528462	0	ENSG00000021355	1992	protein_coding	SERPINB1
ENSG00000021574.13	2.18163	0.564802	1.12423	0.50239	0.615394		1.03497	5.28941	1.09868	1.61922	1.37131	1.62351	1.44665	5.58057	3.76717	1.60127	1.79739	1.56011	1.27671	0	2.83283	2.1637	3.69923	1.50662	ENSG00000021574	6683	protein_coding	SPAST
ENSG00000021776.11	0.778795	0	2.29407	0	1		0	0	0	3.23845	0	0	0	0	0	1.60127	0.449347	2.60018	1.91507	1.71462	0	1.44246	1.05692	0	ENSG00000021776	9716	protein_coding	AQR
ENSG00000022267.19	0.0354642	0	5.26765	0	1		0	0	0	0	0	0	0	0	0	0	0	0	0.638356	0	0	0	0	0	ENSG00000022267	2273	protein_coding	FHL1
ENSG00000022277.13	21.2764	0.322428	0.401113	0.803835	0.421492	0.750823	18.6295	23.8023	16.4802	25.9076	38.3968	37.3408	26.0396	20.4621	26.3702	18.1477	20.67	22.8816	12.1288	8.57309	19.8298	20.9157	15.8538	10.5463	ENSG00000022277	51507	protein_coding	RTF2
ENSG00000022567.10	0.205776	-1.21807	5.23899	-0.232501	0.816149		0	0	2.19735	0	0	0	0	0	0	0	0	0	0	0	0	0	0	1.50662	ENSG00000022567	57210	protein_coding	SLC45A4
ENSG00000022840.16	41.6345	-0.928262	0.301866	-3.07509	0.00210442	0.0617924	52.7836	50.2494	65.9206	53.4344	43.882	47.0819	26.0396	31.6232	32.021	38.9642	39.0932	35.3625	37.0247	46.8662	50.0467	27.4068	26.4231	45.1985	ENSG00000022840	9921	protein_coding	RNF10
ENSG00000023041.11	0.144724	1.54612	5.26765	0.293512	0.769131		0	0	0	0	0	0	1.44665	0	0	0	0	0.520036	0.638356	0	0	0	0	0	ENSG00000023041	64429	protein_coding	ZDHHC6
ENSG00000023171.18	63.5601	0.288956	0.219874	1.31419	0.188784	0.56202	111.777	107.11	93.3876	119.823	120.676	107.152	128.752	143.235	109.248	13.8776	14.3791	18.7213	12.7671	5.71539	12.2756	5.04862	11.0977	9.0397	ENSG00000023171	57476	protein_coding	GRAMD1B
ENSG00000023228.14	3.6485	0.935825	1.07099	0.873795	0.38223		0	3.96705	3.29603	11.3346	2.74263	6.49406	5.78659	5.58057	1.88359	1.60127	5.39217	1.56011	1.91507	2.8577	0	2.88493	6.87	1.50662	ENSG00000023228	4719	protein_coding	NDUFS1
ENSG00000023287.13	35.3017	-0.0674576	0.313377	-0.21526	0.829565	0.937395	28.9792	43.6376	41.7497	48.5767	37.0255	35.7173	27.4863	44.6446	37.6717	28.289	26.0622	37.9627	33.8329	27.4339	27.384	36.0616	32.2362	40.6787	ENSG00000023287	9821	protein_coding	RB1CC1
ENSG00000023318.8	16.4132	0.015432	0.462651	0.0333555	0.973391		13.4546	13.2235	18.6775	24.2884	16.4558	24.3527	15.9131	11.1611	18.8359	18.1477	9.4363	9.88069	21.7041	18.8608	15.1084	12.9822	16.3823	16.5728	ENSG00000023318	23071	protein_coding	ERP44
ENSG00000023330.15	4.85443	1.40988	0.79541	1.77252	0.0763084		4.13989	7.93411	2.19735	9.71535	2.74263	4.87054	14.4665	11.1611	11.3015	4.8038	0.449347	2.60018	0	1.14308	0	2.1637	3.17077	4.51985	ENSG00000023330	211	protein_coding	ALAS1
ENSG00000023445.16	0.0317522	0	5.26765	0	1		0	0	0	0	0	0	0	0	0	0	0	0	0	0.571539	0	0	0	0	ENSG00000023445	330	protein_coding	BIRC3
ENSG00000023516.9	0.752056	0.584377	2.17634	0.268513	0.788304		0	1.32235	0	1.61922	0	0	0	1.86019	0	1.06751	0.898695	0.520036	1.27671	1.14308	0.944277	2.88493	0	0	ENSG00000023516	11215	protein_coding	AKAP11
ENSG00000023572.10	4.83414	-0.887726	0.965789	-0.919171	0.358006		3.10492	3.96705	5.49339	6.4769	2.74263	3.24703	2.89329	3.72038	0	4.8038	7.63891	5.7204	4.46849	5.71539	8.49849	7.21232	5.28462	6.02647	ENSG00000023572	51022	protein_coding	GLRX2
ENSG00000023608.5	0.241594	1.54614	3.69982	0.417895	0.676024		0	0	0	0	0	0	1.44665	0	0	0.533756	0	0.520036	1.27671	0.571539	0	0	0	0	ENSG00000023608	6617	protein_coding	SNAPC1
ENSG00000023734.11	0.29355	0	3.95183	0	1		0	0	0	0	0	0	0	0	0	0.533756	0	0	1.91507	0	0	0.721232	2.11385	0	ENSG00000023734	11171	protein_coding	STRAP
ENSG00000023902.14	1.18707	-0.377418	1.9992	-0.188784	0.850262		0	0	1.09868	0	0	0	0	0	0	1.60127	2.69608	1.04007	5.10685	1.14308	2.83283	0.721232	2.11385	3.01323	ENSG00000023902	51177	protein_coding	PLEKHO1
ENSG00000023909.10	1.96888	1.29505	1.40684	0.920538	0.357292		1.03497	0	3.29603	3.23845	1.37131	3.24703	0	0	11.3015	0.533756	2.24674	0.520036	3.19178	2.28616	0.944277	0.721232	0	1.50662	ENSG00000023909	2730	protein_coding	GCLM
ENSG00000024048.11	2.16763	0.595652	1.43856	0.414061	0.678829		1.03497	2.6447	0	8.09612	0	3.24703	0	3.72038	1.88359	2.13502	3.14543	1.04007	0.638356	2.28616	2.83283	2.1637	2.64231	1.50662	ENSG00000024048	23304	protein_coding	UBR2
ENSG00000024526.17	0.0718206	0	5.26765	0	1		0	0	0	0	0	0	0	0	0	0	0	0	0	0.571539	0	0.721232	0	0	ENSG00000024526	55635	protein_coding	DEPDC1
ENSG00000024862.18	0.029359	0	5.26765	0	1		0	0	0	0	0	0	0	0	0	0	0	0	0	0	0	0	0.528462	0	ENSG00000024862	25901	protein_coding	CCDC28A
ENSG00000025156.13	2.47694	1.00274	1.09228	0.918028	0.358604		4.13989	1.32235	1.09868	1.61922	9.5992	1.62351	5.78659	1.86019	5.65076	2.13502	0.898695	2.08015	1.27671	1.71462	0.944277	0.721232	2.11385	0	ENSG00000025156	3298	protein_coding	HSF2
ENSG00000025293.17	10.2165	-0.0889961	0.541129	-0.164464	0.869366		14.4896	6.61176	10.9868	8.09612	10.9705	12.9881	10.1265	7.44076	13.1851	10.1414	9.4363	9.88069	8.93699	8.57309	9.44277	7.93355	11.0977	13.5596	ENSG00000025293	51230	protein_coding	PHF20
ENSG00000025770.19	0.203532	0	4.46205	0	1		0	0	0	0	0	0	0	0	0	0.533756	0	0.520036	0	0	1.88855	0.721232	0	0	ENSG00000025770	29781	protein_coding	NCAPH2
ENSG00000025772.8	0.183706	-0.377371	5.19592	-0.0726284	0.942102		0	1.32235	0	0	0	0	0	0	0	0	0	1.04007	0	0	0.944277	0	0	0	ENSG00000025772	10953	protein_coding	TOMM34
ENSG00000025796.14	11.6283	0.50988	0.522259	0.976297	0.328917		11.3847	11.9012	9.88809	14.573	9.5992	22.7292	20.253	13.0213	13.1851	12.8101	11.2337	7.80055	7.02192	9.71617	4.72138	10.0972	5.81308	13.5596	ENSG00000025796	11231	protein_coding	SEC63
ENSG00000025800.14	1.02277	-0.131344	1.57537	-0.0833735	0.933555		2.06994	1.32235	2.19735	0	1.37131	0	1.44665	3.72038	0	1.60127	0	0	1.91507	0.571539	0.944277	0.721232	0.528462	0	ENSG00000025800	23633	protein_coding	KPNA6
ENSG00000026025.16	187.937	0.424889	0.192425	2.20807	0.0272391	0.223335	122.127	137.525	130.743	95.5342	109.705	110.399	183.724	189.739	148.803	176.673	170.752	251.698	232.362	255.478	203.02	325.997	297.524	241.059	ENSG00000026025	7431	protein_coding	VIM
ENSG00000026508.20	0.193491	0	5.09469	0	1		0	0	0	0	0	0	0	0	0	0.533756	0	0	0	0	0	1.44246	0	1.50662	ENSG00000026508	960	protein_coding	CD44
ENSG00000026652.15	0.0524598	0	5.26765	0	1		0	0	0	0	0	0	0	0	0	0	0	0	0	0	0.944277	0	0	0	ENSG00000026652	56895	protein_coding	AGPAT4
ENSG00000028116.18	0.0354642	0	5.26765	0	1		0	0	0	0	0	0	0	0	0	0	0	0	0.638356	0	0	0	0	0	ENSG00000028116	7444	protein_coding	VRK2
ENSG00000028137.19	0.0249637	0	5.26765	0	1		0	0	0	0	0	0	0	0	0	0	0.449347	0	0	0	0	0	0	0	ENSG00000028137	7133	protein_coding	TNFRSF1B
ENSG00000028203.18	0.0839758	0	5.26765	0	1		0	0	0	0	0	0	0	0	0	0.533756	0.449347	0	0	0	0	0	0.528462	0	ENSG00000028203	55591	protein_coding	VEZT
ENSG00000028277.21	0.084212	0	5.26765	0	1		0	0	0	0	0	0	0	0	0	0	0	0	0	0.571539	0.944277	0	0	0	ENSG00000028277	5452	protein_coding	POU2F2
ENSG00000028528.15	122.858	0.170627	0.196089	0.870151	0.384218	0.72431	125.232	137.525	123.052	134.396	130.275	94.1638	162.024	124.633	145.036	107.285	93.4643	133.649	96.3918	126.31	108.592	109.627	124.188	135.596	ENSG00000028528	6642	protein_coding	SNX1
ENSG00000028839.10	23.4587	-1.38899	0.4298	-3.23171	0.00123052	0.0452938	44.5038	26.447	36.2563	32.3845	47.996	30.8468	10.1265	14.8815	16.9523	24.5528	21.1193	13.5209	25.5342	15.4316	15.1084	15.1459	16.3823	15.0662	ENSG00000028839	9519	protein_coding	TBPL1
ENSG00000029363.17	78.7465	-0.305549	0.230574	-1.32516	0.185116	0.558903	73.483	91.2423	85.6968	74.4843	68.5657	92.5403	47.7393	72.5474	84.7614	70.4557	74.1423	82.1657	86.1781	81.1586	69.8765	101.694	80.8546	79.8507	ENSG00000029363	9774	protein_coding	BCLAF1
ENSG00000029364.12	2.61977	0.0496637	1.13888	0.0436076	0.965217		4.13989	0	2.19735	4.85767	2.74263	3.24703	1.44665	3.72038	1.88359	2.66878	1.79739	1.56011	1.91507	3.42924	1.88855	1.44246	3.69923	4.51985	ENSG00000029364	55334	protein_coding	SLC39A9
ENSG00000029534.21	1.57638	-0.317331	1.58044	-0.200787	0.840865		3.10492	0	1.09868	0	0	0	0	0	3.76717	1.06751	4.04413	1.56011	0.638356	2.8577	1.88855	2.1637	3.17077	3.01323	ENSG00000029534	286	protein_coding	ANK1
ENSG00000029639.11	0.0761841	0	5.26765	0	1		0	0	0	0	1.37131	0	0	0	0	0	0	0	0	0	0	0	0	0	ENSG00000029639	51106	protein_coding	TFB1M
ENSG00000029725.17	56.7545	0.34201	0.275138	1.24305	0.21385	0.588873	51.7486	51.5717	42.8484	50.196	58.9665	64.9406	66.5457	65.1067	52.7404	58.1794	84.9267	46.2832	52.9836	50.867	61.378	62.7472	52.8462	46.7051	ENSG00000029725	9135	protein_coding	RABEP1
ENSG00000029993.15	2.35069	0.986436	1.2018	0.820801	0.41176		3.10492	1.32235	3.29603	0	8.22788	3.24703	4.33994	3.72038	7.53434	0	0.449347	1.56011	0.638356	3.42924	0	1.44246	0	0	ENSG00000029993	3149	protein_coding	HMGB3
ENSG00000030066.13	0.590133	0.584379	2.37775	0.24577	0.805861		1.03497	0	0	0	0	0	1.44665	0	0	0.533756	1.34804	0.520036	0.638356	1.14308	0.944277	0	0	3.01323	ENSG00000030066	23279	protein_coding	NUP160
ENSG00000030419.16	1.67785	0.0904474	1.52403	0.0593473	0.952675		3.10492	1.32235	0	0	4.11394	6.49406	4.33994	0	0	1.60127	2.24674	2.60018	1.27671	0.571539	0.944277	0	1.58538	0	ENSG00000030419	22807	protein_coding	IKZF2
ENSG00000031003.10	3.88566	1.54408	1.16023	1.33084	0.18324		0	2.6447	1.09868	1.61922	0	0	4.33994	3.72038	1.88359	10.6751	4.49347	6.24044	4.46849	4.57231	7.55421	5.76986	6.34154	4.51985	ENSG00000031003	51306	protein_coding	FAM13B
ENSG00000031081.11	0.32397	0	3.79057	0	1		0	0	0	0	0	0	0	0	0	0	0	1.04007	0	0	0	0.721232	1.05692	3.01323	ENSG00000031081	57514	protein_coding	ARHGAP31
ENSG00000031698.13	131.029	-0.167557	0.223066	-0.751153	0.452561	0.777589	123.162	157.36	134.039	145.73	131.646	150.987	141.771	126.493	97.9465	174.538	155.025	96.2067	123.203	129.739	144.474	126.216	93.0092	106.97	ENSG00000031698	6301	protein_coding	SARS1
ENSG00000032219.19	28.8109	0.17174	0.366998	0.467959	0.639814	0.875828	33.1191	22.48	26.3683	25.9076	19.1984	32.4703	24.593	26.0427	43.3225	18.6814	19.7713	36.4025	27.4493	25.7193	33.0497	32.4554	35.4069	36.1588	ENSG00000032219	5926	protein_coding	ARID4A
ENSG00000032742.18	0.707121	-1.86139	2.30782	-0.806559	0.41992		1.03497	1.32235	1.09868	0	0	0	0	0	0	0	0.898695	1.04007	0	0	3.77711	1.44246	2.11385	0	ENSG00000032742	8100	protein_coding	IFT88
ENSG00000033030.15	2.5557	1.51599	1.50728	1.00578	0.314522		1.03497	1.32235	0	6.4769	0	4.87054	4.33994	1.86019	0	3.20253	4.04413	0.520036	1.91507	5.71539	1.88855	3.60616	3.69923	1.50662	ENSG00000033030	55596	protein_coding	ZCCHC8
ENSG00000033100.16	0.0803692	1.54614	5.26765	0.293517	0.769127		0	0	0	0	0	0	1.44665	0	0	0	0	0	0	0	0	0	0	0	ENSG00000033100	54480	protein_coding	CHPF2
ENSG00000033122.21	0.0574984	-0.37733	5.26765	-0.0716317	0.942895		1.03497	0	0	0	0	0	0	0	0	0	0	0	0	0	0	0	0	0	ENSG00000033122	57554	protein_coding	LRRC7
ENSG00000033170.17	5.62336	0.436695	0.789813	0.552909	0.580326		4.13989	7.93411	3.29603	3.23845	4.11394	4.87054	7.23323	7.44076	5.65076	2.13502	4.04413	8.84062	1.91507	8.57309	5.66566	5.76986	5.81308	10.5463	ENSG00000033170	2530	protein_coding	FUT8
ENSG00000033178.13	17.9765	0.48686	0.467071	1.04237	0.297242	0.661541	11.3847	11.9012	13.1841	9.71535	21.941	14.6116	17.3598	16.7417	16.9523	24.5528	34.1504	17.1612	28.726	26.8623	19.8298	12.2609	12.6831	13.5596	ENSG00000033178	55236	protein_coding	UBA6
ENSG00000033327.13	0.163421	-0.377344	5.26765	-0.0716342	0.942893		0	1.32235	0	1.61922	0	0	0	0	0	0	0	0	0	0	0	0	0	0	ENSG00000033327	9846	protein_coding	GAB2
ENSG00000033627.17	1.34508	-1.67795	1.65331	-1.0149	0.310154		1.03497	3.96705	1.09868	0	0	4.87054	0	0	1.88359	1.06751	0.449347	1.04007	1.27671	0.571539	1.88855	1.44246	2.11385	1.50662	ENSG00000033627	535	protein_coding	ATP6V0A1
ENSG00000033800.14	6.05424	-0.0881963	0.698059	-0.126345	0.899459		5.17486	9.25646	8.78942	3.23845	9.5992	3.24703	11.5732	5.58057	3.76717	3.73629	5.84152	8.84062	5.10685	4.00077	4.72138	3.60616	6.87	6.02647	ENSG00000033800	8554	protein_coding	PIAS1
ENSG00000033867.16	35.9961	0.376419	0.309998	1.21426	0.224648	0.605756	46.5737	31.7364	23.0722	32.3845	37.0255	42.2114	36.1662	44.6446	52.7404	38.4304	35.9478	29.6421	40.2164	29.1485	30.2169	33.8979	32.2362	31.639	ENSG00000033867	9497	protein_coding	SLC4A7
ENSG00000034510.6	48.4453	0.0188371	0.312911	0.0601996	0.951997	0.990351	27.9442	31.7364	28.5656	22.6691	41.1394	29.2233	24.593	33.4834	32.021	62.9832	60.6619	67.6047	69.5808	67.4416	67.0437	60.5835	82.9685	61.7713	ENSG00000034510	9168	protein_coding	TMSB10
ENSG00000034677.13	9.27343	0.76517	0.596131	1.28356	0.199296		5.17486	10.5788	7.69074	6.4769	10.9705	4.87054	13.0198	14.8815	11.3015	12.2764	5.84152	6.24044	5.74521	10.8592	6.60994	15.1459	13.2115	6.02647	ENSG00000034677	25897	protein_coding	RNF19A
ENSG00000034693.15	1.09296	0.205248	1.67596	0.122466	0.90253		1.03497	2.6447	1.09868	0	0	3.24703	0	1.86019	3.76717	1.60127	0.898695	0	0	0.571539	0	1.44246	0	1.50662	ENSG00000034693	8504	protein_coding	PEX3
ENSG00000034713.8	100.521	0.154454	0.198169	0.779406	0.435741	0.760007	108.672	113.722	112.065	129.538	138.503	125.011	133.091	107.891	129.967	81.1309	62.4593	99.3269	89.3699	76.0147	93.4834	65.6321	68.1715	75.3308	ENSG00000034713	11345	protein_coding	GABARAPL2
ENSG00000035115.22	0.282543	1.54615	3.16516	0.48849	0.625203		0	0	0	0	0	0	0	0	1.88359	0.533756	0.898695	0.520036	0	0	0	0.721232	0.528462	0	ENSG00000035115	26751	protein_coding	SH3YL1
ENSG00000035141.8	1.0058	-1.80558	2.07402	-0.870571	0.383989		4.13989	0	2.19735	0	0	1.62351	0	1.86019	0	0.533756	0.449347	0	0.638356	0	3.77711	2.88493	0	0	ENSG00000035141	84908	protein_coding	FAM136A
ENSG00000035403.18	5.08419	0.779259	0.955118	0.815878	0.41457		0	6.61176	2.19735	0	0	0	0	7.44076	7.53434	4.27004	3.14543	4.16029	10.2137	5.71539	4.72138	13.7034	14.2685	7.53308	ENSG00000035403	7414	protein_coding	VCL
ENSG00000035681.9	0.0296531	0	5.26765	0	1		0	0	0	0	0	0	0	0	0	0.533756	0	0	0	0	0	0	0	0	ENSG00000035681	8439	protein_coding	NSMAF
ENSG00000035687.10	13.7945	-0.380805	0.530642	-0.717631	0.472985		8.27978	14.5459	17.5788	12.9538	9.5992	9.74109	8.67988	14.8815	7.53434	14.4114	21.1193	11.4408	19.1507	12.5739	12.2756	21.637	15.3254	16.5728	ENSG00000035687	159	protein_coding	ADSS2
ENSG00000035862.12	4.54674	-0.588189	0.98619	-0.596426	0.550891		4.13989	2.6447	3.29603	3.23845	1.37131	1.62351	2.89329	1.86019	1.88359	6.93882	4.49347	7.28051	9.57534	9.71617	7.55421	3.60616	3.69923	6.02647	ENSG00000035862	7077	protein_coding	TIMP2
ENSG00000035928.16	2.01664	-0.806384	1.4631	-0.551149	0.581532		2.06994	2.6447	1.09868	0	5.48525	3.24703	2.89329	0	0	2.66878	1.34804	3.12022	1.91507	1.14308	1.88855	3.60616	3.17077	0	ENSG00000035928	5981	protein_coding	RFC1
ENSG00000036054.13	2.63792	-0.398576	1.24274	-0.320723	0.74842		5.17486	1.32235	2.19735	0	5.48525	0	2.89329	3.72038	0	1.60127	2.69608	2.60018	3.83014	3.42924	0	7.93355	1.58538	3.01323	ENSG00000036054	55773	protein_coding	TBC1D23
ENSG00000036257.13	46.7948	0.289435	0.306539	0.944201	0.345067	0.691733	38.294	54.2164	51.6378	59.9113	63.0804	30.8468	49.186	70.6873	56.5076	36.8291	37.7452	48.8834	46.6	42.2939	33.994	51.9287	27.48	42.1853	ENSG00000036257	8452	protein_coding	CUL3
ENSG00000036549.13	48.9183	-0.170358	0.317081	-0.537269	0.591081	0.853565	37.259	46.2823	28.5656	45.3383	41.1394	45.4584	33.2729	22.3223	43.3225	63.5169	66.5034	46.8033	79.7945	53.7247	58.5452	61.3047	48.6185	58.7581	ENSG00000036549	26009	protein_coding	ZZZ3
ENSG00000036672.16	0.903042	-0.433434	1.94851	-0.222444	0.823968		1.03497	0	5.49339	0	2.74263	0	2.89329	0	1.88359	0	0	1.04007	0.638356	0	0	0	0.528462	0	ENSG00000036672	9099	protein_coding	USP2
ENSG00000037042.9	0.0296531	0	5.26765	0	1		0	0	0	0	0	0	0	0	0	0.533756	0	0	0	0	0	0	0	0	ENSG00000037042	27175	protein_coding	TUBG2
ENSG00000037241.7	18.033	-0.965045	0.456645	-2.11334	0.0345717	0.253428	21.7344	22.48	18.6775	17.8115	19.1984	19.4822	14.4665	7.44076	9.41793	21.3502	20.2206	16.6412	21.7041	20.0039	23.6069	13.7034	20.0815	16.5728	ENSG00000037241	51121	protein_coding	RPL26L1
ENSG00000037474.15	1.0844	-1.25855	1.73795	-0.724161	0.468967		2.06994	0	2.19735	1.61922	0	1.62351	0	0	1.88359	2.66878	1.34804	0.520036	0.638356	0	0.944277	1.44246	1.05692	1.50662	ENSG00000037474	54888	protein_coding	NSUN2
ENSG00000037637.11	0.390564	1.54616	2.5571	0.604652	0.54541		0	0	0	0	1.37131	0	0	0	1.88359	1.06751	0.449347	0.520036	0.638356	0.571539	0	0	0.528462	0	ENSG00000037637	54455	protein_coding	FBXO42
ENSG00000037749.12	0.250934	2.21535	5.2522	0.421795	0.673174		0	0	0	0	0	1.62351	2.89329	0	0	0	0	0	0	0	0	0	0	0	ENSG00000037749	4238	protein_coding	MFAP3
ENSG00000038002.9	0.142247	0	4.93925	0	1		0	0	0	0	0	0	0	0	0	0	0.449347	0	0.638356	0	0.944277	0	0.528462	0	ENSG00000038002	175	protein_coding	AGA
ENSG00000038210.14	0.107936	0	5.26765	0	1		0	0	0	0	1.37131	0	0	0	0	0	0	0	0	0.571539	0	0	0	0	ENSG00000038210	55300	protein_coding	PI4K2B
ENSG00000038219.13	12.1278	0.340383	0.530579	0.64153	0.521178		6.20983	9.25646	14.2828	11.3346	13.7131	11.3646	11.5732	18.6019	7.53434	13.3439	12.5817	15.0811	15.3205	10.8592	11.3313	14.4246	7.92692	13.5596	ENSG00000038219	259282	protein_coding	BOD1L1
ENSG00000038274.17	0.575781	0	2.55922	0	1		0	0	0	0	1.37131	0	0	0	0	0	1.79739	2.08015	0	1.14308	0.944277	1.44246	1.58538	0	ENSG00000038274	27430	protein_coding	MAT2B
ENSG00000038358.15	0.0574984	-0.37733	5.26765	-0.0716317	0.942895		1.03497	0	0	0	0	0	0	0	0	0	0	0	0	0	0	0	0	0	ENSG00000038358	23644	protein_coding	EDC4
ENSG00000038382.20	25.0969	1.19985	0.45668	2.62732	0.008606	0.128348	13.4546	9.25646	3.29603	4.85767	10.9705	12.9881	15.9131	22.3223	22.603	32.0253	36.8465	46.2832	36.3863	34.8639	34.9382	33.8979	40.1631	40.6787	ENSG00000038382	7204	protein_coding	TRIO
ENSG00000038427.16	184.695	0.0219636	0.188939	0.116247	0.907457	0.972554	209.064	204.964	248.301	152.207	178.271	141.246	209.764	221.363	242.983	175.606	142.443	144.57	164.696	197.753	110.48	168.768	196.588	215.446	ENSG00000038427	1462	protein_coding	VCAN
ENSG00000038532.16	0.118848	0	5.26765	0	1		0	0	0	1.61922	0	0	0	0	0	0	0	0.520036	0	0	0	0	0	0	ENSG00000038532	23274	protein_coding	CLEC16A
ENSG00000039123.16	8.18577	-0.0969886	0.613002	-0.158219	0.874284		9.31475	6.61176	10.9868	4.85767	13.7131	4.87054	10.1265	9.30095	5.65076	9.6076	8.5376	10.9208	7.66027	5.14385	3.77711	9.37602	6.34154	10.5463	ENSG00000039123	23517	protein_coding	MTREX
ENSG00000039319.17	0.751451	-1.28842	2.12235	-0.607072	0.543803		1.03497	1.32235	0	0	0	1.62351	0	0	0	1.06751	2.24674	0.520036	0	0.571539	2.83283	0.721232	1.58538	0	ENSG00000039319	9765	protein_coding	ZFYVE16
ENSG00000039523.20	0.348774	-0.377402	3.01373	-0.125227	0.900344		0	1.32235	0	0	0	0	0	0	0	0.533756	0	0	0	0	0.944277	1.44246	0.528462	1.50662	ENSG00000039523	79567	protein_coding	RIPOR1
ENSG00000039560.14	9.36809	0.256569	0.715139	0.358768	0.719769		5.17486	7.93411	3.29603	3.23845	0	6.49406	1.44665	5.58057	13.1851	14.4114	15.2778	8.84062	14.0438	12.5739	8.49849	20.1945	16.3823	12.0529	ENSG00000039560	26064	protein_coding	RAI14
ENSG00000040199.18	4.06232	1.03631	1.0056	1.03054	0.302755		1.03497	3.96705	1.09868	3.23845	9.5992	4.87054	4.33994	3.72038	3.76717	6.40507	3.59478	4.16029	3.83014	5.14385	2.83283	2.1637	6.34154	3.01323	ENSG00000040199	23035	protein_coding	PHLPP2
ENSG00000040341.18	1.1327	0.543419	1.59731	0.340208	0.7337		1.03497	2.6447	0	3.23845	1.37131	0	1.44665	1.86019	1.88359	1.60127	1.34804	0	1.91507	0.571539	0.944277	0	0.528462	0	ENSG00000040341	27067	protein_coding	STAU2
ENSG00000040608.14	0.43361	-1.23232	2.68636	-0.458733	0.646426		0	0	2.19735	0	0	0	0	0	0	0.533756	0	1.56011	1.27671	0.571539	0.944277	0.721232	0	0	ENSG00000040608	65078	protein_coding	RTN4R
ENSG00000040633.13	2.58607	-0.161158	1.25224	-0.128696	0.897598		2.06994	2.6447	1.09868	0	1.37131	1.62351	1.44665	3.72038	0	3.20253	4.49347	3.12022	5.10685	1.14308	2.83283	6.49109	3.17077	3.01323	ENSG00000040633	79142	protein_coding	PHF23
ENSG00000040933.16	1.32602	-1.32394	1.65515	-0.799893	0.423773		2.06994	2.6447	0	1.61922	1.37131	0	1.44665	0	0	2.13502	0.449347	1.56011	1.91507	1.14308	0.944277	1.44246	2.11385	3.01323	ENSG00000040933	3631	protein_coding	INPP4A
ENSG00000041357.16	51.5625	0.114135	0.305266	0.373887	0.708488	0.908688	28.9792	72.7293	48.3418	45.3383	45.2534	40.5879	75.2256	40.9242	41.4389	59.2469	46.2828	60.3242	48.5151	47.4378	55.7123	52.6499	52.8462	66.2911	ENSG00000041357	5685	protein_coding	PSMA4
ENSG00000041802.11	0.0524598	0	5.26765	0	1		0	0	0	0	0	0	0	0	0	0	0	0	0	0	0.944277	0	0	0	ENSG00000041802	55341	protein_coding	LSG1
ENSG00000041982.16	0.899593	2.50148	2.07532	1.20535	0.22807		0	0	0	0	0	0	0	1.86019	1.88359	0	1.79739	0.520036	1.91507	1.71462	1.88855	1.44246	3.17077	0	ENSG00000041982	3371	protein_coding	TNC
ENSG00000042286.15	0.0927898	-0.377344	5.26765	-0.0716342	0.942893		0	0	1.09868	0	0	0	0	0	0	0	0	0	0	0.571539	0	0	0	0	ENSG00000042286	84883	protein_coding	AIFM2
ENSG00000042445.14	0.643108	-2.05516	5.19318	-0.395741	0.692296		0	3.96705	0	1.61922	2.74263	3.24703	0	0	0	0	0	0	0	0	0	0	0	0	ENSG00000042445	54884	protein_coding	RETSAT
ENSG00000042493.16	2.22268	-1.23806	1.40733	-0.879722	0.37901		2.06994	2.6447	3.29603	1.61922	0	0	1.44665	0	1.88359	3.73629	3.14543	0	5.10685	3.42924	2.83283	2.1637	2.11385	4.51985	ENSG00000042493	822	protein_coding	CAPG
ENSG00000042753.12	0.724952	1.54615	2.4089	0.64185	0.520971		0	0	0	0	0	1.62351	0	1.86019	0	0.533756	0	0.520036	3.19178	0	0	0.721232	1.58538	3.01323	ENSG00000042753	1175	protein_coding	AP2S1
ENSG00000042813.8	0.0643551	0	5.26765	0	1		0	0	0	0	0	0	0	0	0	0	0	0.520036	0.638356	0	0	0	0	0	ENSG00000042813	11055	protein_coding	ZPBP
ENSG00000043093.15	21.6721	-0.901691	0.400344	-2.25229	0.0243038	0.210681	39.3289	22.48	38.4537	24.2884	20.5697	34.0938	21.6997	14.8815	16.9523	24.019	19.3219	16.1211	14.6822	18.8608	19.8298	15.8671	10.5692	18.0794	ENSG00000043093	54165	protein_coding	DCUN1D1
ENSG00000043143.20	2.87939	1.56147	1.11008	1.40663	0.159538		1.03497	2.6447	1.09868	3.23845	0	3.24703	4.33994	9.30095	0	2.13502	2.69608	4.16029	2.55342	3.42924	1.88855	4.32739	4.22769	1.50662	ENSG00000043143	23338	protein_coding	JADE2
ENSG00000043355.12	0.162185	-0.377357	5.26765	-0.0716367	0.942891		0	0	1.09868	0	1.37131	0	0	0	0	0	0.449347	0	0	0	0	0	0	0	ENSG00000043355	7546	protein_coding	ZIC2
ENSG00000043514.17	0.446787	-0.243195	2.59919	-0.0935655	0.925454		1.03497	0	1.09868	0	0	1.62351	1.44665	0	0	0	0	0	0.638356	1.14308	0	0	1.05692	0	ENSG00000043514	54802	protein_coding	TRIT1
ENSG00000043591.6	0.029359	0	5.26765	0	1		0	0	0	0	0	0	0	0	0	0	0	0	0	0	0	0	0.528462	0	ENSG00000043591	153	protein_coding	ADRB1
ENSG00000044090.10	1.29863	2.48854	1.96559	1.26606	0.205493		0	0	0	0	4.11394	3.24703	0	3.72038	0	1.06751	2.24674	1.56011	0	1.14308	3.77711	1.44246	1.05692	0	ENSG00000044090	9820	protein_coding	CUL7
ENSG00000044115.21	25.9564	0.117896	0.432094	0.272848	0.78497	0.925151	14.4896	25.1247	19.7762	11.3346	16.4558	34.0938	15.9131	24.1825	24.4866	19.2152	41.34	24.4417	36.3863	33.1493	26.4398	31.013	31.7077	37.6654	ENSG00000044115	1495	protein_coding	CTNNA1
ENSG00000044446.12	1.71639	2.11339	1.53999	1.37234	0.169958		2.06994	0	0	3.23845	4.11394	3.24703	7.23323	0	1.88359	1.06751	0.449347	2.08015	1.27671	1.14308	0	0	1.58538	1.50662	ENSG00000044446	5256	protein_coding	PHKA2
ENSG00000044459.15	2.75716	0.85459	1.06856	0.799761	0.423849		1.03497	1.32235	3.29603	1.61922	2.74263	0	2.89329	3.72038	3.76717	3.73629	2.24674	5.7204	3.19178	1.71462	2.83283	3.60616	3.17077	3.01323	ENSG00000044459	54875	protein_coding	CNTLN
ENSG00000044574.8	886.232	-0.265734	0.213248	-1.24613	0.212716	0.58692	1028.76	986.474	1008.59	960.2	1024.37	982.226	814.462	874.29	826.894	1189.74	1348.04	594.402	588.564	656.699	938.611	809.944	638.91	680.991	ENSG00000044574	3309	protein_coding	HSPA5
ENSG00000046651.15	0.182781	0	4.51441	0	1		0	0	0	0	0	0	0	0	0	0.533756	0	0	0	0	0	0.721232	0.528462	1.50662	ENSG00000046651	8481	protein_coding	OFD1
ENSG00000046653.15	0.562685	2.83588	2.69134	1.0537	0.292018		0	0	0	0	1.37131	1.62351	4.33994	0	0	1.06751	0.449347	0	1.27671	0	0	0	0	0	ENSG00000046653	2824	protein_coding	GPM6B
ENSG00000046889.19	0.129178	0	5.26765	0	1		0	0	0	0	0	0	0	0	0	0	0	0.520036	1.27671	0	0	0	0.528462	0	ENSG00000046889	80243	protein_coding	PREX2
ENSG00000047056.16	0.188345	1.54613	5.26765	0.293514	0.769129		0	0	0	0	0	0	0	0	1.88359	0	0	0	0	0	0	0	0	1.50662	ENSG00000047056	22884	protein_coding	WDR37
ENSG00000047188.16	5.82787	-0.423871	0.81146	-0.522356	0.601423		4.13989	5.28941	6.59206	8.09612	6.85657	8.11757	4.33994	0	7.53434	5.87131	6.74021	3.64025	8.29863	9.71617	5.66566	7.21232	5.28462	1.50662	ENSG00000047188	64848	protein_coding	YTHDC2
ENSG00000047230.15	0.469688	-0.377407	2.63631	-0.143157	0.886166		0	1.32235	0	1.61922	1.37131	1.62351	0	0	0	0	0	0.520036	1.27671	0	0	0.721232	0	0	ENSG00000047230	56474	protein_coding	CTPS2
ENSG00000047249.18	1.03348	-1.65234	1.73843	-0.950479	0.341869		1.03497	2.6447	2.19735	0	1.37131	3.24703	0	0	1.88359	1.06751	1.34804	0.520036	0.638356	1.14308	0	0	0	1.50662	ENSG00000047249	51606	protein_coding	ATP6V1H
ENSG00000047315.17	20.7133	0.316225	0.442418	0.714764	0.474755	0.785958	17.5945	27.7694	15.3815	12.9538	26.055	19.4822	26.0396	29.7631	18.8359	14.9452	26.5115	26.0018	21.0658	22.29	15.1084	27.4068	10.5692	15.0662	ENSG00000047315	5431	protein_coding	POLR2B
ENSG00000047346.12	28.6317	0.0257346	0.389973	0.0659909	0.947385	0.989123	58.9934	35.7035	31.8616	76.1036	46.6247	56.823	53.5259	26.0427	48.9732	4.27004	3.59478	9.36065	10.8521	9.71617	4.72138	13.7034	7.92692	16.5728	ENSG00000047346	56204	protein_coding	ATOSA
ENSG00000047410.14	135.027	0.174471	0.178907	0.975206	0.329458	0.679335	133.511	129.59	123.052	136.015	157.701	141.246	149.005	146.955	139.385	133.439	168.955	123.769	123.203	134.312	118.979	142.804	112.562	116.009	ENSG00000047410	7175	protein_coding	TPR
ENSG00000047457.14	19.7456	1.02744	0.604891	1.69856	0.0894021	0.412442	6.20983	11.9012	6.59206	11.3346	10.9705	19.4822	15.9131	16.7417	16.9523	28.289	29.2076	4.68033	31.9178	44.5801	18.8855	29.5705	29.5939	22.5993	ENSG00000047457	1356	protein_coding	CP
ENSG00000047579.20	0.636144	-0.377414	2.17479	-0.17354	0.862227		1.03497	0	0	1.61922	1.37131	1.62351	0	0	0	1.06751	0.898695	1.04007	0.638356	0.571539	0	0	1.58538	0	ENSG00000047579	84062	protein_coding	DTNBP1
ENSG00000047621.12	0.0574984	-0.37733	5.26765	-0.0716317	0.942895		1.03497	0	0	0	0	0	0	0	0	0	0	0	0	0	0	0	0	0	ENSG00000047621	57102	protein_coding	C12orf4
ENSG00000047648.23	0.126741	0	5.26765	0	1		0	0	0	0	0	0	0	0	0	0	0	1.56011	0	0	0	0.721232	0	0	ENSG00000047648	395	protein_coding	ARHGAP6
ENSG00000047849.21	0.923616	-2.19436	1.94789	-1.12653	0.259941		3.10492	0	1.09868	0	2.74263	3.24703	0	0	0	0.533756	0.898695	0	0	1.71462	0	0.721232	1.05692	1.50662	ENSG00000047849	4134	protein_coding	MAP4
ENSG00000047932.14	0.35318	3.03444	3.15894	0.960588	0.336759		0	0	0	0	0	0	1.44665	1.86019	1.88359	0	0	0	0.638356	0	0	0	0.528462	0	ENSG00000047932	57120	protein_coding	GOPC
ENSG00000048028.11	0.222089	-0.377393	3.76281	-0.100296	0.92011		0	1.32235	0	0	0	0	0	0	0	1.06751	0.449347	0.520036	0.638356	0	0	0	0	0	ENSG00000048028	57646	protein_coding	USP28
ENSG00000048052.22	2.2525	0.0555951	1.06561	0.0521719	0.958392		3.10492	3.96705	4.39471	3.23845	6.85657	1.62351	4.33994	1.86019	5.65076	0.533756	0	1.04007	0	0.571539	0	0.721232	2.64231	0	ENSG00000048052	9734	protein_coding	HDAC9
ENSG00000048140.18	0.925592	1.22489	1.99069	0.615308	0.538351		1.03497	0	1.09868	0	0	0	1.44665	1.86019	1.88359	1.06751	4.04413	0	0.638356	0	0.944277	0	2.64231	0	ENSG00000048140	26262	protein_coding	TSPAN17
ENSG00000048162.21	0.111889	0	5.26765	0	1		0	0	0	0	0	0	0	0	0	0	0	0	0	0.571539	0	1.44246	0	0	ENSG00000048162	51491	protein_coding	NOP16
ENSG00000048342.17	2.60783	-0.133757	1.2686	-0.105437	0.916029		3.10492	1.32235	1.09868	1.61922	2.74263	1.62351	1.44665	1.86019	1.88359	1.06751	0.449347	4.16029	7.02192	5.14385	3.77711	2.88493	4.22769	1.50662	ENSG00000048342	57545	protein_coding	CC2D2A
ENSG00000048392.12	1.62903	-0.911555	1.50678	-0.604971	0.545198		3.10492	0	3.29603	0	0	1.62351	0	3.72038	0	4.8038	3.59478	3.12022	0.638356	1.14308	0	2.1637	2.11385	0	ENSG00000048392	50484	protein_coding	RRM2B
ENSG00000048405.10	62.5009	-0.22574	0.263493	-0.85672	0.391599	0.726498	72.448	58.1835	50.5392	61.5305	53.4812	73.0582	36.1662	63.2465	58.3912	64.5844	66.0541	53.0437	69.5808	76.5863	89.7063	69.9595	60.2446	48.2117	ENSG00000048405	168850	protein_coding	ZNF800
ENSG00000048471.14	0.0593062	0	5.26765	0	1		0	0	0	0	0	0	0	0	0	1.06751	0	0	0	0	0	0	0	0	ENSG00000048471	92017	protein_coding	SNX29
ENSG00000048649.13	63.3766	-0.0408741	0.296505	-0.137853	0.890357	0.965111	62.0983	66.1176	65.9206	48.5767	64.4517	79.5522	56.4192	72.5474	60.2747	41.0992	63.358	91.5264	52.9836	56.0108	75.5421	76.4506	58.1308	49.7184	ENSG00000048649	51773	protein_coding	RSF1
ENSG00000048707.15	6.72119	0.12328	0.643366	0.191617	0.848043		9.31475	7.93411	10.9868	6.4769	2.74263	11.3646	8.67988	16.7417	5.65076	2.66878	3.59478	5.7204	1.91507	4.57231	5.66566	3.60616	5.81308	7.53308	ENSG00000048707	55187	protein_coding	VPS13D
ENSG00000048740.18	151.448	-0.558221	0.190636	-2.9282	0.00340927	0.0768592	237.009	284.306	268.077	192.688	196.098	211.057	177.937	178.578	178.941	80.5971	69.6489	117.008	84.9014	82.8732	119.923	90.154	82.44	73.8242	ENSG00000048740	10659	protein_coding	CELF2
ENSG00000048828.17	267.717	-0.0828242	0.137769	-0.601182	0.547719	0.831398	310.492	261.826	259.288	234.788	204.326	212.68	245.93	290.19	252.4	298.903	291.626	258.458	299.389	317.776	265.342	291.378	258.946	265.165	ENSG00000048828	23196	protein_coding	FAM120A
ENSG00000048991.16	70.0213	0.3496	0.254264	1.37495	0.169147	0.533986	73.483	63.4729	54.9339	85.8189	63.0804	77.9287	85.3521	87.429	71.5763	64.0507	97.9577	56.684	46.6	51.4385	63.2665	76.4506	65.5292	75.3308	ENSG00000048991	23518	protein_coding	R3HDM1
ENSG00000049130.16	144.474	-0.0952199	0.155503	-0.612336	0.540316	0.827752	201.82	191.741	199.959	182.972	213.925	181.834	160.578	195.32	203.427	70.9895	60.2126	71.245	92.5617	94.8755	105.759	111.791	128.945	132.582	ENSG00000049130	4254	protein_coding	KITLG
ENSG00000049192.15	1.4748	-1.21245	1.97407	-0.61419	0.53909		2.06994	0	0	1.61922	0	0	0	0	0	1.06751	0.449347	6.76047	0.638356	1.14308	0.944277	1.44246	7.39846	3.01323	ENSG00000049192	11174	protein_coding	ADAMTS6
ENSG00000049239.13	0.0803692	1.54614	5.26765	0.293517	0.769127		0	0	0	0	0	0	1.44665	0	0	0	0	0	0	0	0	0	0	0	ENSG00000049239	9563	protein_coding	H6PD
ENSG00000049246.14	0.103344	1.54614	5.26765	0.293517	0.769127		0	0	0	0	0	0	0	1.86019	0	0	0	0	0	0	0	0	0	0	ENSG00000049246	8863	protein_coding	PER3
ENSG00000049323.16	0.292772	0.5844	3.8913	0.150181	0.880622		0	1.32235	0	0	0	0	0	1.86019	0	0	0	0	0	1.14308	0.944277	0	0	0	ENSG00000049323	4052	protein_coding	LTBP1
ENSG00000049449.10	0.0400684	0	5.26765	0	1		0	0	0	0	0	0	0	0	0	0	0	0	0	0	0	0.721232	0	0	ENSG00000049449	5954	protein_coding	RCN1
ENSG00000049618.24	30.4538	0.0940858	0.374185	0.251442	0.801473	0.927679	20.6994	23.8023	28.5656	27.5268	21.941	11.3646	30.3796	16.7417	30.1374	35.7616	38.6439	43.6831	49.7918	30.8631	27.384	33.8979	33.2931	43.6919	ENSG00000049618	57492	protein_coding	ARID1B
ENSG00000049656.14	0.143874	1.54612	5.26765	0.293512	0.769131		0	0	0	0	0	0	1.44665	0	0	0	0	0	0	1.14308	0	0	0	0	ENSG00000049656	81037	protein_coding	CLPTM1L
ENSG00000049759.19	26.0616	0.599038	0.388661	1.54129	0.123247	0.484917	21.7344	17.1906	17.5788	17.8115	21.941	11.3646	36.1662	18.6019	30.1374	28.289	23.3661	15.0811	26.1726	28.577	18.8855	37.5041	45.9762	52.7316	ENSG00000049759	23327	protein_coding	NEDD4L
ENSG00000049769.14	1.1531	1.45828	1.83467	0.794846	0.426703		0	1.32235	0	0	2.74263	0	1.44665	0	1.88359	2.13502	0.898695	1.56011	0.638356	1.14308	0.944277	1.44246	1.58538	3.01323	ENSG00000049769	89801	protein_coding	PPP1R3F
ENSG00000049860.14	0.857214	-0.269961	1.94368	-0.138892	0.889535		1.03497	0	1.09868	1.61922	0	1.62351	1.44665	0	0	0.533756	0.449347	0	0.638356	0	0.944277	1.44246	1.58538	3.01323	ENSG00000049860	3074	protein_coding	HEXB
ENSG00000049883.15	0.0288909	0	5.26765	0	1		0	0	0	0	0	0	0	0	0	0	0	0.520036	0	0	0	0	0	0	ENSG00000049883	79810	protein_coding	PTCD2
ENSG00000050030.16	0.029359	0	5.26765	0	1		0	0	0	0	0	0	0	0	0	0	0	0	0	0	0	0	0.528462	0	ENSG00000050030	340533	protein_coding	NEXMIF
ENSG00000050130.18	16.0626	0.00614374	0.533249	0.0115213	0.990808		18.6295	9.25646	19.7762	22.6691	20.5697	17.8587	11.5732	22.3223	15.0687	12.8101	6.74021	30.6821	14.6822	12.5739	16.0527	11.5397	14.2685	12.0529	ENSG00000050130	51528	protein_coding	JKAMP
ENSG00000050393.11	2.5286	1.35027	0.990283	1.36352	0.172719		3.10492	5.28941	1.09868	0	4.11394	0	8.67988	7.44076	7.53434	1.06751	1.34804	1.04007	1.27671	0.571539	0	1.44246	0	1.50662	ENSG00000050393	63933	protein_coding	MCUR1
ENSG00000050405.13	0.220271	-0.377384	4.29447	-0.0878768	0.929975		0	0	1.09868	0	0	0	0	0	0	0	0	0	0.638356	0	0	0.721232	0	1.50662	ENSG00000050405	51474	protein_coding	LIMA1
ENSG00000050426.16	0.0672164	0	5.26765	0	1		0	0	0	0	0	0	0	0	0	0	0	0	0.638356	0.571539	0	0	0	0	ENSG00000050426	25875	protein_coding	LETMD1
ENSG00000050438.17	0.0718206	0	5.26765	0	1		0	0	0	0	0	0	0	0	0	0	0	0	0	0.571539	0	0.721232	0	0	ENSG00000050438	9498	protein_coding	SLC4A8
ENSG00000050748.18	3.96053	0.831301	0.825581	1.00693	0.313969		6.20983	3.96705	2.19735	3.23845	1.37131	8.11757	7.23323	11.1611	3.76717	2.66878	2.69608	4.68033	2.55342	1.14308	0.944277	3.60616	4.22769	1.50662	ENSG00000050748	5601	protein_coding	MAPK9
ENSG00000050820.17	0.105543	0	5.26765	0	1		0	0	0	0	1.37131	0	0	0	0	0	0	0	0	0	0	0	0.528462	0	ENSG00000050820	9564	protein_coding	BCAR1
ENSG00000051009.11	7.45977	-0.428455	0.671208	-0.638334	0.523256		14.4896	6.61176	7.69074	8.09612	9.5992	12.9881	11.5732	3.72038	5.65076	5.33756	5.39217	2.60018	11.4904	6.28693	2.83283	6.49109	7.39846	6.02647	ENSG00000051009	84067	protein_coding	FHIP1B
ENSG00000051108.15	9.47815	-0.625639	0.559365	-1.11848	0.263361		12.4197	13.2235	16.4802	17.8115	19.1984	14.6116	8.67988	9.30095	9.41793	8.00633	8.08825	3.64025	5.74521	6.28693	8.49849	5.04862	2.64231	1.50662	ENSG00000051108	9709	protein_coding	HERPUD1
ENSG00000051128.19	0.211966	0	4.38204	0	1		0	0	0	0	0	0	0	0	0	1.06751	0	0.520036	0	0	0	0.721232	0	1.50662	ENSG00000051128	9454	protein_coding	HOMER3
ENSG00000051180.17	0.756211	-1.19194	2.26364	-0.52656	0.598499		2.06994	0	0	0	0	1.62351	0	0	0	0.533756	1.34804	0.520036	2.55342	0.571539	0	2.88493	0	1.50662	ENSG00000051180	5888	protein_coding	RAD51
ENSG00000051341.14	0.136672	0	5.26765	0	1		0	0	0	0	0	0	0	0	0	0	0	0	0	0.571539	1.88855	0	0	0	ENSG00000051341	10721	protein_coding	POLQ
ENSG00000051382.9	0.759844	1.44951	2.03161	0.713479	0.47555		0	1.32235	0	0	1.37131	3.24703	1.44665	1.86019	0	1.06751	0.449347	0.520036	0	1.14308	0	0.721232	0.528462	0	ENSG00000051382	5291	protein_coding	PIK3CB
ENSG00000051596.10	0.0288909	0	5.26765	0	1		0	0	0	0	0	0	0	0	0	0	0	0.520036	0	0	0	0	0	0	ENSG00000051596	84321	protein_coding	THOC3
ENSG00000051825.15	0.7483	-0.323276	2.00021	-0.161621	0.871604		1.03497	1.32235	0	0	1.37131	1.62351	0	0	1.88359	0.533756	0.449347	0.520036	0.638356	1.14308	0	1.44246	0	1.50662	ENSG00000051825	10198	protein_coding	MPHOSPH9
ENSG00000052126.14	2.39674	-1.0196	1.18883	-0.857651	0.391085		3.10492	5.28941	2.19735	3.23845	1.37131	1.62351	1.44665	0	3.76717	3.73629	4.49347	2.60018	1.91507	2.28616	0.944277	0	2.11385	3.01323	ENSG00000052126	54477	protein_coding	PLEKHA5
ENSG00000052723.12	0.799508	1.98545	2.31449	0.857836	0.390983		0	1.32235	0	1.61922	1.37131	0	2.89329	0	1.88359	0	0	2.08015	0	1.71462	0	0	0	1.50662	ENSG00000052723	80143	protein_coding	SIKE1
ENSG00000052749.14	0.110355	0	5.26765	0	1		0	0	0	0	0	0	0	0	0	0	1.34804	0	0.638356	0	0	0	0	0	ENSG00000052749	23223	protein_coding	RRP12
ENSG00000052795.13	0.176581	-1.46555	5.22264	-0.280615	0.779006		0	2.6447	0	0	0	0	0	0	0	0.533756	0	0	0	0	0	0	0	0	ENSG00000052795	57600	protein_coding	FNIP2
ENSG00000052841.15	1.43403	1.03729	1.26358	0.820918	0.411693		1.03497	2.6447	2.19735	0	0	0	4.33994	1.86019	5.65076	0.533756	1.34804	2.60018	0.638356	1.71462	0	0.721232	0.528462	0	ENSG00000052841	55761	protein_coding	TTC17
ENSG00000053254.16	33.0684	-0.125345	0.341983	-0.366523	0.713975	0.908688	41.3989	35.7035	31.8616	24.2884	26.055	27.5997	24.593	35.3436	41.4389	25.6203	29.2076	52.0036	36.3863	38.2931	32.1054	28.8493	34.35	30.1323	ENSG00000053254	1112	protein_coding	FOXN3
ENSG00000053371.12	0.317592	-0.377401	3.09624	-0.12189	0.902986		1.03497	0	0	0	1.37131	1.62351	0	0	0	0	0	0.520036	0.638356	0	0	0	0.528462	0	ENSG00000053371	8574	protein_coding	AKR7A2
ENSG00000053372.5	0.317501	1.54615	3.12032	0.49551	0.62024		0	0	0	0	0	1.62351	1.44665	0	0	0.533756	0	0	0.638356	0	0.944277	0	0.528462	0	ENSG00000053372	51154	protein_coding	MRTO4
ENSG00000053438.11	0.355804	1.54615	3.02694	0.510796	0.609494		0	0	0	0	1.37131	0	0	0	1.88359	0.533756	0	0	0	1.14308	0.944277	0	0.528462	0	ENSG00000053438	4826	protein_coding	NNAT
ENSG00000053501.13	1.14968	0.0258552	1.69443	0.015259	0.987826		2.06994	0	1.09868	0	1.37131	1.62351	1.44665	1.86019	0	1.06751	0.898695	2.60018	0	0.571539	0.944277	1.44246	3.69923	0	ENSG00000053501	55850	protein_coding	USE1
ENSG00000053770.12	0.673505	1.55989	2.31578	0.67359	0.500572		1.03497	0	0	0	2.74263	0	0	0	3.76717	0	0	0.520036	0	1.14308	0.944277	1.44246	0.528462	0	ENSG00000053770	55745	protein_coding	AP5M1
ENSG00000053900.11	0.741832	1.54616	2.13446	0.724377	0.468834		0	0	0	0	0	1.62351	0	1.86019	0	1.06751	1.34804	0.520036	0.638356	1.71462	1.88855	2.1637	0.528462	0	ENSG00000053900	29945	protein_coding	ANAPC4
ENSG00000054116.12	26.4695	0.235057	0.359714	0.653454	0.513464	0.8142	24.8393	29.0917	19.7762	25.9076	17.8271	30.8468	20.253	37.2038	30.1374	22.4177	24.7141	19.2413	25.5342	18.8608	20.7741	33.1767	30.6508	45.1985	ENSG00000054116	27095	protein_coding	TRAPPC3
ENSG00000054118.15	60.2864	-0.17166	0.271224	-0.632908	0.526794	0.820909	58.9934	70.0846	67.0193	74.4843	61.7091	77.9287	36.1662	59.5261	80.9942	67.787	61.1113	43.6831	58.0904	58.8685	53.8238	61.3047	43.8623	49.7184	ENSG00000054118	9967	protein_coding	THRAP3
ENSG00000054267.22	104.095	0.137472	0.207221	0.663407	0.50707	0.81225	101.427	89.9199	99.9796	110.107	100.106	110.399	102.712	106.031	113.015	87.0022	104.698	141.97	104.69	100.019	109.536	90.154	91.9523	109.983	ENSG00000054267	51742	protein_coding	ARID4B
ENSG00000054282.16	0.402564	1.57324	3.22127	0.488391	0.625273		0	0	1.09868	0	0	0	0	3.72038	0	1.06751	0	0	0.638356	0	0	0.721232	0	0	ENSG00000054282	10806	protein_coding	SDCCAG8
ENSG00000054523.18	100.611	0.190828	0.218223	0.874463	0.381866	0.72431	111.777	104.466	103.276	92.2958	133.017	123.387	109.945	156.256	99.83	66.7195	100.204	96.2067	73.411	92.5894	94.4277	92.3177	84.0254	76.8375	ENSG00000054523	23095	protein_coding	KIF1B
ENSG00000054598.9	35.4915	0.121812	0.332296	0.366578	0.713934	0.908688	27.9442	31.7364	38.4537	51.8152	27.4263	34.0938	40.5061	40.9242	24.4866	34.1604	39.0932	24.9617	31.9178	33.1493	35.8825	38.9465	50.2039	33.1456	ENSG00000054598	2296	protein_coding	FOXC1
ENSG00000054611.14	0.0761841	0	5.26765	0	1		0	0	0	0	1.37131	0	0	0	0	0	0	0	0	0	0	0	0	0	ENSG00000054611	25771	protein_coding	TBC1D22A
ENSG00000054654.19	2.3697	-0.691262	1.26085	-0.548252	0.583519		2.06994	1.32235	4.39471	0	0	3.24703	4.33994	0	0	2.13502	4.49347	4.16029	2.55342	3.42924	2.83283	3.60616	1.05692	3.01323	ENSG00000054654	23224	protein_coding	SYNE2
ENSG00000054965.11	7.15023	0.207325	0.705151	0.294015	0.768747		4.13989	6.61176	5.49339	4.85767	6.85657	3.24703	8.67988	5.58057	3.76717	9.6076	6.29086	4.68033	12.1288	8.00155	12.2756	7.93355	9.51231	9.0397	ENSG00000054965	23201	protein_coding	FAM168A
ENSG00000055044.11	80.5533	-1.02413	0.33063	-3.0975	0.00195159	0.0592326	105.567	116.367	112.065	136.015	111.076	115.27	52.0793	57.6659	54.624	113.69	135.254	39.0027	54.2603	44.5801	63.2665	55.5349	45.9762	37.6654	ENSG00000055044	51602	protein_coding	NOP58
ENSG00000055070.17	30.6347	0.0697621	0.318674	0.218914	0.826717	0.937395	38.294	29.0917	35.1577	30.7653	38.3968	19.4822	28.9329	42.7844	37.6717	28.289	22.4674	19.7614	22.3425	22.29	27.384	36.0616	39.1062	33.1456	ENSG00000055070	26099	protein_coding	SZRD1
ENSG00000055118.16	0.170748	0	5.26765	0	1		0	0	0	0	0	0	0	0	0	0	0	0.520036	2.55342	0	0	0	0	0	ENSG00000055118	3757	protein_coding	KCNH2
ENSG00000055130.17	90.6416	0.168804	0.212325	0.795027	0.426598	0.753845	103.497	87.2752	99.9796	105.25	108.334	63.3171	105.605	128.353	94.1793	94.4747	93.4643	73.8452	79.7945	69.7278	63.2665	87.2691	94.0662	79.8507	ENSG00000055130	8454	protein_coding	CUL1
ENSG00000055147.19	0.454039	1.43946	2.60954	0.551613	0.581213		0	1.32235	0	0	0	0	1.44665	1.86019	0	1.06751	0.449347	0.520036	0	0	0	0	0	1.50662	ENSG00000055147	10827	protein_coding	FAM114A2
ENSG00000055163.20	2.54523	0.259382	1.21168	0.214069	0.830493		1.03497	2.6447	2.19735	0	0	1.62351	1.44665	3.72038	1.88359	5.33756	5.84152	1.04007	3.19178	7.43001	5.66566	0.721232	0.528462	1.50662	ENSG00000055163	26999	protein_coding	CYFIP2
ENSG00000055208.19	117.952	-0.179111	0.258092	-0.693981	0.487694	0.796705	145.931	170.583	91.1902	137.634	133.017	103.905	140.325	93.0095	124.317	141.445	149.183	95.1667	93.2	85.1593	147.307	93.0389	89.8385	88.8904	ENSG00000055208	23118	protein_coding	TAB2
ENSG00000055211.14	2.42768	-1.95568	1.44543	-1.35301	0.176053		3.10492	3.96705	6.59206	6.4769	4.11394	1.62351	0	0	3.76717	1.06751	2.24674	0.520036	0	0	3.77711	4.32739	2.11385	0	ENSG00000055211	116254	protein_coding	GINM1
ENSG00000055483.19	0.440936	0.584388	2.66681	0.219134	0.826546		0	1.32235	0	1.61922	0	1.62351	0	1.86019	0	0.533756	0.449347	0	0	0	0	0	0.528462	0	ENSG00000055483	57602	protein_coding	USP36
ENSG00000055609.19	67.469	-0.0418166	0.241263	-0.173324	0.862397	0.95079	62.0983	87.2752	58.2299	80.9612	60.3378	63.3171	75.2256	65.1067	58.3912	69.922	54.8204	81.1257	70.2192	72.5855	74.5979	61.3047	58.6592	60.2647	ENSG00000055609	58508	protein_coding	KMT2C
ENSG00000055917.16	49.533	-0.730098	0.290681	-2.51168	0.0120157	0.152846	50.7136	54.2164	61.5259	61.5305	41.1394	53.576	36.1662	26.0427	37.6717	66.1857	58.4152	49.4035	52.3452	55.4393	57.6009	31.7342	49.6754	48.2117	ENSG00000055917	23369	protein_coding	PUM2
ENSG00000055950.16	0.0574984	-0.37733	5.26765	-0.0716317	0.942895		1.03497	0	0	0	0	0	0	0	0	0	0	0	0	0	0	0	0	0	ENSG00000055950	84545	protein_coding	MRPL43
ENSG00000056050.7	1.11507	-0.847148	1.75031	-0.484	0.628386		2.06994	0	1.09868	0	0	0	1.44665	0	0	2.66878	1.79739	2.08015	1.91507	0.571539	1.88855	1.44246	1.58538	1.50662	ENSG00000056050	54969	protein_coding	HPF1
ENSG00000056097.16	233.474	0.16682	0.188127	0.886743	0.375217	0.721251	215.274	194.386	242.808	226.691	235.866	261.386	250.27	254.846	227.914	222.042	278.146	247.537	196.614	215.47	326.72	240.891	183.376	182.301	ENSG00000056097	51663	protein_coding	ZFR
ENSG00000056277.16	0.689354	2.06524	2.30195	0.89717	0.369628		0	0	1.09868	1.61922	0	0	1.44665	3.72038	0	0	0.449347	0.520036	0	0	2.83283	0.721232	0	0	ENSG00000056277	55609	protein_coding	ZNF280C
ENSG00000056586.16	156.681	-0.361139	0.170313	-2.12045	0.0339682	0.250064	165.596	153.393	160.407	144.111	156.33	134.752	121.518	130.213	122.433	149.985	183.334	161.731	143.63	161.746	190.744	181.029	166.465	192.847	ENSG00000056586	54542	protein_coding	RC3H2
ENSG00000056972.20	0.339408	0	3.08951	0	1		0	0	0	1.61922	0	1.62351	0	0	0	0.533756	0	1.04007	0	0.571539	0	0.721232	0	0	ENSG00000056972	10758	protein_coding	TRAF3IP2
ENSG00000057019.16	6.56278	2.05643	0.795456	2.58522	0.00973162		4.13989	1.32235	3.29603	16.1922	2.74263	1.62351	13.0198	9.30095	15.0687	5.33756	5.39217	5.7204	2.55342	7.43001	6.60994	8.65478	3.69923	6.02647	ENSG00000057019	131566	protein_coding	DCBLD2
ENSG00000057294.15	0.157412	0	5.26765	0	1		0	0	0	0	0	1.62351	0	0	0	0	0	0	0.638356	0.571539	0	0	0	0	ENSG00000057294	5318	protein_coding	PKP2
ENSG00000057608.17	2.4449	-0.310142	1.20199	-0.258024	0.796388		0	3.96705	4.39471	3.23845	0	1.62351	4.33994	0	1.88359	2.13502	1.79739	2.08015	1.91507	2.8577	4.72138	1.44246	1.58538	6.02647	ENSG00000057608	2665	protein_coding	GDI2
ENSG00000057663.16	4.6454	-0.816877	0.953139	-0.857039	0.391423		3.10492	6.61176	5.49339	1.61922	4.11394	4.87054	2.89329	1.86019	3.76717	5.33756	3.14543	3.64025	7.66027	6.85847	2.83283	3.60616	2.64231	13.5596	ENSG00000057663	9474	protein_coding	ATG5
ENSG00000057704.13	0.324263	-0.344143	3.70037	-0.0930024	0.925902		1.03497	1.32235	0	1.61922	0	0	0	1.86019	0	0	0	0	0	0	0	0	0	0	ENSG00000057704	57458	protein_coding	TMCC3
ENSG00000057757.10	0.029359	0	5.26765	0	1		0	0	0	0	0	0	0	0	0	0	0	0	0	0	0	0	0.528462	0	ENSG00000057757	57095	protein_coding	PITHD1
ENSG00000057935.14	2.52805	1.9189	1.20059	1.59829	0.109978		0	2.6447	1.09868	3.23845	0	4.87054	7.23323	3.72038	1.88359	2.13502	2.24674	1.56011	4.46849	2.28616	3.77711	0.721232	2.11385	1.50662	ENSG00000057935	57504	protein_coding	MTA3
ENSG00000058063.16	2.65727	-0.180131	1.28465	-0.140218	0.888488		0	5.28941	1.09868	1.61922	2.74263	4.87054	0	1.86019	3.76717	3.20253	2.24674	4.68033	2.55342	4.00077	0.944277	2.1637	5.28462	1.50662	ENSG00000058063	23200	protein_coding	ATP11B
ENSG00000058091.17	11.4437	0.453641	0.584141	0.776596	0.437397		6.20983	6.61176	12.0854	4.85767	4.11394	9.74109	10.1265	11.1611	13.1851	6.93882	10.7843	20.2814	15.9589	18.2893	19.8298	15.1459	11.6262	9.0397	ENSG00000058091	5218	protein_coding	CDK14
ENSG00000058262.10	0.129607	1.54613	5.26765	0.293514	0.769129		0	0	0	0	0	0	0	0	1.88359	0	0.449347	0	0	0	0	0	0	0	ENSG00000058262	29927	protein_coding	SEC61A1
ENSG00000058272.19	165.371	0.298464	0.225864	1.32143	0.186357	0.56069	113.847	129.59	134.039	145.73	123.418	120.14	128.752	158.116	178.941	155.857	153.227	213.215	162.781	218.9	146.363	266.135	267.93	159.701	ENSG00000058272	4659	protein_coding	PPP1R12A
ENSG00000058600.16	3.90931	-0.747818	0.844328	-0.885696	0.375781		8.27978	6.61176	7.69074	3.23845	2.74263	1.62351	5.78659	1.86019	5.65076	4.8038	5.84152	1.04007	4.46849	4.00077	0.944277	2.1637	2.11385	1.50662	ENSG00000058600	55718	protein_coding	POLR3E
ENSG00000058668.15	0.681758	-1.86038	2.12505	-0.87545	0.381329		1.03497	1.32235	1.09868	3.23845	0	1.62351	0	0	0	0	0	0.520036	1.27671	0.571539	0	0	1.58538	0	ENSG00000058668	493	protein_coding	ATP2B4
ENSG00000058729.11	0.418099	-1.19835	2.89551	-0.413867	0.678971		1.03497	0	1.09868	3.23845	0	0	0	0	0	0.533756	0.898695	0	0	0	0	0.721232	0	0	ENSG00000058729	55781	protein_coding	RIOK2
ENSG00000058799.15	0.331303	2.7966	4.77562	0.585599	0.558145		0	0	0	0	0	1.62351	4.33994	0	0	0	0	0	0	0	0	0	0	0	ENSG00000058799	54432	protein_coding	YIPF1
ENSG00000058804.12	12.8723	1.21893	0.594446	2.05054	0.0403122		10.3497	6.61176	7.69074	4.85767	8.22788	12.9881	10.1265	22.3223	26.3702	17.0802	14.8285	8.32058	15.3205	6.85847	4.72138	10.0972	14.7969	30.1323	ENSG00000058804	55706	protein_coding	NDC1
ENSG00000059122.17	1.10887	-0.274407	1.87617	-0.146259	0.883717		1.03497	0	1.09868	1.61922	1.37131	1.62351	0	1.86019	0	1.06751	0.449347	0.520036	3.83014	1.14308	0	0.721232	2.11385	1.50662	ENSG00000059122	84256	protein_coding	FLYWCH1
ENSG00000059378.13	0.0317522	0	5.26765	0	1		0	0	0	0	0	0	0	0	0	0	0	0	0	0.571539	0	0	0	0	ENSG00000059378	64761	protein_coding	PARP12
ENSG00000059691.12	0.0803692	1.54614	5.26765	0.293517	0.769127		0	0	0	0	0	0	1.44665	0	0	0	0	0	0	0	0	0	0	0	ENSG00000059691	5188	protein_coding	GATB
ENSG00000059758.8	2.1614	0.119511	1.38213	0.0864683	0.931094		1.03497	3.96705	0	1.61922	1.37131	0	1.44665	1.86019	1.88359	4.27004	6.29086	0.520036	4.46849	1.71462	1.88855	1.44246	2.11385	3.01323	ENSG00000059758	5128	protein_coding	CDK17
ENSG00000059769.20	28.9335	0.00507716	0.327452	0.0155051	0.987629	0.999938	28.9792	50.2494	32.9603	25.9076	39.7681	32.4703	46.2927	31.6232	32.021	18.6814	17.5246	20.8015	16.5973	22.8616	20.7741	23.8007	24.8377	34.6522	ENSG00000059769	548645	protein_coding	DNAJC25
ENSG00000060138.13	22.8236	-0.480618	0.454793	-1.05678	0.290611	0.661122	23.8044	31.7364	42.8484	25.9076	28.7976	22.7292	20.253	20.4621	30.1374	35.7616	30.1063	8.32058	17.874	14.2885	11.3313	12.9822	16.9108	16.5728	ENSG00000060138	8531	protein_coding	YBX3
ENSG00000060237.18	417.772	0.0885922	0.145155	0.610327	0.541645	0.827779	426.408	387.449	414.201	323.845	305.803	313.338	406.508	446.446	455.828	361.353	411.602	540.838	371.523	418.938	375.822	556.791	460.819	542.382	ENSG00000060237	65125	protein_coding	WNK1
ENSG00000060303.5	0.0635044	0	5.26765	0	1		0	0	0	0	0	0	0	0	0	0	0	0	0	1.14308	0	0	0	0	ENSG00000060303		processed_pseudogene	RPS17P5
ENSG00000060339.14	121.479	-0.186435	0.212642	-0.876756	0.380619	0.723331	148.001	128.268	141.729	123.061	152.216	134.752	114.285	130.213	124.317	140.911	168.955	91.5264	107.244	109.736	107.648	93.7602	96.18	73.8242	ENSG00000060339	55749	protein_coding	CCAR1
ENSG00000060642.11	0.206688	2.54903	5.22809	0.487565	0.625858		0	0	0	0	0	0	0	3.72038	0	0	0	0	0	0	0	0	0	0	ENSG00000060642	55650	protein_coding	PIGV
ENSG00000060656.20	0.115159	0	5.26765	0	1		0	0	0	0	0	1.62351	0	0	0	0	0.449347	0	0	0	0	0	0	0	ENSG00000060656	10076	protein_coding	PTPRU
ENSG00000060718.22	3.1719	-0.772508	1.4726	-0.524588	0.599869		1.03497	2.6447	2.19735	1.61922	0	1.62351	1.44665	1.86019	0	1.60127	1.34804	11.9608	1.27671	5.14385	8.49849	3.60616	3.69923	7.53308	ENSG00000060718	1301	protein_coding	COL11A1
ENSG00000060749.16	9.25986	-0.716961	0.632727	-1.13313	0.257161		7.2448	18.5129	8.78942	4.85767	9.5992	12.9881	5.78659	3.72038	11.3015	9.07385	8.98695	11.4408	10.2137	9.14463	6.60994	12.2609	11.6262	4.51985	ENSG00000060749	79832	protein_coding	QSER1
ENSG00000060982.15	0.0801369	0	5.26765	0	1		0	0	0	0	0	0	0	0	0	0	0	0	0	0	0	1.44246	0	0	ENSG00000060982	586	protein_coding	BCAT1
ENSG00000061273.18	0.0899569	0	5.26765	0	1		0	0	0	1.61922	0	0	0	0	0	0	0	0	0	0	0	0	0	0	ENSG00000061273	51564	protein_coding	HDAC7
ENSG00000061656.10	0.0249637	0	5.26765	0	1		0	0	0	0	0	0	0	0	0	0	0.449347	0	0	0	0	0	0	0	ENSG00000061656	6676	protein_coding	SPAG4
ENSG00000061676.15	12.741	-0.222483	0.553115	-0.402236	0.68751		18.6295	6.61176	10.9868	19.4307	13.7131	16.2351	17.3598	7.44076	5.65076	12.8101	18.8726	10.9208	8.93699	9.71617	16.997	10.8185	12.1546	12.0529	ENSG00000061676	10787	protein_coding	NCKAP1
ENSG00000061936.10	3.36431	0.0997114	1.02638	0.0971482	0.922609		3.10492	5.28941	1.09868	1.61922	5.48525	1.62351	5.78659	3.72038	0	4.27004	4.49347	2.60018	2.55342	4.00077	4.72138	6.49109	3.69923	0	ENSG00000061936	6433	protein_coding	SFSWAP
ENSG00000061938.20	0.0650322	0	5.26765	0	1		0	0	0	0	0	0	0	0	0	0	0.449347	0	0	0	0	0.721232	0	0	ENSG00000061938	10188	protein_coding	TNK2
ENSG00000061987.16	16.29	0.208848	0.521894	0.400174	0.689029		11.3847	10.5788	9.88809	25.9076	15.0845	27.5997	18.8064	5.58057	11.3015	12.8101	16.1765	22.3616	19.1507	16.0031	22.6626	20.9157	17.9677	9.0397	ENSG00000061987	23041	protein_coding	MON2
ENSG00000062194.16	82.9188	-0.387245	0.234652	-1.65029	0.0988828	0.429817	87.9726	83.3082	115.361	106.869	79.5362	64.9406	75.2256	66.9669	77.227	98.211	93.0149	72.2851	84.263	80.587	67.9879	69.9595	72.3992	96.4235	ENSG00000062194	65056	protein_coding	GPBP1
ENSG00000062282.15	0.930135	-2.19623	2.28788	-0.959941	0.337085		2.06994	0	2.19735	3.23845	2.74263	6.49406	0	0	0	0	0	0	0	0	0	0	0	0	ENSG00000062282	84649	protein_coding	DGAT2
ENSG00000062485.19	1.6173	1.51651	1.39331	1.08842	0.27641		1.03497	1.32235	1.09868	3.23845	4.11394	3.24703	5.78659	3.72038	0	0	0.449347	0	0.638356	0.571539	2.83283	0	1.05692	0	ENSG00000062485	1431	protein_coding	CS
ENSG00000062598.18	8.79583	0.413941	0.619245	0.668461	0.503839		8.27978	6.61176	6.59206	3.23845	5.48525	1.62351	11.5732	9.30095	7.53434	10.6751	6.74021	14.561	13.4055	14.2885	6.60994	8.65478	11.0977	12.0529	ENSG00000062598	63916	protein_coding	ELMO2
ENSG00000062650.19	113.176	-0.0691022	0.202221	-0.341715	0.732565	0.912916	138.686	137.525	125.249	118.203	131.646	123.387	122.965	141.375	118.666	116.359	131.659	80.0856	89.3699	95.447	98.2048	105.3	77.1554	85.8772	ENSG00000062650	23063	protein_coding	WAPL
ENSG00000062716.13	35.7587	0.332686	0.334711	0.993951	0.320247	0.676199	24.8393	39.6705	41.7497	25.9076	41.1394	32.4703	54.9726	31.6232	45.2061	38.4304	24.7141	22.8816	38.3014	33.1493	23.6069	33.8979	44.3908	46.7051	ENSG00000062716	81671	protein_coding	VMP1
ENSG00000062725.10	30.2139	-0.753445	0.321586	-2.3429	0.0191345	0.181883	55.8885	35.7035	51.6378	34.0037	45.2534	35.7173	24.593	33.4834	28.2538	27.7553	23.8154	20.8015	24.2575	21.147	30.2169	17.3096	17.4392	16.5728	ENSG00000062725	10513	protein_coding	APPBP2
ENSG00000062822.15	0.745069	0	2.1303	0	1		0	0	0	0	0	0	0	0	0	1.06751	1.34804	1.04007	1.27671	2.28616	0.944277	2.88493	1.05692	1.50662	ENSG00000062822	5424	protein_coding	POLD1
ENSG00000063015.20	0.144739	-0.377345	5.26765	-0.0716344	0.942893		0	0	1.09868	0	0	0	0	0	0	0	0	0	0	0	0	0	0	1.50662	ENSG00000063015	124925	protein_coding	SEZ6
ENSG00000063046.18	20.2497	0.136569	0.411792	0.331645	0.740157	0.912916	14.4896	23.8023	15.3815	11.3346	8.22788	16.2351	17.3598	20.4621	20.7194	22.9515	22.018	24.4417	24.8959	22.8616	15.1084	25.2431	24.3092	34.6522	ENSG00000063046	1975	protein_coding	EIF4B
ENSG00000063169.11	0.323462	-0.377403	2.847	-0.132562	0.89454		0	1.32235	0	0	0	0	0	0	0	0.533756	0	0	0.638356	0.571539	0	0.721232	0.528462	1.50662	ENSG00000063169	29998	protein_coding	BICRA
ENSG00000063177.13	78.1987	-0.0706575	0.220157	-0.320942	0.748255	0.912916	92.1125	71.407	78.0061	102.011	63.0804	76.3052	69.439	98.5901	64.0419	75.7933	69.6489	73.3251	69.5808	72.5855	67.9879	83.6629	85.0823	94.9169	ENSG00000063177	6141	protein_coding	RPL18
ENSG00000063180.9	0.218211	-0.37738	4.24783	-0.0888407	0.929208		0	0	1.09868	1.61922	0	0	0	0	0	0	0	0	0.638356	0.571539	0	0	0	0	ENSG00000063180	770	protein_coding	CA11
ENSG00000063244.13	13.7594	-1.00265	0.586047	-1.71087	0.0871046		11.3847	21.1576	15.3815	19.4307	12.3418	6.49406	10.1265	3.72038	9.41793	27.2215	11.2337	15.0811	14.6822	11.4308	14.1642	10.0972	13.2115	21.0926	ENSG00000063244	11338	protein_coding	U2AF2
ENSG00000063245.15	0.363285	2.4024	3.60521	0.666369	0.505175		0	0	0	0	0	1.62351	1.44665	0	1.88359	0	0	0	0	0	0	0	1.58538	0	ENSG00000063245	29924	protein_coding	EPN1
ENSG00000063322.15	1.97734	0.0900283	1.65095	0.0545312	0.956512		2.06994	0	1.09868	3.23845	1.37131	12.9881	0	0	3.76717	1.06751	0.449347	2.60018	1.27671	0.571539	0.944277	0	2.64231	1.50662	ENSG00000063322	55588	protein_coding	MED29
ENSG00000063587.15	9.43929	0.24437	0.623967	0.391639	0.695325		8.27978	10.5788	3.29603	4.85767	5.48525	9.74109	5.78659	9.30095	11.3015	5.33756	11.2337	7.80055	14.6822	11.4308	13.2199	9.37602	11.6262	16.5728	ENSG00000063587	105373378	protein_coding	ZNF275
ENSG00000063587.15	9.43929	0.24437	0.623967	0.391639	0.695325		8.27978	10.5788	3.29603	4.85767	5.48525	9.74109	5.78659	9.30095	11.3015	5.33756	11.2337	7.80055	14.6822	11.4308	13.2199	9.37602	11.6262	16.5728	ENSG00000063587	10838	protein_coding	ZNF275
ENSG00000063601.17	0.939581	1.10517	1.70556	0.647979	0.516998		1.03497	1.32235	0	1.61922	1.37131	1.62351	2.89329	0	1.88359	0.533756	0.449347	1.04007	1.27671	1.14308	0	0.721232	0	0	ENSG00000063601	8776	protein_coding	MTMR1
ENSG00000063660.9	0.0317522	0	5.26765	0	1		0	0	0	0	0	0	0	0	0	0	0	0	0	0.571539	0	0	0	0	ENSG00000063660	2817	protein_coding	GPC1
ENSG00000063854.13	0.361789	0.584387	2.76684	0.211211	0.832723		0	1.32235	0	0	0	0	0	1.86019	0	1.06751	0.449347	0.520036	0	0.571539	0	0.721232	0	0	ENSG00000063854	3029	protein_coding	HAGH
ENSG00000063978.16	1.2002	0.056147	1.69905	0.0330461	0.973638		2.06994	1.32235	0	3.23845	0	4.87054	0	1.86019	1.88359	2.13502	0.449347	0.520036	0.638356	1.14308	0.944277	0	0.528462	0	ENSG00000063978	6047	protein_coding	RNF4
ENSG00000064042.18	0.594693	3.3347	2.21138	1.50797	0.131562		0	0	0	0	0	1.62351	4.33994	0	1.88359	0	0.449347	0.520036	0.638356	0	0	0.721232	0.528462	0	ENSG00000064042	22998	protein_coding	LIMCH1
ENSG00000064102.15	4.07955	0.242488	0.879639	0.275667	0.782803		5.17486	2.6447	3.29603	3.23845	6.85657	6.49406	7.23323	1.86019	3.76717	1.60127	4.49347	4.68033	5.74521	6.28693	2.83283	3.60616	2.11385	1.50662	ENSG00000064102	55726	protein_coding	INTS13
ENSG00000064309.14	0.153128	0	5.26765	0	1		0	0	0	0	0	0	0	0	0	0	0	0	0	0	0	0.721232	0.528462	1.50662	ENSG00000064309	50937	protein_coding	CDON
ENSG00000064313.12	2.40443	-1.33948	1.45717	-0.919235	0.357973		1.03497	5.28941	2.19735	6.4769	1.37131	0	2.89329	0	0	1.60127	2.69608	3.64025	2.55342	1.71462	0	7.21232	1.58538	3.01323	ENSG00000064313	6873	protein_coding	TAF2
ENSG00000064393.16	214.998	-0.501512	0.167903	-2.98691	0.00281812	0.0691851	466.772	416.541	426.287	323.845	307.174	305.221	350.088	286.469	286.305	89.1372	101.103	58.2441	49.7918	55.4393	56.6566	80.0568	99.3508	111.49	ENSG00000064393	28996	protein_coding	HIPK2
ENSG00000064419.13	0.377781	2.93301	3.11543	0.941446	0.346477		0	0	0	0	0	0	2.89329	0	1.88359	0.533756	0.449347	1.04007	0	0	0	0	0	0	ENSG00000064419	23534	protein_coding	TNPO3
ENSG00000064601.20	0.201667	0	4.37603	0	1		0	0	0	0	0	1.62351	0	0	0	0.533756	0	0	0	0	0.944277	0	0.528462	0	ENSG00000064601	5476	protein_coding	CTSA
ENSG00000064607.17	0.0961073	0	5.26765	0	1		0	0	0	0	0	0	0	0	0	0	0	0.520036	0.638356	0.571539	0	0	0	0	ENSG00000064607	10147	protein_coding	SUGP2
ENSG00000064651.14	46.9121	0.52484	0.335076	1.56633	0.117271	0.47165	19.6645	31.7364	16.4802	17.8115	17.8271	40.5879	27.4863	27.9029	41.4389	53.9093	51.2256	46.8033	79.1562	98.3047	88.762	60.5835	64.4723	60.2647	ENSG00000064651	6558	protein_coding	SLC12A2
ENSG00000064652.11	0.0288909	0	5.26765	0	1		0	0	0	0	0	0	0	0	0	0	0	0.520036	0	0	0	0	0	0	ENSG00000064652	28966	protein_coding	SNX24
ENSG00000064666.15	0.17982	-1.13922	5.18692	-0.219632	0.826158		2.06994	0	0	0	0	0	0	0	0	0	0	0	0.638356	0	0	0	0.528462	0	ENSG00000064666	1265	protein_coding	CNN2
ENSG00000064703.12	1.24461	0.495286	1.64507	0.301072	0.763359		0	0	3.29603	1.61922	0	0	4.33994	0	0	2.66878	1.79739	1.04007	1.27671	1.14308	0.944277	2.1637	2.11385	0	ENSG00000064703	11218	protein_coding	DDX20
ENSG00000064726.10	9.43519	0.25206	0.598505	0.421149	0.673646		11.3847	7.93411	6.59206	21.0499	16.4558	9.74109	7.23323	13.0213	11.3015	9.07385	6.29086	4.16029	8.29863	11.4308	8.49849	2.88493	8.45539	6.02647	ENSG00000064726	53339	protein_coding	BTBD1
ENSG00000064933.18	0.214147	-0.377386	4.27548	-0.0882676	0.929664		0	0	1.09868	0	0	0	0	0	0	0	0.449347	0	0	0	0	0.721232	1.58538	0	ENSG00000064933	5378	protein_coding	PMS1
ENSG00000064961.19	5.55822	0.385323	0.941819	0.409126	0.682447		4.13989	1.32235	3.29603	9.71535	5.48525	0	5.78659	3.72038	1.88359	5.33756	6.29086	12.4809	9.57534	4.00077	3.77711	7.93355	4.75615	10.5463	ENSG00000064961	10362	protein_coding	HMG20B
ENSG00000064989.13	0.0499275	0	5.26765	0	1		0	0	0	0	0	0	0	0	0	0	0.898695	0	0	0	0	0	0	0	ENSG00000064989	10203	protein_coding	CALCRL
ENSG00000064995.18	0.0288909	0	5.26765	0	1		0	0	0	0	0	0	0	0	0	0	0	0.520036	0	0	0	0	0	0	ENSG00000064995	6882	protein_coding	TAF11
ENSG00000064999.15	0.858144	-0.26672	1.99786	-0.133503	0.893796		1.03497	0	1.09868	0	1.37131	1.62351	0	1.86019	0	1.60127	0.449347	0.520036	0.638356	0.571539	0	0	3.17077	1.50662	ENSG00000064999	23294	protein_coding	ANKS1A
ENSG00000065029.15	0.0317522	0	5.26765	0	1		0	0	0	0	0	0	0	0	0	0	0	0	0	0.571539	0	0	0	0	ENSG00000065029	7629	protein_coding	ZNF76
ENSG00000065057.9	0.0837009	0	5.26765	0	1		0	0	0	0	0	0	0	0	0	0	0	0	0	0	0	0	0	1.50662	ENSG00000065057	4913	protein_coding	NTHL1
ENSG00000065135.12	3.09669	0.584679	1.10888	0.52727	0.598006		0	2.6447	3.29603	3.23845	5.48525	4.87054	1.44665	3.72038	3.76717	2.66878	2.69608	4.16029	1.91507	2.8577	2.83283	4.32739	5.81308	0	ENSG00000065135	2773	protein_coding	GNAI3
ENSG00000065150.21	26.0757	-0.0235603	0.470396	-0.050086	0.960054	0.995022	28.9792	23.8023	24.1709	27.5268	19.1984	35.7173	20.253	29.7631	26.3702	30.4241	44.0361	8.32058	28.726	22.8616	15.1084	25.9644	28.0085	30.1323	ENSG00000065150	3843	protein_coding	IPO5
ENSG00000065154.12	0.0901953	0	5.26765	0	1		0	0	0	0	0	1.62351	0	0	0	0	0	0	0	0	0	0	0	0	ENSG00000065154	4942	protein_coding	OAT
ENSG00000065183.16	1.77377	0.0643144	1.55129	0.0414587	0.96693		1.03497	1.32235	2.19735	4.85767	1.37131	0	4.33994	0	0	4.27004	1.34804	0	1.91507	1.71462	4.72138	0.721232	2.11385	0	ENSG00000065183	10885	protein_coding	WDR3
ENSG00000065243.20	93.7381	0.290486	0.196808	1.47599	0.139948	0.506237	79.6928	81.9858	70.3153	90.6766	91.878	115.27	92.5854	85.5688	105.481	90.7385	102.002	102.967	95.7534	107.449	102.926	94.4814	85.6108	91.9036	ENSG00000065243	5586	protein_coding	PKN2
ENSG00000065268.11	0.882169	-2.30453	1.82245	-1.26452	0.206043		1.03497	2.6447	1.09868	1.61922	2.74263	0	0	0	0	1.60127	1.34804	1.04007	1.27671	0	0.944277	0	0.528462	0	ENSG00000065268	57418	protein_coding	WDR18
ENSG00000065308.5	0.159234	0	5.26765	0	1		0	0	0	0	0	0	0	0	0	0	0	0	0.638356	0	0	0.721232	0	1.50662	ENSG00000065308	9697	protein_coding	TRAM2
ENSG00000065320.9	3.63226	3.79007	1.39707	2.71286	0.00667055		0	1.32235	0	1.61922	0	6.49406	5.78659	5.58057	5.65076	1.60127	2.69608	1.04007	5.10685	4.00077	1.88855	7.21232	6.34154	9.0397	ENSG00000065320	9423	protein_coding	NTN1
ENSG00000065413.20	6.28524	-0.0366354	0.952195	-0.0384747	0.969309		2.06994	1.32235	8.78942	6.4769	5.48525	6.49406	2.89329	7.44076	1.88359	2.66878	2.69608	16.1211	8.29863	5.14385	9.44277	10.8185	10.5692	4.51985	ENSG00000065413	91526	protein_coding	ANKRD44
ENSG00000065427.15	12.2897	-0.210711	0.525519	-0.400958	0.688451		11.3847	15.8682	14.2828	11.3346	9.5992	16.2351	13.0198	13.0213	9.41793	9.07385	14.8285	5.7204	13.4055	14.86	11.3313	8.65478	11.0977	18.0794	ENSG00000065427	3735	protein_coding	KARS1
ENSG00000065485.20	0.426632	1.54615	2.84392	0.543669	0.586669		0	0	0	1.61922	0	0	0	1.86019	0	0.533756	0	0	0.638356	0	0	1.44246	1.58538	0	ENSG00000065485	10954	protein_coding	PDIA5
ENSG00000065491.8	1.21636	0.57424	1.44109	0.398478	0.690278		2.06994	1.32235	1.09868	3.23845	1.37131	1.62351	2.89329	0	3.76717	0.533756	0.449347	1.04007	1.91507	0.571539	0	0	0	0	ENSG00000065491	55633	protein_coding	TBC1D22B
ENSG00000065526.12	32.642	0.230434	0.320881	0.718129	0.472678	0.785651	30.0142	33.0588	36.2563	29.146	37.0255	37.3408	34.7195	46.5048	35.7881	40.5654	35.0491	24.9617	20.4274	29.72	17.9413	36.0616	34.35	28.6257	ENSG00000065526	23013	protein_coding	SPEN
ENSG00000065534.19	0.830259	1.54615	2.45009	0.631058	0.528002		0	0	0	0	0	1.62351	1.44665	0	0	0	0	3.64025	3.19178	2.28616	0	0.721232	0.528462	1.50662	ENSG00000065534	4638	protein_coding	MYLK
ENSG00000065548.18	162.757	-0.107276	0.171945	-0.623899	0.532694	0.825032	168.7	170.583	135.137	200.784	141.245	167.222	146.111	163.697	129.967	170.268	171.651	150.291	146.184	170.319	161.471	190.405	163.295	182.301	ENSG00000065548	55854	protein_coding	ZC3H15
ENSG00000065559.15	34.1828	0.464233	0.340422	1.3637	0.172662	0.540184	33.1191	30.4141	25.2696	30.7653	30.1689	19.4822	41.9527	46.5048	33.9045	32.5591	22.4674	46.8033	40.2164	49.1524	37.7711	29.5705	38.0492	27.1191	ENSG00000065559	6416	protein_coding	MAP2K4
ENSG00000065613.15	15.037	-0.160424	0.510874	-0.31402	0.753506		11.3847	14.5459	12.0854	12.9538	13.7131	12.9881	14.4665	11.1611	7.53434	13.8776	26.0622	14.041	18.5123	17.1462	19.8298	16.5883	12.6831	21.0926	ENSG00000065613	9748	protein_coding	SLK
ENSG00000065615.14	0.0590121	0	5.26765	0	1		0	0	0	0	0	0	0	0	0	0.533756	0	0	0	0	0	0	0.528462	0	ENSG00000065615	123956252	protein_coding	CYB5R4
ENSG00000065615.14	0.0590121	0	5.26765	0	1		0	0	0	0	0	0	0	0	0	0.533756	0	0	0	0	0	0	0.528462	0	ENSG00000065615	51167	protein_coding	CYB5R4
ENSG00000065665.21	1.05339	3.09875	2.06002	1.50423	0.132521		0	0	0	1.61922	0	4.87054	0	5.58057	0	1.60127	0.898695	0	1.27671	1.14308	0	1.44246	0.528462	0	ENSG00000065665	55176	protein_coding	SEC61A2
ENSG00000065717.15	0.24828	0	3.3464	0	1		0	0	0	0	0	0	0	0	0	0	0.449347	1.56011	0.638356	0.571539	0	0.721232	0.528462	0	ENSG00000065717	7089	protein_coding	TLE2
ENSG00000065809.13	12.1935	-0.792826	0.662194	-1.19727	0.231201		16.5596	2.6447	14.2828	14.573	15.0845	12.9881	13.0198	3.72038	1.88359	14.4114	13.4804	11.9608	19.1507	20.5754	5.66566	12.2609	12.1546	15.0662	ENSG00000065809	83641	protein_coding	FAM107B
ENSG00000065833.9	2.18686	2.16233	1.27758	1.69252	0.0905472		2.06994	0	1.09868	4.85767	4.11394	3.24703	7.23323	5.58057	1.88359	0	2.69608	0.520036	0.638356	2.28616	1.88855	0.721232	0.528462	0	ENSG00000065833	4199	protein_coding	ME1
ENSG00000065882.16	0.361212	0	3.29785	0	1		0	0	0	1.61922	2.74263	0	0	0	0	0	0.898695	0.520036	0	0	0	0.721232	0	0	ENSG00000065882	23216	protein_coding	TBC1D1
ENSG00000065883.16	30.8314	-0.0862314	0.347739	-0.247978	0.804152	0.928074	39.3289	22.48	34.059	30.7653	20.5697	40.5879	23.1463	33.4834	35.7881	24.5528	39.9919	31.2022	28.726	25.1477	31.1611	34.6191	32.2362	27.1191	ENSG00000065883	8621	protein_coding	CDK13
ENSG00000065911.13	0.421865	-0.377394	3.48045	-0.108433	0.913653		0	1.32235	0	0	4.11394	1.62351	0	0	0	0.533756	0	0	0	0	0	0	0	0	ENSG00000065911	10797	protein_coding	MTHFD2
ENSG00000065970.9	0.0610376	-0.37733	5.26765	-0.0716317	0.942895		0	0	1.09868	0	0	0	0	0	0	0	0	0	0	0	0	0	0	0	ENSG00000065970	55810	protein_coding	FOXJ2
ENSG00000065978.19	175.487	-0.150471	0.229932	-0.654416	0.512844	0.8142	157.316	170.583	145.025	152.207	156.33	160.728	135.985	148.815	141.269	215.637	225.123	133.649	212.573	173.748	118.035	279.838	192.36	239.552	ENSG00000065978	4904	protein_coding	YBX1
ENSG00000066027.12	12.4703	0.379084	0.494756	0.766204	0.443555		13.4546	14.5459	13.1841	14.573	21.941	27.5997	13.0198	31.6232	9.41793	8.54009	8.08825	11.4408	7.66027	7.43001	5.66566	5.04862	3.69923	7.53308	ENSG00000066027	5525	protein_coding	PPP2R5A
ENSG00000066044.15	90.1522	-0.22522	0.22601	-0.996503	0.319006	0.676199	120.057	107.11	93.3876	97.1535	101.477	71.4346	81.0122	93.0095	101.714	93.4072	81.7812	79.0455	109.159	93.7324	68.9322	69.9595	63.9439	96.4235	ENSG00000066044	1994	protein_coding	ELAVL1
ENSG00000066084.13	42.3985	0.489376	0.354721	1.37961	0.167707	0.532877	34.1541	30.4141	32.9603	29.146	28.7976	25.9762	40.5061	61.3863	35.7881	43.768	30.5556	84.7659	44.6849	42.2939	45.3253	52.6499	51.7892	48.2117	ENSG00000066084	57609	protein_coding	DIP2B
ENSG00000066117.15	6.67139	-0.427264	0.759422	-0.562618	0.573695		7.2448	1.32235	12.0854	8.09612	2.74263	4.87054	1.44665	5.58057	9.41793	5.87131	9.4363	9.88069	10.2137	7.43001	5.66566	6.49109	4.75615	7.53308	ENSG00000066117	6602	protein_coding	SMARCD1
ENSG00000066135.13	67.8038	0.0782982	0.245881	0.318439	0.750152	0.912916	78.6579	63.4729	65.9206	80.9612	58.9665	69.8111	82.4588	57.6659	79.1106	72.5908	75.9397	52.5237	53.6219	74.8716	72.7093	67.0746	62.8869	51.225	ENSG00000066135	9682	protein_coding	KDM4A
ENSG00000066136.20	0.0400684	0	5.26765	0	1		0	0	0	0	0	0	0	0	0	0	0	0	0	0	0	0.721232	0	0	ENSG00000066136	4802	protein_coding	NFYC
ENSG00000066279.18	0.852793	0	2.20821	0	1		0	0	0	0	1.37131	0	0	0	0	2.66878	0	1.56011	3.19178	2.8577	0.944277	0.721232	0.528462	1.50662	ENSG00000066279	259266	protein_coding	ASPM
ENSG00000066322.15	0.132997	1.54613	5.26765	0.293514	0.769129		0	0	0	0	0	0	0	1.86019	0	0.533756	0	0	0	0	0	0	0	0	ENSG00000066322	64834	protein_coding	ELOVL1
ENSG00000066379.15	0.783671	-0.377418	2.20216	-0.171386	0.86392		0	0	1.09868	3.23845	0	0	0	0	0	0	0.898695	2.60018	1.27671	0.571539	0.944277	1.44246	0.528462	1.50662	ENSG00000066379	30834	protein_coding	POLR1H
ENSG00000066422.5	14.5158	-0.680243	0.536171	-1.26871	0.204546		16.5596	11.9012	17.5788	17.8115	27.4263	40.5879	10.1265	7.44076	11.3015	11.7426	15.2778	13.5209	11.4904	6.85847	16.0527	12.2609	5.81308	7.53308	ENSG00000066422	27107	protein_coding	ZBTB11
ENSG00000066427.24	0.37568	1.54615	3.60515	0.428872	0.668017		0	0	0	1.61922	0	3.24703	1.44665	0	0	0	0.449347	0	0	0	0	0	0	0	ENSG00000066427	4287	protein_coding	ATXN3
ENSG00000066455.13	1.9018	-0.439634	1.50654	-0.291818	0.770426		2.06994	0	2.19735	6.4769	4.11394	1.62351	2.89329	0	0	2.13502	2.24674	1.56011	3.19178	1.14308	1.88855	2.1637	0.528462	0	ENSG00000066455	9950	protein_coding	GOLGA5
ENSG00000066468.23	34.2271	-0.595972	0.352655	-1.68996	0.0910358	0.41264	47.6087	66.1176	49.4405	82.5804	54.8525	56.823	34.7195	53.9455	18.8359	11.2089	14.3791	18.2013	12.7671	18.2893	25.4955	20.1945	20.0815	10.5463	ENSG00000066468	2263	protein_coding	FGFR2
ENSG00000066629.18	0.0611112	0	5.26765	0	1		0	0	0	0	0	0	0	0	0	0	0	0	0	0.571539	0	0	0.528462	0	ENSG00000066629	2009	protein_coding	EML1
ENSG00000066651.20	0.431799	1.31365	2.65704	0.494403	0.621022		1.03497	0	0	0	0	1.62351	2.89329	0	0	0.533756	0	0.520036	0.638356	0	0	0	0.528462	0	ENSG00000066651	60487	protein_coding	TRMT11
ENSG00000066654.14	2.40407	-1.03884	1.1918	-0.871656	0.383396		3.10492	3.96705	3.29603	1.61922	5.48525	3.24703	2.89329	1.86019	0	4.8038	3.14543	2.08015	1.27671	2.8577	0.944277	2.1637	0.528462	0	ENSG00000066654	55623	protein_coding	THUMPD1
ENSG00000066697.15	0.0296531	0	5.26765	0	1		0	0	0	0	0	0	0	0	0	0.533756	0	0	0	0	0	0	0	0	ENSG00000066697	91283	protein_coding	MSANTD3
ENSG00000066739.12	0.0697215	0	5.26765	0	1		0	0	0	0	0	0	0	0	0	0.533756	0	0	0	0	0	0.721232	0	0	ENSG00000066739	55102	protein_coding	ATG2B
ENSG00000066777.9	74.4678	-0.209544	0.221291	-0.946915	0.343682	0.690558	101.427	83.3082	80.2034	80.9612	56.2239	73.0582	79.5655	78.128	71.5763	73.1245	87.1734	69.6849	64.474	62.8693	75.5421	62.026	59.7162	81.3573	ENSG00000066777	10565	protein_coding	ARFGEF1
ENSG00000066827.16	0.264839	-0.377393	3.57	-0.105712	0.915811		0	1.32235	0	0	0	1.62351	0	0	0	0	0	0	0	0.571539	0	0.721232	0.528462	0	ENSG00000066827	57623	protein_coding	ZFAT
ENSG00000066926.12	0.15219	1.54612	5.26765	0.293511	0.769131		0	0	0	0	0	0	1.44665	0	0	0	0	0	0	0.571539	0	0.721232	0	0	ENSG00000066926	2235	protein_coding	FECH
ENSG00000066933.16	19.71	0.265605	0.448167	0.592648	0.553416	0.833981	17.5945	7.93411	20.8749	12.9538	8.22788	12.9881	14.4665	29.7631	13.1851	25.0865	14.8285	22.3616	26.1726	32.0062	35.8825	23.8007	20.0815	16.5728	ENSG00000066933	4649	protein_coding	MYO9A
ENSG00000067048.17	2.65936	-0.284117	1.1006	-0.258148	0.796292		2.06994	6.61176	2.19735	1.61922	0	3.24703	1.44665	3.72038	3.76717	1.06751	4.94282	2.60018	2.55342	0.571539	3.77711	3.60616	1.05692	3.01323	ENSG00000067048	8653	protein_coding	DDX3Y
ENSG00000067064.11	0.482314	3.0326	2.54097	1.19348	0.232681		0	0	0	0	0	0	1.44665	1.86019	1.88359	0	0	1.56011	0.638356	0.571539	0	0.721232	0	0	ENSG00000067064	3422	protein_coding	IDI1
ENSG00000067082.15	17.8159	0.457092	0.467238	0.978284	0.327934		10.3497	19.8353	12.0854	8.09612	13.7131	16.2351	13.0198	13.0213	32.021	18.6814	17.9739	13.0009	22.9808	21.7185	11.3313	28.128	25.8946	22.5993	ENSG00000067082	1316	protein_coding	KLF6
ENSG00000067113.17	0.0689594	0	5.26765	0	1		0	0	0	0	0	0	0	0	0	0	0	0.520036	0	0	0	0.721232	0	0	ENSG00000067113	8611	protein_coding	PLPP1
ENSG00000067141.17	70.1053	0.0770203	0.25339	0.30396	0.761159	0.917634	68.3082	51.5717	93.3876	66.3882	53.4812	60.07	78.1189	70.6873	77.227	77.9283	85.8254	68.1248	58.7288	67.4416	87.8177	50.4862	73.9846	72.3176	ENSG00000067141	4756	protein_coding	NEO1
ENSG00000067167.8	6.19202	0.76631	0.858027	0.893107	0.3718		4.13989	2.6447	2.19735	9.71535	4.11394	1.62351	4.33994	3.72038	7.53434	5.33756	7.18956	8.32058	10.2137	9.14463	8.49849	14.4246	5.28462	3.01323	ENSG00000067167	23471	protein_coding	TRAM1
ENSG00000067177.15	0.129607	1.54613	5.26765	0.293514	0.769129		0	0	0	0	0	0	0	0	1.88359	0	0.449347	0	0	0	0	0	0	0	ENSG00000067177	5255	protein_coding	PHKA1
ENSG00000067208.14	62.2995	0.162414	0.259603	0.625624	0.531561	0.824015	54.8535	40.9929	68.118	56.6729	45.2534	76.3052	56.4192	65.1067	64.0419	59.7806	73.693	58.2441	61.2822	72.5855	82.1521	64.1897	53.9031	67.7978	ENSG00000067208	7813	protein_coding	EVI5
ENSG00000067225.18	1.03404	-0.941932	1.86878	-0.504035	0.614237		1.03497	2.6447	0	0	1.37131	1.62351	1.44665	0	0	4.8038	1.34804	0.520036	0.638356	0.571539	1.88855	0.721232	0	0	ENSG00000067225	5315	protein_coding	PKM
ENSG00000067248.10	1.26499	-0.478691	1.62048	-0.295401	0.767687		0	2.6447	2.19735	0	0	3.24703	1.44665	1.86019	0	1.60127	2.24674	1.04007	3.19178	0.571539	0.944277	0.721232	1.05692	0	ENSG00000067248	54505	protein_coding	DHX29
ENSG00000067334.14	7.34283	-0.473953	0.676983	-0.700095	0.483868		5.17486	9.25646	13.1841	8.09612	8.22788	9.74109	13.0198	1.86019	3.76717	11.2089	8.98695	5.7204	4.46849	6.85847	7.55421	5.76986	4.75615	4.51985	ENSG00000067334	30836	protein_coding	DNTTIP2
ENSG00000067369.14	1.74422	-0.328814	1.79747	-0.182931	0.854852		0	1.32235	1.09868	1.61922	0	1.62351	1.44665	0	0	4.27004	1.79739	1.56011	2.55342	2.8577	0	1.44246	5.28462	4.51985	ENSG00000067369	7158	protein_coding	TP53BP1
ENSG00000067445.21	0.0648232	0	5.26765	0	1		0	0	0	0	0	0	0	0	0	0	0	0	0.638356	0	0	0	0.528462	0	ENSG00000067445	7216	protein_coding	TRO
ENSG00000067560.13	102.828	0.10381	0.207854	0.49944	0.61747	0.870581	108.672	83.3082	87.8942	139.253	94.6206	87.6698	86.7988	109.751	107.364	97.1435	88.9708	106.607	126.395	122.881	100.093	102.415	104.635	96.4235	ENSG00000067560	387	protein_coding	RHOA
ENSG00000067596.12	10.5612	0.706271	0.532171	1.32715	0.184459		11.3847	9.25646	6.59206	9.71535	12.3418	9.74109	13.0198	18.6019	13.1851	11.2089	6.74021	14.041	8.29863	7.43001	7.55421	11.5397	7.39846	12.0529	ENSG00000067596	1659	protein_coding	DHX8
ENSG00000067646.12	0.734318	-0.897218	1.94444	-0.461427	0.644492		1.03497	1.32235	1.09868	0	0	0	0	0	1.88359	1.60127	0	0.520036	1.27671	2.28616	0.944277	0.721232	0.528462	0	ENSG00000067646	7544	protein_coding	ZFY
ENSG00000067704.10	2.24016	0.825594	1.109	0.744452	0.456603		3.10492	1.32235	3.29603	0	4.11394	0	2.89329	7.44076	3.76717	0.533756	0.449347	2.08015	1.91507	3.42924	0	2.88493	1.58538	1.50662	ENSG00000067704	55699	protein_coding	IARS2
ENSG00000067715.14	0.197187	-0.37737	5.03877	-0.0748933	0.9403		1.03497	0	0	0	1.37131	0	0	0	0	0	0	0	0	1.14308	0	0	0	0	ENSG00000067715	6857	protein_coding	SYT1
ENSG00000067798.16	27.0442	-0.456096	0.340438	-1.33973	0.180332	0.55413	41.3989	44.96	43.9471	19.4307	34.2828	47.0819	36.1662	29.7631	28.2538	12.8101	17.9739	18.2013	19.789	17.7177	18.8855	17.3096	13.2115	25.6125	ENSG00000067798	89795	protein_coding	NAV3
ENSG00000067829.19	0.346008	1.54614	3.34936	0.461623	0.644351		0	0	0	0	2.74263	0	0	1.86019	0	0.533756	0	0.520036	0	0.571539	0	0	0	0	ENSG00000067829	3421	protein_coding	IDH3G
ENSG00000067840.12	0.207242	0	4.95944	0	1		0	0	0	0	0	0	0	0	0	0	0	0	0.638356	0	0	0	1.58538	1.50662	ENSG00000067840	57595	protein_coding	PDZD4
ENSG00000067842.17	2.19735	2.31305	1.43918	1.60719	0.108012		1.03497	1.32235	0	0	1.37131	0	7.23323	0	3.76717	1.60127	2.24674	4.68033	3.83014	1.71462	1.88855	0.721232	2.11385	6.02647	ENSG00000067842	492	protein_coding	ATP2B3
ENSG00000067900.8	230.197	0.407188	0.161711	2.518	0.0118022	0.151244	212.169	157.36	204.354	241.264	171.414	209.433	260.396	269.728	233.565	196.422	218.383	260.538	232.362	233.76	240.791	284.165	276.385	241.059	ENSG00000067900	6093	protein_coding	ROCK1
ENSG00000067955.15	1.16985	-0.275174	1.86521	-0.147529	0.882714		1.03497	0	1.09868	4.85767	1.37131	1.62351	0	1.86019	0	0.533756	2.69608	1.56011	1.27671	1.14308	0.944277	0	1.05692	0	ENSG00000067955	865	protein_coding	CBFB
ENSG00000067992.16	0.926419	0.536869	2.02868	0.26464	0.791287		1.03497	1.32235	0	0	1.37131	0	1.44665	1.86019	0	3.20253	0	0.520036	3.83014	1.14308	0.944277	0	0	0	ENSG00000067992	5165	protein_coding	PDK3
ENSG00000068024.17	0.475335	1.31975	2.56098	0.515329	0.606323		0	1.32235	0	0	0	0	2.89329	0	0	1.60127	0.449347	1.04007	0	0	0	0.721232	0.528462	0	ENSG00000068024	9759	protein_coding	HDAC4
ENSG00000068028.17	27.6941	-0.741069	0.463842	-1.59768	0.110115	0.455739	43.4688	30.4141	25.2696	16.1922	27.4263	25.9762	10.1265	13.0213	37.6717	49.1055	38.1945	18.7213	24.8959	20.5754	41.5482	25.9644	24.3092	25.6125	ENSG00000068028	11186	protein_coding	RASSF1
ENSG00000068078.20	0.112121	1.54613	5.26765	0.293514	0.769129		0	0	0	0	0	0	1.44665	0	0	0	0	0	0	0.571539	0	0	0	0	ENSG00000068078	2261	protein_coding	FGFR3
ENSG00000068079.8	0.787686	-1.22511	2.05983	-0.594766	0.552		1.03497	0	1.09868	1.61922	0	0	0	0	0	2.13502	0.449347	0.520036	1.91507	1.14308	0	0.721232	0.528462	3.01323	ENSG00000068079	3430	protein_coding	IFI35
ENSG00000068097.15	1.06532	1.45313	1.90712	0.761948	0.446091		0	0	1.09868	1.61922	1.37131	1.62351	1.44665	1.86019	0	0	0	0	1.91507	1.14308	0	1.44246	2.64231	3.01323	ENSG00000068097	63897	protein_coding	HEATR6
ENSG00000068120.15	0.0524598	0	5.26765	0	1		0	0	0	0	0	0	0	0	0	0	0	0	0	0	0.944277	0	0	0	ENSG00000068120	80347	protein_coding	COASY
ENSG00000068137.15	1.26385	-0.302446	1.73179	-0.174644	0.861359		2.06994	0	2.19735	3.23845	1.37131	3.24703	0	0	3.76717	0.533756	3.14543	0.520036	0	1.71462	0.944277	0	0	0	ENSG00000068137	79990	protein_coding	PLEKHH3
ENSG00000068305.17	30.152	-0.212564	0.338407	-0.62813	0.529919	0.822256	38.294	40.9929	31.8616	56.6729	31.5402	37.3408	30.3796	29.7631	35.7881	25.0865	30.5556	19.2413	18.5123	21.147	28.3283	27.4068	23.2523	16.5728	ENSG00000068305	4205	protein_coding	MEF2A
ENSG00000068308.14	13.9551	0.00688996	0.532406	0.0129412	0.989675		6.20983	18.5129	12.0854	14.573	12.3418	6.49406	8.67988	13.0213	15.0687	13.3439	11.2337	22.8816	16.5973	12.0023	16.0527	20.1945	15.3254	16.5728	ENSG00000068308	55593	protein_coding	OTUD5
ENSG00000068323.17	6.08309	1.28006	0.750247	1.70618	0.087974		2.06994	5.28941	3.29603	1.61922	4.11394	4.87054	11.5732	9.30095	3.76717	5.87131	7.63891	7.28051	8.29863	6.85847	6.60994	10.0972	7.92692	3.01323	ENSG00000068323	7030	protein_coding	TFE3
ENSG00000068354.16	0.0400684	0	5.26765	0	1		0	0	0	0	0	0	0	0	0	0	0	0	0	0	0	0.721232	0	0	ENSG00000068354	4943	protein_coding	TBC1D25
ENSG00000068366.20	2.84701	-1.07331	1.25487	-0.855312	0.392378		4.13989	6.61176	0	0	4.11394	4.87054	2.89329	0	1.88359	4.27004	4.94282	1.56011	2.55342	4.00077	0.944277	2.88493	1.05692	4.51985	ENSG00000068366	2182	protein_coding	ACSL4
ENSG00000068383.19	9.21888	1.32895	0.63999	2.07651	0.037847		9.31475	1.32235	8.78942	4.85767	8.22788	11.3646	21.6997	16.7417	11.3015	3.73629	5.84152	13.0009	8.93699	5.14385	7.55421	13.7034	6.87	7.53308	ENSG00000068383	3632	protein_coding	INPP5A
ENSG00000068400.13	0.887651	-1.24377	2.10249	-0.59157	0.554139		0	0	2.19735	3.23845	0	1.62351	0	0	0	1.06751	0.449347	3.12022	0	1.14308	1.88855	0.721232	0.528462	0	ENSG00000068400	56850	protein_coding	GRIPAP1
ENSG00000068650.18	0.369598	0.584389	2.75022	0.212488	0.831726		0	0	1.09868	1.61922	0	0	0	1.86019	0	0.533756	0.449347	0.520036	0	0.571539	0	0	0	0	ENSG00000068650	23250	protein_coding	ATP11A
ENSG00000068654.16	22.2598	0.259962	0.488907	0.531722	0.594919	0.856961	32.0841	11.9012	16.4802	17.8115	28.7976	27.5997	14.4665	31.6232	28.2538	29.8903	40.4413	17.1612	10.2137	20.0039	10.387	30.2917	22.7238	10.5463	ENSG00000068654	25885	protein_coding	POLR1A
ENSG00000068697.7	14.592	0.496652	0.456091	1.08893	0.276183		12.4197	23.8023	12.0854	21.0499	23.3123	17.8587	30.3796	20.4621	15.0687	8.54009	8.5376	13.5209	8.29863	9.14463	8.49849	7.21232	7.39846	15.0662	ENSG00000068697	9741	protein_coding	LAPTM4A
ENSG00000068745.15	2.99762	2.02087	1.06783	1.89249	0.0584254		0	1.32235	3.29603	3.23845	2.74263	8.11757	7.23323	7.44076	3.76717	1.06751	2.24674	3.12022	2.55342	2.28616	2.83283	2.1637	0.528462	0	ENSG00000068745	51447	protein_coding	IP6K2
ENSG00000068784.13	0.277584	1.54614	3.95922	0.390516	0.696155		0	0	0	0	0	1.62351	0	0	1.88359	0	0.449347	1.04007	0	0	0	0	0	0	ENSG00000068784	55133	protein_coding	SRBD1
ENSG00000068796.19	85.626	0.261328	0.232081	1.12602	0.260157	0.632994	66.2382	72.7293	72.5127	87.4381	71.3083	97.4109	79.5655	66.9669	107.364	85.4009	108.293	93.0865	98.3069	91.4463	101.982	103.136	70.2854	67.7978	ENSG00000068796	3796	protein_coding	KIF2A
ENSG00000068831.19	0.243784	-1.21947	4.66023	-0.261677	0.793571		0	0	2.19735	1.61922	0	0	0	0	0	0	0	0	0	0.571539	0	0	0	0	ENSG00000068831	10235	protein_coding	RASGRP2
ENSG00000068878.15	17.8136	1.07616	0.410475	2.62174	0.00874828		13.4546	10.5788	15.3815	24.2884	21.941	12.9881	26.0396	31.6232	26.3702	14.9452	15.2778	13.0009	17.874	16.5746	16.997	19.4733	14.7969	9.0397	ENSG00000068878	23198	protein_coding	PSME4
ENSG00000068903.20	0.0400684	0	5.26765	0	1		0	0	0	0	0	0	0	0	0	0	0	0	0	0	0	0.721232	0	0	ENSG00000068903	22933	protein_coding	SIRT2
ENSG00000068912.14	20.2822	0.654443	0.444648	1.47182	0.141069	0.506237	19.6645	17.1906	17.5788	19.4307	13.7131	19.4822	24.593	37.2038	24.4866	8.00633	12.1324	22.8816	25.5342	20.0039	13.2199	15.1459	21.6669	33.1456	ENSG00000068912	27248	protein_coding	ERLEC1
ENSG00000069020.18	24.3367	1.0515	0.443417	2.37136	0.017723	0.179857	8.27978	9.25646	16.4802	8.09612	10.9705	17.8587	30.3796	14.8815	24.4866	12.8101	19.3219	24.9617	26.811	36.007	36.8268	53.3712	48.09	39.172	ENSG00000069020	375449	protein_coding	MAST4
ENSG00000069188.17	0.0524598	0	5.26765	0	1		0	0	0	0	0	0	0	0	0	0	0	0	0	0	0.944277	0	0	0	ENSG00000069188	54549	protein_coding	SDK2
ENSG00000069248.12	0.029359	0	5.26765	0	1		0	0	0	0	0	0	0	0	0	0	0	0	0	0	0	0	0.528462	0	ENSG00000069248	55746	protein_coding	NUP133
ENSG00000069275.13	247.49	-0.114731	0.154314	-0.743487	0.457187	0.780783	206.994	227.444	249.4	228.311	270.149	261.386	228.57	202.761	197.776	301.572	288.481	233.496	256.619	312.06	266.286	238.728	225.653	259.138	ENSG00000069275	64710	protein_coding	NUCKS1
ENSG00000069329.18	83.7475	0.0508159	0.21295	0.238628	0.811394	0.931399	79.6928	72.7293	72.5127	92.2958	83.6501	89.2933	65.0991	70.6873	99.83	84.8671	104.249	93.6065	88.7315	86.874	83.0964	87.9903	72.3992	79.8507	ENSG00000069329	55737	protein_coding	VPS35
ENSG00000069345.12	86.0528	-0.477058	0.201681	-2.36541	0.0180101	0.179857	99.3573	103.143	101.078	116.584	130.275	118.517	75.2256	76.2678	65.9255	73.1245	84.028	65.0045	87.4548	84.5878	77.4307	62.7472	63.4154	64.7845	ENSG00000069345	10294	protein_coding	DNAJA2
ENSG00000069399.15	0.0577818	0	5.26765	0	1		0	0	0	0	0	0	0	0	0	0	0	1.04007	0	0	0	0	0	0	ENSG00000069399	602	protein_coding	BCL3
ENSG00000069424.15	0.0614053	0	5.26765	0	1		0	0	0	0	0	0	0	0	0	0.533756	0	0	0	0.571539	0	0	0	0	ENSG00000069424	8514	protein_coding	KCNAB2
ENSG00000069493.15	0.0921802	0	5.26765	0	1		0	0	0	0	0	0	0	0	0	0	0.449347	0	0.638356	0.571539	0	0	0	0	ENSG00000069493	29121	protein_coding	CLEC2D
ENSG00000069509.6	3.66614	1.4745	1.11804	1.31882	0.18723		2.06994	1.32235	4.39471	0	1.37131	3.24703	0	13.0213	9.41793	4.27004	1.34804	4.68033	10.2137	2.28616	0	2.1637	3.17077	3.01323	ENSG00000069509	139341	protein_coding	FUNDC1
ENSG00000069667.16	70.5012	0.634135	0.307625	2.06139	0.0392661	0.278025	54.8535	54.2164	68.118	89.0573	95.992	74.6817	104.159	94.8697	75.3434	35.2279	33.7011	84.7659	42.1315	51.4385	48.1581	100.972	93.5377	67.7978	ENSG00000069667	6095	protein_coding	RORA
ENSG00000069702.11	2.28774	-0.473389	1.06246	-0.445559	0.655916		2.06994	5.28941	4.39471	6.4769	1.37131	1.62351	4.33994	3.72038	0	2.13502	1.34804	1.04007	1.27671	1.14308	0.944277	1.44246	1.05692	1.50662	ENSG00000069702	7049	protein_coding	TGFBR3
ENSG00000069849.11	0.0354642	0	5.26765	0	1		0	0	0	0	0	0	0	0	0	0	0	0	0.638356	0	0	0	0	0	ENSG00000069849	483	protein_coding	ATP1B3
ENSG00000069869.16	31.5567	0.290998	0.409782	0.71013	0.477623	0.788837	25.8743	21.1576	19.7762	25.9076	30.1689	24.3527	26.0396	37.2038	18.8359	21.884	38.6439	48.8834	42.1315	38.2931	33.0497	58.4198	33.2931	24.1059	ENSG00000069869	4734	protein_coding	NEDD4
ENSG00000069956.12	4.30389	0.571659	0.850756	0.671942	0.50162		2.06994	3.96705	5.49339	8.09612	8.22788	8.11757	5.78659	7.44076	3.76717	4.8038	1.34804	0.520036	4.46849	2.8577	4.72138	2.1637	2.11385	1.50662	ENSG00000069956	5597	protein_coding	MAPK6
ENSG00000070010.19	23.8261	-0.425564	0.364205	-1.16847	0.242616	0.615525	27.9442	34.3811	37.355	37.2422	47.996	47.0819	33.2729	16.7417	22.603	17.6139	17.9739	14.561	11.4904	6.28693	11.3313	18.752	12.6831	13.5596	ENSG00000070010	7353	protein_coding	UFD1
ENSG00000070018.9	30.7931	-0.41337	0.38997	-1.06	0.289142	0.660145	43.4688	51.5717	26.3683	24.2884	34.2828	38.9643	27.4863	40.9242	22.603	22.9515	17.0752	37.4426	33.1945	24.0046	32.1054	28.128	34.35	15.0662	ENSG00000070018	4040	protein_coding	LRP6
ENSG00000070047.13	1.42996	1.47539	1.43115	1.03091	0.302583		1.03497	2.6447	0	1.61922	0	1.62351	5.78659	3.72038	0	0.533756	0.898695	0	1.27671	1.71462	0.944277	2.88493	1.05692	0	ENSG00000070047	57661	protein_coding	PHRF1
ENSG00000070061.16	0.499273	-1.86159	2.35191	-0.791525	0.428638		1.03497	1.32235	1.09868	0	2.74263	0	0	0	0	0.533756	0.449347	0	1.27671	0	0	0	0.528462	0	ENSG00000070061	8518	protein_coding	ELP1
ENSG00000070081.17	1.17233	3.02385	1.82984	1.65253	0.0984274		0	0	0	1.61922	1.37131	0	1.44665	3.72038	0	1.06751	1.34804	0.520036	3.19178	2.28616	1.88855	0	2.64231	0	ENSG00000070081	4925	protein_coding	NUCB2
ENSG00000070087.14	36.5165	-0.366119	0.370666	-0.987733	0.323283	0.676276	40.3639	34.3811	20.8749	35.6229	38.3968	37.3408	17.3598	24.1825	33.9045	42.1667	28.7582	50.9636	43.4082	38.8647	48.1581	32.4554	34.35	55.7448	ENSG00000070087	5217	protein_coding	PFN2
ENSG00000070159.14	0.206688	2.54903	5.22809	0.487565	0.625858		0	0	0	0	0	0	0	3.72038	0	0	0	0	0	0	0	0	0	0	ENSG00000070159	5774	protein_coding	PTPN3
ENSG00000070193.5	2.9862	-0.565019	1.05794	-0.534074	0.593291		5.17486	2.6447	4.39471	0	2.74263	0	4.33994	1.86019	1.88359	1.60127	3.14543	7.80055	3.19178	2.28616	1.88855	1.44246	6.34154	3.01323	ENSG00000070193	2255	protein_coding	FGF10
ENSG00000070214.16	21.9275	-0.266702	0.394795	-0.675546	0.499329	0.805661	23.8044	22.48	18.6775	8.09612	13.7131	19.4822	24.593	13.0213	15.0687	16.5464	17.0752	18.7213	35.7479	36.5785	38.7153	23.8007	27.48	21.0926	ENSG00000070214	23446	protein_coding	SLC44A1
ENSG00000070269.14	1.03329	1.4573	1.86929	0.779601	0.435626		0	0	1.09868	3.23845	1.37131	1.62351	1.44665	0	1.88359	0	1.34804	1.04007	1.27671	0.571539	0.944277	0.721232	0.528462	1.50662	ENSG00000070269	54916	protein_coding	TMEM260
ENSG00000070366.14	3.72786	1.55424	1.22945	1.26418	0.206166		0	1.32235	2.19735	0	5.48525	3.24703	4.33994	1.86019	3.76717	3.20253	3.14543	13.5209	3.83014	4.57231	4.72138	2.1637	3.69923	6.02647	ENSG00000070366	23293	protein_coding	SMG6
ENSG00000070367.16	24.452	0.0505384	0.429376	0.117702	0.906304	0.972043	17.5945	26.447	19.7762	30.7653	30.1689	11.3646	28.9329	16.7417	18.8359	30.9578	31.4543	17.1612	18.5123	19.4323	33.994	31.7342	30.6508	25.6125	ENSG00000070367	10640	protein_coding	EXOC5
ENSG00000070413.20	0.255272	0.584396	3.63693	0.160684	0.872343		0	0	1.09868	0	0	0	1.44665	0	0	0.533756	0	0	0	0.571539	0.944277	0	0	0	ENSG00000070413	9993	protein_coding	DGCR2
ENSG00000070444.15	46.1306	0.382834	0.285563	1.34063	0.180041	0.55413	41.3989	29.0917	31.8616	30.7653	45.2534	48.7054	46.2927	46.5048	41.4389	50.173	48.5295	53.0437	45.9616	54.2962	64.2108	54.0924	56.5454	42.1853	ENSG00000070444	4335	protein_coding	MNT
ENSG00000070476.15	1.47772	-1.2401	1.82249	-0.680439	0.496227		1.03497	0	1.09868	1.61922	2.74263	1.62351	0	0	0	1.06751	1.79739	5.7204	0.638356	0.571539	0.944277	2.1637	1.05692	4.51985	ENSG00000070476	79364	protein_coding	ZXDC
ENSG00000070495.15	2.15494	-0.687983	1.25594	-0.547785	0.58384		3.10492	3.96705	1.09868	1.61922	2.74263	6.49406	2.89329	1.86019	0	2.66878	2.24674	0.520036	1.27671	1.71462	2.83283	2.1637	1.58538	0	ENSG00000070495	23210	protein_coding	JMJD6
ENSG00000070501.12	0.255663	-0.377396	4.08515	-0.0923825	0.926394		0	0	1.09868	0	0	0	0	0	0	1.06751	1.79739	0	0.638356	0	0	0	0	0	ENSG00000070501	5423	protein_coding	POLB
ENSG00000070540.13	1.37413	-1.8449	1.74459	-1.0575	0.290284		2.06994	1.32235	0	0	1.37131	1.62351	0	0	0	0.533756	2.24674	3.64025	1.27671	2.28616	0.944277	4.32739	1.58538	1.50662	ENSG00000070540	55062	protein_coding	WIPI1
ENSG00000070610.14	0.116805	-0.377357	5.26765	-0.0716368	0.942891		1.03497	0	0	0	0	0	0	0	0	1.06751	0	0	0	0	0	0	0	0	ENSG00000070610	57704	protein_coding	GBA2
ENSG00000070614.15	41.8698	-0.234226	0.300891	-0.778443	0.436308	0.760007	32.0841	33.0588	38.4537	43.7191	35.6542	34.0938	36.1662	24.1825	26.3702	42.7004	47.1815	44.7231	47.2384	48.0093	50.0467	61.3047	54.4315	54.2382	ENSG00000070614	3340	protein_coding	NDST1
ENSG00000070718.12	0.369574	-0.794254	3.50884	-0.226358	0.820923		2.06994	0	1.09868	0	0	1.62351	0	1.86019	0	0	0	0	0	0	0	0	0	0	ENSG00000070718	10947	protein_coding	AP3M2
ENSG00000070756.17	960.099	0.226702	0.136907	1.65589	0.0977449	0.429817	833.152	864.818	736.114	717.316	784.391	777.663	898.367	972.88	977.581	1102.74	1167.85	785.255	981.154	1031.06	840.406	1369.62	1227.09	1214.33	ENSG00000070756	26986	protein_coding	PABPC1
ENSG00000070759.17	0.142388	-0.377357	5.26765	-0.0716367	0.942891		0	0	1.09868	0	0	0	0	0	0	0	0	0.520036	0	0	0.944277	0	0	0	ENSG00000070759	10420	protein_coding	TESK2
ENSG00000070761.8	13.067	0.0568235	0.575976	0.0986559	0.921411		8.27978	19.8353	4.39471	16.1922	13.7131	8.11757	7.23323	7.44076	18.8359	14.4114	9.4363	16.6412	19.789	16.0031	11.3313	12.2609	13.2115	18.0794	ENSG00000070761	29105	protein_coding	CFAP20
ENSG00000070770.10	15.1927	0.0948155	0.50813	0.186597	0.851977		10.3497	10.5788	10.9868	21.0499	9.5992	21.1057	11.5732	11.1611	11.3015	20.2827	18.8726	21.3215	17.874	16.5746	17.9413	20.1945	12.1546	10.5463	ENSG00000070770	1459	protein_coding	CSNK2A2
ENSG00000070778.13	0.991293	-0.252213	1.95642	-0.128916	0.897424		2.06994	0	0	0	0	1.62351	0	0	1.88359	1.60127	2.69608	0.520036	1.27671	1.14308	0.944277	1.44246	2.64231	0	ENSG00000070778	11099	protein_coding	PTPN21
ENSG00000070785.17	6.08727	-0.537189	0.831054	-0.646394	0.518024		8.27978	7.93411	4.39471	11.3346	12.3418	12.9881	0	11.1611	3.76717	7.47258	6.74021	1.04007	2.55342	2.8577	5.66566	4.32739	3.69923	3.01323	ENSG00000070785	8891	protein_coding	EIF2B3
ENSG00000070808.16	0.0650322	0	5.26765	0	1		0	0	0	0	0	0	0	0	0	0	0.449347	0	0	0	0	0.721232	0	0	ENSG00000070808	815	protein_coding	CAMK2A
ENSG00000070814.22	0.029359	0	5.26765	0	1		0	0	0	0	0	0	0	0	0	0	0	0	0	0	0	0	0.528462	0	ENSG00000070814	6949	protein_coding	TCOF1
ENSG00000070831.17	143.566	-0.265547	0.165952	-1.60014	0.109568	0.454563	171.805	170.583	154.913	152.207	164.558	137.999	131.645	113.472	169.523	125.433	114.584	113.888	144.269	142.885	145.419	161.556	136.872	132.582	ENSG00000070831	998	protein_coding	CDC42
ENSG00000070882.13	0.485388	0	3.1219	0	1		0	0	0	0	0	0	0	0	0	0	1.34804	1.04007	3.19178	1.71462	0	1.44246	0	0	ENSG00000070882	26031	protein_coding	OSBPL3
ENSG00000070950.10	0.509956	2.17477	5.19691	0.418474	0.675601		0	0	1.09868	0	0	0	0	5.58057	0	1.60127	0.898695	0	0	0	0	0	0	0	ENSG00000070950	56852	protein_coding	RAD18
ENSG00000070961.16	270.301	-0.0909511	0.129622	-0.701667	0.482887	0.793622	242.183	260.503	250.498	170.019	172.786	185.081	244.483	234.384	226.03	303.707	288.032	281.86	313.433	329.778	360.714	365.665	322.89	313.376	ENSG00000070961	490	protein_coding	ATP2B1
ENSG00000071051.14	41.1881	0.495523	0.324943	1.52496	0.12727	0.488616	39.3289	21.1576	30.763	35.6229	30.1689	27.5997	39.0595	39.064	52.7404	32.0253	31.4543	55.6439	50.4301	48.5808	62.3223	43.9952	50.2039	51.225	ENSG00000071051	8440	protein_coding	NCK2
ENSG00000071054.16	14.6013	-0.142075	0.514316	-0.27624	0.782363		12.4197	19.8353	10.9868	6.4769	21.941	22.7292	17.3598	13.0213	7.53434	11.2089	17.0752	16.1211	16.5973	13.7169	8.49849	19.4733	14.2685	13.5596	ENSG00000071054	9448	protein_coding	MAP4K4
ENSG00000071082.11	47.8548	-0.189652	0.385407	-0.492082	0.622662	0.870581	50.7136	67.4399	37.355	38.8614	45.2534	32.4703	66.5457	35.3436	32.021	64.0507	57.5165	39.5228	57.4521	40.0077	54.7681	29.5705	80.8546	31.639	ENSG00000071082	6160	protein_coding	RPL31
ENSG00000071127.17	95.1657	0.626217	0.28175	2.2226	0.0262429	0.219576	67.2732	56.8611	69.2167	37.2422	60.3378	56.823	95.4787	98.5901	105.481	52.8418	69.6489	132.089	131.501	141.17	123.7	121.167	136.872	156.688	ENSG00000071127	9948	protein_coding	WDR1
ENSG00000071189.21	2.75737	-0.40717	0.990845	-0.410932	0.681123		4.13989	2.6447	4.39471	1.61922	2.74263	3.24703	2.89329	1.86019	3.76717	3.73629	3.14543	1.56011	0.638356	2.28616	1.88855	2.88493	3.17077	3.01323	ENSG00000071189	23161	protein_coding	SNX13
ENSG00000071205.12	1.4963	1.54829	1.58534	0.976626	0.328755		1.03497	1.32235	0	0	0	3.24703	2.89329	1.86019	1.88359	0.533756	0.898695	4.16029	1.91507	1.14308	0	1.44246	1.58538	3.01323	ENSG00000071205	79658	protein_coding	ARHGAP10
ENSG00000071243.16	22.1095	0.602224	0.428326	1.40599	0.159726	0.532877	22.7694	17.1906	7.69074	19.4307	16.4558	32.4703	30.3796	18.6019	22.603	25.6203	17.0752	29.122	24.2575	29.1485	20.7741	20.1945	20.0815	24.1059	ENSG00000071243	54556	protein_coding	ING3
ENSG00000071282.12	0.0249637	0	5.26765	0	1		0	0	0	0	0	0	0	0	0	0	0.449347	0	0	0	0	0	0	0	ENSG00000071282	29995	protein_coding	LMCD1
ENSG00000071537.14	178.148	-0.00637311	0.204623	-0.0311455	0.975153	0.999417	201.82	194.386	248.301	187.83	227.638	233.786	248.823	202.761	188.359	119.027	122.672	178.372	127.671	125.739	198.298	129.101	128.945	143.129	ENSG00000071537	6400	protein_coding	SEL1L
ENSG00000071539.14	0.0249637	0	5.26765	0	1		0	0	0	0	0	0	0	0	0	0	0.449347	0	0	0	0	0	0	0	ENSG00000071539	9319	protein_coding	TRIP13
ENSG00000071575.11	50.799	1.33001	0.382129	3.48052	0.000500445	0.0289897	13.4546	3.96705	20.8749	16.1922	12.3418	24.3527	30.3796	37.2038	32.021	37.8966	42.2387	56.1639	99.5836	97.7332	69.8765	102.415	95.6516	122.036	ENSG00000071575	28951	protein_coding	TRIB2
ENSG00000071626.17	3.2312	-0.505042	1.01255	-0.498781	0.617933		4.13989	5.28941	5.49339	0	1.37131	3.24703	1.44665	5.58057	3.76717	5.33756	3.14543	1.56011	5.10685	3.42924	0	2.1637	1.05692	6.02647	ENSG00000071626	26528	protein_coding	DAZAP1
ENSG00000071794.16	9.76661	0.684742	0.61319	1.11669	0.264128		12.4197	5.28941	6.59206	11.3346	15.0845	12.9881	10.1265	11.1611	18.8359	3.73629	6.29086	11.4408	5.74521	7.43001	11.3313	13.7034	4.75615	7.53308	ENSG00000071794	6596	protein_coding	HLTF
ENSG00000071859.15	8.65641	0.782024	0.657777	1.18889	0.234484		6.20983	9.25646	2.19735	9.71535	13.7131	8.11757	17.3598	9.30095	1.88359	9.07385	11.2337	7.80055	8.93699	6.28693	5.66566	9.37602	12.1546	7.53308	ENSG00000071859	9130	protein_coding	FAM50A
ENSG00000071889.17	0.0899569	0	5.26765	0	1		0	0	0	1.61922	0	0	0	0	0	0	0	0	0	0	0	0	0	0	ENSG00000071889	60343	protein_coding	FAM3A
ENSG00000071894.17	0.0824622	-0.377344	5.26765	-0.0716342	0.942893		1.03497	0	0	0	0	0	0	0	0	0	0.449347	0	0	0	0	0	0	0	ENSG00000071894	29894	protein_coding	CPSF1
ENSG00000071994.11	16.7312	-0.833269	0.49269	-1.69126	0.0907867		15.5246	17.1906	21.9735	30.7653	23.3123	27.5997	10.1265	7.44076	13.1851	16.5464	22.018	14.561	8.29863	11.4308	18.8855	16.5883	12.1546	13.5596	ENSG00000071994	5134	protein_coding	PDCD2
ENSG00000072062.15	141.281	0.296131	0.267483	1.1071	0.268251	0.641873	169.735	122.979	118.657	166.78	178.271	173.716	153.345	210.202	143.153	78.4621	73.693	155.491	116.181	178.892	125.589	117.561	105.164	155.182	ENSG00000072062	5566	protein_coding	PRKACA
ENSG00000072071.16	12.7734	-0.353614	0.683702	-0.517205	0.605013		10.3497	5.28941	7.69074	22.6691	15.0845	12.9881	8.67988	5.58057	3.76717	5.87131	12.1324	22.8816	19.789	25.1477	12.2756	15.1459	9.51231	15.0662	ENSG00000072071	22859	protein_coding	ADGRL1
ENSG00000072110.15	84.0145	0.00232061	0.306321	0.00757574	0.993955	0.999938	43.4688	38.3482	42.8484	19.4307	46.6247	21.1057	49.186	35.3436	39.5553	84.3334	76.8384	121.689	154.482	147.457	101.038	162.277	147.441	180.794	ENSG00000072110	87	protein_coding	ACTN1
ENSG00000072121.17	0.103344	1.54614	5.26765	0.293517	0.769127		0	0	0	0	0	0	0	1.86019	0	0	0	0	0	0	0	0	0	0	ENSG00000072121	23503	protein_coding	ZFYVE26
ENSG00000072134.15	3.80052	2.33939	1.02672	2.2785	0.0226971		2.06994	2.6447	0	1.61922	6.85657	1.62351	11.5732	5.58057	5.65076	4.27004	4.04413	2.60018	1.27671	3.42924	1.88855	1.44246	5.81308	6.02647	ENSG00000072134	22905	protein_coding	EPN2
ENSG00000072274.13	1.33324	0.643187	1.67417	0.384184	0.700842		1.03497	1.32235	1.09868	1.61922	2.74263	0	0	5.58057	0	2.66878	2.24674	0.520036	0	2.8577	0	0.721232	1.58538	0	ENSG00000072274	7037	protein_coding	TFRC
ENSG00000072310.17	0.0296531	0	5.26765	0	1		0	0	0	0	0	0	0	0	0	0.533756	0	0	0	0	0	0	0	0	ENSG00000072310	6720	protein_coding	SREBF1
ENSG00000072315.3	0.138318	0	5.26765	0	1		0	0	0	0	0	0	0	0	0	0.533756	0.449347	0	0	0	0	0	0	1.50662	ENSG00000072315	7224	protein_coding	TRPC5
ENSG00000072364.13	223.223	0.0526063	0.141504	0.371766	0.710067	0.908688	261.848	211.576	232.92	204.022	190.613	232.163	277.756	202.761	250.517	220.441	219.731	232.456	194.699	208.04	215.295	228.631	225.125	209.42	ENSG00000072364	27125	protein_coding	AFF4
ENSG00000072401.15	3.19167	-1.21316	1.28434	-0.944577	0.344875		4.13989	1.32235	2.19735	1.61922	2.74263	3.24703	1.44665	1.86019	0	2.66878	4.04413	4.16029	3.83014	4.00077	2.83283	5.04862	4.75615	7.53308	ENSG00000072401	7321	protein_coding	UBE2D1
ENSG00000072415.10	16.6041	0.194512	0.458375	0.42435	0.67131		20.6994	17.1906	12.0854	45.3383	24.6836	24.3527	24.593	11.1611	20.7194	9.6076	11.683	14.041	10.2137	8.57309	16.0527	7.21232	11.6262	9.0397	ENSG00000072415	64398	protein_coding	PALS1
ENSG00000072501.19	250.357	-0.30871	0.156614	-1.97115	0.048707	0.308341	245.288	239.346	225.229	199.165	268.777	238.657	201.084	156.256	214.729	271.148	281.292	267.819	324.923	323.491	303.113	273.347	206.1	266.671	ENSG00000072501	8243	protein_coding	SMC1A
ENSG00000072506.13	21.6412	-0.761295	0.406678	-1.87198	0.0612087	0.348326	35.189	38.3482	27.4669	25.9076	43.882	37.3408	21.6997	24.1825	13.1851	17.0802	11.2337	14.561	15.3205	17.1462	21.7184	6.49109	14.2685	4.51985	ENSG00000072506	3028	protein_coding	HSD17B10
ENSG00000072518.21	9.29917	0.296973	0.587065	0.50586	0.612955		11.3847	5.28941	13.1841	9.71535	8.22788	6.49406	14.4665	7.44076	15.0687	5.87131	14.8285	8.32058	9.57534	8.00155	9.44277	6.49109	10.5692	3.01323	ENSG00000072518	2011	protein_coding	MARK2
ENSG00000072571.20	0.121947	0	5.26765	0	1		0	0	0	0	0	1.62351	0	0	0	0	0	0	0	0.571539	0	0	0	0	ENSG00000072571	3161	protein_coding	HMMR
ENSG00000072609.18	0.153461	0	5.26765	0	1		0	0	0	1.61922	0	0	0	0	0	0	0	0	0	1.14308	0	0	0	0	ENSG00000072609	55743	protein_coding	CHFR
ENSG00000072682.19	1.63695	-0.712572	1.57489	-0.452457	0.65094		1.03497	2.6447	2.19735	0	2.74263	1.62351	0	0	3.76717	1.60127	0.898695	1.04007	0	4.00077	0.944277	4.32739	2.64231	0	ENSG00000072682	8974	protein_coding	P4HA2
ENSG00000072736.19	1.68961	0.622314	1.49359	0.416656	0.67693		0	1.32235	2.19735	1.61922	0	4.87054	0	1.86019	3.76717	0.533756	2.69608	2.08015	1.91507	2.8577	0.944277	2.1637	1.58538	0	ENSG00000072736	4775	protein_coding	NFATC3
ENSG00000072756.17	4.83408	-0.314857	0.855166	-0.368182	0.712738		4.13989	11.9012	4.39471	6.4769	8.22788	3.24703	0	5.58057	11.3015	1.06751	5.39217	2.60018	3.19178	2.28616	1.88855	6.49109	5.81308	3.01323	ENSG00000072756	51095	protein_coding	TRNT1
ENSG00000072778.20	0.462401	1.32761	2.45121	0.541613	0.588085		0	0	1.09868	0	0	1.62351	2.89329	0	0	0	0.449347	0.520036	0.638356	0.571539	0	0	0.528462	0	ENSG00000072778	37	protein_coding	ACADVL
ENSG00000072786.13	1.29902	-0.394277	1.70927	-0.230671	0.817571		1.03497	2.6447	1.09868	1.61922	1.37131	0	0	0	3.76717	1.06751	3.59478	0	1.27671	0.571539	0.944277	2.88493	0	1.50662	ENSG00000072786	6793	protein_coding	STK10
ENSG00000072803.17	85.3365	-0.0685809	0.229672	-0.298604	0.765242	0.919993	89.0076	81.9858	103.276	85.8189	116.562	77.9287	101.265	83.7086	75.3434	97.1435	94.363	71.245	69.5808	76.5863	97.2605	61.3047	70.8139	82.8639	ENSG00000072803	23291	protein_coding	FBXW11
ENSG00000072818.12	0.0610376	-0.37733	5.26765	-0.0716317	0.942895		0	0	1.09868	0	0	0	0	0	0	0	0	0	0	0	0	0	0	0	ENSG00000072818	9744	protein_coding	ACAP1
ENSG00000072849.11	33.5614	-0.144497	0.320232	-0.451227	0.651826	0.87949	34.1541	27.7694	37.355	43.7191	34.2828	42.2114	30.3796	27.9029	32.021	39.4979	43.1374	31.7222	31.9178	32.0062	21.7184	28.8493	33.8215	31.639	ENSG00000072849	51009	protein_coding	DERL2
ENSG00000072864.16	0.173233	1.54611	5.26765	0.29351	0.769132		0	0	0	0	0	0	1.44665	0	0	0	0	0	0	1.14308	0	0	0.528462	0	ENSG00000072864	54820	protein_coding	NDE1
ENSG00000073050.12	1.11035	0.609536	1.81138	0.336503	0.736492		1.03497	2.6447	0	1.61922	0	0	0	0	5.65076	1.06751	0.898695	3.12022	1.91507	0	0	0	0.528462	1.50662	ENSG00000073050	7515	protein_coding	XRCC1
ENSG00000073282.14	0.25286	-0.377396	3.61098	-0.104513	0.916762		1.03497	0	0	0	0	0	0	0	0	0	0	0	0.638356	0.571539	0	0.721232	1.58538	0	ENSG00000073282	8626	protein_coding	TP63
ENSG00000073331.18	0.029359	0	5.26765	0	1		0	0	0	0	0	0	0	0	0	0	0	0	0	0	0	0	0.528462	0	ENSG00000073331	80216	protein_coding	ALPK1
ENSG00000073464.13	2.82901	0.356758	1.13093	0.315455	0.752417		2.06994	1.32235	4.39471	4.85767	0	1.62351	4.33994	1.86019	3.76717	4.27004	1.34804	8.32058	1.91507	1.14308	3.77711	4.32739	1.58538	0	ENSG00000073464	1183	protein_coding	CLCN4
ENSG00000073536.18	0.0574984	-0.37733	5.26765	-0.0716317	0.942895		1.03497	0	0	0	0	0	0	0	0	0	0	0	0	0	0	0	0	0	ENSG00000073536	54475	protein_coding	NLE1
ENSG00000073584.20	7.74067	-0.417637	0.723964	-0.576875	0.564024		9.31475	11.9012	4.39471	11.3346	4.11394	12.9881	4.33994	7.44076	7.53434	5.87131	13.9298	9.88069	3.83014	9.71617	6.60994	3.60616	9.51231	3.01323	ENSG00000073584	6605	protein_coding	SMARCE1
ENSG00000073614.13	100.034	-0.135014	0.186363	-0.724469	0.468778	0.785651	112.812	108.433	116.46	114.965	115.19	131.505	94.032	115.332	99.83	94.4747	115.932	97.2468	69.5808	69.7278	68.9322	98.8088	82.44	94.9169	ENSG00000073614	5927	protein_coding	KDM5A
ENSG00000073711.11	2.14649	2.13452	1.53697	1.38879	0.164898		1.03497	0	1.09868	0	0	4.87054	5.78659	1.86019	1.88359	2.13502	0.898695	3.64025	2.55342	0.571539	3.77711	6.49109	0.528462	1.50662	ENSG00000073711	5523	protein_coding	PPP2R3A
ENSG00000073712.15	19.2716	0.640745	0.429276	1.49262	0.135537	0.502354	18.6295	17.1906	12.0854	21.0499	34.2828	11.3646	27.4863	26.0427	20.7194	17.0802	14.3791	12.4809	16.5973	9.71617	20.7741	23.8007	20.61	22.5993	ENSG00000073712	10979	protein_coding	FERMT2
ENSG00000073756.12	0.0400684	0	5.26765	0	1		0	0	0	0	0	0	0	0	0	0	0	0	0	0	0	0.721232	0	0	ENSG00000073756	5743	protein_coding	PTGS2
ENSG00000073792.16	22.5434	0.439354	0.415284	1.05796	0.290074	0.661122	12.4197	22.48	19.7762	16.1922	28.7976	14.6116	24.593	14.8815	33.9045	20.2827	27.8595	18.7213	20.4274	23.4331	33.0497	23.0794	21.1385	30.1323	ENSG00000073792	10644	protein_coding	IGF2BP2
ENSG00000073905.8	0.0761841	0	5.26765	0	1		0	0	0	0	1.37131	0	0	0	0	0	0	0	0	0	0	0	0	0	ENSG00000073905		processed_pseudogene	VDAC1P1
ENSG00000073921.18	502.353	-0.467726	0.153336	-3.05033	0.00228587	0.0627708	778.299	720.682	716.338	680.074	617.091	610.441	496.2	580.38	527.404	460.631	446.651	288.1	317.263	312.632	389.042	391.629	361.468	348.028	ENSG00000073921	8301	protein_coding	PICALM
ENSG00000073969.18	0.118893	0	5.26765	0	1		0	0	0	0	0	0	0	0	0	0	0	1.04007	0	0.571539	0	0	0.528462	0	ENSG00000073969	4905	protein_coding	NSF
ENSG00000074047.22	0.941263	0.607728	1.93926	0.313381	0.753991		0	1.32235	1.09868	1.61922	0	0	0	1.86019	1.88359	0.533756	0.898695	0	3.19178	0	0	1.44246	1.58538	1.50662	ENSG00000074047	2736	protein_coding	GLI2
ENSG00000074054.20	8.45056	0.425071	0.653441	0.650512	0.515362		12.4197	6.61176	3.29603	3.23845	12.3418	1.62351	13.0198	9.30095	7.53434	8.00633	8.08825	9.88069	12.1288	11.4308	6.60994	9.37602	12.6831	4.51985	ENSG00000074054	23332	protein_coding	CLASP1
ENSG00000074201.9	0.653759	-1.05265	2.4545	-0.428864	0.668022		0	3.96705	0	0	0	1.62351	0	1.86019	0	0.533756	1.34804	0.520036	1.91507	0	0	0	0	0	ENSG00000074201	1207	protein_coding	CLNS1A
ENSG00000074266.22	66.7988	-0.496632	0.270724	-1.83446	0.0665864	0.363389	93.1475	67.4399	83.4995	82.5804	60.3378	71.4346	59.3125	48.365	65.9255	77.9283	74.5917	43.6831	68.3041	70.2993	49.1024	52.6499	64.4723	69.3044	ENSG00000074266	8726	protein_coding	EED
ENSG00000074319.13	16.6683	0.487195	0.457237	1.06552	0.286641		15.5246	10.5788	13.1841	12.9538	13.7131	25.9762	24.593	9.30095	20.7194	18.6814	13.9298	12.4809	23.6192	18.8608	17.9413	12.9822	16.9108	18.0794	ENSG00000074319	7251	protein_coding	TSG101
ENSG00000074356.17	10.9812	0.0808616	0.604525	0.133761	0.893592		5.17486	11.9012	8.78942	14.573	15.0845	6.49406	13.0198	5.58057	7.53434	10.1414	6.74021	10.9208	12.7671	16.0031	13.2199	7.21232	17.4392	15.0662	ENSG00000074356	55421	protein_coding	NCBP3
ENSG00000074582.15	0.883513	-0.0919417	1.8244	-0.0503957	0.959807		2.06994	1.32235	0	1.61922	1.37131	0	2.89329	0	0	0.533756	0	0	0	1.14308	0.944277	1.44246	1.05692	1.50662	ENSG00000074582	617	protein_coding	BCS1L
ENSG00000074590.13	16.3225	0.420407	0.594259	0.707447	0.479289		7.2448	2.6447	10.9868	8.09612	6.85657	12.9881	13.0198	9.30095	5.65076	13.8776	17.5246	31.7222	23.6192	24.5762	34.9382	20.9157	22.7238	27.1191	ENSG00000074590	9891	protein_coding	NUAK1
ENSG00000074603.19	2.34093	-1.8546	1.60744	-1.15376	0.248597		1.03497	1.32235	1.09868	0	5.48525	3.24703	0	0	0	2.13502	3.59478	2.60018	3.19178	3.42924	0.944277	4.32739	3.69923	6.02647	ENSG00000074603	54878	protein_coding	DPP8
ENSG00000074657.14	0.358498	1.54614	3.12426	0.494882	0.620683		0	0	0	0	0	0	1.44665	0	0	0	1.34804	0.520036	0	0	1.88855	0.721232	0.528462	0	ENSG00000074657	55205	protein_coding	ZNF532
ENSG00000074695.6	9.7697	0.0913379	0.71541	0.127672	0.898408		8.27978	9.25646	3.29603	14.573	13.7131	3.24703	8.67988	3.72038	9.41793	6.93882	8.5376	18.2013	14.6822	8.00155	4.72138	9.37602	11.6262	19.586	ENSG00000074695	3998	protein_coding	LMAN1
ENSG00000074696.13	8.61394	0.0286824	0.724798	0.039573	0.968434		10.3497	5.28941	5.49339	17.8115	2.74263	11.3646	10.1265	3.72038	7.53434	6.93882	3.14543	10.9208	2.55342	7.43001	8.49849	15.8671	13.2115	12.0529	ENSG00000074696	51495	protein_coding	HACD3
ENSG00000074755.15	6.21586	-0.0450572	0.803232	-0.0560949	0.955266		11.3847	2.6447	3.29603	3.23845	4.11394	6.49406	4.33994	9.30095	3.76717	2.66878	6.29086	12.4809	6.38356	5.71539	5.66566	12.2609	5.81308	6.02647	ENSG00000074755	23140	protein_coding	ZZEF1
ENSG00000074800.16	1.36206	1.54612	1.61935	0.954775	0.339692		1.03497	1.32235	0	4.85767	1.37131	0	2.89329	1.86019	1.88359	1.60127	3.14543	0	0.638356	1.71462	0.944277	0.721232	0.528462	0	ENSG00000074800	2023	protein_coding	ENO1
ENSG00000074855.11	0.029359	0	5.26765	0	1		0	0	0	0	0	0	0	0	0	0	0	0	0	0	0	0	0.528462	0	ENSG00000074855	57719	protein_coding	ANO8
ENSG00000075089.9	1.81607	0.620766	1.25092	0.496249	0.619719		1.03497	1.32235	3.29603	0	2.74263	3.24703	1.44665	1.86019	5.65076	2.13502	0.898695	1.04007	0.638356	0.571539	3.77711	1.44246	1.58538	0	ENSG00000075089	64431	protein_coding	ACTR6
ENSG00000075131.10	0.278852	-0.377401	3.56022	-0.106005	0.915578		0	1.32235	0	0	0	0	0	0	0	0	0.449347	0	1.27671	0	0	1.44246	0.528462	0	ENSG00000075131	54962	protein_coding	TIPIN
ENSG00000075142.14	10.7923	0.945223	0.819211	1.15382	0.248574		1.03497	2.6447	4.39471	8.09612	5.48525	4.87054	4.33994	5.58057	5.65076	11.7426	13.9298	13.5209	24.2575	17.7177	11.3313	21.637	27.48	10.5463	ENSG00000075142	6717	protein_coding	SRI
ENSG00000075151.21	19.2441	-0.0480005	0.445784	-0.107676	0.914252	0.972729	13.4546	19.8353	25.2696	32.3845	23.3123	16.2351	17.3598	16.7417	22.603	21.3502	12.5817	8.84062	15.9589	20.5754	16.0527	18.752	17.9677	27.1191	ENSG00000075151	8672	protein_coding	EIF4G3
ENSG00000075188.9	0.57693	0.584381	2.42397	0.241084	0.80949		1.03497	0	0	1.61922	2.74263	0	0	1.86019	0	0.533756	0.898695	0	0.638356	0	0	0	1.05692	0	ENSG00000075188	79023	protein_coding	NUP37
ENSG00000075213.11	1.99551	3.02712	1.72167	1.75824	0.0787066		0	0	0	0	0	0	1.44665	0	3.76717	2.13502	4.04413	10.9208	3.83014	2.8577	2.83283	1.44246	2.64231	0	ENSG00000075213	10371	protein_coding	SEMA3A
ENSG00000075223.14	0.601049	1.54616	2.4068	0.642413	0.520605		0	0	0	1.61922	0	0	0	1.86019	0	0	0	0	1.91507	2.28616	1.88855	0.721232	0.528462	0	ENSG00000075223	10512	protein_coding	SEMA3C
ENSG00000075239.14	2.96872	0.0186103	1.12209	0.0165854	0.986767		3.10492	0	6.59206	6.4769	6.85657	0	4.33994	5.58057	0	1.06751	3.14543	2.08015	1.27671	1.14308	2.83283	0.721232	3.69923	4.51985	ENSG00000075239	38	protein_coding	ACAT1
ENSG00000075292.19	21.8978	0.269622	0.413131	0.652631	0.513994	0.814294	23.8044	17.1906	20.8749	16.1922	26.055	21.1057	24.593	27.9029	22.603	22.9515	20.67	29.6421	11.4904	20.5754	18.8855	36.0616	18.4962	15.0662	ENSG00000075292	27332	protein_coding	ZNF638
ENSG00000075303.13	0.293361	-0.377395	3.47125	-0.10872	0.913424		1.03497	0	0	1.61922	1.37131	0	0	0	0	0.533756	0	0	0	0	0	0.721232	0	0	ENSG00000075303	55972	protein_coding	SLC25A40
ENSG00000075391.17	9.43312	-0.779527	0.728758	-1.06966	0.28477		6.20983	7.93411	6.59206	9.71535	2.74263	9.74109	2.89329	3.72038	5.65076	9.07385	14.3791	13.5209	15.3205	13.7169	11.3313	11.5397	12.1546	13.5596	ENSG00000075391	9462	protein_coding	RASAL2
ENSG00000075413.19	43.9972	-0.0790073	0.300043	-0.26332	0.792304	0.925445	48.6437	31.7364	58.2299	53.4344	57.5952	48.7054	36.1662	42.7844	54.624	44.3017	51.675	38.4827	42.7699	40.0077	41.5482	42.5527	39.1062	19.586	ENSG00000075413	4140	protein_coding	MARK3
ENSG00000075415.13	296.506	0.159934	0.134336	1.19055	0.233829	0.612914	383.975	335.877	336.195	367.564	360.655	321.456	377.575	379.479	425.69	199.625	204.453	218.415	235.553	269.767	188.855	236.564	257.361	238.045	ENSG00000075415	5250	protein_coding	SLC25A3
ENSG00000075420.13	84.4157	0.0685959	0.23681	0.289666	0.772072	0.923506	80.7278	76.6964	92.2889	72.8651	78.1649	76.3052	78.1189	94.8697	90.4121	84.8671	65.6047	113.888	72.7726	85.1593	99.1491	99.53	78.2123	79.8507	ENSG00000075420	64778	protein_coding	FNDC3B
ENSG00000075461.6	0.0577818	0	5.26765	0	1		0	0	0	0	0	0	0	0	0	0	0	1.04007	0	0	0	0	0	0	ENSG00000075461	27092	protein_coding	CACNG4
ENSG00000075539.15	26.5588	1.29835	0.38478	3.37426	0.000740133	0.0346062	9.31475	14.5459	17.5788	14.573	16.4558	11.3646	41.9527	27.9029	30.1374	23.4852	17.5246	17.1612	23.6192	32.0062	33.0497	51.9287	41.22	54.2382	ENSG00000075539	285527	protein_coding	FRYL
ENSG00000075568.17	10.0824	0.0524036	0.539472	0.0971386	0.922616		7.2448	17.1906	14.2828	8.09612	8.22788	8.11757	10.1265	16.7417	13.1851	5.33756	8.5376	5.7204	5.74521	8.00155	10.387	10.0972	16.9108	7.53308	ENSG00000075568	23505	protein_coding	TMEM131
ENSG00000075618.18	0.147205	0	5.26765	0	1		0	0	0	0	0	0	0	0	0	0	0	0	0	1.14308	0	0	0	1.50662	ENSG00000075618	6624	protein_coding	FSCN1
ENSG00000075624.17	287.318	0.29102	0.234399	1.24156	0.214399	0.588873	106.602	187.774	182.38	186.211	194.727	181.834	192.404	225.083	163.872	367.224	231.863	328.143	443.019	610.975	343.717	456.54	383.663	385.694	ENSG00000075624	60	protein_coding	ACTB
ENSG00000075651.16	0.0524598	0	5.26765	0	1		0	0	0	0	0	0	0	0	0	0	0	0	0	0	0.944277	0	0	0	ENSG00000075651	5337	protein_coding	PLD1
ENSG00000075702.18	0.170371	1.54612	4.62534	0.334272	0.738174		0	0	0	0	0	0	1.44665	0	0	0	0	0.520036	0	0.571539	0	0	0.528462	0	ENSG00000075702	284403	protein_coding	WDR62
ENSG00000075711.21	11.8485	-0.562329	0.650541	-0.864402	0.387367		15.5246	6.61176	9.88809	24.2884	10.9705	19.4822	8.67988	11.1611	1.88359	9.6076	12.1324	19.2413	10.8521	9.14463	16.997	15.8671	7.92692	3.01323	ENSG00000075711	1739	protein_coding	DLG1
ENSG00000075785.14	139.135	-0.149659	0.192408	-0.777821	0.436674	0.760007	172.84	152.07	159.308	166.78	134.389	149.363	131.645	148.815	158.221	165.464	171.201	105.567	116.819	112.593	124.645	114.676	102.522	117.516	ENSG00000075785	7879	protein_coding	RAB7A
ENSG00000075856.12	2.29742	-1.88913	1.5191	-1.24358	0.213654		3.10492	2.6447	1.09868	0	5.48525	3.24703	0	0	1.88359	1.60127	2.69608	1.56011	3.19178	4.57231	3.77711	1.44246	0.528462	4.51985	ENSG00000075856	9733	protein_coding	SART3
ENSG00000075914.13	0.36852	-0.377408	2.9981	-0.125882	0.899825		1.03497	0	0	0	0	0	0	0	0	1.06751	0	0	1.91507	1.14308	0.944277	0	0.528462	0	ENSG00000075914	23016	protein_coding	EXOSC7
ENSG00000075945.13	11.2406	0.0634795	0.636587	0.0997184	0.920568		13.4546	10.5788	3.29603	3.23845	8.22788	4.87054	13.0198	3.72038	11.3015	8.54009	8.08825	22.3616	15.9589	13.7169	16.997	18.0308	16.3823	10.5463	ENSG00000075945	22920	protein_coding	KIFAP3
ENSG00000075975.17	2.31601	0.0294099	1.15296	0.025508	0.97965		3.10492	1.32235	2.19735	1.61922	2.74263	0	1.44665	3.72038	1.88359	4.8038	2.69608	2.08015	0.638356	1.14308	0	5.04862	4.22769	3.01323	ENSG00000075975	23609	protein_coding	MKRN2
ENSG00000076003.5	0.132464	0	5.26765	0	1		0	0	0	0	0	0	0	0	0	0	0	0.520036	0	1.14308	0	0.721232	0	0	ENSG00000076003	4175	protein_coding	MCM6
ENSG00000076043.11	26.1584	-0.416254	0.366465	-1.13586	0.256014	0.627784	33.1191	35.7035	24.1709	29.146	16.4558	21.1057	27.4863	24.1825	16.9523	22.9515	29.6569	22.3616	28.0877	24.5762	35.8825	31.7342	21.6669	25.6125	ENSG00000076043	25996	protein_coding	REXO2
ENSG00000076067.13	0.123769	0	5.26765	0	1		0	0	0	0	0	0	0	0	0	0	0	0	0	0	0	0.721232	0	1.50662	ENSG00000076067	5939	protein_coding	RBMS2
ENSG00000076108.12	4.00704	-1.64617	1.14652	-1.4358	0.151061		5.17486	6.61176	4.39471	3.23845	4.11394	8.11757	1.44665	0	3.76717	5.33756	4.04413	0.520036	3.83014	5.71539	2.83283	2.88493	1.05692	9.0397	ENSG00000076108	11176	protein_coding	BAZ2A
ENSG00000076201.15	0.469661	2.4081	2.54953	0.944529	0.344899		0	0	0	0	1.37131	0	1.44665	0	1.88359	0	0	0	0.638356	1.14308	0	1.44246	0.528462	0	ENSG00000076201	25930	protein_coding	PTPN23
ENSG00000076242.16	0.25189	-0.3774	3.68045	-0.102542	0.918327		1.03497	0	0	0	0	0	0	0	0	0	0.449347	0.520036	0	0	0.944277	0	1.58538	0	ENSG00000076242	4292	protein_coding	MLH1
ENSG00000076321.11	2.78143	-0.781976	1.4123	-0.553688	0.579792		1.03497	1.32235	3.29603	0	2.74263	8.11757	2.89329	0	0	4.27004	2.24674	5.20036	3.19178	2.8577	5.66566	3.60616	2.11385	1.50662	ENSG00000076321	27252	protein_coding	KLHL20
ENSG00000076356.7	11.0828	-0.388077	0.569076	-0.681943	0.495275		9.31475	15.8682	10.9868	3.23845	8.22788	9.74109	8.67988	14.8815	3.76717	14.4114	10.7843	18.7213	12.1288	10.8592	12.2756	7.93355	11.0977	16.5728	ENSG00000076356	5362	protein_coding	PLXNA2
ENSG00000076382.17	0.110242	0	5.26765	0	1		0	0	0	0	0	0	0	0	0	0	0	1.04007	0	0	0.944277	0	0	0	ENSG00000076382	10615	protein_coding	SPAG5
ENSG00000076513.17	0.478484	0.584382	2.89897	0.201583	0.840243		0	0	1.09868	0	0	1.62351	0	0	1.88359	0	1.34804	0	0	1.71462	0.944277	0	0	0	ENSG00000076513	88455	protein_coding	ANKRD13A
ENSG00000076641.4	0.0761841	0	5.26765	0	1		0	0	0	0	1.37131	0	0	0	0	0	0	0	0	0	0	0	0	0	ENSG00000076641	55824	protein_coding	PAG1
ENSG00000076650.7	1.87439	1.88902	1.45495	1.29834	0.194171		1.03497	1.32235	0	0	2.74263	0	2.89329	5.58057	0	2.13502	0.898695	2.60018	3.83014	1.71462	1.88855	1.44246	2.64231	3.01323	ENSG00000076650	55094	protein_coding	GPATCH1
ENSG00000076685.19	1.26887	-0.481923	1.69358	-0.284559	0.775982		0	2.6447	2.19735	1.61922	1.37131	4.87054	1.44665	0	1.88359	0	1.79739	1.04007	1.27671	0	0	2.1637	0.528462	0	ENSG00000076685	22978	protein_coding	NT5C2
ENSG00000076716.9	90.5459	0.972764	0.36685	2.65167	0.00800955	0.122624	47.6087	27.7694	42.8484	61.5305	56.2239	48.7054	78.1189	72.5474	82.8778	61.3819	64.706	199.174	100.222	118.309	153.917	131.985	144.798	137.102	ENSG00000076716	2239	protein_coding	GPC4
ENSG00000076924.12	2.13048	-1.26829	1.41316	-0.897486	0.36946		0	10.5788	2.19735	0	5.48525	1.62351	1.44665	1.86019	1.88359	0	1.34804	1.56011	0.638356	2.8577	3.77711	0	1.58538	1.50662	ENSG00000076924	56949	protein_coding	XAB2
ENSG00000076928.18	0.123391	-0.377354	5.26765	-0.0716362	0.942891		0	1.32235	0	0	0	0	0	0	0	0	0.898695	0	0	0	0	0	0	0	ENSG00000076928	9138	protein_coding	ARHGEF1
ENSG00000076984.18	0.462114	0.584379	2.99896	0.19486	0.845502		0	1.32235	0	0	0	0	0	1.86019	0	0	0	2.08015	0.638356	0	1.88855	0	0.528462	0	ENSG00000076984	5609	protein_coding	MAP2K7
ENSG00000077044.11	1.65282	-0.381766	1.32761	-0.287559	0.773685		4.13989	1.32235	1.09868	1.61922	2.74263	1.62351	1.44665	1.86019	1.88359	2.13502	1.34804	0	0.638356	0.571539	0.944277	0.721232	2.64231	3.01323	ENSG00000077044	8527	protein_coding	DGKD
ENSG00000077097.15	506.833	0.128675	0.1232	1.04444	0.29628	0.661122	378.8	355.713	425.188	304.414	296.204	324.703	380.468	420.403	472.78	551.903	518.098	608.443	692.617	704.136	593.95	667.861	708.667	718.656	ENSG00000077097	7155	protein_coding	TOP2B
ENSG00000077147.16	126.214	0.294805	0.168907	1.74537	0.0809212	0.401128	100.392	128.268	128.545	100.392	97.3633	95.7874	170.704	132.074	129.967	115.825	124.02	122.209	128.31	132.597	135.032	142.804	147.441	140.115	ENSG00000077147	56889	protein_coding	TM9SF3
ENSG00000077150.20	1.97515	2.67394	1.65511	1.61557	0.106188		0	1.32235	0	0	0	3.24703	7.23323	0	0	1.60127	1.34804	2.08015	3.83014	4.00077	3.77711	2.88493	4.22769	0	ENSG00000077150	4791	protein_coding	NFKB2
ENSG00000077157.22	80.7864	1.36589	0.264948	5.15532	2.53202e-07	8.76078e-05	28.9792	37.0258	48.3418	34.0037	37.0255	27.5997	92.5854	91.1494	111.132	45.903	43.5867	78.0055	97.6685	96.5901	92.5391	147.853	164.88	179.287	ENSG00000077157	4660	protein_coding	PPP1R12B
ENSG00000077232.18	4.67372	0.0611851	0.785726	0.0778709	0.937931		6.20983	2.6447	5.49339	3.23845	6.85657	3.24703	5.78659	7.44076	1.88359	4.8038	4.94282	5.7204	6.38356	5.71539	3.77711	4.32739	2.64231	3.01323	ENSG00000077232	54431	protein_coding	DNAJC10
ENSG00000077235.18	0.0543227	0	5.26765	0	1		0	0	0	0	0	0	0	0	0	0	0.449347	0	0	0	0	0	0.528462	0	ENSG00000077235	2975	protein_coding	GTF3C1
ENSG00000077254.14	2.42451	-0.83491	1.20748	-0.69145	0.489283		4.13989	1.32235	3.29603	3.23845	2.74263	3.24703	2.89329	1.86019	0	0.533756	1.79739	1.56011	5.10685	3.42924	2.83283	3.60616	0.528462	1.50662	ENSG00000077254	23032	protein_coding	USP33
ENSG00000077264.15	55.2733	0.224105	0.280699	0.798381	0.424649	0.753481	48.6437	31.7364	43.9471	30.7653	39.7681	25.9762	49.186	50.2252	47.0896	49.6393	47.1815	61.3643	75.9644	81.1586	68.9322	101.694	81.3831	60.2647	ENSG00000077264	5063	protein_coding	PAK3
ENSG00000077274.9	0.058544	0	5.26765	0	1		0	0	0	0	0	0	0	0	0	0.533756	0	0.520036	0	0	0	0	0	0	ENSG00000077274	827	protein_coding	CAPN6
ENSG00000077312.9	22.4849	-0.379943	0.379803	-1.00037	0.317132	0.674896	33.1191	19.8353	29.6643	19.4307	17.8271	25.9762	27.4863	16.7417	18.8359	26.6878	33.2517	25.4818	20.4274	15.4316	21.7184	20.9157	15.3254	16.5728	ENSG00000077312	6626	protein_coding	SNRPA
ENSG00000077348.9	0.0317522	0	5.26765	0	1		0	0	0	0	0	0	0	0	0	0	0	0	0	0.571539	0	0	0	0	ENSG00000077348	56915	protein_coding	EXOSC5
ENSG00000077380.16	48.9644	-0.142037	0.277254	-0.5123	0.608441	0.863818	40.3639	42.3153	46.1444	42.0998	41.1394	47.0819	30.3796	44.6446	43.3225	56.5781	54.371	66.5647	44.0466	57.7255	56.6566	54.8136	52.8462	60.2647	ENSG00000077380	1781	protein_coding	DYNC1I2
ENSG00000077420.16	5.88241	-0.409453	0.899756	-0.455071	0.649058		3.10492	3.96705	4.39471	8.09612	4.11394	6.49406	1.44665	7.44076	0	8.00633	8.08825	5.20036	6.38356	5.71539	6.60994	7.21232	10.5692	9.0397	ENSG00000077420	54518	protein_coding	APBB1IP
ENSG00000077458.13	11.096	-0.231036	0.61266	-0.377104	0.706097		6.20983	7.93411	9.88809	9.71535	6.85657	16.2351	7.23323	9.30095	3.76717	11.7426	13.9298	15.0811	14.0438	9.71617	10.387	15.8671	13.74	18.0794	ENSG00000077458	143684	protein_coding	FAM76B
ENSG00000077463.15	0.0827456	0	5.26765	0	1		0	0	0	0	0	0	0	0	0	0	0.449347	1.04007	0	0	0	0	0	0	ENSG00000077463	51548	protein_coding	SIRT6
ENSG00000077514.9	0.432123	-1.19819	2.90451	-0.412527	0.679953		1.03497	0	1.09868	0	0	1.62351	0	0	0	1.60127	0	0	1.27671	1.14308	0	0	0	0	ENSG00000077514	10714	protein_coding	POLD3
ENSG00000077549.19	4.8633	1.7108	0.895079	1.91134	0.0559603		3.10492	1.32235	2.19735	6.4769	4.11394	9.74109	7.23323	7.44076	7.53434	5.33756	3.14543	5.7204	3.83014	4.00077	0.944277	1.44246	7.92692	6.02647	ENSG00000077549	832	protein_coding	CAPZB
ENSG00000077585.14	2.11438	-0.485622	1.39109	-0.349094	0.727019		0	5.28941	2.19735	3.23845	0	1.62351	1.44665	1.86019	1.88359	3.20253	3.59478	0.520036	4.46849	1.71462	0	1.44246	1.05692	4.51985	ENSG00000077585	7107	protein_coding	GPR137B
ENSG00000077616.11	0.0296531	0	5.26765	0	1		0	0	0	0	0	0	0	0	0	0.533756	0	0	0	0	0	0	0	0	ENSG00000077616	10003	protein_coding	NAALAD2
ENSG00000077684.16	88.6921	-0.198847	0.202391	-0.982492	0.325857	0.678142	117.987	126.946	124.151	144.111	150.845	133.128	91.1387	102.311	129.967	63.5169	69.1995	59.2841	67.0274	57.7255	44.381	28.8493	40.6915	45.1985	ENSG00000077684	79960	protein_coding	JADE1
ENSG00000077721.16	10.1943	0.303242	0.502303	0.603702	0.546042		12.4197	11.9012	14.2828	16.1922	15.0845	9.74109	15.9131	16.7417	15.0687	5.33756	4.49347	4.16029	9.57534	4.57231	8.49849	3.60616	6.87	9.0397	ENSG00000077721	7319	protein_coding	UBE2A
ENSG00000077782.21	12.8967	-0.0974414	0.636859	-0.153003	0.878396		5.17486	14.5459	6.59206	12.9538	15.0845	16.2351	7.23323	5.58057	11.3015	11.2089	8.5376	24.9617	17.2356	21.7185	11.3313	10.0972	14.2685	18.0794	ENSG00000077782	2260	protein_coding	FGFR1
ENSG00000077942.19	1.17637	-0.377419	2.08509	-0.181009	0.856361		0	0	1.09868	0	0	0	0	0	0	2.13502	1.79739	1.56011	0.638356	6.28693	1.88855	0.721232	0.528462	4.51985	ENSG00000077942	2192	protein_coding	FBLN1
ENSG00000078018.20	2.70235	5.55547	1.56867	3.54152	0.000397824		0	0	0	0	0	0	14.4665	1.86019	13.1851	0	0	0	0	0	0	7.21232	7.39846	4.51985	ENSG00000078018	4133	protein_coding	MAP2
ENSG00000078043.16	5.59733	-0.258819	0.784309	-0.329996	0.741403		3.10492	5.28941	9.88809	0	2.74263	3.24703	5.78659	5.58057	3.76717	5.87131	9.4363	3.12022	7.02192	9.14463	4.72138	6.49109	9.51231	6.02647	ENSG00000078043	9063	protein_coding	PIAS2
ENSG00000078061.13	0.230713	0	3.79595	0	1		0	0	0	0	0	0	0	0	0	0.533756	0.449347	0.520036	0	1.14308	0	0	0	1.50662	ENSG00000078061	369	protein_coding	ARAF
ENSG00000078070.13	0.0803692	1.54614	5.26765	0.293517	0.769127		0	0	0	0	0	0	1.44665	0	0	0	0	0	0	0	0	0	0	0	ENSG00000078070	56922	protein_coding	MCCC1
ENSG00000078124.12	0.837788	-1.90818	1.93586	-0.985698	0.324281		1.03497	2.6447	0	0	0	0	0	0	0	1.06751	1.34804	1.04007	1.91507	2.8577	0.944277	0.721232	0	1.50662	ENSG00000078124	55331	protein_coding	ACER3
ENSG00000078140.14	188.029	-0.264486	0.202977	-1.30304	0.192562	0.563891	321.876	234.056	234.018	272.03	271.52	277.621	206.87	252.986	199.66	146.249	182.884	95.1667	145.545	121.738	146.363	97.3663	86.6677	91.9036	ENSG00000078140	3093	protein_coding	UBE2K
ENSG00000078142.13	0.217166	0	4.30849	0	1		0	0	0	1.61922	0	0	0	0	0	0	0	1.04007	0	0	0	0.721232	0.528462	0	ENSG00000078142	5289	protein_coding	PIK3C3
ENSG00000078177.14	0.373113	1.54615	3.30009	0.468518	0.639414		0	0	0	1.61922	0	1.62351	1.44665	0	0	0	0	0.520036	0	0	0	0	0	1.50662	ENSG00000078177	55728	protein_coding	N4BP2
ENSG00000078269.15	0.123835	0	5.26765	0	1		0	0	0	0	0	0	0	0	0	0.533756	0	0	0.638356	0	0	0	1.05692	0	ENSG00000078269	8871	protein_coding	SYNJ2
ENSG00000078304.19	18.2336	-0.633222	0.452503	-1.39937	0.161701	0.532877	22.7694	14.5459	23.0722	21.0499	31.5402	27.5997	11.5732	20.4621	7.53434	14.9452	16.1765	14.041	16.5973	21.147	22.6626	14.4246	19.0246	9.0397	ENSG00000078304	5527	protein_coding	PPP2R5C
ENSG00000078369.18	238.705	0.204166	0.169101	1.20736	0.227293	0.606302	268.058	204.964	201.058	186.211	194.727	202.939	211.21	264.147	307.024	252.466	269.608	237.137	202.359	193.752	272.896	262.528	285.369	280.231	ENSG00000078369	2782	protein_coding	GNB1
ENSG00000078399.19	0.0524598	0	5.26765	0	1		0	0	0	0	0	0	0	0	0	0	0	0	0	0	0.944277	0	0	0	ENSG00000078399	3205	protein_coding	HOXA9
ENSG00000078401.7	2.81944	2.4239	1.71854	1.41044	0.158409		0	0	0	1.61922	0	0	1.44665	0	1.88359	6.40507	7.18956	2.08015	2.55342	6.85847	2.83283	6.49109	6.87	4.51985	ENSG00000078401	1906	protein_coding	EDN1
ENSG00000078403.17	52.4733	0.290924	0.288154	1.00962	0.31268	0.671136	45.5388	50.2494	48.3418	43.7191	50.7386	63.3171	44.846	61.3863	71.5763	64.0507	62.4593	46.2832	42.7699	45.7231	62.3223	64.1897	43.8623	33.1456	ENSG00000078403	8028	protein_coding	MLLT10
ENSG00000078487.17	0.143812	0	5.26765	0	1		0	0	0	1.61922	0	0	0	0	0	0	0.449347	0.520036	0	0	0	0	0	0	ENSG00000078487	55063	protein_coding	ZCWPW1
ENSG00000078596.11	0.0901953	0	5.26765	0	1		0	0	0	0	0	1.62351	0	0	0	0	0	0	0	0	0	0	0	0	ENSG00000078596	9452	protein_coding	ITM2A
ENSG00000078618.22	14.4699	0.0923247	0.489309	0.188684	0.85034		16.5596	17.1906	9.88809	14.573	10.9705	6.49406	13.0198	16.7417	16.9523	18.6814	22.018	13.0009	8.93699	14.86	14.1642	17.3096	9.51231	19.586	ENSG00000078618	4898	protein_coding	NRDC
ENSG00000078668.14	8.02779	-0.753496	0.746874	-1.00887	0.313038		6.20983	13.2235	8.78942	6.4769	13.7131	16.2351	10.1265	5.58057	0	12.8101	8.5376	3.64025	8.29863	2.8577	4.72138	7.21232	10.0408	6.02647	ENSG00000078668	7419	protein_coding	VDAC3
ENSG00000078674.18	48.9386	-0.256075	0.298499	-0.857875	0.390961	0.726498	39.3289	44.96	46.1444	51.8152	49.3673	47.0819	37.6128	26.0427	45.2061	43.768	72.3449	66.0446	56.8137	54.8678	49.1024	59.141	47.5615	43.6919	ENSG00000078674	5108	protein_coding	PCM1
ENSG00000078687.17	8.56117	-1.46701	0.731618	-2.00516	0.0449461		17.5945	5.28941	14.2828	6.4769	10.9705	1.62351	4.33994	1.86019	7.53434	10.1414	12.1324	15.0811	3.19178	9.14463	10.387	10.0972	7.92692	6.02647	ENSG00000078687	57690	protein_coding	TNRC6C
ENSG00000078699.22	21.2753	-0.242009	0.398151	-0.607832	0.543299	0.829574	19.6645	34.3811	25.2696	17.8115	10.9705	16.2351	23.1463	24.1825	18.8359	23.4852	17.9739	30.1621	19.789	20.0039	17.9413	16.5883	16.3823	30.1323	ENSG00000078699	9139	protein_coding	CBFA2T2
ENSG00000078725.13	0.0940082	0	5.26765	0	1		0	0	0	0	0	0	0	0	0	0.533756	0	0.520036	0.638356	0	0	0	0	0	ENSG00000078725	1620	protein_coding	BRINP1
ENSG00000078747.16	8.35751	-0.954408	0.71697	-1.33117	0.183134		8.27978	9.25646	8.78942	8.09612	10.9705	8.11757	5.78659	1.86019	5.65076	5.33756	10.335	10.4007	5.74521	11.4308	14.1642	12.2609	7.92692	6.02647	ENSG00000078747	83737	protein_coding	ITCH
ENSG00000078804.13	11.1644	0.817931	0.486212	1.68225	0.0925199		12.4197	13.2235	7.69074	17.8115	16.4558	12.9881	15.9131	20.4621	22.603	4.8038	8.08825	5.20036	7.02192	6.28693	3.77711	7.21232	8.45539	10.5463	ENSG00000078804	58476	protein_coding	TP53INP2
ENSG00000078808.19	0.842933	-0.43781	2.34596	-0.186623	0.851956		0	2.6447	0	0	4.11394	0	1.44665	0	0	1.06751	0	0	1.91507	0.571539	0	2.88493	0.528462	0	ENSG00000078808	51150	protein_coding	SDF4
ENSG00000078967.13	0.0354642	0	5.26765	0	1		0	0	0	0	0	0	0	0	0	0	0	0	0.638356	0	0	0	0	0	ENSG00000078967	51619	protein_coding	UBE2D4
ENSG00000079102.16	220.844	0.967084	0.291373	3.31906	0.000903226	0.0390108	38.294	55.5388	71.414	56.6729	37.0255	66.5641	98.3719	111.611	113.015	248.73	275.45	481.554	283.43	293.2	446.643	507.026	438.095	352.548	ENSG00000079102	862	protein_coding	RUNX1T1
ENSG00000079134.12	8.54504	0.30407	0.628435	0.483853	0.62849		10.3497	6.61176	8.78942	4.85767	10.9705	8.11757	13.0198	9.30095	9.41793	6.93882	14.3791	4.16029	12.7671	6.85847	12.2756	3.60616	6.87	4.51985	ENSG00000079134	9984	protein_coding	THOC1
ENSG00000079150.18	0.349139	0.584384	3.09219	0.188987	0.850103		0	0	1.09868	0	0	0	1.44665	0	0	0.533756	0	0.520036	0	0.571539	0	0	2.11385	0	ENSG00000079150	51661	protein_coding	FKBP7
ENSG00000079156.17	0.0296531	0	5.26765	0	1		0	0	0	0	0	0	0	0	0	0.533756	0	0	0	0	0	0	0	0	ENSG00000079156	114880	protein_coding	OSBPL6
ENSG00000079215.14	0.0761841	0	5.26765	0	1		0	0	0	0	1.37131	0	0	0	0	0	0	0	0	0	0	0	0	0	ENSG00000079215	6507	protein_coding	SLC1A3
ENSG00000079246.16	0.142541	0	4.93765	0	1		0	0	0	0	0	0	0	0	0	0.533756	0.449347	0	0.638356	0	0.944277	0	0	0	ENSG00000079246	7520	protein_coding	XRCC5
ENSG00000079257.8	1.73792	-1.87365	1.50112	-1.24817	0.21197		0	6.61176	5.49339	1.61922	1.37131	0	2.89329	0	0	0	0.898695	1.56011	1.27671	0.571539	1.88855	1.44246	2.64231	3.01323	ENSG00000079257	56925	protein_coding	LXN
ENSG00000079263.19	0.105216	-0.377344	5.26765	-0.0716342	0.942893		0	1.32235	0	0	0	0	0	0	0	0	0	0	0	0.571539	0	0	0	0	ENSG00000079263	11262	protein_coding	SP140
ENSG00000079277.22	0.0296531	0	5.26765	0	1		0	0	0	0	0	0	0	0	0	0.533756	0	0	0	0	0	0	0	0	ENSG00000079277	8569	protein_coding	MKNK1
ENSG00000079308.19	9.50559	-0.473404	0.604134	-0.783607	0.433271		11.3847	18.5129	19.7762	19.4307	10.9705	21.1057	13.0198	11.1611	11.3015	3.73629	0.449347	7.80055	3.83014	2.8577	1.88855	5.04862	5.81308	3.01323	ENSG00000079308	7145	protein_coding	TNS1
ENSG00000079332.15	79.2022	0.121896	0.214363	0.568642	0.569599	0.83904	91.0775	95.2093	90.0915	100.392	120.676	105.528	85.3521	124.633	92.2957	61.3819	56.6178	62.4044	59.3671	62.8693	42.4925	48.3225	68.1715	58.7581	ENSG00000079332	56681	protein_coding	SAR1A
ENSG00000079335.20	1.24207	1.54615	2.11651	0.73052	0.465072		0	0	0	0	1.37131	0	1.44665	0	0	0	1.34804	5.20036	5.74521	2.8577	1.88855	1.44246	1.05692	0	ENSG00000079335	8556	protein_coding	CDC14A
ENSG00000079337.16	0.115453	0	5.26765	0	1		0	0	0	0	0	0	0	0	0	0	0	0	0	0.571539	0	0	0	1.50662	ENSG00000079337	10411	protein_coding	RAPGEF3
ENSG00000079387.14	0.814995	1.54616	2.13628	0.723762	0.469212		0	0	0	0	1.37131	3.24703	0	0	1.88359	1.60127	0.449347	0.520036	1.27671	0.571539	0	2.1637	1.58538	0	ENSG00000079387	29843	protein_coding	SENP1
ENSG00000079432.7	83.9391	-0.00763944	0.273851	-0.0278963	0.977745	0.999747	73.483	88.5976	101.078	64.769	58.9665	45.4584	75.2256	70.6873	116.782	64.5844	82.6799	121.168	97.0301	84.5878	115.202	106.021	79.7977	64.7845	ENSG00000079432	23152	protein_coding	CIC
ENSG00000079435.10	0.256098	0	5.26765	0	1		0	0	0	3.23845	1.37131	0	0	0	0	0	0	0	0	0	0	0	0	0	ENSG00000079435	3991	protein_coding	LIPE
ENSG00000079459.13	0.0288909	0	5.26765	0	1		0	0	0	0	0	0	0	0	0	0	0	0.520036	0	0	0	0	0	0	ENSG00000079459	2222	protein_coding	FDFT1
ENSG00000079462.8	1.78028	-0.857398	1.64999	-0.519639	0.603315		2.06994	0	1.09868	3.23845	1.37131	1.62351	1.44665	0	0	2.13502	0.898695	1.56011	5.10685	2.28616	2.83283	0.721232	2.64231	3.01323	ENSG00000079462	5050	protein_coding	PAFAH1B3
ENSG00000079482.13	0.840957	-0.915528	2.06711	-0.442903	0.657836		0	1.32235	2.19735	0	1.37131	0	1.44665	0	0	1.06751	0	0.520036	0	0	0	2.1637	0.528462	4.51985	ENSG00000079482	4983	protein_coding	OPHN1
ENSG00000079616.13	0.199453	0	4.98958	0	1		0	0	0	1.61922	0	0	0	0	0	0	0	0	0	0	0	1.44246	0.528462	0	ENSG00000079616	3835	protein_coding	KIF22
ENSG00000079691.18	6.93866	0.935631	0.677109	1.3818	0.167032		5.17486	6.61176	4.39471	6.4769	6.85657	4.87054	10.1265	14.8815	5.65076	4.8038	4.49347	10.4007	6.38356	10.2877	5.66566	7.93355	6.87	3.01323	ENSG00000079691	55604	protein_coding	CARMIL1
ENSG00000079739.17	0.0546168	0	5.26765	0	1		0	0	0	0	0	0	0	0	0	0.533756	0.449347	0	0	0	0	0	0	0	ENSG00000079739	5236	protein_coding	PGM1
ENSG00000079785.16	10.7691	-0.989361	0.598522	-1.65301	0.0983293		12.4197	15.8682	13.1841	6.4769	6.85657	8.11757	2.89329	13.0213	5.65076	13.8776	15.7272	10.9208	14.0438	9.71617	17.9413	13.7034	7.39846	6.02647	ENSG00000079785	1653	protein_coding	DDX1
ENSG00000079805.18	5.61356	0.564707	0.836729	0.674898	0.49974		4.13989	7.93411	4.39471	1.61922	12.3418	8.11757	7.23323	3.72038	13.1851	1.06751	4.94282	3.64025	1.27671	6.85847	3.77711	8.65478	2.11385	6.02647	ENSG00000079805	1785	protein_coding	DNM2
ENSG00000079819.19	1.1625	0.584375	1.95119	0.299496	0.764561		0	1.32235	0	0	2.74263	0	1.44665	0	0	0.533756	0.898695	1.04007	0.638356	1.71462	2.83283	3.60616	2.64231	1.50662	ENSG00000079819	2037	protein_coding	EPB41L2
ENSG00000079950.14	0.500314	1.54616	2.46911	0.626199	0.531185		0	0	0	3.23845	0	0	0	0	1.88359	0.533756	0.898695	0.520036	0.638356	0.571539	0	0.721232	0	0	ENSG00000079950	8417	protein_coding	STX7
ENSG00000079974.18	0.610473	-0.377417	2.66011	-0.14188	0.887175		0	1.32235	0	1.61922	0	0	0	0	0	0	0.449347	1.56011	0	0	1.88855	0	2.64231	1.50662	ENSG00000079974	11158	protein_coding	RABL2B
ENSG00000079974.18	0.610473	-0.377417	2.66011	-0.14188	0.887175		0	1.32235	0	1.61922	0	0	0	0	0	0	0.449347	1.56011	0	0	1.88855	0	2.64231	1.50662	ENSG00000079974	11159	protein_coding	RABL2B
ENSG00000079999.14	0.0761841	0	5.26765	0	1		0	0	0	0	1.37131	0	0	0	0	0	0	0	0	0	0	0	0	0	ENSG00000079999	9817	protein_coding	KEAP1
ENSG00000080200.10	0.157539	-1.21807	5.23899	-0.2325	0.816149		0	0	2.19735	0	0	0	0	0	0	0	0	0	0.638356	0	0	0	0	0	ENSG00000080200	131544	protein_coding	CRYBG3
ENSG00000080298.15	2.93075	-0.207919	1.15671	-0.17975	0.857349		5.17486	1.32235	1.09868	3.23845	1.37131	4.87054	2.89329	1.86019	1.88359	1.60127	1.34804	3.12022	4.46849	1.71462	3.77711	0.721232	4.75615	7.53308	ENSG00000080298	5991	protein_coding	RFX3
ENSG00000080345.18	4.26044	0.706231	0.949152	0.744065	0.456837		2.06994	3.96705	3.29603	0	5.48525	11.3646	7.23323	7.44076	0	4.27004	8.98695	4.68033	4.46849	5.14385	2.83283	2.88493	1.05692	1.50662	ENSG00000080345	55183	protein_coding	RIF1
ENSG00000080371.6	70.5971	-0.135686	0.233973	-0.579923	0.561966	0.836442	84.8677	55.5388	71.414	72.8651	75.4223	79.5522	65.0991	52.0853	77.227	57.6456	63.358	73.8452	68.9425	63.4409	69.8765	74.2869	71.8708	93.4102	ENSG00000080371	23011	protein_coding	RAB21
ENSG00000080493.18	12.5845	-0.784891	0.541779	-1.44873	0.147413		15.5246	17.1906	24.1709	16.1922	21.941	32.4703	5.78659	5.58057	22.603	4.27004	6.74021	6.76047	11.4904	8.57309	11.3313	8.65478	4.22769	3.01323	ENSG00000080493	8671	protein_coding	SLC4A4
ENSG00000080503.24	211.465	0.998936	0.381735	2.61683	0.00887498	0.129023	154.211	145.459	132.94	148.969	139.874	144.493	266.183	318.093	280.654	93.941	124.919	366.106	179.378	184.036	191.688	351.24	245.206	338.989	ENSG00000080503	6595	protein_coding	SMARCA2
ENSG00000080546.13	3.50531	0.156899	1.1907	0.13177	0.895166		5.17486	5.28941	2.19735	4.85767	1.37131	9.74109	11.5732	0	1.88359	0.533756	1.34804	7.80055	4.46849	1.71462	0	1.44246	3.69923	0	ENSG00000080546	27244	protein_coding	SESN1
ENSG00000080561.14	2.7873	0.169542	1.23387	0.137407	0.890709		2.06994	2.6447	1.09868	1.61922	6.85657	0	5.78659	0	0	2.66878	1.79739	3.64025	1.27671	2.28616	1.88855	4.32739	3.17077	9.0397	ENSG00000080561	11043	protein_coding	MID2
ENSG00000080573.7	0.179914	0	5.26765	0	1		0	0	0	3.23845	0	0	0	0	0	0	0	0	0	0	0	0	0	0	ENSG00000080573	50509	protein_coding	COL5A3
ENSG00000080608.10	52.1522	-0.13032	0.285445	-0.456548	0.647996	0.877177	69.3431	72.7293	82.4008	40.4806	52.1099	42.2114	75.2256	63.2465	65.9255	53.3756	51.2256	23.4016	37.663	34.2924	40.6039	53.3712	35.9354	45.1985	ENSG00000080608	9933	protein_coding	PUM3
ENSG00000080802.19	43.6588	0.208495	0.27573	0.756158	0.449555	0.775403	41.3989	48.927	37.355	43.7191	31.5402	47.0819	47.7393	46.5048	52.7404	41.0992	55.2697	41.6029	34.4712	41.1508	32.1054	49.0438	44.3908	49.7184	ENSG00000080802	4850	protein_coding	CNOT4
ENSG00000080815.19	0.0943912	0	5.26765	0	1		0	0	0	0	0	0	0	0	0	0	0.449347	0	0	0	0	0.721232	0.528462	0	ENSG00000080815	5663	protein_coding	PSEN1
ENSG00000080822.17	2.57461	-1.02258	1.05836	-0.966188	0.33395		4.13989	5.28941	4.39471	0	1.37131	3.24703	2.89329	0	3.76717	1.60127	2.69608	2.60018	3.19178	1.71462	1.88855	1.44246	1.58538	4.51985	ENSG00000080822	56650	protein_coding	CLDND1
ENSG00000080824.19	1496.4	-0.135195	0.14087	-0.959718	0.337197	0.684684	1653.89	1606.66	1651.31	1923.64	1915.73	1665.73	1530.55	1398.86	1542.66	1505.72	1475.21	1147.2	1154.15	1440.28	1210.56	1267.2	1150.99	1694.94	ENSG00000080824	3320	protein_coding	HSP90AA1
ENSG00000080839.12	1.9235	2.05965	1.65357	1.24558	0.212919		0	0	1.09868	0	2.74263	0	1.44665	3.72038	0	4.27004	4.04413	2.08015	2.55342	5.71539	1.88855	1.44246	2.11385	1.50662	ENSG00000080839	5933	protein_coding	RBL1
ENSG00000080845.18	44.5403	-0.458693	0.314591	-1.45806	0.144824	0.514466	52.7836	42.3153	49.4405	42.0998	41.1394	38.9643	36.1662	35.3436	33.9045	45.903	45.8334	52.0036	35.7479	42.8654	67.9879	38.2253	61.83	39.172	ENSG00000080845	22839	protein_coding	DLGAP4
ENSG00000080854.16	0.0651173	0	5.26765	0	1		0	0	0	0	0	0	0	0	0	0.533756	0	0	0.638356	0	0	0	0	0	ENSG00000080854	22997	protein_coding	IGSF9B
ENSG00000080986.13	0.269978	0	3.62773	0	1		0	0	0	0	0	1.62351	0	0	0	0	1.34804	0	0.638356	0	0	0.721232	0.528462	0	ENSG00000080986	10403	protein_coding	NDC80
ENSG00000081014.11	0.183259	-0.37739	4.01254	-0.0940528	0.925067		1.03497	0	0	0	0	0	0	0	0	0.533756	0	0.520036	0.638356	0.571539	0	0	0	0	ENSG00000081014	23431	protein_coding	AP4E1
ENSG00000081019.13	33.3484	0.0170388	0.361106	0.0471852	0.962366	0.995022	36.224	27.7694	42.8484	35.6229	57.5952	37.3408	39.0595	33.4834	35.7881	45.3692	37.2958	21.8415	38.3014	26.8623	19.8298	27.4068	19.5531	18.0794	ENSG00000081019	54665	protein_coding	RSBN1
ENSG00000081026.19	2.62153	1.15286	1.50054	0.768299	0.442309		0	1.32235	1.09868	0	1.37131	6.49406	1.44665	3.72038	0	2.66878	3.59478	2.60018	5.10685	2.28616	1.88855	2.88493	3.17077	7.53308	ENSG00000081026	260425	protein_coding	MAGI3
ENSG00000081154.12	32.4522	-1.13946	0.381778	-2.98461	0.00283939	0.0691851	42.4339	38.3482	45.0458	46.9575	54.8525	55.1995	26.0396	20.4621	9.41793	40.0317	34.5998	19.7614	35.1096	24.5762	28.3283	24.5219	15.8538	22.5993	ENSG00000081154	57092	protein_coding	PCNP
ENSG00000081181.8	0.190986	0	4.4895	0	1		0	0	0	0	0	0	0	0	0	0	0	0	0.638356	0.571539	0	0.721232	0	1.50662	ENSG00000081181	384	protein_coding	ARG2
ENSG00000081307.14	4.22711	0.406896	0.869573	0.467927	0.639837		3.10492	3.96705	3.29603	4.85767	0	6.49406	4.33994	7.44076	1.88359	3.73629	4.94282	4.16029	3.19178	3.42924	3.77711	7.21232	4.22769	6.02647	ENSG00000081307	79876	protein_coding	UBA5
ENSG00000081377.17	0.0249637	0	5.26765	0	1		0	0	0	0	0	0	0	0	0	0	0.449347	0	0	0	0	0	0	0	ENSG00000081377	8555	protein_coding	CDC14B
ENSG00000081721.12	1.71473	-0.026093	1.53812	-0.0169642	0.986465		0	1.32235	2.19735	0	2.74263	1.62351	1.44665	0	1.88359	2.13502	1.79739	1.04007	2.55342	4.00077	1.88855	2.1637	1.05692	3.01323	ENSG00000081721	11266	protein_coding	DUSP12
ENSG00000081818.4	0.0577818	0	5.26765	0	1		0	0	0	0	0	0	0	0	0	0	0	1.04007	0	0	0	0	0	0	ENSG00000081818	56131	protein_coding	PCDHB4
ENSG00000081870.12	5.75787	-0.170475	0.72236	-0.235998	0.813434		8.27978	6.61176	4.39471	16.1922	6.85657	8.11757	4.33994	7.44076	5.65076	4.8038	5.84152	4.68033	3.83014	2.8577	2.83283	2.1637	4.22769	4.51985	ENSG00000081870	51668	protein_coding	HSPB11
ENSG00000081913.14	4.44843	-0.519096	1.10134	-0.471333	0.637403		6.20983	2.6447	1.09868	0	0	3.24703	0	1.86019	5.65076	3.73629	4.94282	14.041	5.74521	9.14463	7.55421	7.93355	4.75615	1.50662	ENSG00000081913	23239	protein_coding	PHLPP1
ENSG00000082014.17	3.62586	-0.258824	1.0059	-0.257305	0.796943		6.20983	2.6447	3.29603	8.09612	1.37131	4.87054	2.89329	1.86019	5.65076	4.8038	2.69608	0	3.83014	3.42924	5.66566	4.32739	2.11385	1.50662	ENSG00000082014	6604	protein_coding	SMARCD3
ENSG00000082068.9	28.7206	0.606261	0.334643	1.81167	0.0700375	0.376289	20.6994	25.1247	26.3683	25.9076	24.6836	22.7292	33.2729	29.7631	47.0896	21.884	27.8595	32.7623	26.811	20.5754	27.384	38.2253	31.1792	34.6522	ENSG00000082068	55100	protein_coding	WDR70
ENSG00000082074.19	0.0835077	0	5.26765	0	1		0	0	0	0	0	0	0	0	0	0.533756	0.449347	0.520036	0	0	0	0	0	0	ENSG00000082074	2533	protein_coding	FYB1
ENSG00000082153.18	5.20836	0.422864	0.824434	0.512915	0.608011		9.31475	5.28941	2.19735	9.71535	10.9705	3.24703	4.33994	7.44076	11.3015	3.20253	5.39217	2.60018	0.638356	2.28616	2.83283	2.88493	1.05692	9.0397	ENSG00000082153	9689	protein_coding	BZW1
ENSG00000082212.13	0.597648	2.28268	2.54375	0.897367	0.369523		0	0	0	0	1.37131	0	2.89329	0	0	0.533756	2.24674	0	1.27671	1.71462	0	0.721232	0	0	ENSG00000082212	4200	protein_coding	ME2
ENSG00000082213.18	0.181285	0	5.21083	0	1		0	0	0	0	1.37131	0	0	0	0	0	0.449347	0	0	0	0	1.44246	0	0	ENSG00000082213	55322	protein_coding	C5orf22
ENSG00000082258.13	5.2872	0.880261	0.820143	1.0733	0.283135		2.06994	3.96705	3.29603	8.09612	5.48525	4.87054	7.23323	5.58057	3.76717	6.40507	4.49347	4.16029	7.02192	5.14385	3.77711	5.76986	9.51231	4.51985	ENSG00000082258	905	protein_coding	CCNT2
ENSG00000082269.17	3.97027	-0.755124	1.36174	-0.554528	0.579218		2.06994	2.6447	1.09868	3.23845	2.74263	11.3646	1.44665	0	1.88359	1.06751	7.18956	3.12022	8.29863	8.00155	5.66566	2.88493	4.22769	4.51985	ENSG00000082269	57579	protein_coding	FAM135A
ENSG00000082397.17	7.35792	0.3644	0.858213	0.424604	0.671125		2.06994	3.96705	3.29603	0	4.11394	8.11757	5.78659	3.72038	1.88359	8.54009	12.5817	14.561	13.4055	10.2877	8.49849	12.9822	11.0977	7.53308	ENSG00000082397	23136	protein_coding	EPB41L3
ENSG00000082438.17	0.363853	1.5822	4.1157	0.384431	0.700659		0	1.32235	0	0	0	0	0	3.72038	0	0	0	0	0	0	0	0	0	1.50662	ENSG00000082438	22837	protein_coding	COBLL1
ENSG00000082458.12	22.9399	-0.558982	0.419562	-1.3323	0.182763	0.556376	23.8044	23.8023	28.5656	22.6691	23.3123	29.2233	11.5732	14.8815	26.3702	13.8776	27.8595	27.5619	17.2356	25.7193	26.4398	23.8007	20.61	25.6125	ENSG00000082458	1741	protein_coding	DLG3
ENSG00000082497.12	1.23148	1.54616	1.92373	0.803729	0.421554		0	0	0	0	0	0	1.44665	0	0	2.13502	2.24674	2.08015	1.27671	2.8577	2.83283	2.1637	2.11385	3.01323	ENSG00000082497	56256	protein_coding	SERTAD4
ENSG00000082512.15	0.0648232	0	5.26765	0	1		0	0	0	0	0	0	0	0	0	0	0	0	0.638356	0	0	0	0.528462	0	ENSG00000082512	7188	protein_coding	TRAF5
ENSG00000082515.18	1.50945	-1.0611	1.47804	-0.717912	0.472812		0	3.96705	3.29603	1.61922	1.37131	1.62351	1.44665	0	1.88359	2.13502	1.79739	0.520036	1.91507	1.14308	1.88855	0	1.05692	1.50662	ENSG00000082515	29093	protein_coding	MRPL22
ENSG00000082516.9	0.499917	3.0323	2.47359	1.22587	0.220248		0	0	0	0	0	0	1.44665	1.86019	1.88359	0	0	0.520036	0.638356	1.14308	0	0	0	1.50662	ENSG00000082516	25929	protein_coding	GEMIN5
ENSG00000082641.16	82.1758	0.310949	0.238642	1.30299	0.192578	0.563891	97.2874	70.0846	80.2034	110.107	97.3633	76.3052	83.9055	102.311	124.317	84.3334	82.6799	52.0036	64.474	61.1547	81.2078	69.9595	67.6431	73.8242	ENSG00000082641	4779	protein_coding	NFE2L1
ENSG00000082701.17	190.574	-0.485405	0.178459	-2.71998	0.00652853	0.105555	273.233	219.51	230.722	260.695	278.377	225.669	185.171	167.417	163.872	176.673	167.607	173.172	169.164	130.311	219.072	140.64	130.002	119.023	ENSG00000082701	2932	protein_coding	GSK3B
ENSG00000082781.12	0.26678	-0.377379	4.56384	-0.0826889	0.934099		1.03497	0	0	0	0	3.24703	0	0	0	0	0	0.520036	0	0	0	0	0	0	ENSG00000082781	3693	protein_coding	ITGB5
ENSG00000082805.20	32.8181	-0.0366568	0.371216	-0.0987478	0.921338	0.976687	28.9792	43.6376	25.2696	34.0037	41.1394	19.4822	26.0396	35.3436	33.9045	17.6139	34.1504	30.1621	25.5342	41.7224	23.6069	40.389	47.5615	42.1853	ENSG00000082805	23085	protein_coding	ERC1
ENSG00000082898.18	135.666	-0.271838	0.195507	-1.39042	0.1644	0.532877	131.441	111.078	153.815	127.919	102.849	123.387	107.052	109.751	113.015	171.869	194.118	131.569	139.8	162.889	145.419	137.755	132.115	146.142	ENSG00000082898	7514	protein_coding	XPO1
ENSG00000082996.20	2.24216	1.15333	1.52013	0.758707	0.448028		0	1.32235	1.09868	0	2.74263	4.87054	1.44665	1.86019	1.88359	1.06751	4.04413	3.64025	1.27671	3.42924	4.72138	2.88493	1.05692	3.01323	ENSG00000082996	11342	protein_coding	RNF13
ENSG00000083067.23	0.462491	-1.86137	2.30492	-0.807566	0.41934		1.03497	1.32235	1.09868	0	0	0	0	0	0	1.60127	0.449347	1.04007	0	0	0	0.721232	1.05692	0	ENSG00000083067	80036	protein_coding	TRPM3
ENSG00000083097.14	1.55493	-0.9399	1.71045	-0.549504	0.582659		0	2.6447	1.09868	1.61922	1.37131	4.87054	1.44665	0	0	1.06751	1.34804	2.60018	1.91507	4.00077	0	1.44246	1.05692	1.50662	ENSG00000083097	23033	protein_coding	DOP1A
ENSG00000083099.11	0.188385	-0.37736	5.09652	-0.0740426	0.940976		0	1.32235	0	1.61922	0	0	0	0	0	0	0.449347	0	0	0	0	0	0	0	ENSG00000083099	57226	protein_coding	LYRM2
ENSG00000083123.15	0.269485	1.54614	4.49343	0.344089	0.73078		0	0	0	1.61922	1.37131	0	0	1.86019	0	0	0	0	0	0	0	0	0	0	ENSG00000083123	594	protein_coding	BCKDHB
ENSG00000083168.11	11.7198	-0.268816	0.552213	-0.486797	0.626402		11.3847	9.25646	12.0854	17.8115	9.5992	6.49406	8.67988	5.58057	13.1851	11.2089	12.5817	17.1612	14.6822	16.5746	14.1642	10.8185	12.1546	7.53308	ENSG00000083168	7994	protein_coding	KAT6A
ENSG00000083223.18	7.56598	1.17039	0.664158	1.76221	0.078033		4.13989	5.28941	4.39471	3.23845	2.74263	4.87054	8.67988	11.1611	11.3015	3.73629	7.63891	9.88069	10.2137	9.14463	13.2199	10.0972	7.39846	9.0397	ENSG00000083223	79670	protein_coding	TUT7
ENSG00000083290.20	1.39282	-0.421855	1.53526	-0.274778	0.783487		2.06994	1.32235	1.09868	1.61922	0	0	1.44665	1.86019	0	1.06751	1.34804	4.16029	2.55342	2.8577	1.88855	0.721232	1.05692	0	ENSG00000083290	9706	protein_coding	ULK2
ENSG00000083307.12	0.113354	0	5.26765	0	1		0	0	0	0	0	0	0	0	0	0.533756	0	0	0	0	0	0	0	1.50662	ENSG00000083307	79977	protein_coding	GRHL2
ENSG00000083312.17	194.204	-0.126693	0.175636	-0.721339	0.470701	0.785651	243.218	200.997	221.933	200.784	163.186	167.222	199.637	169.277	242.983	212.435	269.159	186.693	152.567	178.892	173.747	155.065	168.051	189.834	ENSG00000083312	3842	protein_coding	TNPO1
ENSG00000083444.17	0.0803692	1.54614	5.26765	0.293517	0.769127		0	0	0	0	0	0	1.44665	0	0	0	0	0	0	0	0	0	0	0	ENSG00000083444	5351	protein_coding	PLOD1
ENSG00000083520.15	4.12493	0.255877	1.0718	0.238736	0.81131		0	2.6447	4.39471	4.85767	4.11394	1.62351	5.78659	0	1.88359	10.6751	8.5376	3.64025	3.19178	4.57231	1.88855	5.04862	6.87	4.51985	ENSG00000083520	22894	protein_coding	DIS3
ENSG00000083535.16	2.14984	0.532901	1.16616	0.456971	0.647692		1.03497	2.6447	2.19735	0	2.74263	0	4.33994	3.72038	0	2.13502	1.79739	1.56011	1.27671	0.571539	0.944277	6.49109	4.22769	3.01323	ENSG00000083535	10464	protein_coding	PIBF1
ENSG00000083544.16	0.307062	0	3.50895	0	1		0	0	0	0	0	1.62351	0	0	0	1.06751	0.449347	0	0	0	0.944277	1.44246	0	0	ENSG00000083544	81550	protein_coding	TDRD3
ENSG00000083635.8	1.80952	1.63385	1.58104	1.0334	0.301416		1.03497	0	1.09868	8.09612	1.37131	0	1.44665	1.86019	3.76717	2.66878	3.14543	0.520036	0.638356	1.14308	1.88855	0.721232	3.17077	0	ENSG00000083635	26747	protein_coding	NUFIP1
ENSG00000083642.19	9.96548	0.0520096	0.569222	0.0913696	0.927199		7.2448	10.5788	8.78942	12.9538	8.22788	12.9881	8.67988	7.44076	11.3015	9.6076	11.2337	7.80055	12.7671	13.1454	8.49849	10.0972	8.98385	9.0397	ENSG00000083642	23047	protein_coding	PDS5B
ENSG00000083720.13	3.85568	-1.53413	1.10363	-1.39008	0.164503		9.31475	5.28941	4.39471	6.4769	2.74263	8.11757	4.33994	1.86019	0	4.27004	2.24674	1.56011	1.27671	1.14308	5.66566	0	3.17077	7.53308	ENSG00000083720	5019	protein_coding	OXCT1
ENSG00000083782.8	0.403026	-1.45423	3.95331	-0.367851	0.712984		0	2.6447	0	3.23845	1.37131	0	0	0	0	0	0	0	0	0	0	0	0	0	ENSG00000083782	1833	protein_coding	EPYC
ENSG00000083799.18	9.80558	-0.0559024	0.64899	-0.0861374	0.931357		6.20983	11.9012	8.78942	8.09612	4.11394	12.9881	8.67988	9.30095	7.53434	7.47258	5.84152	16.6412	16.5973	13.7169	11.3313	13.7034	10.5692	3.01323	ENSG00000083799	1540	protein_coding	CYLD
ENSG00000083845.9	322.769	-0.146872	0.1258	-1.1675	0.243008	0.615525	332.226	298.851	297.742	276.887	253.693	245.151	271.97	275.308	293.839	337.334	314.543	368.186	365.14	356.069	375.822	344.028	394.761	408.293	ENSG00000083845	6193	protein_coding	RPS5
ENSG00000083857.14	160.928	-0.123173	0.250468	-0.491771	0.622881	0.870581	78.6579	78.0187	78.0061	87.4381	85.0214	63.3171	56.4192	66.9669	94.1793	160.66	163.562	280.3	239.384	244.047	263.453	266.856	269.515	320.909	ENSG00000083857	2195	protein_coding	FAT1
ENSG00000083896.13	126.837	-0.509585	0.178189	-2.8598	0.00423915	0.0883582	185.26	166.616	161.506	157.065	133.017	128.258	135.985	106.031	116.782	107.285	142.892	127.409	100.86	104.02	120.867	97.3663	90.8954	100.943	ENSG00000083896	91746	protein_coding	YTHDC1
ENSG00000083937.10	1.22963	-1.26111	1.70462	-0.739817	0.459411		2.06994	0	2.19735	0	4.11394	3.24703	0	1.86019	0	1.06751	0.898695	1.56011	0.638356	2.28616	0.944277	0.721232	0.528462	0	ENSG00000083937	25978	protein_coding	CHMP2B
ENSG00000084070.12	26.6378	0.000612899	0.336421	0.00182182	0.998546	0.999938	37.259	23.8023	28.5656	35.6229	28.7976	29.2233	28.9329	31.6232	30.1374	17.0802	23.3661	18.7213	21.7041	24.0046	25.4955	20.9157	30.1223	24.1059	ENSG00000084070	64744	protein_coding	SMAP2
ENSG00000084072.17	0.0288909	0	5.26765	0	1		0	0	0	0	0	0	0	0	0	0	0	0.520036	0	0	0	0	0	0	ENSG00000084072	10450	protein_coding	PPIE
ENSG00000084073.10	41.574	0.07952	0.280785	0.283206	0.777019	0.923506	43.4688	34.3811	52.7365	53.4344	53.4812	60.07	53.5259	50.2252	33.9045	35.2279	32.8024	30.1621	30.6411	33.7208	32.1054	31.7342	36.9923	49.7184	ENSG00000084073	10269	protein_coding	ZMPSTE24
ENSG00000084090.13	0.0761841	0	5.26765	0	1		0	0	0	0	1.37131	0	0	0	0	0	0	0	0	0	0	0	0	0	ENSG00000084090	56910	protein_coding	STARD7
ENSG00000084092.7	0.568687	1.44087	2.49437	0.577651	0.5635		1.03497	0	0	0	0	0	1.44665	1.86019	0	0	0	0	0	0	1.88855	1.44246	1.05692	1.50662	ENSG00000084092	84273	protein_coding	NOA1
ENSG00000084093.19	4.31307	-1.43324	0.996821	-1.43781	0.150487		7.2448	3.96705	6.59206	3.23845	2.74263	11.3646	4.33994	1.86019	0	6.93882	6.74021	4.68033	4.46849	5.14385	0.944277	2.1637	3.69923	1.50662	ENSG00000084093	5978	protein_coding	REST
ENSG00000084112.15	0.0610376	-0.37733	5.26765	-0.0716317	0.942895		0	0	1.09868	0	0	0	0	0	0	0	0	0	0	0	0	0	0	0	ENSG00000084112	54434	protein_coding	SSH1
ENSG00000084207.18	4.79015	2.15041	0.87046	2.47043	0.013495		2.06994	1.32235	3.29603	1.61922	5.48525	6.49406	13.0198	14.8815	1.88359	3.20253	2.24674	2.60018	4.46849	4.57231	4.72138	6.49109	6.34154	1.50662	ENSG00000084207	2950	protein_coding	GSTP1
ENSG00000084234.18	109.903	0.66665	0.282504	2.35979	0.0182855	0.180131	112.812	113.722	98.8809	145.73	126.161	160.728	150.451	186.019	180.824	42.7004	47.6308	114.408	61.2822	73.157	78.375	116.84	76.6269	91.9036	ENSG00000084234	334	protein_coding	APLP2
ENSG00000084463.8	63.2282	-0.158684	0.235816	-0.672915	0.501001	0.807013	69.3431	50.2494	70.3153	59.9113	69.937	71.4346	47.7393	68.8271	56.5076	69.3882	71.4462	66.0446	65.1123	56.5824	56.6566	64.1897	58.1308	66.2911	ENSG00000084463	51729	protein_coding	WBP11
ENSG00000084623.12	38.0978	-0.143412	0.321154	-0.446552	0.655198	0.88141	51.7486	42.3153	37.355	45.3383	38.3968	38.9643	40.5061	35.3436	43.3225	39.4979	44.4854	20.8015	36.3863	28.577	33.994	30.2917	42.2769	36.1588	ENSG00000084623	8668	protein_coding	EIF3I
ENSG00000084636.18	1.80544	1.54615	2.0186	0.765952	0.443705		0	0	0	0	0	0	0	0	1.88359	2.66878	0.449347	3.64025	5.74521	4.00077	3.77711	0	5.81308	4.51985	ENSG00000084636	1307	protein_coding	COL16A1
ENSG00000084652.16	9.93179	-0.221077	0.628482	-0.351763	0.725016		10.3497	7.93411	13.1841	12.9538	4.11394	4.87054	10.1265	1.86019	15.0687	4.8038	8.98695	13.0009	17.2356	9.71617	8.49849	14.4246	11.0977	10.5463	ENSG00000084652	200081	protein_coding	TXLNA
ENSG00000084676.15	51.4371	-0.00635918	0.249588	-0.0254787	0.979673	0.999902	85.9027	75.374	70.3153	80.9612	80.9075	60.07	72.3323	78.128	80.9942	28.289	22.4674	27.5619	26.811	25.1477	39.6596	28.8493	28.5369	13.5596	ENSG00000084676	8648	protein_coding	NCOA1
ENSG00000084693.16	0.629619	1.89821	2.2787	0.833024	0.404831		0	1.32235	0	0	1.37131	0	4.33994	0	0	0.533756	0	1.04007	0.638356	1.14308	0.944277	0	0	0	ENSG00000084693	60509	protein_coding	AGBL5
ENSG00000084731.15	0.180391	0	5.26765	0	1		0	0	0	0	0	3.24703	0	0	0	0	0	0	0	0	0	0	0	0	ENSG00000084731	3797	protein_coding	KIF3C
ENSG00000084733.11	169.41	-0.209474	0.186198	-1.12501	0.260585	0.632994	247.358	181.162	219.735	226.691	218.039	211.057	189.511	169.277	203.427	153.188	155.474	103.487	110.436	137.741	154.861	113.955	118.375	135.596	ENSG00000084733	10890	protein_coding	RAB10
ENSG00000084754.12	0.152755	-0.377361	5.26765	-0.0716374	0.94289		1.03497	0	0	0	0	0	0	0	0	0	0	0	0	1.71462	0	0	0	0	ENSG00000084754	3030	protein_coding	HADHA
ENSG00000084764.12	0.102355	-0.377344	5.26765	-0.0716342	0.942893		0	1.32235	0	0	0	0	0	0	0	0	0	0.520036	0	0	0	0	0	0	ENSG00000084764	22924	protein_coding	MAPRE3
ENSG00000084774.14	0.435909	1.54615	2.90463	0.532304	0.594515		0	0	0	1.61922	0	1.62351	0	0	1.88359	0	0	0.520036	0	1.14308	0	0	1.05692	0	ENSG00000084774	790	protein_coding	CAD
ENSG00000085185.15	5.15702	-0.0358185	0.995684	-0.0359737	0.971303		4.13989	5.28941	1.09868	6.4769	2.74263	1.62351	4.33994	3.72038	1.88359	1.60127	3.14543	13.0009	2.55342	6.28693	6.60994	10.8185	8.45539	9.0397	ENSG00000085185	63035	protein_coding	BCORL1
ENSG00000085224.23	210.033	0.0726735	0.224827	0.323242	0.746512	0.912916	173.875	163.972	193.367	182.972	171.414	154.234	211.21	167.417	178.941	179.342	173.448	353.625	224.063	236.046	225.682	262.528	285.898	242.565	ENSG00000085224	546	protein_coding	ATRX
ENSG00000085231.14	1.41404	-0.78867	1.51391	-0.520948	0.602403		1.03497	3.96705	4.39471	0	0	1.62351	0	0	5.65076	2.66878	1.79739	0.520036	0.638356	1.71462	0	1.44246	0	0	ENSG00000085231	102157402	protein_coding	AK6
ENSG00000085274.16	0.273677	0	3.29942	0	1		0	0	0	0	0	0	0	0	0	0.533756	0	1.56011	0.638356	0	0.944277	0.721232	0.528462	0	ENSG00000085274	55892	protein_coding	MYNN
ENSG00000085276.19	20.6238	-0.443062	0.471912	-0.938866	0.347799	0.69472	12.4197	10.5788	23.0722	12.9538	16.4558	16.2351	10.1265	9.30095	15.0687	22.4177	18.4232	21.3215	33.8329	25.1477	40.6039	29.5705	29.5939	24.1059	ENSG00000085276	2122	protein_coding	MECOM
ENSG00000085365.18	0.331379	1.58672	3.71036	0.427644	0.66891		0	1.32235	0	0	0	0	0	1.86019	1.88359	0	0.898695	0	0	0	0	0	0	0	ENSG00000085365	9522	protein_coding	SCAMP1
ENSG00000085377.15	0.402775	0.584383	2.95726	0.19761	0.84335		0	1.32235	0	0	0	0	0	0	1.88359	1.06751	1.34804	0	0	0.571539	0	0	1.05692	0	ENSG00000085377	5550	protein_coding	PREP
ENSG00000085382.12	0.535387	2.53313	2.57396	0.984138	0.325048		0	0	0	0	0	0	0	0	3.76717	1.60127	0.449347	0	1.27671	0.571539	0	1.44246	0.528462	0	ENSG00000085382	57531	protein_coding	HACE1
ENSG00000085415.16	0.460378	-0.377413	2.75935	-0.136776	0.891208		0	1.32235	0	0	1.37131	0	0	0	0	0	0	1.56011	1.27671	0	0	0.721232	0.528462	1.50662	ENSG00000085415	81929	protein_coding	SEH1L
ENSG00000085433.16	0.10926	1.54613	5.26765	0.293514	0.769129		0	0	0	0	0	0	1.44665	0	0	0	0	0.520036	0	0	0	0	0	0	ENSG00000085433	22911	protein_coding	WDR47
ENSG00000085449.15	0.359811	1.54613	3.41506	0.45274	0.650736		0	0	0	0	0	1.62351	1.44665	0	0	1.60127	0	0	1.27671	0	0	0	0.528462	0	ENSG00000085449	57590	protein_coding	WDFY1
ENSG00000085491.17	1.69517	3.08377	1.8448	1.6716	0.0946036		0	0	0	0	0	1.62351	0	5.58057	0	0.533756	4.49347	1.56011	5.10685	1.14308	5.66566	2.1637	2.64231	0	ENSG00000085491	29957	protein_coding	SLC25A24
ENSG00000085511.20	0.732627	0	2.3195	0	1		0	0	0	1.61922	1.37131	0	0	0	0	0	0	0.520036	3.19178	2.28616	0	2.1637	0.528462	1.50662	ENSG00000085511	4216	protein_coding	MAP3K4
ENSG00000085563.15	0.175473	0	5.26765	0	1		0	0	0	0	0	0	0	0	0	0.533756	1.34804	0	1.27671	0	0	0	0	0	ENSG00000085563	5243	protein_coding	ABCB1
ENSG00000085719.13	24.3298	0.824604	0.401671	2.05293	0.040079	0.27846	11.3847	10.5788	21.9735	27.5268	15.0845	25.9762	26.0396	27.9029	24.4866	38.9642	31.9037	31.2022	22.9808	24.5762	18.8855	30.2917	19.5531	28.6257	ENSG00000085719	8895	protein_coding	CPNE3
ENSG00000085721.13	0.0249637	0	5.26765	0	1		0	0	0	0	0	0	0	0	0	0	0.449347	0	0	0	0	0	0	0	ENSG00000085721	54700	protein_coding	RRN3
ENSG00000085733.16	0.846728	-1.28601	2.03229	-0.632789	0.526871		1.03497	1.32235	0	0	0	3.24703	0	0	0	0.533756	0.449347	0	1.27671	1.14308	0	2.1637	1.05692	3.01323	ENSG00000085733	2017	protein_coding	CTTN
ENSG00000085760.15	18.2955	0.25372	0.434346	0.584143	0.559124	0.836442	15.5246	13.2235	21.9735	16.1922	23.3123	25.9762	24.593	16.7417	18.8359	10.1414	14.3791	23.4016	21.0658	17.1462	16.997	17.3096	17.4392	15.0662	ENSG00000085760	4528	protein_coding	MTIF2
ENSG00000085788.14	18.7508	-0.207008	0.460079	-0.449939	0.652754	0.87949	21.7344	18.5129	15.3815	16.1922	23.3123	29.2233	11.5732	14.8815	22.603	13.3439	22.9167	19.2413	14.6822	13.1454	28.3283	20.9157	17.9677	13.5596	ENSG00000085788	23259	protein_coding	DDHD2
ENSG00000085832.17	2.50995	0.8287	1.16712	0.710037	0.477681		2.06994	0	3.29603	3.23845	1.37131	1.62351	5.78659	3.72038	0	1.60127	2.24674	2.60018	2.55342	1.71462	5.66566	5.04862	2.64231	0	ENSG00000085832	2060	protein_coding	EPS15
ENSG00000085978.22	0.910333	0.61578	1.69259	0.36381	0.716		0	0	3.29603	1.61922	0	0	1.44665	1.86019	1.88359	1.06751	0.449347	0	1.27671	0.571539	0.944277	1.44246	0.528462	0	ENSG00000085978	55054	protein_coding	ATG16L1
ENSG00000085982.14	0.0296531	0	5.26765	0	1		0	0	0	0	0	0	0	0	0	0.533756	0	0	0	0	0	0	0	0	ENSG00000085982	55230	protein_coding	USP40
ENSG00000085998.14	2.80839	-2.95261	1.47218	-2.0056	0.0448992		8.27978	1.32235	4.39471	9.71535	1.37131	1.62351	0	1.86019	0	4.8038	4.49347	2.08015	0.638356	2.8577	2.83283	2.1637	2.11385	0	ENSG00000085998	55624	protein_coding	POMGNT1
ENSG00000086061.16	43.7784	0.0201181	0.295261	0.0681367	0.945677	0.988698	33.1191	48.927	54.9339	46.9575	32.9115	58.4465	44.846	39.064	54.624	39.4979	37.2958	37.4426	53.6219	38.2931	35.8825	45.4376	36.9923	49.7184	ENSG00000086061	3301	protein_coding	DNAJA1
ENSG00000086062.13	0.570529	-0.350355	2.16818	-0.16159	0.871629		0	1.32235	1.09868	0	0	1.62351	0	0	1.88359	0.533756	1.34804	0	0.638356	0.571539	0	0.721232	0.528462	0	ENSG00000086062	2683	protein_coding	B4GALT1
ENSG00000086065.14	0.9808	-1.8224	2.05562	-0.886546	0.375323		0	0	3.29603	3.23845	6.85657	0	0	0	0	0	0.449347	0.520036	0	0.571539	0.944277	0.721232	1.05692	0	ENSG00000086065	51510	protein_coding	CHMP5
ENSG00000086102.19	0.0839758	0	5.26765	0	1		0	0	0	0	0	0	0	0	0	0.533756	0.449347	0	0	0	0	0	0.528462	0	ENSG00000086102	4799	protein_coding	NFX1
ENSG00000086200.17	1.17047	-0.397606	1.97097	-0.201731	0.840127		0	2.6447	0	1.61922	0	1.62351	0	0	1.88359	0	1.34804	1.56011	1.27671	2.28616	0	0.721232	1.58538	4.51985	ENSG00000086200	51194	protein_coding	IPO11
ENSG00000086232.13	0.46215	-1.95758	2.80567	-0.697724	0.48535		0	2.6447	1.09868	0	0	0	0	0	0	1.06751	0	0	0	0	0.944277	0	1.05692	1.50662	ENSG00000086232	27102	protein_coding	EIF2AK1
ENSG00000086475.15	0.814872	0.53816	1.69539	0.317425	0.750921		1.03497	2.6447	0	0	1.37131	0	1.44665	1.86019	1.88359	0.533756	0	0	1.27671	1.14308	0.944277	0	0.528462	0	ENSG00000086475	22929	protein_coding	SEPHS1
ENSG00000086589.12	14.4667	0.330705	0.573309	0.576834	0.564051		18.6295	6.61176	7.69074	11.3346	12.3418	14.6116	5.78659	16.7417	20.7194	12.8101	24.7141	16.6412	7.02192	20.0039	21.7184	17.3096	12.1546	13.5596	ENSG00000086589	55696	protein_coding	RBM22
ENSG00000086598.11	10.1057	0.679755	0.51368	1.32331	0.185734		10.3497	9.25646	9.88809	6.4769	9.5992	3.24703	18.8064	11.1611	16.9523	8.00633	8.08825	5.7204	7.66027	8.00155	4.72138	16.5883	15.3254	12.0529	ENSG00000086598	10959	protein_coding	TMED2
ENSG00000086666.19	52.6768	-0.14478	0.343395	-0.421613	0.673308	0.895328	48.6437	66.1176	48.3418	63.1498	67.1944	58.4465	47.7393	39.064	60.2747	35.2279	34.5998	71.765	29.3644	58.8685	54.7681	54.0924	41.22	69.3044	ENSG00000086666	54469	protein_coding	ZFAND6
ENSG00000086712.13	29.3887	-0.130336	0.314946	-0.413837	0.678993	0.895937	50.7136	48.927	57.1312	56.6729	65.8231	48.7054	46.2927	55.8057	41.4389	9.6076	9.4363	5.20036	7.02192	9.14463	4.72138	8.65478	3.69923	0	ENSG00000086712	55787	protein_coding	TXLNG
ENSG00000086717.18	1.85737	-1.30385	1.78059	-0.732255	0.464013		1.03497	1.32235	2.19735	0	0	0	1.44665	0	0	9.07385	5.84152	0	1.91507	1.71462	5.66566	2.1637	1.05692	0	ENSG00000086717	5475	protein_coding	PPEF1
ENSG00000086758.16	301.693	-0.32319	0.145563	-2.22028	0.0263998	0.219576	316.701	293.562	320.814	284.984	283.862	285.739	228.57	251.126	267.469	272.215	341.504	307.341	360.671	353.783	414.538	331.046	278.499	238.045	ENSG00000086758	10075	protein_coding	HUWE1
ENSG00000086827.9	0.764957	1.54616	2.21191	0.699014	0.484543		0	0	0	0	2.74263	0	0	0	1.88359	1.60127	1.79739	0	0.638356	0.571539	0	1.44246	1.58538	1.50662	ENSG00000086827	9183	protein_coding	ZW10
ENSG00000086991.13	0.0900811	0	5.26765	0	1		0	0	0	0	0	0	0	0	0	0.533756	0.449347	0	0.638356	0	0	0	0	0	ENSG00000086991	50507	protein_coding	NOX4
ENSG00000087053.20	0.263043	1.54614	3.64937	0.423672	0.671805		0	0	0	0	0	0	1.44665	0	0	1.60127	0	0.520036	0.638356	0	0	0	0.528462	0	ENSG00000087053	8898	protein_coding	MTMR2
ENSG00000087077.14	18.6053	-0.0596752	0.495949	-0.120325	0.904226	0.972043	9.31475	15.8682	23.0722	14.573	10.9705	22.7292	14.4665	16.7417	15.0687	32.5591	13.9298	15.0811	30.0027	26.8623	26.4398	11.5397	20.61	15.0662	ENSG00000087077	7205	protein_coding	TRIP6
ENSG00000087085.16	0.0610376	-0.37733	5.26765	-0.0716317	0.942895		0	0	1.09868	0	0	0	0	0	0	0	0	0	0	0	0	0	0	0	ENSG00000087085	43	protein_coding	ACHE
ENSG00000087086.15	2.60536	-0.466356	1.1788	-0.39562	0.692385		2.06994	2.6447	4.39471	3.23845	6.85657	4.87054	4.33994	0	1.88359	1.06751	2.69608	0	1.27671	4.57231	0.944277	1.44246	1.58538	3.01323	ENSG00000087086	2512	protein_coding	FTL
ENSG00000087087.20	10.1665	0.952377	0.59424	1.60268	0.109005		6.20983	9.25646	5.49339	1.61922	6.85657	9.74109	20.253	5.58057	13.1851	11.7426	14.3791	7.28051	10.8521	14.86	8.49849	12.9822	12.1546	12.0529	ENSG00000087087	51593	protein_coding	SRRT
ENSG00000087088.20	0.736016	-0.280592	2.15493	-0.130209	0.896401		0	0	2.19735	0	1.37131	0	0	1.86019	0	0.533756	1.34804	0	0	0.571539	1.88855	1.44246	0.528462	1.50662	ENSG00000087088	581	protein_coding	BAX
ENSG00000087095.13	71.6036	-0.140637	0.223684	-0.62873	0.529526	0.822256	89.0076	92.5646	76.9074	76.1036	61.7091	86.0463	73.779	89.2892	71.5763	55.5106	48.5295	64.4845	61.2822	54.2962	76.4864	64.9109	75.57	70.811	ENSG00000087095	51701	protein_coding	NLK
ENSG00000087116.16	0.322775	0	3.07673	0	1		0	0	0	0	0	0	0	0	0	0	0.898695	0.520036	0.638356	1.14308	1.88855	0.721232	0	0	ENSG00000087116	9509	protein_coding	ADAMTS2
ENSG00000087152.15	4.89465	-0.624953	0.858989	-0.727544	0.466893		6.20983	1.32235	7.69074	9.71535	4.11394	4.87054	4.33994	5.58057	0	5.33756	5.39217	6.76047	3.83014	5.14385	4.72138	4.32739	4.22769	4.51985	ENSG00000087152	56970	protein_coding	ATXN7L3
ENSG00000087191.13	63.281	-0.226823	0.33966	-0.667794	0.504265	0.808506	87.9726	66.1176	74.71	69.6267	45.2534	82.7992	83.9055	35.3436	75.3434	77.9283	66.9528	36.9226	61.9206	64.0124	75.5421	28.128	62.8869	43.6919	ENSG00000087191	5705	protein_coding	PSMC5
ENSG00000087206.17	1.06096	0.571194	1.59328	0.358503	0.719967		0	1.32235	2.19735	3.23845	0	1.62351	1.44665	1.86019	1.88359	1.60127	0	0.520036	0.638356	0.571539	0.944277	0.721232	0.528462	0	ENSG00000087206	51720	protein_coding	UIMC1
ENSG00000087245.13	2.20478	0.636859	1.30881	0.486595	0.626545		2.06994	0	2.19735	3.23845	0	4.87054	1.44665	1.86019	3.76717	1.06751	0.898695	3.64025	2.55342	1.71462	3.77711	2.88493	3.69923	0	ENSG00000087245	4313	protein_coding	MMP2
ENSG00000087258.16	7.39539	0.489776	0.655924	0.746697	0.455246		3.10492	6.61176	10.9868	1.61922	10.9705	6.49406	10.1265	5.58057	13.1851	4.8038	4.04413	4.16029	7.66027	8.00155	11.3313	11.5397	6.87	6.02647	ENSG00000087258	2775	protein_coding	GNAO1
ENSG00000087263.17	0.132235	1.54613	5.26765	0.293514	0.769129		0	0	0	0	0	0	0	1.86019	0	0	0	0.520036	0	0	0	0	0	0	ENSG00000087263	55239	protein_coding	OGFOD1
ENSG00000087269.16	38.6614	-0.945672	0.424553	-2.22745	0.025917	0.218715	63.1333	67.4399	67.0193	50.196	27.4263	60.07	41.9527	29.7631	30.1374	63.5169	62.9086	16.1211	17.2356	21.147	24.5512	15.8671	25.3662	12.0529	ENSG00000087269	8602	protein_coding	NOP14
ENSG00000087274.17	0.798579	-1.1863	2.36921	-0.500714	0.616573		2.06994	0	0	0	2.74263	0	0	0	0	1.60127	1.34804	0	1.27671	0	0.944277	2.88493	0	1.50662	ENSG00000087274	118	protein_coding	ADD1
ENSG00000087299.12	0.165681	0.58444	5.26765	0.110949	0.911657		0	0	1.09868	0	0	0	0	0	1.88359	0	0	0	0	0	0	0	0	0	ENSG00000087299	79944	protein_coding	L2HGDH
ENSG00000087301.9	0.0288909	0	5.26765	0	1		0	0	0	0	0	0	0	0	0	0	0	0.520036	0	0	0	0	0	0	ENSG00000087301	57544	protein_coding	TXNDC16
ENSG00000087302.9	26.8747	0.253134	0.373164	0.678345	0.497553	0.805661	20.6994	34.3811	29.6643	24.2884	27.4263	12.9881	24.593	39.064	37.6717	25.0865	21.1193	27.0419	22.9808	25.1477	28.3283	16.5883	38.0492	28.6257	ENSG00000087302	51637	protein_coding	RTRAF
ENSG00000087338.5	0.105186	0	5.26765	0	1		0	0	0	0	0	0	0	0	0	0.533756	0	0	0.638356	0	0	0.721232	0	0	ENSG00000087338	64395	protein_coding	GMCL1
ENSG00000087365.16	15.3856	0.558313	0.523212	1.06709	0.285932		8.27978	7.93411	14.2828	21.0499	5.48525	16.2351	8.67988	11.1611	26.3702	16.0127	17.0752	20.8015	21.0658	16.5746	16.997	21.637	13.74	13.5596	ENSG00000087365	10992	protein_coding	SF3B2
ENSG00000087448.11	0.0499275	0	5.26765	0	1		0	0	0	0	0	0	0	0	0	0	0.898695	0	0	0	0	0	0	0	ENSG00000087448	57542	protein_coding	KLHL42
ENSG00000087460.27	61.2639	0.388955	0.287522	1.35279	0.176124	0.547029	34.1541	48.927	60.4272	38.8614	61.7091	45.4584	52.0793	85.5688	50.8568	75.2595	54.371	68.6448	70.2192	65.727	56.6566	87.2691	89.31	57.2514	ENSG00000087460	2778	protein_coding	GNAS
ENSG00000087470.18	11.2417	-0.220275	0.587733	-0.374787	0.707819		11.3847	11.9012	8.78942	16.1922	10.9705	16.2351	7.23323	16.7417	3.76717	16.0127	15.7272	9.36065	9.57534	11.4308	14.1642	12.9822	6.87	3.01323	ENSG00000087470	10059	protein_coding	DNM1L
ENSG00000087495.17	0.104644	1.54614	5.26765	0.293517	0.769127		0	0	0	0	0	0	0	0	1.88359	0	0	0	0	0	0	0	0	0	ENSG00000087495	116154	protein_coding	PHACTR3
ENSG00000087502.18	45.566	0.0354332	0.298135	0.118849	0.905395	0.972043	45.5388	43.6376	41.7497	48.5767	63.0804	66.5641	60.7591	40.9242	30.1374	48.038	42.688	37.4426	51.0685	50.2955	45.3253	24.5219	30.1223	49.7184	ENSG00000087502	51290	protein_coding	ERGIC2
ENSG00000087842.11	0.15522	-0.377365	5.26765	-0.0716382	0.94289		0	0	1.09868	0	0	0	0	0	0	0	0	0	0.638356	0	0	0	1.05692	0	ENSG00000087842	8544	protein_coding	PIR
ENSG00000087884.14	0.166186	0	4.66435	0	1		0	0	0	0	1.37131	0	0	0	0	0	0	0.520036	0	0.571539	0	0	0.528462	0	ENSG00000087884	28971	protein_coding	AAMDC
ENSG00000088035.18	0.0876089	0	5.26765	0	1		0	0	0	0	0	0	0	0	0	0	0	0.520036	0	0	0	0	1.05692	0	ENSG00000088035	29929	protein_coding	ALG6
ENSG00000088038.19	4.07424	0.528595	0.931875	0.567239	0.570552		2.06994	2.6447	4.39471	1.61922	2.74263	1.62351	8.67988	1.86019	1.88359	3.73629	7.63891	10.4007	3.83014	7.43001	3.77711	4.32739	3.17077	1.50662	ENSG00000088038	4849	protein_coding	CNOT3
ENSG00000088179.9	1.55745	-0.404575	2.02102	-0.200183	0.841337		0	2.6447	0	0	0	9.74109	1.44665	0	0	1.06751	0.898695	3.12022	1.91507	1.14308	0.944277	3.60616	0	1.50662	ENSG00000088179	5775	protein_coding	PTPN4
ENSG00000088205.13	0.270693	2.56241	4.49972	0.56946	0.569044		0	0	0	0	0	0	0	0	3.76717	0.533756	0	0	0	0.571539	0	0	0	0	ENSG00000088205	8886	protein_coding	DDX18
ENSG00000088247.17	1.54623	-0.467791	1.54012	-0.303737	0.761328		0	2.6447	2.19735	0	1.37131	1.62351	1.44665	0	1.88359	2.66878	1.79739	0.520036	0.638356	1.71462	0	2.1637	2.64231	4.51985	ENSG00000088247	8570	protein_coding	KHSRP
ENSG00000088256.9	0.379337	-0.244919	2.53578	-0.0965855	0.923056		1.03497	0	1.09868	0	0	0	1.44665	0	0	0.533756	0	0.520036	0	0	0.944277	0.721232	0.528462	0	ENSG00000088256	2767	protein_coding	GNA11
ENSG00000088298.13	1.2594	0.503611	1.72057	0.2927	0.769752		1.03497	1.32235	0	1.61922	2.74263	0	2.89329	0	0	0.533756	1.34804	0.520036	1.27671	1.14308	0.944277	2.1637	2.11385	3.01323	ENSG00000088298	55741	protein_coding	EDEM2
ENSG00000088298.13	1.2594	0.503611	1.72057	0.2927	0.769752		1.03497	1.32235	0	1.61922	2.74263	0	2.89329	0	0	0.533756	1.34804	0.520036	1.27671	1.14308	0.944277	2.1637	2.11385	3.01323	ENSG00000088298	111089941	protein_coding	EDEM2
ENSG00000088325.16	3.53529	0.53167	1.5946	0.333419	0.738818		0	2.6447	0	0	4.11394	1.62351	1.44665	1.86019	0	6.93882	3.14543	5.20036	8.93699	4.57231	0.944277	5.76986	7.39846	9.0397	ENSG00000088325	22974	protein_coding	TPX2
ENSG00000088356.6	18.0681	1.01214	0.458951	2.20532	0.0274314	0.22385	10.3497	6.61176	15.3815	12.9538	17.8271	12.9881	24.593	18.6019	22.603	13.3439	24.2648	26.0018	19.1507	17.7177	16.997	28.128	21.1385	16.5728	ENSG00000088356	81572	protein_coding	PDRG1
ENSG00000088367.23	28.4412	0.689954	0.341741	2.01894	0.0434938	0.292779	22.7694	22.48	37.355	24.2884	37.0255	30.8468	50.6326	37.2038	45.2061	13.3439	24.2648	24.4417	20.4274	23.4331	28.3283	26.6856	20.61	22.5993	ENSG00000088367	2036	protein_coding	EPB41L1
ENSG00000088387.19	1.80344	-0.682976	1.57263	-0.43429	0.664078		1.03497	1.32235	3.29603	1.61922	0	1.62351	0	0	3.76717	2.66878	0.898695	1.04007	3.83014	0	0	2.1637	3.17077	6.02647	ENSG00000088387	23348	protein_coding	DOCK9
ENSG00000088448.14	0.445065	1.54614	2.9335	0.527064	0.598149		0	0	0	1.61922	0	0	0	0	1.88359	0	0	1.56011	1.27671	1.14308	0	0	0.528462	0	ENSG00000088448	55608	protein_coding	ANKRD10
ENSG00000088451.11	0.103344	1.54614	5.26765	0.293517	0.769127		0	0	0	0	0	0	0	1.86019	0	0	0	0	0	0	0	0	0	0	ENSG00000088451	23483	protein_coding	TGDS
ENSG00000088538.13	0.0296531	0	5.26765	0	1		0	0	0	0	0	0	0	0	0	0.533756	0	0	0	0	0	0	0	0	ENSG00000088538	1795	protein_coding	DOCK3
ENSG00000088727.13	0.104644	1.54614	5.26765	0.293517	0.769127		0	0	0	0	0	0	0	0	1.88359	0	0	0	0	0	0	0	0	0	ENSG00000088727	64147	protein_coding	KIF9
ENSG00000088756.13	0.0543227	0	5.26765	0	1		0	0	0	0	0	0	0	0	0	0	0.449347	0	0	0	0	0	0.528462	0	ENSG00000088756	79822	protein_coding	ARHGAP28
ENSG00000088808.18	0.699622	-0.828699	2.00995	-0.412299	0.68012		2.06994	0	1.09868	1.61922	1.37131	0	1.44665	0	0	0.533756	2.24674	1.04007	0.638356	0	0	0	0.528462	0	ENSG00000088808	23368	protein_coding	PPP1R13B
ENSG00000088812.18	32.7711	-0.161016	0.281662	-0.571666	0.567548	0.83904	43.4688	46.2823	52.7365	40.4806	32.9115	32.4703	46.2927	39.064	41.4389	24.5528	17.9739	20.8015	21.7041	21.7185	23.6069	26.6856	29.0654	28.6257	ENSG00000088812	8455	protein_coding	ATRN
ENSG00000088826.18	0.281	-0.377398	3.54515	-0.106455	0.915222		0	1.32235	0	0	0	0	0	0	0	0.533756	0	0	0.638356	0	0	0	1.05692	1.50662	ENSG00000088826	54498	protein_coding	SMOX
ENSG00000088832.18	58.2002	-0.327725	0.276811	-1.18393	0.236441	0.61418	85.9027	55.5388	64.822	76.1036	68.5657	51.9525	54.9726	68.8271	41.4389	32.0253	39.5426	54.0838	46.6	57.1539	68.9322	57.6986	58.6592	64.7845	ENSG00000088832	2280	protein_coding	FKBP1A
ENSG00000088833.17	18.0955	0.385232	0.430814	0.894196	0.371217	0.719155	11.3847	17.1906	16.4802	21.0499	10.9705	9.74109	15.9131	18.6019	24.4866	15.4789	15.2778	19.7614	17.2356	24.0046	16.997	27.4068	21.1385	22.5993	ENSG00000088833	55968	protein_coding	NSFL1C
ENSG00000088854.12	29.17	0.0622763	0.352966	0.176437	0.859951	0.95079	37.259	55.5388	20.8749	42.0998	42.5107	25.9762	40.5061	40.9242	35.7881	17.0802	16.6259	16.6412	19.1507	10.8592	21.7184	25.2431	30.6508	25.6125	ENSG00000088854	25943	protein_coding	DNAAF9
ENSG00000088930.8	658.331	-0.214816	0.11246	-1.91015	0.0561138	0.329256	603.389	682.333	653.713	592.636	547.154	564.983	572.872	522.714	572.61	783.019	724.797	743.652	648.57	803.013	652.495	782.537	683.829	715.643	ENSG00000088930	22803	protein_coding	XRN2
ENSG00000088970.16	2.51058	1.22809	1.22026	1.00641	0.314218		1.03497	0	3.29603	1.61922	1.37131	1.62351	1.44665	7.44076	1.88359	1.60127	4.49347	2.60018	1.91507	3.42924	5.66566	0.721232	0.528462	4.51985	ENSG00000088970	55857	protein_coding	KIZ
ENSG00000088986.11	30.3429	-0.598478	0.3849	-1.55489	0.119972	0.477131	26.9093	39.6705	31.8616	35.6229	19.1984	19.4822	23.1463	27.9029	13.1851	35.2279	35.4984	34.8424	32.5562	36.5785	38.7153	20.1945	45.4477	30.1323	ENSG00000088986	8655	protein_coding	DYNLL1
ENSG00000088992.18	0.0748912	0	5.26765	0	1		0	0	0	0	0	0	0	0	0	0	1.34804	0	0	0	0	0	0	0	ENSG00000088992	54997	protein_coding	TESC
ENSG00000089006.17	1.81555	2.54217	1.72952	1.46987	0.141596		0	0	1.09868	0	1.37131	0	0	5.58057	1.88359	2.13502	4.04413	2.08015	4.46849	2.8577	2.83283	4.32739	0	0	ENSG00000089006	27131	protein_coding	SNX5
ENSG00000089009.15	0.417548	0	3.16806	0	1		0	0	0	0	0	0	0	0	0	0.533756	0	0	1.27671	0	0	2.1637	0.528462	3.01323	ENSG00000089009	6128	protein_coding	RPL6
ENSG00000089022.14	1.67792	0.581659	1.52944	0.380308	0.703717		1.03497	1.32235	1.09868	4.85767	5.48525	1.62351	1.44665	3.72038	0	2.13502	3.59478	0	1.27671	0.571539	0	0	0.528462	1.50662	ENSG00000089022	8550	protein_coding	MAPKAPK5
ENSG00000089048.14	187.263	-0.687279	0.271818	-2.52846	0.0114565	0.14902	241.148	305.463	269.176	228.311	197.469	222.421	177.937	137.654	190.242	239.123	299.265	99.847	118.734	116.022	154.861	134.87	104.107	134.089	ENSG00000089048	51575	protein_coding	ESF1
ENSG00000089053.13	4.23176	0.207461	0.965349	0.214908	0.829839		5.17486	5.28941	1.09868	8.09612	2.74263	4.87054	7.23323	5.58057	0	1.60127	4.49347	3.12022	1.91507	5.71539	5.66566	6.49109	1.05692	6.02647	ENSG00000089053	51433	protein_coding	ANAPC5
ENSG00000089057.15	21.5933	0.392309	0.424068	0.92511	0.354909	0.700105	16.5596	13.2235	23.0722	21.0499	16.4558	21.1057	36.1662	20.4621	11.3015	27.2215	17.9739	19.2413	31.9178	25.1477	18.8855	22.3582	26.9515	19.586	ENSG00000089057	9962	protein_coding	SLC23A2
ENSG00000089063.15	0.029359	0	5.26765	0	1		0	0	0	0	0	0	0	0	0	0	0	0	0	0	0	0	0.528462	0	ENSG00000089063	29058	protein_coding	TMEM230
ENSG00000089091.16	0.0755327	0	5.26765	0	1		0	0	0	0	0	0	0	0	0	0	0	0	0.638356	0	0	0.721232	0	0	ENSG00000089091	55184	protein_coding	DZANK1
ENSG00000089094.19	0.67191	1.44499	2.23472	0.646611	0.517884		1.03497	0	0	0	0	0	1.44665	1.86019	0	1.06751	0	0	2.55342	1.71462	1.88855	0	0.528462	0	ENSG00000089094	84678	protein_coding	KDM2B
ENSG00000089123.16	4.24356	-0.339989	0.911324	-0.373071	0.709095		2.06994	5.28941	5.49339	3.23845	4.11394	8.11757	5.78659	3.72038	0	4.8038	3.14543	6.24044	3.83014	3.42924	5.66566	2.1637	4.75615	4.51985	ENSG00000089123	55617	protein_coding	TASP1
ENSG00000089154.11	6.42358	0.371314	0.748331	0.496189	0.619761		7.2448	5.28941	6.59206	3.23845	2.74263	9.74109	13.0198	3.72038	7.53434	3.20253	9.88564	11.4408	7.66027	6.28693	0.944277	5.76986	5.28462	6.02647	ENSG00000089154	10985	protein_coding	GCN1
ENSG00000089157.16	149.169	-0.267688	0.241696	-1.10754	0.268062	0.641873	107.637	153.393	138.433	142.492	138.503	186.704	118.625	113.472	97.9465	200.692	149.633	143.53	194.699	163.46	216.239	104.579	194.474	120.529	ENSG00000089157	6175	protein_coding	RPLP0
ENSG00000089177.19	0.417765	2.40887	2.47121	0.974774	0.329673		0	0	0	0	0	0	1.44665	0	1.88359	0.533756	0.898695	0.520036	0	0.571539	0.944277	0.721232	0	0	ENSG00000089177	55614	protein_coding	KIF16B
ENSG00000089195.15	57.4973	0.157243	0.330452	0.475842	0.634187	0.875762	47.6087	66.1176	39.5524	38.8614	52.1099	30.8468	69.439	46.5048	52.7404	84.8671	100.204	42.1229	53.6219	57.7255	60.4337	67.7958	47.5615	76.8375	ENSG00000089195	51605	protein_coding	TRMT6
ENSG00000089199.10	0.0288909	0	5.26765	0	1		0	0	0	0	0	0	0	0	0	0	0	0.520036	0	0	0	0	0	0	ENSG00000089199	1114	protein_coding	CHGB
ENSG00000089220.5	0.0635044	0	5.26765	0	1		0	0	0	0	0	0	0	0	0	0	0	0	0	1.14308	0	0	0	0	ENSG00000089220	5037	protein_coding	PEBP1
ENSG00000089234.16	0.0871408	0	5.26765	0	1		0	0	0	0	0	0	0	0	0	0	0	1.04007	0	0	0	0	0.528462	0	ENSG00000089234	8315	protein_coding	BRAP
ENSG00000089248.7	1.03561	0.552241	1.75873	0.314	0.753521		1.03497	1.32235	0	1.61922	2.74263	0	1.44665	1.86019	0	1.06751	0.898695	0	1.27671	1.14308	0.944277	0.721232	1.05692	1.50662	ENSG00000089248	10961	protein_coding	ERP29
ENSG00000089280.19	3.47115	-0.390628	1.01609	-0.384442	0.700651		2.06994	5.28941	4.39471	1.61922	4.11394	4.87054	0	3.72038	5.65076	5.33756	1.79739	0.520036	5.10685	5.14385	3.77711	2.88493	3.17077	3.01323	ENSG00000089280	2521	protein_coding	FUS
ENSG00000089289.16	0.802497	3.1256	2.39405	1.30557	0.191699		0	0	0	3.23845	0	0	0	0	5.65076	1.06751	0	2.60018	0.638356	0	0	0.721232	0.528462	0	ENSG00000089289	3476	protein_coding	IGBP1
ENSG00000089472.16	0.0288909	0	5.26765	0	1		0	0	0	0	0	0	0	0	0	0	0	0.520036	0	0	0	0	0	0	ENSG00000089472	9843	protein_coding	HEPH
ENSG00000089486.17	0.0546168	0	5.26765	0	1		0	0	0	0	0	0	0	0	0	0.533756	0.449347	0	0	0	0	0	0	0	ENSG00000089486	29965	protein_coding	CDIP1
ENSG00000089597.18	0.0296531	0	5.26765	0	1		0	0	0	0	0	0	0	0	0	0.533756	0	0	0	0	0	0	0	0	ENSG00000089597	23193	protein_coding	GANAB
ENSG00000089682.16	0.253768	1.54612	4.12708	0.374629	0.707936		0	0	0	0	0	0	0	1.86019	0	0	1.34804	0	0.638356	0	0	0.721232	0	0	ENSG00000089682	55285	protein_coding	RBM41
ENSG00000089693.11	0.194601	1.54613	5.26765	0.293514	0.769129		0	0	0	1.61922	0	0	0	0	1.88359	0	0	0	0	0	0	0	0	0	ENSG00000089693	8079	protein_coding	MLF2
ENSG00000089723.10	0.180152	0	5.26765	0	1		0	0	0	1.61922	0	1.62351	0	0	0	0	0	0	0	0	0	0	0	0	ENSG00000089723	78990	protein_coding	OTUB2
ENSG00000089737.17	3.20077	1.89349	1.32398	1.43015	0.152673		1.03497	0	1.09868	4.85767	4.11394	3.24703	4.33994	1.86019	1.88359	3.20253	2.69608	3.12022	4.46849	5.14385	4.72138	3.60616	3.69923	4.51985	ENSG00000089737	57062	protein_coding	DDX24
ENSG00000089775.12	0.355675	0.584389	3.37091	0.173362	0.862367		1.03497	0	0	0	0	0	1.44665	0	0	0	0.449347	0	0.638356	0	2.83283	0	0	0	ENSG00000089775	7597	protein_coding	ZBTB25
ENSG00000089818.18	8.06653	-0.689394	0.63776	-1.08096	0.279715		10.3497	13.2235	15.3815	8.09612	13.7131	6.49406	5.78659	14.8815	3.76717	8.00633	6.29086	2.60018	6.38356	8.00155	3.77711	7.21232	3.69923	7.53308	ENSG00000089818	25977	protein_coding	NECAP1
ENSG00000089902.10	58.9995	-0.489523	0.264839	-1.84838	0.0645481	0.356767	65.2032	60.8282	50.5392	48.5767	37.0255	60.07	46.2927	26.0427	52.7404	74.192	72.3449	66.0446	77.8795	68.5847	86.8735	53.3712	58.1308	57.2514	ENSG00000089902	23186	protein_coding	RCOR1
ENSG00000089916.18	0.168461	1.54612	5.26765	0.293512	0.769131		0	0	0	0	0	0	0	1.86019	0	0.533756	0	0	0.638356	0	0	0	0	0	ENSG00000089916	55668	protein_coding	GPATCH2L
ENSG00000090006.18	0.0288909	0	5.26765	0	1		0	0	0	0	0	0	0	0	0	0	0	0.520036	0	0	0	0	0	0	ENSG00000090006	8425	protein_coding	LTBP4
ENSG00000090013.11	12.9505	1.7528	0.587742	2.98225	0.00286134		5.17486	7.93411	6.59206	14.573	24.6836	17.8587	26.0396	26.0427	13.1851	4.8038	4.94282	15.0811	10.8521	6.85847	8.49849	7.93355	18.4962	13.5596	ENSG00000090013	645	protein_coding	BLVRB
ENSG00000090020.11	5.53709	0.560766	0.889378	0.630515	0.528358		4.13989	1.32235	7.69074	4.85767	2.74263	12.9881	0	13.0213	7.53434	3.20253	8.5376	2.60018	3.83014	2.28616	3.77711	9.37602	4.22769	7.53308	ENSG00000090020	6548	protein_coding	SLC9A1
ENSG00000090054.15	2.19551	0.776443	1.2907	0.601567	0.547462		0	3.96705	3.29603	0	4.11394	1.62351	2.89329	3.72038	5.65076	3.73629	0.898695	0	1.27671	0.571539	0.944277	5.76986	1.05692	0	ENSG00000090054	10558	protein_coding	SPTLC1
ENSG00000090060.18	200.42	-0.250882	0.144531	-1.73583	0.0825943	0.404919	252.533	235.379	197.762	241.264	231.752	227.292	179.384	200.901	197.776	166.532	164.461	175.772	190.869	215.47	176.58	193.29	181.262	179.287	ENSG00000090060	10914	protein_coding	PAPOLA
ENSG00000090097.22	0.0651173	0	5.26765	0	1		0	0	0	0	0	0	0	0	0	0.533756	0	0	0.638356	0	0	0	0	0	ENSG00000090097	57060	protein_coding	PCBP4
ENSG00000090238.12	0.321479	1.54615	3.41077	0.453313	0.650323		0	0	0	0	1.37131	0	0	1.86019	0	0	0	0.520036	0	0	0	0	0.528462	1.50662	ENSG00000090238	83719	protein_coding	YPEL3
ENSG00000090263.16	0.423478	0	3.4973	0	1		0	0	0	4.85767	1.37131	0	0	0	0	0	0.449347	0	0	0	0.944277	0	0	0	ENSG00000090263	51650	protein_coding	MRPS33
ENSG00000090266.13	1.61682	0.0829531	1.22242	0.0678598	0.945897		1.03497	2.6447	4.39471	0	1.37131	1.62351	2.89329	3.72038	1.88359	2.66878	1.34804	0.520036	0	1.71462	0	0.721232	1.05692	1.50662	ENSG00000090266	4708	protein_coding	NDUFB2
ENSG00000090273.14	0.491529	-1.29258	2.31165	-0.559159	0.576053		1.03497	1.32235	0	1.61922	1.37131	0	0	0	0	0	0	1.04007	0.638356	0.571539	0	0.721232	0.528462	0	ENSG00000090273	10726	protein_coding	NUDC
ENSG00000090316.16	1.39946	-0.377422	1.93726	-0.194823	0.845532		1.03497	0	0	0	4.11394	1.62351	0	0	0	1.06751	2.24674	1.56011	1.27671	2.28616	2.83283	3.60616	0.528462	3.01323	ENSG00000090316	10296	protein_coding	MAEA
ENSG00000090376.11	0.833421	0.584375	2.15039	0.271753	0.785812		1.03497	0	0	0	1.37131	0	1.44665	0	0	2.66878	1.34804	0.520036	1.27671	1.71462	0	0	2.11385	1.50662	ENSG00000090376	11213	protein_coding	IRAK3
ENSG00000090447.12	0.428869	0	2.97651	0	1		0	0	0	0	0	0	0	0	0	1.06751	0.449347	1.04007	3.19178	0	0	1.44246	0.528462	0	ENSG00000090447	7023	protein_coding	TFAP4
ENSG00000090470.15	3.22939	-0.967728	0.953854	-1.01454	0.310323		10.3497	2.6447	3.29603	3.23845	1.37131	4.87054	2.89329	3.72038	1.88359	2.13502	2.24674	3.12022	4.46849	2.8577	3.77711	2.1637	1.58538	1.50662	ENSG00000090470	10081	protein_coding	PDCD7
ENSG00000090520.11	0.359572	-1.2011	2.76108	-0.435012	0.663554		1.03497	0	1.09868	0	1.37131	0	0	0	0	0	0.449347	0.520036	1.27671	0	0	0.721232	0	0	ENSG00000090520	51726	protein_coding	DNAJB11
ENSG00000090565.17	0.72886	-0.897624	1.99219	-0.45057	0.652299		1.03497	1.32235	1.09868	0	0	0	1.44665	0	0	2.66878	0.898695	1.56011	0.638356	0	0.944277	0	0	1.50662	ENSG00000090565	9727	protein_coding	RAB11FIP3
ENSG00000090615.15	0.4819	-0.377404	2.74448	-0.137514	0.890625		1.03497	0	0	1.61922	0	0	0	0	0	0	0	0	0	0.571539	0	2.88493	1.05692	1.50662	ENSG00000090615	2802	protein_coding	GOLGA3
ENSG00000090621.15	78.6453	-0.271268	0.238376	-1.13798	0.255128	0.627784	113.847	104.466	86.7955	103.63	93.2493	125.011	81.0122	81.8484	90.4121	84.8671	72.3449	47.3233	58.0904	50.2955	56.6566	55.5349	45.4477	64.7845	ENSG00000090621	8761	protein_coding	PABPC4
ENSG00000090674.16	0.0524598	0	5.26765	0	1		0	0	0	0	0	0	0	0	0	0	0	0	0	0	0.944277	0	0	0	ENSG00000090674	57192	protein_coding	MCOLN1
ENSG00000090686.16	5.39357	-0.258574	0.82131	-0.314832	0.75289		5.17486	7.93411	3.29603	4.85767	5.48525	12.9881	5.78659	5.58057	1.88359	4.27004	3.59478	5.7204	3.19178	6.28693	1.88855	3.60616	9.51231	6.02647	ENSG00000090686	84196	protein_coding	USP48
ENSG00000090776.6	5.53688	-0.480089	0.799649	-0.600375	0.548257		9.31475	3.96705	5.49339	8.09612	2.74263	4.87054	4.33994	0	9.41793	3.20253	2.24674	5.7204	6.38356	8.00155	9.44277	3.60616	5.28462	7.53308	ENSG00000090776	1947	protein_coding	EFNB1
ENSG00000090857.14	0.147977	0	5.26765	0	1		0	0	0	0	0	1.62351	0	0	0	0	0	1.04007	0	0	0	0	0	0	ENSG00000090857	55066	protein_coding	PDPR
ENSG00000090857.14	0.147977	0	5.26765	0	1		0	0	0	0	0	1.62351	0	0	0	0	0	1.04007	0	0	0	0	0	0	ENSG00000090857	124907803	protein_coding	PDPR
ENSG00000090861.17	0.448901	-1.32592	2.62005	-0.506067	0.61281		0	1.32235	1.09868	0	1.37131	0	0	0	0	0	1.34804	0.520036	1.27671	1.14308	0	0	0	0	ENSG00000090861	16	protein_coding	AARS1
ENSG00000090863.12	100.173	0.150393	0.245575	0.612411	0.540266	0.827752	81.7628	68.7623	117.558	111.726	95.992	73.0582	107.052	94.8697	96.0629	78.9958	88.0721	136.77	114.266	121.166	120.867	107.464	87.7246	100.943	ENSG00000090863	2734	protein_coding	GLG1
ENSG00000090889.12	1.27817	-0.37742	1.97517	-0.191082	0.848461		0	1.32235	0	0	1.37131	0	0	0	0	1.60127	1.34804	2.60018	5.10685	2.28616	0.944277	2.88493	0.528462	3.01323	ENSG00000090889	24137	protein_coding	KIF4A
ENSG00000090905.19	59.8661	0.39228	0.257495	1.52344	0.127647	0.488616	48.6437	75.374	53.8352	64.769	46.6247	51.9525	79.5655	83.7086	67.8091	51.7743	57.0671	67.6047	53.6219	57.1539	45.3253	75.0081	57.0739	40.6787	ENSG00000090905	27327	protein_coding	TNRC6A
ENSG00000090989.18	1.26789	2.54126	1.7004	1.4945	0.135044		1.03497	0	0	0	1.37131	1.62351	0	3.72038	3.76717	2.13502	1.34804	1.56011	0.638356	3.42924	0.944277	0.721232	0.528462	0	ENSG00000090989	55763	protein_coding	EXOC1
ENSG00000091009.8	52.0841	-0.197248	0.266623	-0.739802	0.45942	0.782688	54.8535	54.2164	53.8352	50.196	60.3378	32.4703	41.9527	52.0853	48.9732	56.0443	55.2697	43.6831	54.8986	61.1547	65.1551	50.4862	59.7162	42.1853	ENSG00000091009	54439	protein_coding	RBM27
ENSG00000091039.17	4.23329	0.950247	0.91571	1.03772	0.299402		6.20983	1.32235	1.09868	11.3346	8.22788	1.62351	4.33994	7.44076	5.65076	2.66878	2.24674	4.16029	1.27671	5.14385	4.72138	3.60616	2.11385	3.01323	ENSG00000091039	114882	protein_coding	OSBPL8
ENSG00000091127.14	0.326896	-0.377406	2.82526	-0.133583	0.893732		0	1.32235	0	0	0	0	0	0	0	0.533756	0.898695	0.520036	0.638356	0	0	1.44246	0.528462	0	ENSG00000091127	54517	protein_coding	PUS7
ENSG00000091129.21	0.0803692	1.54614	5.26765	0.293517	0.769127		0	0	0	0	0	0	1.44665	0	0	0	0	0	0	0	0	0	0	0	ENSG00000091129	4897	protein_coding	NRCAM
ENSG00000091136.15	37.5753	-0.153488	0.30416	-0.50463	0.613818	0.868123	50.7136	48.927	57.1312	46.9575	56.2239	51.9525	60.7591	50.2252	28.2538	17.6139	19.7713	29.6421	28.726	26.2908	21.7184	34.6191	22.7238	24.1059	ENSG00000091136	3912	protein_coding	LAMB1
ENSG00000091138.13	0.33173	1.59453	3.72199	0.428408	0.668354		0	0	1.09868	0	0	0	0	0	3.76717	0.533756	0	0	0	0.571539	0	0	0	0	ENSG00000091138	1811	protein_coding	SLC26A3
ENSG00000091140.14	16.1378	-0.411298	0.500615	-0.821585	0.411313		17.5945	27.7694	19.7762	40.4806	24.6836	37.3408	10.1265	14.8815	24.4866	13.8776	13.9298	3.64025	8.93699	8.00155	6.60994	7.93355	7.39846	3.01323	ENSG00000091140	1738	protein_coding	DLD
ENSG00000091157.14	0.275403	1.54614	3.60955	0.428347	0.668398		0	0	0	0	0	0	1.44665	0	0	0.533756	0.898695	0	0	0.571539	0	0	0	1.50662	ENSG00000091157	23335	protein_coding	WDR7
ENSG00000091164.13	74.9003	-0.205703	0.229578	-0.896003	0.370251	0.718088	96.2524	78.0187	85.6968	85.8189	67.1944	69.8111	54.9726	76.2678	97.9465	82.7321	91.2175	65.5246	63.1973	67.4416	72.7093	64.9109	59.1877	69.3044	ENSG00000091164	9352	protein_coding	TXNL1
ENSG00000091409.15	15.5653	0.89554	0.422602	2.11911	0.0340814		15.5246	15.8682	15.3815	19.4307	16.4558	25.9762	28.9329	27.9029	30.1374	5.87131	7.63891	5.7204	8.29863	8.57309	18.8855	7.93355	11.0977	10.5463	ENSG00000091409	3655	protein_coding	ITGA6
ENSG00000091436.17	77.3278	0.57988	0.259776	2.23223	0.0255997	0.217096	40.3639	35.7035	52.7365	38.8614	41.1394	56.823	70.8857	63.2465	58.3912	78.9958	69.1995	99.847	121.926	118.88	110.48	124.052	89.8385	120.529	ENSG00000091436	51776	protein_coding	MAP3K20
ENSG00000091483.7	37.493	-0.159598	0.321108	-0.497022	0.619173	0.870581	72.448	59.5058	46.1444	56.6729	67.1944	56.823	76.6723	40.9242	39.5553	22.9515	24.2648	11.4408	14.6822	20.0039	20.7741	14.4246	15.3254	15.0662	ENSG00000091483	2271	protein_coding	FH
ENSG00000091527.16	13.7518	-0.229352	0.538231	-0.426122	0.670019		21.7344	5.28941	14.2828	12.9538	13.7131	14.6116	10.1265	11.1611	15.0687	18.6814	23.8154	10.4007	12.1288	11.4308	6.60994	18.752	13.2115	13.5596	ENSG00000091527	55573	protein_coding	CDV3
ENSG00000091542.9	0.409218	0	3.3235	0	1		0	0	0	0	0	0	0	0	0	0	1.34804	1.04007	0.638356	0	2.83283	0	0	1.50662	ENSG00000091542	54890	protein_coding	ALKBH5
ENSG00000091640.8	0.270172	1.54613	4.04989	0.38177	0.702632		0	0	0	0	0	0	0	0	1.88359	0	0.898695	0	0.638356	0	0	1.44246	0	0	ENSG00000091640	9552	protein_coding	SPAG7
ENSG00000091651.9	0.0249637	0	5.26765	0	1		0	0	0	0	0	0	0	0	0	0	0.449347	0	0	0	0	0	0	0	ENSG00000091651	23594	protein_coding	ORC6
ENSG00000091656.19	160.357	-0.626061	0.309776	-2.02101	0.0432782	0.292466	159.386	129.59	135.137	124.68	191.984	139.622	88.2454	107.891	79.1106	130.77	127.165	339.584	243.214	230.902	343.717	105.3	115.205	94.9169	ENSG00000091656	79776	protein_coding	ZFHX4
ENSG00000091732.17	0.0296531	0	5.26765	0	1		0	0	0	0	0	0	0	0	0	0.533756	0	0	0	0	0	0	0	0	ENSG00000091732	51530	protein_coding	ZC3HC1
ENSG00000091844.8	0.269424	-1.86418	3.45041	-0.540277	0.589006		1.03497	1.32235	1.09868	0	0	0	0	0	0	0	0.449347	0	0	0	0.944277	0	0	0	ENSG00000091844	26575	protein_coding	RGS17
ENSG00000091879.14	0.0577818	0	5.26765	0	1		0	0	0	0	0	0	0	0	0	0	0	1.04007	0	0	0	0	0	0	ENSG00000091879	285	protein_coding	ANGPT2
ENSG00000091986.16	10.6275	1.24129	0.564817	2.19769	0.0279711		8.27978	11.9012	7.69074	14.573	12.3418	21.1057	18.8064	29.7631	16.9523	1.06751	1.79739	7.80055	5.10685	6.28693	8.49849	7.93355	6.87	4.51985	ENSG00000091986	151887	protein_coding	CCDC80
ENSG00000092010.15	45.348	1.52658	0.373737	4.08464	4.41451e-05	0.00449241	21.7344	10.5788	25.2696	34.0037	27.4263	30.8468	57.8659	53.9455	56.5076	41.6329	39.0932	95.6867	51.0685	46.2947	48.1581	58.4198	65.0008	52.7316	ENSG00000092010	5720	protein_coding	PSME1
ENSG00000092020.10	0.73129	-0.330384	2.29104	-0.144207	0.885337		1.03497	1.32235	0	0	0	0	0	0	1.88359	1.60127	0	0	0	0	0.944277	0.721232	2.64231	3.01323	ENSG00000092020	55012	protein_coding	PPP2R3C
ENSG00000092054.13	0.0400684	0	5.26765	0	1		0	0	0	0	0	0	0	0	0	0	0	0	0	0	0	0.721232	0	0	ENSG00000092054	4625	protein_coding	MYH7
ENSG00000092094.11	0.0249637	0	5.26765	0	1		0	0	0	0	0	0	0	0	0	0	0.449347	0	0	0	0	0	0	0	ENSG00000092094	55644	protein_coding	OSGEP
ENSG00000092108.22	21.5423	0.539412	0.429124	1.25701	0.20875	0.581021	16.5596	17.1906	10.9868	21.0499	17.8271	30.8468	21.6997	26.0427	16.9523	18.6814	22.018	32.2423	17.874	21.7185	31.1611	25.2431	20.0815	19.586	ENSG00000092108	23256	protein_coding	SCFD1
ENSG00000092140.16	0.0900021	0	5.26765	0	1		0	0	0	0	0	0	0	0	0	0	0	0.520036	0	0.571539	0	0	0.528462	0	ENSG00000092140	55632	protein_coding	G2E3
ENSG00000092148.13	139.564	0.0593697	0.172242	0.344688	0.730329	0.912916	123.162	132.235	126.348	134.396	117.933	149.363	146.111	107.891	141.269	145.715	143.342	167.452	140.438	157.745	144.474	157.95	143.742	132.582	ENSG00000092148	25831	protein_coding	HECTD1
ENSG00000092199.18	29.7947	-0.0265488	0.357799	-0.0742002	0.940851	0.986468	26.9093	30.4141	37.355	30.7653	26.055	22.7292	24.593	31.6232	37.6717	29.8903	39.5426	24.4417	31.2795	26.2908	26.4398	42.5527	31.1792	16.5728	ENSG00000092199	3183	protein_coding	HNRNPC
ENSG00000092201.10	33.3939	0.168354	0.339157	0.496388	0.61962	0.870581	27.9442	26.447	21.9735	27.5268	21.941	27.5997	23.1463	29.7631	33.9045	37.3629	44.9347	41.6029	35.1096	36.5785	41.5482	46.8801	30.1223	46.7051	ENSG00000092201	11198	protein_coding	SUPT16H
ENSG00000092203.15	1.3572	2.26283	1.56974	1.44153	0.149436		2.06994	0	0	0	0	0	1.44665	1.86019	7.53434	1.60127	2.69608	0.520036	1.27671	2.28616	1.88855	0.721232	0.528462	0	ENSG00000092203	9878	protein_coding	TOX4
ENSG00000092208.17	0.445922	0.584383	2.36236	0.247372	0.80462		1.03497	0	0	0	0	0	1.44665	0	0	1.06751	0.449347	1.04007	0.638356	0.571539	0	0.721232	1.05692	0	ENSG00000092208	8487	protein_coding	GEMIN2
ENSG00000092330.18	0.0567159	0	5.26765	0	1		0	0	0	0	0	0	0	0	0	0	0.449347	0	0	0.571539	0	0	0	0	ENSG00000092330	26277	protein_coding	TINF2
ENSG00000092421.17	0.71764	2.41006	2.08089	1.15819	0.246787		0	0	0	0	0	0	1.44665	1.86019	0	0.533756	1.79739	1.04007	1.91507	1.71462	1.88855	0.721232	0	0	ENSG00000092421	57556	protein_coding	SEMA6A
ENSG00000092439.16	39.4604	0.547033	0.352782	1.55063	0.120991	0.48008	13.4546	29.0917	30.763	35.6229	41.1394	35.7173	33.2729	44.6446	28.2538	41.6329	35.4984	39.5228	46.6	68.5847	38.7153	58.4198	39.6346	49.7184	ENSG00000092439	54822	protein_coding	TRPM7
ENSG00000092531.10	2.48031	0.552261	1.28829	0.428676	0.668159		0	5.28941	0	1.61922	1.37131	4.87054	0	3.72038	3.76717	1.06751	3.14543	3.12022	3.19178	2.28616	3.77711	4.32739	1.58538	1.50662	ENSG00000092531	8773	protein_coding	SNAP23
ENSG00000092607.15	46.9164	-0.10396	0.312994	-0.332146	0.739779	0.912916	34.1541	42.3153	45.0458	43.7191	34.2828	40.5879	49.186	33.4834	28.2538	34.6941	41.34	64.4845	52.9836	54.8678	52.8795	57.6986	59.1877	75.3308	ENSG00000092607	6913	protein_coding	TBX15
ENSG00000092621.13	0.430522	-0.37741	2.94697	-0.128067	0.898096		0	0	1.09868	0	1.37131	0	0	0	0	1.06751	2.69608	0	0	0.571539	0.944277	0	0	0	ENSG00000092621	26227	protein_coding	PHGDH
ENSG00000092820.18	4.6349	0.164957	1.22875	0.134247	0.893207		0	1.32235	3.29603	6.4769	2.74263	0	1.44665	1.86019	1.88359	4.27004	5.39217	5.20036	10.2137	9.14463	4.72138	5.76986	12.1546	7.53308	ENSG00000092820	7430	protein_coding	EZR
ENSG00000092841.19	160.312	0.39593	0.211677	1.87044	0.0614226	0.348397	102.462	103.143	140.631	97.1535	135.76	131.505	163.471	180.439	111.132	119.027	112.786	163.811	247.044	213.184	227.571	197.618	241.507	197.367	ENSG00000092841	4637	protein_coding	MYL6
ENSG00000092847.13	5.40937	0.173113	0.779991	0.221942	0.824359		2.06994	7.93411	5.49339	4.85767	2.74263	0	5.78659	7.44076	3.76717	5.33756	3.59478	4.68033	5.10685	5.14385	8.49849	4.32739	10.0408	10.5463	ENSG00000092847	26523	protein_coding	AGO1
ENSG00000092850.12	0.0249637	0	5.26765	0	1		0	0	0	0	0	0	0	0	0	0	0.449347	0	0	0	0	0	0	0	ENSG00000092850	27285	protein_coding	TEKT2
ENSG00000092853.14	0.287014	0	3.54828	0	1		0	0	0	0	0	1.62351	0	0	0	0	0	1.04007	0.638356	1.14308	0	0.721232	0	0	ENSG00000092853	63967	protein_coding	CLSPN
ENSG00000092931.11	0.0317522	0	5.26765	0	1		0	0	0	0	0	0	0	0	0	0	0	0	0	0.571539	0	0	0	0	ENSG00000092931	79157	protein_coding	MFSD11
ENSG00000092964.18	73.9167	0.0781256	0.374017	0.208882	0.83454	0.939228	51.7486	39.6705	39.5524	37.2422	26.055	29.2233	43.3994	46.5048	48.9732	58.7131	59.7632	184.093	93.8384	98.8763	88.762	110.349	132.115	141.622	ENSG00000092964	1808	protein_coding	DPYSL2
ENSG00000092969.12	0.0718206	0	5.26765	0	1		0	0	0	0	0	0	0	0	0	0	0	0	0	0.571539	0	0.721232	0	0	ENSG00000092969	7042	protein_coding	TGFB2
ENSG00000092978.11	0.0651173	0	5.26765	0	1		0	0	0	0	0	0	0	0	0	0.533756	0	0	0.638356	0	0	0	0	0	ENSG00000092978	55105	protein_coding	GPATCH2
ENSG00000093000.19	0.0761841	0	5.26765	0	1		0	0	0	0	1.37131	0	0	0	0	0	0	0	0	0	0	0	0	0	ENSG00000093000	10762	protein_coding	NUP50
ENSG00000093009.11	1.11844	-0.0146523	2.05229	-0.00713949	0.994304		2.06994	1.32235	0	0	0	0	1.44665	0	1.88359	2.13502	0.449347	0	2.55342	4.57231	0	0	3.69923	0	ENSG00000093009	8318	protein_coding	CDC45
ENSG00000093134.15	0.0400684	0	5.26765	0	1		0	0	0	0	0	0	0	0	0	0	0	0	0	0	0	0.721232	0	0	ENSG00000093134	55350	transcribed_unitary_pseudogene	VNN3P
ENSG00000093144.19	0.0249637	0	5.26765	0	1		0	0	0	0	0	0	0	0	0	0	0.449347	0	0	0	0	0	0	0	ENSG00000093144	55862	protein_coding	ECHDC1
ENSG00000093167.18	3.54469	-0.921672	0.929361	-0.991726	0.321331		6.20983	5.28941	4.39471	3.23845	4.11394	4.87054	4.33994	1.86019	1.88359	3.20253	2.69608	2.60018	1.91507	5.14385	3.77711	2.1637	1.58538	4.51985	ENSG00000093167	9209	protein_coding	LRRFIP2
ENSG00000094804.12	0.237661	-0.377398	4.19991	-0.0898585	0.9284		1.03497	0	0	0	0	0	0	0	0	1.06751	0.898695	0	1.27671	0	0	0	0	0	ENSG00000094804	990	protein_coding	CDC6
ENSG00000094841.14	0.408906	-0.377412	2.80773	-0.134419	0.893072		1.03497	0	0	0	0	0	0	0	0	0	1.34804	0	1.27671	0	0.944277	0.721232	0.528462	1.50662	ENSG00000094841	139596	protein_coding	UPRT
ENSG00000094880.11	0.355744	0.584388	3.0795	0.189767	0.849492		0	1.32235	0	0	0	0	1.44665	0	0	0	0.449347	1.04007	0.638356	0	0	0	0	1.50662	ENSG00000094880	8697	protein_coding	CDC23
ENSG00000094914.14	0.923406	-1.80062	1.85155	-0.972492	0.330806		2.06994	0	1.09868	0	1.37131	0	0	0	0	3.20253	1.34804	1.56011	1.27671	1.71462	0.944277	0	0.528462	1.50662	ENSG00000094914	8086	protein_coding	AAAS
ENSG00000094916.16	274.902	0.285302	0.148559	1.92046	0.0548	0.325787	234.939	232.734	206.551	231.549	242.723	248.398	276.309	269.728	275.003	292.498	311.847	364.545	250.874	304.059	241.735	352.682	280.613	331.456	ENSG00000094916	23468	protein_coding	CBX5
ENSG00000094975.14	18.1514	0.0962105	0.454683	0.211599	0.83242	0.938167	20.6994	18.5129	7.69074	19.4307	21.941	9.74109	11.5732	18.6019	20.7194	19.2152	21.1193	14.041	24.2575	20.0039	19.8298	21.637	21.1385	16.5728	ENSG00000094975	51430	protein_coding	SUCO
ENSG00000095002.15	0.644766	0.584379	2.29621	0.254497	0.799111		0	1.32235	0	0	1.37131	0	1.44665	0	0	0.533756	0.898695	3.64025	0	1.14308	0	0.721232	0.528462	0	ENSG00000095002	4436	protein_coding	MSH2
ENSG00000095015.6	8.68761	0.342581	0.630372	0.543459	0.586814		7.2448	9.25646	7.69074	11.3346	8.22788	21.1057	11.5732	11.1611	7.53434	4.27004	2.69608	9.36065	6.38356	10.8592	8.49849	4.32739	5.81308	9.0397	ENSG00000095015	4214	protein_coding	MAP3K1
ENSG00000095139.14	15.2856	-0.374535	0.499379	-0.750003	0.453253		10.3497	10.5788	18.6775	17.8115	15.0845	22.7292	10.1265	9.30095	11.3015	16.0127	13.4804	15.0811	15.9589	16.5746	16.0527	21.637	14.7969	19.586	ENSG00000095139	372	protein_coding	ARCN1
ENSG00000095203.14	0.193197	0	5.03966	0	1		0	0	0	0	0	0	0	0	0	0	0	0	0	0	0	1.44246	0.528462	1.50662	ENSG00000095203	54566	protein_coding	EPB41L4B
ENSG00000095261.14	0.498865	-1.2919	2.27717	-0.567327	0.570492		1.03497	1.32235	0	1.61922	1.37131	0	0	0	0	0.533756	0	0	1.27671	0.571539	0	0.721232	0.528462	0	ENSG00000095261	5711	protein_coding	PSMD5
ENSG00000095303.17	0.0354642	0	5.26765	0	1		0	0	0	0	0	0	0	0	0	0	0	0	0.638356	0	0	0	0	0	ENSG00000095303	5742	protein_coding	PTGS1
ENSG00000095319.14	0.160738	2.21537	5.2522	0.421798	0.673173		0	0	0	0	0	0	2.89329	0	0	0	0	0	0	0	0	0	0	0	ENSG00000095319	23511	protein_coding	NUP188
ENSG00000095380.11	4.71036	0.069205	0.886698	0.0780481	0.93779		2.06994	6.61176	3.29603	3.23845	1.37131	8.11757	1.44665	3.72038	7.53434	6.40507	3.59478	4.68033	7.66027	8.57309	3.77711	2.88493	5.28462	4.51985	ENSG00000095380	54187	protein_coding	NANS
ENSG00000095397.16	2.14659	-0.472252	1.25726	-0.375619	0.7072		2.06994	3.96705	1.09868	1.61922	2.74263	4.87054	2.89329	0	1.88359	1.60127	1.79739	0	3.19178	2.28616	2.83283	2.1637	2.11385	1.50662	ENSG00000095397	25861	protein_coding	WHRN
ENSG00000095485.18	0.559026	-0.330584	2.30129	-0.143652	0.885775		1.03497	1.32235	0	0	0	0	1.44665	0	0	0.533756	0.898695	0.520036	0	0.571539	0	0.721232	0	3.01323	ENSG00000095485	55280	protein_coding	CWF19L1
ENSG00000095564.14	9.16421	-1.22329	0.739401	-1.65444	0.0980388		11.3847	14.5459	10.9868	11.3346	13.7131	3.24703	1.44665	9.30095	5.65076	11.7426	15.2778	3.12022	6.38356	9.14463	8.49849	15.1459	9.51231	4.51985	ENSG00000095564	9044	protein_coding	BTAF1
ENSG00000095574.12	1.07449	2.49976	1.78163	1.40307	0.160594		0	0	1.09868	1.61922	0	1.62351	1.44665	1.86019	3.76717	0	2.69608	1.04007	0.638356	0.571539	0.944277	0	0.528462	1.50662	ENSG00000095574	64376	protein_coding	IKZF5
ENSG00000095585.17	0.0761841	0	5.26765	0	1		0	0	0	0	1.37131	0	0	0	0	0	0	0	0	0	0	0	0	0	ENSG00000095585	29760	protein_coding	BLNK
ENSG00000095637.22	11.7214	0.423778	0.553555	0.765557	0.44394		19.6645	11.9012	19.7762	25.9076	27.4263	17.8587	26.0396	22.3223	20.7194	1.60127	0	3.12022	1.27671	0	5.66566	1.44246	4.75615	1.50662	ENSG00000095637	10580	protein_coding	SORBS1
ENSG00000095713.14	0.218237	1.25366	5.2522	0.238693	0.811344		1.03497	0	0	0	0	0	2.89329	0	0	0	0	0	0	0	0	0	0	0	ENSG00000095713	55118	protein_coding	CRTAC1
ENSG00000095787.23	248.128	-0.0773363	0.159856	-0.483786	0.628538	0.874333	278.407	240.668	259.288	276.887	255.064	251.645	251.716	245.545	241.099	271.148	306.006	247.017	223.425	232.616	268.175	253.152	209.271	155.182	ENSG00000095787	51322	protein_coding	WAC
ENSG00000095794.19	1.65152	1.53735	1.41476	1.08666	0.277188		0	1.32235	2.19735	4.85767	1.37131	1.62351	4.33994	5.58057	0	1.06751	0	0.520036	1.27671	0.571539	0	2.88493	2.11385	0	ENSG00000095794	1390	protein_coding	CREM
ENSG00000095951.17	26.3912	0.504492	0.395599	1.27526	0.202217	0.568074	19.6645	14.5459	15.3815	21.0499	27.4263	19.4822	30.3796	26.0427	13.1851	27.2215	31.4543	26.0018	33.1945	34.8639	20.7741	31.7342	35.9354	46.7051	ENSG00000095951	3096	protein_coding	HIVEP1
ENSG00000096060.15	0.160842	0.58444	5.26765	0.110949	0.911657		1.03497	0	0	0	0	0	0	1.86019	0	0	0	0	0	0	0	0	0	0	ENSG00000096060	2289	protein_coding	FKBP5
ENSG00000096063.16	16.1942	0.500377	0.46647	1.07269	0.283411		11.3847	14.5459	14.2828	21.0499	15.0845	25.9762	15.9131	22.3223	18.8359	17.0802	17.5246	10.4007	10.8521	22.29	10.387	13.7034	14.7969	15.0662	ENSG00000096063	6732	protein_coding	SRPK1
ENSG00000096070.19	2.42656	-1.24451	1.36745	-0.910101	0.362769		4.13989	1.32235	2.19735	1.61922	2.74263	4.87054	2.89329	0	0	3.73629	0.898695	1.04007	2.55342	2.28616	1.88855	4.32739	2.64231	4.51985	ENSG00000096070	27154	protein_coding	BRPF3
ENSG00000096384.20	1457.8	-0.0865508	0.128949	-0.671199	0.502094	0.807325	1126.05	1291.94	1174.49	1306.71	1154.65	1240.37	1157.32	976.6	1246.93	1660.51	1578.11	1820.65	1643.77	1900.94	1367.31	1973.29	1663.6	1957.1	ENSG00000096384	3326	protein_coding	HSP90AB1
ENSG00000096401.8	36.3981	-0.269653	0.310494	-0.868463	0.385141	0.72431	37.259	38.3482	36.2563	40.4806	37.0255	32.4703	41.9527	22.3223	26.3702	37.8966	42.688	39.5228	32.5562	40.5793	48.1581	33.1767	36.4639	31.639	ENSG00000096401	988	protein_coding	CDC5L
ENSG00000096433.11	0.681113	1.54616	2.27781	0.67879	0.497271		0	0	0	0	0	0	1.44665	0	0	1.06751	0.449347	0.520036	0	1.71462	3.77711	0.721232	1.05692	1.50662	ENSG00000096433	3710	protein_coding	ITPR3
ENSG00000096654.15	0.0610376	-0.37733	5.26765	-0.0716317	0.942895		0	0	1.09868	0	0	0	0	0	0	0	0	0	0	0	0	0	0	0	ENSG00000096654	7738	protein_coding	ZNF184
ENSG00000096717.12	5.38228	-0.861419	0.796131	-1.08201	0.27925		6.20983	6.61176	8.78942	6.4769	4.11394	1.62351	4.33994	1.86019	5.65076	9.6076	6.29086	4.16029	5.10685	8.00155	3.77711	6.49109	4.75615	3.01323	ENSG00000096717	23411	protein_coding	SIRT1
ENSG00000096746.17	7.04409	0.0952827	0.629778	0.151296	0.879742		6.20983	11.9012	8.78942	3.23845	5.48525	6.49406	14.4665	7.44076	5.65076	8.00633	8.5376	10.9208	3.83014	7.43001	2.83283	4.32739	3.69923	7.53308	ENSG00000096746	3189	protein_coding	HNRNPH3
ENSG00000096872.17	25.6095	0.233782	0.386224	0.6053	0.54498	0.830905	21.7344	15.8682	15.3815	21.0499	10.9705	12.9881	24.593	20.4621	16.9523	30.9578	38.1945	42.1229	26.1726	30.2916	30.2169	34.6191	32.2362	36.1588	ENSG00000096872	80173	protein_coding	IFT74
ENSG00000096968.14	2.12989	2.49115	1.60219	1.55484	0.119984		1.03497	0	0	1.61922	0	1.62351	1.44665	1.86019	3.76717	1.06751	1.34804	4.16029	3.19178	0.571539	0.944277	7.93355	4.75615	3.01323	ENSG00000096968	3717	protein_coding	JAK2
ENSG00000097007.19	0.36956	-0.37741	2.58191	-0.146175	0.883783		0	0	1.09868	0	0	0	0	0	0	1.06751	0.449347	0.520036	0.638356	0.571539	0	0.721232	1.58538	0	ENSG00000097007	25	protein_coding	ABL1
ENSG00000097021.20	0.378805	0.584388	2.77121	0.210878	0.832982		1.03497	0	0	0	1.37131	0	0	1.86019	0	0	0.449347	0.520036	0.638356	0	0.944277	0	0	0	ENSG00000097021	11332	protein_coding	ACOT7
ENSG00000097033.14	44.5942	0.135001	0.327023	0.412817	0.679741	0.895937	50.7136	54.2164	47.2431	76.1036	38.3968	63.3171	56.4192	63.2465	47.0896	28.289	39.5426	28.602	37.0247	37.15	24.5512	57.6986	27.48	25.6125	ENSG00000097033	51100	protein_coding	SH3GLB1
ENSG00000097046.13	0.0249637	0	5.26765	0	1		0	0	0	0	0	0	0	0	0	0	0.449347	0	0	0	0	0	0	0	ENSG00000097046	8317	protein_coding	CDC7
ENSG00000097096.9	0.0288909	0	5.26765	0	1		0	0	0	0	0	0	0	0	0	0	0	0.520036	0	0	0	0	0	0	ENSG00000097096	84144	protein_coding	SYDE2
ENSG00000099194.6	0.949425	3.1087	2.18139	1.4251	0.154127		0	0	0	4.85767	2.74263	3.24703	0	3.72038	1.88359	0	0	0	0.638356	0	0	0	0	0	ENSG00000099194	6319	protein_coding	SCD
ENSG00000099204.20	0.440574	0	2.70346	0	1		0	0	0	1.61922	0	1.62351	0	0	0	0	0.449347	0	0	0.571539	1.88855	0.721232	1.05692	0	ENSG00000099204	3983	protein_coding	ABLIM1
ENSG00000099219.14	0.343029	0.584388	2.81426	0.207653	0.8355		1.03497	0	0	0	0	1.62351	1.44665	0	0	0	0.449347	0.520036	0	0.571539	0	0	0.528462	0	ENSG00000099219	79956	protein_coding	ERMP1
ENSG00000099246.17	21.3816	0.569237	0.487989	1.16649	0.243415	0.615654	14.4896	14.5459	9.88809	19.4307	21.941	24.3527	21.6997	20.4621	15.0687	12.2764	28.7582	34.3224	30.0027	22.8616	25.4955	35.3404	15.8538	18.0794	ENSG00000099246	22931	protein_coding	RAB18
ENSG00000099250.18	18.6726	-0.249539	0.482526	-0.517152	0.60505	0.862541	17.5945	31.7364	29.6643	29.146	21.941	14.6116	24.593	18.6019	22.603	5.87131	6.74021	21.3215	17.2356	17.7177	9.44277	12.9822	13.2115	21.0926	ENSG00000099250	8829	protein_coding	NRP1
ENSG00000099284.15	0.195539	-1.89043	5.20026	-0.363526	0.716212		0	1.32235	2.19735	0	0	0	0	0	0	0	0	0	0	0	0	0	0	0	ENSG00000099284	55506	protein_coding	MACROH2A2
ENSG00000099290.17	0.49811	0.584378	2.84837	0.205162	0.837446		1.03497	0	0	0	0	0	0	0	1.88359	0	1.34804	0	0	1.14308	0	1.44246	2.11385	0	ENSG00000099290	387680	protein_coding	WASHC2A
ENSG00000099326.9	0.0354642	0	5.26765	0	1		0	0	0	0	0	0	0	0	0	0	0	0	0.638356	0	0	0	0	0	ENSG00000099326	7593	protein_coding	MZF1
ENSG00000099330.9	0.159234	0	5.26765	0	1		0	0	0	0	0	0	0	0	0	0	0	0	0.638356	0	0	0.721232	0	1.50662	ENSG00000099330	79629	protein_coding	OCEL1
ENSG00000099331.13	0.197728	1.54612	4.42526	0.349386	0.7268		0	0	0	0	0	0	1.44665	0	0	0	0.449347	0.520036	0	1.14308	0	0	0	0	ENSG00000099331	4650	protein_coding	MYO9B
ENSG00000099341.11	6.40596	-1.45888	0.743449	-1.96232	0.0497256		11.3847	7.93411	17.5788	11.3346	10.9705	8.11757	5.78659	3.72038	3.76717	4.27004	5.84152	2.08015	3.83014	3.42924	4.72138	2.1637	6.87	1.50662	ENSG00000099341	5714	protein_coding	PSMD8
ENSG00000099364.18	0.21236	0	3.81963	0	1		0	0	0	0	1.37131	0	0	0	0	0	0	0.520036	0.638356	0.571539	0	0.721232	0	0	ENSG00000099364	54620	protein_coding	FBXL19
ENSG00000099381.18	5.16353	-0.282483	0.829293	-0.340631	0.733382		4.13989	3.96705	6.59206	11.3346	2.74263	6.49406	1.44665	9.30095	1.88359	5.33756	4.04413	5.20036	7.66027	6.28693	5.66566	3.60616	4.22769	3.01323	ENSG00000099381	9739	protein_coding	SETD1A
ENSG00000099385.12	4.17767	-0.169291	1.08071	-0.156648	0.875522		3.10492	1.32235	3.29603	3.23845	4.11394	4.87054	0	0	7.53434	3.73629	3.59478	6.24044	6.38356	6.85847	5.66566	1.44246	4.75615	9.0397	ENSG00000099385	9274	protein_coding	BCL7C
ENSG00000099622.14	6.98049	0.745019	0.819876	0.908697	0.36351		6.20983	3.96705	1.09868	9.71535	2.74263	4.87054	4.33994	5.58057	9.41793	4.8038	6.29086	7.28051	8.29863	10.8592	6.60994	15.1459	16.9108	1.50662	ENSG00000099622	1153	protein_coding	CIRBP
ENSG00000099783.12	459.026	-0.210617	0.140588	-1.49811	0.134105	0.500003	434.688	401.995	402.116	304.414	272.891	311.715	345.748	357.157	369.183	528.418	581.006	548.638	645.378	634.409	442.866	553.906	525.291	602.647	ENSG00000099783	4670	protein_coding	HNRNPM
ENSG00000099785.10	1.82281	1.81934	1.30239	1.39692	0.162439		1.03497	1.32235	1.09868	1.61922	0	4.87054	2.89329	5.58057	3.76717	0	0.898695	2.08015	1.91507	2.28616	0.944277	1.44246	1.05692	0	ENSG00000099785	51257	protein_coding	MARCHF2
ENSG00000099795.7	3.76206	-0.714331	1.01633	-0.702852	0.482148		5.17486	2.6447	3.29603	3.23845	5.48525	8.11757	1.44665	3.72038	1.88359	5.87131	5.39217	2.60018	4.46849	2.8577	0.944277	2.88493	3.17077	4.51985	ENSG00000099795	4713	protein_coding	NDUFB7
ENSG00000099797.15	0.0249637	0	5.26765	0	1		0	0	0	0	0	0	0	0	0	0	0.449347	0	0	0	0	0	0	0	ENSG00000099797	9524	protein_coding	TECR
ENSG00000099800.8	1.31873	0.0808074	1.44867	0.0557805	0.955517		1.03497	1.32235	2.19735	1.61922	1.37131	0	4.33994	0	0	3.20253	1.79739	1.56011	1.27671	0.571539	0.944277	1.44246	1.05692	0	ENSG00000099800	26517	protein_coding	TIMM13
ENSG00000099804.9	15.1914	0.327973	0.460116	0.712806	0.475966		13.4546	25.1247	14.2828	25.9076	24.6836	32.4703	17.3598	26.0427	22.603	9.6076	7.18956	4.16029	5.10685	12.0023	4.72138	10.0972	11.0977	7.53308	ENSG00000099804	997	protein_coding	CDC34
ENSG00000099810.21	0.0755327	0	5.26765	0	1		0	0	0	0	0	0	0	0	0	0	0	0	0.638356	0	0	0.721232	0	0	ENSG00000099810	4507	protein_coding	MTAP
ENSG00000099814.16	32.6088	0.12179	0.364555	0.33408	0.738319	0.912916	22.7694	25.1247	18.6775	19.4307	35.6542	19.4822	18.8064	27.9029	26.3702	33.0928	35.0491	44.7231	47.8767	41.7224	33.0497	48.3225	40.6915	48.2117	ENSG00000099814	283638	protein_coding	CEP170B
ENSG00000099864.18	0.0803692	1.54614	5.26765	0.293517	0.769127		0	0	0	0	0	0	1.44665	0	0	0	0	0	0	0	0	0	0	0	ENSG00000099864	5064	protein_coding	PALM
ENSG00000099889.14	0.178923	0	5.26765	0	1		0	0	0	0	0	0	0	0	0	0	0	0	0	0	0	2.1637	1.05692	0	ENSG00000099889	421	protein_coding	ARVCF
ENSG00000099899.15	0.118536	-1.17894	5.24183	-0.224911	0.822049		1.03497	0	1.09868	0	0	0	0	0	0	0	0	0	0	0	0	0	0	0	ENSG00000099899	27037	protein_coding	TRMT2A
ENSG00000099901.17	41.5346	-0.373854	0.325429	-1.14881	0.250636	0.622713	41.3989	58.1835	38.4537	35.6229	53.4812	51.9525	34.7195	37.2038	33.9045	49.6393	55.7191	26.5219	42.7699	49.7239	41.5482	32.4554	31.1792	33.1456	ENSG00000099901	5902	protein_coding	RANBP1
ENSG00000099904.16	5.87956	0.566199	0.882254	0.641764	0.521026		1.03497	7.93411	1.09868	4.85767	8.22788	3.24703	1.44665	7.44076	5.65076	10.6751	6.29086	6.24044	14.0438	7.43001	6.60994	4.32739	4.75615	4.51985	ENSG00000099904	29801	protein_coding	ZDHHC8
ENSG00000099917.17	9.0937	0.654884	0.569286	1.15036	0.249996		12.4197	7.93411	5.49339	3.23845	9.5992	6.49406	13.0198	13.0213	15.0687	7.47258	4.94282	7.80055	11.4904	10.2877	7.55421	14.4246	7.39846	6.02647	ENSG00000099917	51586	protein_coding	MED15
ENSG00000099940.12	1.66099	2.01645	1.69704	1.18822	0.234747		0	1.32235	0	1.61922	5.48525	3.24703	2.89329	1.86019	0	1.06751	2.24674	2.08015	0	0	0	1.44246	2.11385	4.51985	ENSG00000099940	9342	protein_coding	SNAP29
ENSG00000099942.13	45.2697	-0.411741	0.309873	-1.32874	0.183933	0.556376	34.1541	51.5717	49.4405	55.0536	37.0255	40.5879	30.3796	29.7631	41.4389	59.7806	47.6308	52.0036	52.3452	53.1531	58.5452	54.0924	42.2769	25.6125	ENSG00000099942	1399	protein_coding	CRKL
ENSG00000099956.20	1.44617	0.150016	1.35118	0.111026	0.911596		1.03497	2.6447	1.09868	1.61922	1.37131	1.62351	1.44665	0	3.76717	1.06751	0.898695	1.56011	1.27671	1.14308	0.944277	1.44246	1.58538	1.50662	ENSG00000099956	6598	protein_coding	SMARCB1
ENSG00000099991.18	2.45358	-0.637136	1.20244	-0.52987	0.596202		2.06994	2.6447	3.29603	0	0	1.62351	1.44665	0	3.76717	2.13502	2.69608	3.12022	4.46849	4.00077	3.77711	5.04862	1.05692	3.01323	ENSG00000099991	23523	protein_coding	CABIN1
ENSG00000099995.19	0.9976	1.99935	1.90782	1.04798	0.294649		0	0	1.09868	0	1.37131	1.62351	2.89329	1.86019	0	1.06751	0	0	1.91507	1.14308	0	1.44246	0.528462	3.01323	ENSG00000099995	10291	protein_coding	SF3A1
ENSG00000100023.19	0.500611	0	3.05916	0	1		0	0	0	1.61922	0	4.87054	0	0	0	0	0	0.520036	0	0	0.944277	0	1.05692	0	ENSG00000100023	23759	protein_coding	PPIL2
ENSG00000100027.17	0.0317522	0	5.26765	0	1		0	0	0	0	0	0	0	0	0	0	0	0	0	0.571539	0	0	0	0	ENSG00000100027	29799	protein_coding	YPEL1
ENSG00000100029.18	0.152956	0	4.81935	0	1		0	0	0	0	0	0	0	0	0	0	0.449347	0	0.638356	0	0.944277	0.721232	0	0	ENSG00000100029	23481	protein_coding	PES1
ENSG00000100030.15	11.7798	-0.139435	0.590574	-0.236101	0.813354		6.20983	13.2235	13.1841	21.0499	12.3418	9.74109	7.23323	5.58057	16.9523	14.9452	10.7843	8.84062	15.9589	8.00155	13.2199	6.49109	13.2115	15.0662	ENSG00000100030	5594	protein_coding	MAPK1
ENSG00000100056.12	0.029359	0	5.26765	0	1		0	0	0	0	0	0	0	0	0	0	0	0	0	0	0	0	0.528462	0	ENSG00000100056	8220	protein_coding	ESS2
ENSG00000100075.10	16.749	0.394631	0.530691	0.743617	0.457108		24.8393	14.5459	16.4802	30.7653	17.8271	14.6116	21.6997	20.4621	32.021	8.00633	4.49347	23.9217	12.1288	20.0039	13.2199	10.0972	5.81308	10.5463	ENSG00000100075	6576	protein_coding	SLC25A1
ENSG00000100084.14	5.88496	-1.21942	0.857255	-1.42248	0.154888		8.27978	3.96705	7.69074	6.4769	5.48525	6.49406	0	7.44076	1.88359	7.47258	8.08825	5.7204	7.02192	5.71539	3.77711	8.65478	4.22769	7.53308	ENSG00000100084	7290	protein_coding	HIRA
ENSG00000100097.12	201.446	0.403897	0.184206	2.19264	0.0283335	0.22616	127.302	108.433	132.94	110.107	105.591	125.011	162.024	186.019	141.269	279.688	226.471	282.9	291.729	262.337	231.348	232.958	317.077	302.83	ENSG00000100097	3956	protein_coding	LGALS1
ENSG00000100100.13	0.136612	0	5.26765	0	1		0	0	0	0	1.37131	0	0	0	0	0	0.449347	0	0.638356	0	0	0	0	0	ENSG00000100100	113791	protein_coding	PIK3IP1
ENSG00000100105.18	2.36593	-0.428209	1.45141	-0.295029	0.767972		1.03497	1.32235	2.19735	0	0	4.87054	1.44665	1.86019	0	1.60127	3.14543	3.12022	3.83014	1.14308	2.83283	6.49109	3.17077	4.51985	ENSG00000100105	23598	protein_coding	PATZ1
ENSG00000100106.22	0.162356	1.54612	5.26765	0.293512	0.769131		0	0	0	0	0	0	0	1.86019	0	0.533756	0	0	0	0	0	0	0.528462	0	ENSG00000100106	11078	protein_coding	TRIOBP
ENSG00000100109.17	0.151298	1.54612	5.26765	0.293512	0.769131		0	0	0	0	0	0	1.44665	0	0	0	0	0	1.27671	0	0	0	0	0	ENSG00000100109	24144	protein_coding	TFIP11
ENSG00000100116.17	0.964954	1.54616	2.19542	0.704265	0.481268		0	0	0	3.23845	0	1.62351	0	1.86019	0	1.60127	0.898695	1.56011	3.19178	0	1.88855	0	0	1.50662	ENSG00000100116	23464	protein_coding	GCAT
ENSG00000100129.18	1.15401	0.0906399	1.65405	0.0547989	0.956299		2.06994	0	1.09868	0	2.74263	0	0	0	3.76717	1.06751	0.449347	1.04007	1.91507	1.14308	0.944277	1.44246	1.58538	1.50662	ENSG00000100129	51386	protein_coding	EIF3L
ENSG00000100138.15	3.96157	-0.0415937	0.985056	-0.0422248	0.96632		4.13989	5.28941	3.29603	1.61922	1.37131	9.74109	1.44665	7.44076	3.76717	3.20253	4.04413	0	3.83014	3.42924	5.66566	2.1637	6.34154	4.51985	ENSG00000100138	4809	protein_coding	SNU13
ENSG00000100139.13	0.241108	2.79376	5.21357	0.535863	0.592053		0	0	0	0	0	0	4.33994	0	0	0	0	0	0	0	0	0	0	0	ENSG00000100139	85377	protein_coding	MICALL1
ENSG00000100142.16	10.7869	0.414501	0.520144	0.796898	0.42551		12.4197	5.28941	15.3815	11.3346	5.48525	11.3646	10.1265	20.4621	15.0687	9.6076	8.98695	6.76047	7.02192	8.57309	9.44277	12.2609	9.51231	15.0662	ENSG00000100142	5435	protein_coding	POLR2F
ENSG00000100151.16	0.212143	0	5.26765	0	1		0	0	0	0	0	3.24703	0	0	0	0	0	0	0	0.571539	0	0	0	0	ENSG00000100151	9463	protein_coding	PICK1
ENSG00000100154.14	0.761713	-1.85989	2.05271	-0.906064	0.364902		1.03497	1.32235	1.09868	0	1.37131	0	0	0	0	0	0	1.56011	3.19178	1.71462	1.88855	0	0.528462	0	ENSG00000100154	23331	protein_coding	TTC28
ENSG00000100201.23	2.35824	0.60466	1.22144	0.495038	0.620574		2.06994	1.32235	1.09868	3.23845	1.37131	4.87054	1.44665	1.86019	3.76717	4.27004	3.14543	4.68033	1.91507	2.8577	0	1.44246	1.58538	1.50662	ENSG00000100201	10521	protein_coding	DDX17
ENSG00000100207.20	51.6101	-0.11883	0.287678	-0.413067	0.679558	0.895937	31.0492	44.96	53.8352	51.8152	57.5952	38.9643	41.9527	40.9242	35.7881	52.308	51.2256	69.1648	47.2384	52.5816	52.8795	77.8931	65.5292	63.2779	ENSG00000100207	6942	protein_coding	TCF20
ENSG00000100209.11	0.654088	-1.29072	2.22107	-0.581126	0.561155		1.03497	1.32235	0	1.61922	2.74263	0	0	0	0	0	0.449347	0	0.638356	0.571539	1.88855	0	0	1.50662	ENSG00000100209	150274	protein_coding	HSCB
ENSG00000100216.6	0.37816	1.54614	3.06264	0.50484	0.613671		0	0	0	0	0	0	0	0	1.88359	0	0.898695	0.520036	1.27671	0	0	0.721232	0	1.50662	ENSG00000100216	56993	protein_coding	TOMM22
ENSG00000100219.16	6.44438	0.382133	0.644995	0.59246	0.553543		9.31475	11.9012	5.49339	11.3346	6.85657	4.87054	8.67988	16.7417	9.41793	3.20253	4.94282	1.56011	3.83014	2.8577	3.77711	3.60616	1.58538	6.02647	ENSG00000100219	7494	protein_coding	XBP1
ENSG00000100220.12	0.813822	2.51463	2.1967	1.14473	0.25232		0	0	0	0	1.37131	1.62351	0	0	3.76717	1.06751	0.449347	0	3.19178	1.14308	0	0	0.528462	1.50662	ENSG00000100220	51493	protein_coding	RTCB
ENSG00000100221.10	0.402751	-0.262594	3.52125	-0.0745742	0.940554		0	0	2.19735	0	2.74263	0	0	1.86019	0	0	0.449347	0	0	0	0	0	0	0	ENSG00000100221	9929	protein_coding	JOSD1
ENSG00000100227.18	0.0906907	-0.377344	5.26765	-0.0716342	0.942893		0	0	1.09868	0	0	0	0	0	0	0.533756	0	0	0	0	0	0	0	0	ENSG00000100227	84271	protein_coding	POLDIP3
ENSG00000100234.12	252.654	1.0588	0.307863	3.4392	0.000583432	0.0325593	56.9235	44.96	53.8352	19.4307	9.5992	12.9881	133.091	109.751	80.9942	277.019	291.177	102.967	328.115	365.785	266.286	775.324	756.229	863.291	ENSG00000100234	7078	protein_coding	TIMP3
ENSG00000100239.16	0.593057	2.5168	2.32626	1.08191	0.279294		0	0	0	1.61922	1.37131	1.62351	0	1.86019	1.88359	1.06751	0	0	0	0	0	0.721232	0.528462	0	ENSG00000100239	9701	protein_coding	PPP6R2
ENSG00000100241.21	0.306617	0	3.46402	0	1		0	0	0	0	0	0	0	0	0	1.06751	0	0	0.638356	0	0	0.721232	1.58538	1.50662	ENSG00000100241	6305	protein_coding	SBF1
ENSG00000100243.21	0.91757	1.54616	2.12291	0.72832	0.466418		0	0	0	0	0	0	1.44665	0	0	0	0.449347	1.04007	0.638356	2.28616	0.944277	3.60616	1.58538	4.51985	ENSG00000100243	1727	protein_coding	CYB5R3
ENSG00000100246.13	24.1934	1.0375	0.411173	2.52327	0.0116268	0.150107	19.6645	21.1576	9.88809	16.1922	26.055	22.7292	27.4863	35.3436	41.4389	19.749	13.9298	28.602	28.726	20.0039	24.5512	29.5705	33.8215	16.5728	ENSG00000100246	10126	protein_coding	DNAL4
ENSG00000100266.19	1.27944	-2.58228	1.70763	-1.5122	0.130484		1.03497	1.32235	3.29603	1.61922	2.74263	3.24703	0	0	0	1.06751	1.79739	2.08015	0	1.71462	0.944277	2.1637	0	0	ENSG00000100266	11252	protein_coding	PACSIN2
ENSG00000100281.14	10.5541	0.1561	0.564207	0.276672	0.782032		12.4197	6.61176	10.9868	12.9538	6.85657	11.3646	13.0198	7.44076	13.1851	10.6751	6.29086	11.9608	10.8521	16.0031	11.3313	5.76986	13.2115	9.0397	ENSG00000100281	10042	protein_coding	HMGXB4
ENSG00000100285.10	0.0899959	0	5.26765	0	1		0	0	0	0	0	0	0	0	0	0	0.898695	0	0	0	0	0.721232	0	0	ENSG00000100285	4744	protein_coding	NEFH
ENSG00000100292.18	0.029359	0	5.26765	0	1		0	0	0	0	0	0	0	0	0	0	0	0	0	0	0	0	0.528462	0	ENSG00000100292	3162	protein_coding	HMOX1
ENSG00000100296.14	2.07969	3.10029	1.59217	1.94721	0.0515096		0	0	1.09868	3.23845	4.11394	3.24703	1.44665	3.72038	5.65076	3.73629	2.24674	0	0.638356	3.42924	2.83283	0	0.528462	1.50662	ENSG00000100296	8563	protein_coding	THOC5
ENSG00000100297.16	0.607159	0	2.49619	0	1		0	0	0	0	0	0	0	0	0	1.06751	3.14543	0.520036	2.55342	1.14308	0	1.44246	1.05692	0	ENSG00000100297	4174	protein_coding	MCM5
ENSG00000100300.18	1.12765	2.38614	1.94288	1.22815	0.219392		0	0	1.09868	0	4.11394	0	4.33994	0	1.88359	0	0	0	1.27671	2.8577	0	2.1637	1.05692	1.50662	ENSG00000100300	706	protein_coding	TSPO
ENSG00000100307.13	0.985794	0.644772	1.69029	0.381455	0.702865		2.06994	0	1.09868	0	1.37131	1.62351	1.44665	1.86019	1.88359	1.60127	0	1.04007	0	0	0	2.1637	1.58538	0	ENSG00000100307	23492	protein_coding	CBX7
ENSG00000100311.17	2.56083	-0.91415	1.59006	-0.574915	0.565349		1.03497	2.6447	0	0	0	0	1.44665	0	0	2.13502	2.24674	2.60018	1.27671	2.28616	1.88855	9.37602	11.6262	7.53308	ENSG00000100311	5155	protein_coding	PDGFB
ENSG00000100316.16	32.5345	-0.207059	0.319775	-0.647516	0.517298	0.815809	33.1191	35.7035	36.2563	25.9076	34.2828	38.9643	24.593	37.2038	30.1374	33.0928	32.353	35.3625	35.1096	24.5762	36.8268	35.3404	31.1792	25.6125	ENSG00000100316	6122	protein_coding	RPL3
ENSG00000100320.23	268.746	0.00760382	0.13329	0.0570471	0.954508	0.991175	242.183	236.701	265.88	205.642	248.208	248.398	243.037	251.126	256.168	267.412	255.229	311.502	282.792	284.055	293.67	325.276	321.833	298.31	ENSG00000100320	23543	protein_coding	RBFOX2
ENSG00000100321.15	0.0856068	0	5.26765	0	1		0	0	0	0	0	0	0	0	0	0	0.449347	0.520036	0	0.571539	0	0	0	0	ENSG00000100321	9145	protein_coding	SYNGR1
ENSG00000100325.15	0.261427	-1.8642	3.46903	-0.537384	0.591003		1.03497	1.32235	1.09868	0	0	0	0	0	0	0	0	0	0	0	0	0.721232	0.528462	0	ENSG00000100325	84164	protein_coding	ASCC2
ENSG00000100345.22	188.572	1.03085	0.227421	4.5328	5.8208e-06	0.00111889	95.2174	75.374	82.4008	68.0074	71.3083	77.9287	120.072	213.922	188.359	200.692	184.232	274.059	263.641	236.046	174.691	380.811	374.151	313.376	ENSG00000100345	4627	protein_coding	MYH9
ENSG00000100348.10	0.125924	-0.377344	5.26765	-0.0716342	0.942893		0	1.32235	0	0	0	0	0	0	0	0	0	0	0	0	0.944277	0	0	0	ENSG00000100348	25828	protein_coding	TXN2
ENSG00000100353.18	24.6796	0.0768844	0.387857	0.198229	0.842866	0.942572	31.0492	22.48	30.763	17.8115	30.1689	24.3527	36.1662	24.1825	28.2538	30.4241	25.1635	13.5209	17.874	19.4323	16.997	15.8671	29.5939	30.1323	ENSG00000100353	8664	protein_coding	EIF3D
ENSG00000100354.21	154.214	0.357601	0.280143	1.27649	0.201781	0.568074	134.546	181.162	139.532	139.253	152.216	137.999	190.957	186.019	205.311	87.5359	105.147	248.577	120.649	114.879	135.976	195.454	168.051	132.582	ENSG00000100354	23112	protein_coding	TNRC6B
ENSG00000100364.19	0.419518	-0.377402	3.17947	-0.1187	0.905513		0	0	1.09868	3.23845	0	1.62351	0	0	0	0.533756	0	0	0	0	0	0	1.05692	0	ENSG00000100364	23313	protein_coding	KIAA0930
ENSG00000100365.16	0.0288909	0	5.26765	0	1		0	0	0	0	0	0	0	0	0	0	0	0.520036	0	0	0	0	0	0	ENSG00000100365	4689	protein_coding	NCF4
ENSG00000100372.15	0.38734	-0.478342	3.22106	-0.148505	0.881944		0	2.6447	0	0	0	0	0	1.86019	0	0	0.898695	1.04007	0	0	0	0	0.528462	0	ENSG00000100372	10478	protein_coding	SLC25A17
ENSG00000100376.12	0.215193	0	4.32047	0	1		0	0	0	0	0	1.62351	0	0	0	0	0	1.04007	0.638356	0.571539	0	0	0	0	ENSG00000100376	55007	protein_coding	FAM118A
ENSG00000100379.17	0.144344	0	5.26765	0	1		0	0	0	0	0	0	0	0	0	0	0	0.520036	0	0.571539	0	0	0	1.50662	ENSG00000100379	79734	protein_coding	KCTD17
ENSG00000100380.14	57.2528	-0.0298578	0.277237	-0.107698	0.914235	0.972729	64.1683	54.2164	59.3286	35.6229	47.996	77.9287	53.5259	68.8271	52.7404	59.2469	46.2828	60.8443	42.7699	61.1547	41.5482	62.7472	60.2446	81.3573	ENSG00000100380	6767	protein_coding	ST13
ENSG00000100387.9	5.03362	-0.0564585	0.840568	-0.0671671	0.946449		6.20983	9.25646	1.09868	1.61922	10.9705	6.49406	2.89329	5.58057	7.53434	5.33756	3.14543	3.12022	3.19178	4.00077	4.72138	2.1637	4.22769	9.0397	ENSG00000100387	9978	protein_coding	RBX1
ENSG00000100393.14	126.567	0.138711	0.192453	0.720752	0.471062	0.785651	107.637	137.525	147.223	114.965	119.304	107.152	125.858	133.934	173.29	116.359	118.178	159.651	102.137	112.022	127.477	123.331	122.603	129.569	ENSG00000100393	2033	protein_coding	EP300
ENSG00000100395.15	1.99703	-1.01617	1.29492	-0.784738	0.432607		4.13989	5.28941	1.09868	4.85767	1.37131	0	1.44665	0	3.76717	1.60127	1.79739	1.04007	1.91507	2.28616	0.944277	2.88493	0	1.50662	ENSG00000100395	83746	protein_coding	L3MBTL2
ENSG00000100401.20	0.714607	-1.9154	2.06817	-0.92613	0.354379		1.03497	2.6447	0	3.23845	2.74263	0	0	0	0	0.533756	0.898695	0.520036	0	0	0	0.721232	0.528462	0	ENSG00000100401	5905	protein_coding	RANGAP1
ENSG00000100403.12	37.1949	0.461569	0.319196	1.44604	0.148167	0.519998	26.9093	27.7694	18.6775	32.3845	39.7681	29.2233	33.2729	35.3436	32.021	40.0317	47.6308	52.0036	40.2164	41.1508	33.994	41.8315	47.5615	49.7184	ENSG00000100403	23264	protein_coding	ZC3H7B
ENSG00000100410.8	0.356452	-0.377409	3.43787	-0.10978	0.912584		1.03497	0	0	0	1.37131	0	0	0	0	1.60127	0	0.520036	0	0	1.88855	0	0	0	ENSG00000100410	84844	protein_coding	PHF5A
ENSG00000100412.17	1.67127	1.4029	1.30462	1.07533	0.282225		0	1.32235	3.29603	3.23845	2.74263	3.24703	2.89329	3.72038	5.65076	1.06751	0	1.04007	0	1.14308	0	0.721232	0	0	ENSG00000100412	50	protein_coding	ACO2
ENSG00000100413.17	0.0317522	0	5.26765	0	1		0	0	0	0	0	0	0	0	0	0	0	0	0	0.571539	0	0	0	0	ENSG00000100413	171568	protein_coding	POLR3H
ENSG00000100416.15	0.104644	1.54614	5.26765	0.293517	0.769127		0	0	0	0	0	0	0	0	1.88359	0	0	0	0	0	0	0	0	0	ENSG00000100416	55687	protein_coding	TRMU
ENSG00000100417.12	0.363342	-0.377408	3.40255	-0.110919	0.91168		0	0	1.09868	1.61922	0	0	0	0	0	1.60127	0	0	1.27671	0	0.944277	0	0	0	ENSG00000100417	5372	protein_coding	PMM1
ENSG00000100418.8	0.806296	-0.897143	1.93629	-0.463331	0.643127		1.03497	1.32235	1.09868	0	2.74263	3.24703	0	1.86019	0	1.06751	0.898695	0.520036	0	0	0	0.721232	0	0	ENSG00000100418	27351	protein_coding	DESI1
ENSG00000100425.18	39.3185	-0.182455	0.311172	-0.586348	0.557642	0.835256	40.3639	37.0258	38.4537	32.3845	34.2828	32.4703	34.7195	24.1825	43.3225	55.5106	46.7321	44.2031	38.3014	41.7224	29.2726	57.6986	45.4477	31.639	ENSG00000100425	23774	protein_coding	BRD1
ENSG00000100433.16	0.029359	0	5.26765	0	1		0	0	0	0	0	0	0	0	0	0	0	0	0	0	0	0	0.528462	0	ENSG00000100433	54207	protein_coding	KCNK10
ENSG00000100439.10	3.56918	0.790916	1.1533	0.685786	0.492848		7.2448	3.96705	0	3.23845	0	1.62351	2.89329	7.44076	9.41793	3.20253	0.449347	10.9208	0.638356	2.28616	1.88855	2.1637	6.87	0	ENSG00000100439	63874	protein_coding	ABHD4
ENSG00000100442.11	60.1943	-0.475247	0.233989	-2.03107	0.0422478	0.288888	77.6229	72.7293	78.0061	64.769	76.7936	69.8111	46.2927	65.1067	54.624	65.1182	66.0541	54.0838	55.537	57.7255	52.8795	49.0438	39.6346	37.6654	ENSG00000100442	2287	protein_coding	FKBP3
ENSG00000100462.16	0.262084	-1.22161	4.0524	-0.301453	0.763069		0	0	2.19735	0	0	0	0	0	0	0.533756	1.34804	0	0.638356	0	0	0	0	0	ENSG00000100462	10419	protein_coding	PRMT5
ENSG00000100478.15	2.16727	0.033085	1.17455	0.0281682	0.977528		1.03497	3.96705	3.29603	0	2.74263	1.62351	4.33994	0	3.76717	2.66878	2.69608	0.520036	0.638356	1.14308	2.83283	2.1637	1.05692	4.51985	ENSG00000100478	11154	protein_coding	AP4S1
ENSG00000100479.13	0.0567159	0	5.26765	0	1		0	0	0	0	0	0	0	0	0	0	0.449347	0	0	0.571539	0	0	0	0	ENSG00000100479	5427	protein_coding	POLE2
ENSG00000100483.14	0.145087	0	4.90171	0	1		0	0	0	0	0	0	0	0	0	0.533756	0.449347	0	0	0.571539	0	0	1.05692	0	ENSG00000100483	79609	protein_coding	VCPKMT
ENSG00000100485.12	29.1576	-0.57562	0.347448	-1.65671	0.0975783	0.429817	43.4688	29.0917	46.1444	37.2422	31.5402	27.5997	26.0396	14.8815	39.5553	28.289	28.7582	27.0419	19.789	16.0031	16.997	37.5041	23.2523	31.639	ENSG00000100485	6655	protein_coding	SOS2
ENSG00000100503.26	0.209287	2.56577	5.22702	0.490866	0.623521		0	0	0	0	0	0	0	0	3.76717	0	0	0	0	0	0	0	0	0	ENSG00000100503	51199	protein_coding	NIN
ENSG00000100519.12	24.3197	-0.0906413	0.350766	-0.258409	0.796091	0.925445	31.0492	31.7364	26.3683	14.573	21.941	17.8587	27.4863	26.0427	30.1374	28.8228	29.2076	21.3215	17.2356	20.0039	30.2169	20.9157	23.2523	19.586	ENSG00000100519	5706	protein_coding	PSMC6
ENSG00000100522.10	0.911997	1.44873	2.06226	0.702497	0.48237		1.03497	0	0	0	5.48525	1.62351	1.44665	1.86019	0	0.533756	1.34804	0.520036	0	0	0	0	1.05692	1.50662	ENSG00000100522	64841	protein_coding	GNPNAT1
ENSG00000100523.16	0.783513	1.44973	2.02307	0.7166	0.473621		1.03497	0	0	0	1.37131	0	1.44665	1.86019	0	1.06751	0.449347	1.04007	1.27671	1.14308	0	2.88493	0.528462	0	ENSG00000100523	80821	protein_coding	DDHD1
ENSG00000100526.20	1.35502	0.584374	1.90128	0.307358	0.758571		0	0	1.09868	0	1.37131	1.62351	0	0	1.88359	2.13502	1.79739	0.520036	2.55342	3.42924	0.944277	2.88493	2.64231	1.50662	ENSG00000100526	1033	protein_coding	CDKN3
ENSG00000100528.12	2.14955	0.845635	1.1556	0.731774	0.464306		4.13989	0	2.19735	1.61922	1.37131	1.62351	4.33994	5.58057	1.88359	3.20253	0.898695	0.520036	0.638356	2.8577	0	2.1637	2.64231	3.01323	ENSG00000100528	10175	protein_coding	CNIH1
ENSG00000100532.12	1.69063	0.29546	1.27682	0.231403	0.817002		2.06994	1.32235	3.29603	0	1.37131	0	4.33994	1.86019	1.88359	1.06751	0.449347	1.04007	1.27671	1.14308	0	0.721232	1.05692	7.53308	ENSG00000100532	10668	protein_coding	CGRRF1
ENSG00000100554.12	14.9578	0.350222	0.499571	0.701045	0.483275		10.3497	14.5459	8.78942	17.8115	23.3123	14.6116	15.9131	13.0213	13.1851	15.4789	13.9298	19.2413	9.57534	12.5739	22.6626	12.2609	16.9108	15.0662	ENSG00000100554	51382	protein_coding	ATP6V1D
ENSG00000100567.13	29.695	-0.383747	0.3621	-1.05978	0.289243	0.660145	27.9442	54.2164	41.7497	43.7191	35.6542	27.5997	40.5061	33.4834	18.8359	30.4241	25.6128	18.7213	21.7041	20.5754	25.4955	18.0308	30.6508	19.586	ENSG00000100567	5684	protein_coding	PSMA3
ENSG00000100568.11	0.795163	1.45	2.013	0.720318	0.471329		0	1.32235	0	0	2.74263	0	1.44665	1.86019	0	1.06751	0.898695	0.520036	1.27671	1.14308	0	0	0.528462	1.50662	ENSG00000100568	10490	protein_coding	VTI1B
ENSG00000100575.14	0.744784	-2.31334	2.09398	-1.10476	0.269264		1.03497	2.6447	1.09868	0	0	1.62351	0	0	0	0	2.24674	0	0	0	0.944277	0.721232	1.58538	1.50662	ENSG00000100575	26520	protein_coding	TIMM9
ENSG00000100578.18	0.291609	0	3.21841	0	1		0	0	0	0	0	0	0	0	0	0.533756	0.898695	0	0.638356	1.14308	0	0	0.528462	1.50662	ENSG00000100578	9786	protein_coding	KIAA0586
ENSG00000100591.8	69.2714	-0.491976	0.250726	-1.96221	0.0497386	0.310641	103.497	93.887	96.6836	93.915	87.7641	63.3171	72.3323	63.2465	73.4598	51.7743	52.5737	44.2031	55.537	48.5808	59.4894	60.5835	40.1631	85.8772	ENSG00000100591	10598	protein_coding	AHSA1
ENSG00000100592.16	21.322	0.921976	0.411819	2.23879	0.0251697	0.215562	14.4896	14.5459	15.3815	8.09612	19.1984	19.4822	23.1463	33.4834	28.2538	24.5528	22.4674	16.6412	25.5342	17.1462	31.1611	19.4733	20.61	30.1323	ENSG00000100592	23002	protein_coding	DAAM1
ENSG00000100596.7	2.19392	-0.445288	1.25977	-0.353469	0.723737		1.03497	3.96705	2.19735	3.23845	4.11394	1.62351	1.44665	1.86019	1.88359	2.13502	2.24674	2.60018	3.83014	1.14308	0	3.60616	1.05692	1.50662	ENSG00000100596	9517	protein_coding	SPTLC2
ENSG00000100603.14	74.0686	-0.0902554	0.254927	-0.354045	0.723305	0.912039	69.3431	91.2423	82.4008	58.2921	76.7936	51.9525	82.4588	63.2465	80.9942	67.2532	54.371	95.6867	74.0493	90.8747	65.1551	78.6143	67.6431	82.8639	ENSG00000100603	22938	protein_coding	SNW1
ENSG00000100614.18	97.0792	-0.442146	0.258155	-1.71272	0.0867643	0.411722	208.029	126.946	132.94	150.588	156.33	116.893	109.945	113.472	122.433	60.8481	77.2878	39.5228	58.7288	48.5808	71.765	64.1897	51.2608	37.6654	ENSG00000100614	5494	protein_coding	PPM1A
ENSG00000100625.9	33.8835	-0.668001	0.346261	-1.92919	0.0537076	0.322619	47.6087	55.5388	54.9339	40.4806	35.6542	32.4703	30.3796	22.3223	47.0896	28.289	30.5556	35.8825	22.9808	14.86	37.7711	20.9157	19.0246	33.1456	ENSG00000100625	51804	protein_coding	SIX4
ENSG00000100629.17	0.507929	0	2.84096	0	1		0	0	0	1.61922	0	0	0	0	0	0.533756	0	0.520036	0	0.571539	0	2.88493	0	3.01323	ENSG00000100629	145508	protein_coding	CEP128
ENSG00000100632.11	1.67573	-2.64892	1.52622	-1.7356	0.0826338		3.10492	5.28941	3.29603	1.61922	2.74263	0	0	0	1.88359	2.13502	3.59478	1.56011	1.91507	0.571539	0.944277	0	0	1.50662	ENSG00000100632	2079	protein_coding	ERH
ENSG00000100644.17	131.665	0.000205273	0.27161	0.000755763	0.999397	0.999938	114.882	100.499	121.953	87.4381	72.6796	89.2933	120.072	93.0095	124.317	204.962	230.066	85.806	150.652	161.174	137.864	156.507	169.636	149.155	ENSG00000100644	3091	protein_coding	HIF1A
ENSG00000100647.8	62.0897	0.471262	0.261047	1.80528	0.0710313	0.378105	43.4688	35.7035	42.8484	40.4806	42.5107	34.0938	60.7591	46.5048	62.1583	67.787	75.4904	49.9235	77.2411	86.874	74.5979	91.5965	86.1392	99.4367	ENSG00000100647	9766	protein_coding	SUSD6
ENSG00000100650.16	122.335	-0.31292	0.176141	-1.77653	0.0756463	0.389973	142.826	138.847	137.335	110.107	120.676	110.399	127.305	111.611	96.0629	110.487	109.191	132.609	111.712	114.308	98.2048	148.574	152.197	129.569	ENSG00000100650	6430	protein_coding	SRSF5
ENSG00000100664.11	228.124	0.203319	0.162703	1.24964	0.211432	0.58531	229.764	191.741	214.242	218.595	287.976	243.527	214.104	249.266	273.12	261.54	267.362	203.854	212.573	228.044	254.955	201.224	167.522	186.82	ENSG00000100664	1983	protein_coding	EIF5
ENSG00000100678.19	0.0400684	0	5.26765	0	1		0	0	0	0	0	0	0	0	0	0	0	0	0	0	0	0.721232	0	0	ENSG00000100678	6547	protein_coding	SLC8A3
ENSG00000100697.15	11.2165	1.36523	0.579217	2.35703	0.0184217		8.27978	3.96705	5.49339	11.3346	4.11394	14.6116	11.5732	14.8815	20.7194	8.00633	12.1324	13.0009	17.874	10.2877	11.3313	13.7034	10.0408	10.5463	ENSG00000100697	23405	protein_coding	DICER1
ENSG00000100714.17	1.07575	-0.759747	1.69285	-0.448797	0.653578		0	1.32235	4.39471	1.61922	2.74263	0	1.44665	0	1.88359	0.533756	0.898695	0.520036	0.638356	0	0	0.721232	2.64231	0	ENSG00000100714	4522	protein_coding	MTHFD1
ENSG00000100722.20	0.603789	-1.21162	2.37813	-0.509483	0.610414		1.03497	0	1.09868	0	2.74263	0	0	0	0	0	0.898695	0	1.91507	1.14308	0	0	0.528462	1.50662	ENSG00000100722	79882	protein_coding	ZC3H14
ENSG00000100731.16	0.984274	-0.42619	2.21197	-0.192674	0.847214		0	2.6447	0	0	4.11394	0	0	0	1.88359	0	0	2.08015	0	0.571539	1.88855	1.44246	1.58538	1.50662	ENSG00000100731	22990	protein_coding	PCNX1
ENSG00000100744.15	0.526584	2.40359	2.42628	0.990648	0.321857		0	0	0	0	0	1.62351	1.44665	1.86019	0	0	0	1.56011	0.638356	0.571539	0	0.721232	1.05692	0	ENSG00000100744	51527	protein_coding	GSKIP
ENSG00000100749.8	0.692357	0	2.28385	0	1		0	0	0	1.61922	0	0	0	0	0	0.533756	2.24674	0.520036	3.19178	0.571539	0.944277	0.721232	2.11385	0	ENSG00000100749	7443	protein_coding	VRK1
ENSG00000100764.14	43.9293	0.354	0.3012	1.1753	0.239874	0.615343	44.5038	37.0258	41.7497	63.1498	49.3673	77.9287	44.846	42.7844	71.5763	38.4304	26.9608	40.5628	38.3014	42.2939	26.4398	41.8315	34.35	28.6257	ENSG00000100764	5700	protein_coding	PSMC1
ENSG00000100784.12	0.328223	0.584396	3.36101	0.173875	0.861964		1.03497	0	0	1.61922	0	0	0	1.86019	0	0	0.449347	0	0	0	0.944277	0	0	0	ENSG00000100784	9252	protein_coding	RPS6KA5
ENSG00000100796.17	36.237	-0.191987	0.320201	-0.599581	0.548785	0.831398	38.294	34.3811	41.7497	35.6229	57.5952	24.3527	34.7195	27.9029	37.6717	40.0317	49.8776	43.6831	31.2795	38.2931	35.8825	28.128	31.7077	21.0926	ENSG00000100796	55671	protein_coding	PPP4R3A
ENSG00000100802.15	0.150995	-0.377344	5.26765	-0.0716342	0.942893		0	0	1.09868	1.61922	0	0	0	0	0	0	0	0	0	0	0	0	0	0	ENSG00000100802	60686	protein_coding	C14orf93
ENSG00000100804.19	35.0188	0.18006	0.330977	0.544025	0.586425	0.849677	38.294	38.3482	39.5524	46.9575	53.4812	63.3171	52.0793	48.365	30.1374	34.1604	26.5115	19.7614	22.9808	18.2893	33.0497	13.7034	22.7238	28.6257	ENSG00000100804	5693	protein_coding	PSMB5
ENSG00000100811.14	184.012	-0.0653784	0.149842	-0.436317	0.662607	0.887924	193.54	175.873	186.775	215.357	207.068	204.563	160.578	187.879	186.475	203.895	193.669	181.493	184.485	193.752	167.137	178.866	152.197	138.609	ENSG00000100811	7528	protein_coding	YY1
ENSG00000100813.14	105.519	0.234514	0.195595	1.19898	0.230537	0.609265	102.462	92.5646	78.0061	82.5804	75.4223	81.1757	112.838	104.171	103.597	126.5	143.791	118.048	121.288	121.738	100.093	121.167	120.489	93.4102	ENSG00000100813	22985	protein_coding	ACIN1
ENSG00000100815.12	1.73417	-1.235	1.45123	-0.851002	0.394768		2.06994	5.28941	1.09868	0	1.37131	1.62351	0	3.72038	0	0.533756	0	1.56011	2.55342	2.8577	1.88855	1.44246	3.69923	1.50662	ENSG00000100815	9321	protein_coding	TRIP11
ENSG00000100823.12	12.7356	-0.113544	0.506439	-0.2242	0.822601		14.4896	15.8682	14.2828	14.573	9.5992	22.7292	11.5732	14.8815	15.0687	11.7426	8.08825	8.84062	12.7671	7.43001	11.3313	7.93355	8.45539	19.586	ENSG00000100823	328	protein_coding	APEX1
ENSG00000100852.13	99.1291	-0.0782552	0.206066	-0.379757	0.704126	0.908688	123.162	108.433	102.177	139.253	115.19	147.74	96.9253	126.493	94.1793	95.0085	103.799	89.9663	75.326	76.5863	87.8177	81.4992	75.57	45.1985	ENSG00000100852	394	protein_coding	ARHGAP5
ENSG00000100883.13	28.3996	-0.112487	0.394095	-0.28543	0.775315	0.923506	45.5388	22.48	27.4669	32.3845	31.5402	51.9525	26.0396	40.9242	22.603	21.3502	32.8024	24.4417	13.4055	19.4323	28.3283	31.7342	22.1954	16.5728	ENSG00000100883	6729	protein_coding	SRP54
ENSG00000100888.15	42.4692	0.283758	0.327053	0.867623	0.385601	0.72431	23.8044	48.927	29.6643	27.5268	28.7976	47.0819	40.5061	52.0853	30.1374	34.1604	40.4413	53.0437	49.1534	46.8662	41.5482	59.8623	47.5615	63.2779	ENSG00000100888	57680	protein_coding	CHD8
ENSG00000100889.12	49.1115	-0.0966937	0.272121	-0.355333	0.72234	0.911811	78.6579	76.6964	48.3418	50.196	60.3378	53.576	67.9924	72.5474	48.9732	43.2342	43.1374	30.1621	39.5781	40.5793	33.994	26.6856	40.6915	28.6257	ENSG00000100889	5106	protein_coding	PCK2
ENSG00000100897.18	0.185912	1.54612	5.12056	0.301944	0.762695		0	0	0	0	1.37131	0	1.44665	0	0	0	0	0	0	0	0	0	0.528462	0	ENSG00000100897	80344	protein_coding	DCAF11
ENSG00000100906.11	27.5607	0.634109	0.381162	1.66362	0.0961884	0.426682	15.5246	22.48	21.9735	29.146	17.8271	21.1057	27.4863	40.9242	24.4866	17.0802	20.2206	24.9617	29.3644	37.7216	16.997	48.3225	42.8054	37.6654	ENSG00000100906	4792	protein_coding	NFKBIA
ENSG00000100908.14	5.15474	1.84733	0.762512	2.42269	0.0154062		4.13989	5.28941	2.19735	9.71535	5.48525	4.87054	11.5732	13.0213	16.9523	0.533756	0	2.08015	1.27671	1.71462	1.88855	2.1637	6.87	3.01323	ENSG00000100908	51016	protein_coding	EMC9
ENSG00000100911.16	40.3139	0.48065	0.330105	1.45605	0.145379	0.515379	47.6087	42.3153	25.2696	50.196	21.941	30.8468	50.6326	72.5474	37.6717	36.8291	36.3971	47.3233	39.5781	29.1485	30.2169	33.1767	41.22	52.7316	ENSG00000100911	5721	protein_coding	PSME2
ENSG00000100916.14	2.82839	0.180243	1.01054	0.178362	0.858438		3.10492	2.6447	3.29603	3.23845	1.37131	1.62351	2.89329	1.86019	5.65076	3.20253	5.39217	4.16029	1.91507	1.14308	5.66566	2.1637	1.58538	0	ENSG00000100916	84312	protein_coding	BRMS1L
ENSG00000100934.15	1.09457	1.52228	1.88369	0.80814	0.41901		1.03497	0	0	1.61922	0	1.62351	0	1.86019	1.88359	1.06751	0	1.04007	1.27671	1.71462	2.83283	2.1637	1.58538	0	ENSG00000100934	10484	protein_coding	SEC23A
ENSG00000100938.18	0.203435	0	4.43518	0	1		0	0	0	0	0	0	0	0	0	1.06751	0.449347	0	0.638356	0	0	0	0	1.50662	ENSG00000100938	51292	protein_coding	GMPR2
ENSG00000100941.9	93.8854	-0.120316	0.219627	-0.547819	0.583816	0.848356	89.0076	96.5317	103.276	95.5342	91.878	112.023	91.1387	93.0095	80.9942	93.941	120.874	79.5656	98.3069	92.0178	72.7093	106.742	83.4969	88.8904	ENSG00000100941	5411	protein_coding	PNN
ENSG00000100949.14	0.0296531	0	5.26765	0	1		0	0	0	0	0	0	0	0	0	0.533756	0	0	0	0	0	0	0	0	ENSG00000100949	5875	protein_coding	RABGGTA
ENSG00000100968.14	0.45912	1.54615	2.65667	0.58199	0.560574		0	0	0	0	0	0	1.44665	0	0	0.533756	0	1.56011	1.91507	1.14308	0.944277	0.721232	0	0	ENSG00000100968	4776	protein_coding	NFATC4
ENSG00000100991.12	0.315978	0	3.79355	0	1		0	0	0	0	2.74263	0	0	0	0	0	0	0	0.638356	0	0	0.721232	1.58538	0	ENSG00000100991	26133	protein_coding	TRPC4AP
ENSG00000100997.20	0.55604	2.15542	2.40812	0.895061	0.370755		0	0	1.09868	1.61922	0	0	0	3.72038	1.88359	0	0	0.520036	0.638356	0	0	0	0.528462	0	ENSG00000100997	26090	protein_coding	ABHD12
ENSG00000101003.10	0.0524598	0	5.26765	0	1		0	0	0	0	0	0	0	0	0	0	0	0	0	0	0.944277	0	0	0	ENSG00000101003	9837	protein_coding	GINS1
ENSG00000101004.15	0.0694274	0	5.26765	0	1		0	0	0	0	0	0	0	0	0	0	0	0	0	0	0	0.721232	0.528462	0	ENSG00000101004	22981	protein_coding	NINL
ENSG00000101019.22	59.1548	-0.000276779	0.22966	-0.00120517	0.999038	0.999938	96.2524	78.0187	82.4008	72.8651	87.7641	86.0463	63.6524	83.7086	113.015	37.3629	41.34	32.2423	31.9178	34.8639	34.9382	29.5705	31.7077	27.1191	ENSG00000101019	55245	protein_coding	UQCC1
ENSG00000101040.19	57.1894	0.207233	0.314635	0.658646	0.510123	0.813737	47.6087	44.96	51.6378	55.0536	46.6247	29.2233	47.7393	55.8057	64.0419	62.9832	42.688	98.8069	57.4521	54.2962	51.9352	78.6143	57.0739	82.8639	ENSG00000101040	23613	protein_coding	ZMYND8
ENSG00000101052.13	0.406103	-1.95925	2.89846	-0.67596	0.499066		0	2.6447	1.09868	0	0	0	0	0	0	0	0	1.04007	1.27671	0	0	0.721232	0.528462	0	ENSG00000101052	51098	protein_coding	IFT52
ENSG00000101079.21	0.243226	1.54611	4.75065	0.325453	0.744838		0	0	0	0	1.37131	0	1.44665	0	0	0	0	1.56011	0	0	0	0	0	0	ENSG00000101079	57446	protein_coding	NDRG3
ENSG00000101109.12	5.09037	1.09843	0.82629	1.32935	0.183731		4.13989	3.96705	2.19735	1.61922	6.85657	4.87054	8.67988	3.72038	9.41793	6.93882	4.94282	3.12022	7.02192	6.28693	0.944277	6.49109	7.39846	3.01323	ENSG00000101109	6789	protein_coding	STK4
ENSG00000101126.18	96.9605	-0.207982	0.208039	-0.999724	0.317444	0.674896	95.2174	84.6305	78.0061	71.2459	105.591	81.1757	72.3323	70.6873	80.9942	109.42	111.438	134.169	114.266	116.594	109.536	108.185	99.3508	102.45	ENSG00000101126	23394	protein_coding	ADNP
ENSG00000101132.10	10.2543	-0.826881	0.646994	-1.27803	0.201237		10.3497	17.1906	9.88809	11.3346	6.85657	21.1057	2.89329	13.0213	5.65076	11.7426	10.7843	13.0009	12.1288	10.2877	4.72138	9.37602	3.69923	10.5463	ENSG00000101132	5203	protein_coding	PFDN4
ENSG00000101146.13	1.64964	-1.67412	1.6127	-1.03808	0.299231		1.03497	3.96705	1.09868	0	2.74263	4.87054	0	0	1.88359	2.66878	2.24674	1.04007	1.27671	2.8577	0	1.44246	1.05692	1.50662	ENSG00000101146	8480	protein_coding	RAE1
ENSG00000101150.18	0.0984277	-0.377344	5.26765	-0.0716342	0.942893		0	1.32235	0	0	0	0	0	0	0	0	0.449347	0	0	0	0	0	0	0	ENSG00000101150	7165	protein_coding	TPD52L2
ENSG00000101152.11	0.445053	-0.377415	2.95324	-0.127797	0.89831		1.03497	0	0	1.61922	0	0	0	0	0	1.06751	0.898695	0	1.27671	0	0	0	2.11385	0	ENSG00000101152	80331	protein_coding	DNAJC5
ENSG00000101161.8	99.0926	0.32481	0.217811	1.49125	0.135897	0.502354	115.917	109.755	107.67	116.584	113.819	126.634	120.072	159.976	139.385	57.1118	71.8956	96.2067	60.6438	58.8685	83.0964	93.0389	67.1146	85.8772	ENSG00000101161	24148	protein_coding	PRPF6
ENSG00000101166.16	91.8465	-0.0556642	0.201649	-0.276045	0.782513	0.925151	111.777	119.012	114.262	90.6766	109.705	86.0463	127.305	98.5901	103.597	79.5296	69.6489	66.0446	72.1343	103.449	72.7093	78.6143	70.2854	79.8507	ENSG00000101166	51012	protein_coding	PRELID3B
ENSG00000101182.15	84.3414	0.327383	0.206172	1.58791	0.112307	0.461499	85.9027	80.6634	85.6968	77.7228	97.3633	79.5522	130.198	98.5901	84.7614	85.9347	66.9528	86.326	67.0274	74.8716	71.765	78.6143	80.3262	85.8772	ENSG00000101182	5688	protein_coding	PSMA7
ENSG00000101189.7	1.70979	0.50125	1.45411	0.344713	0.73031		0	2.6447	1.09868	1.61922	1.37131	3.24703	2.89329	0	1.88359	2.13502	1.34804	2.08015	3.83014	0.571539	2.83283	2.1637	1.05692	0	ENSG00000101189	55257	protein_coding	MRGBP
ENSG00000101191.17	0.165755	1.54612	5.26765	0.293512	0.769131		0	0	0	0	0	0	0	0	1.88359	0	0	0	0	0.571539	0	0	0.528462	0	ENSG00000101191	11083	protein_coding	DIDO1
ENSG00000101193.8	0.17532	-0.377383	4.59668	-0.0820991	0.934568		0	0	1.09868	0	0	0	0	0	0	0	0.898695	0.520036	0.638356	0	0	0	0	0	ENSG00000101193	54994	protein_coding	GID8
ENSG00000101199.13	0.196869	1.5461	5.08214	0.304223	0.760958		0	0	0	0	0	0	1.44665	0	0	0	0	1.04007	0	0	0	0	1.05692	0	ENSG00000101199	55738	protein_coding	ARFGAP1
ENSG00000101210.13	0.073464	-0.37733	5.26765	-0.0716317	0.942895		0	1.32235	0	0	0	0	0	0	0	0	0	0	0	0	0	0	0	0	ENSG00000101210	1917	protein_coding	EEF1A2
ENSG00000101216.11	0.118848	0	5.26765	0	1		0	0	0	1.61922	0	0	0	0	0	0	0	0.520036	0	0	0	0	0	0	ENSG00000101216	26205	protein_coding	GMEB2
ENSG00000101220.18	0.148352	0	5.26765	0	1		0	0	0	0	0	0	0	0	0	0	0.449347	0	1.27671	0	0.944277	0	0	0	ENSG00000101220	54976	protein_coding	C20orf27
ENSG00000101224.17	0.0524598	0	5.26765	0	1		0	0	0	0	0	0	0	0	0	0	0	0	0	0	0.944277	0	0	0	ENSG00000101224	994	protein_coding	CDC25B
ENSG00000101236.17	38.3618	0.0616515	0.323965	0.190303	0.849072	0.943394	33.1191	46.2823	38.4537	58.2921	56.2239	47.0819	31.8262	53.9455	37.6717	28.8228	21.1193	30.6821	31.9178	37.15	33.994	51.2075	30.1223	22.5993	ENSG00000101236	11237	protein_coding	RNF24
ENSG00000101246.20	0.598213	-2.17639	2.41514	-0.901143	0.367512		3.10492	0	1.09868	3.23845	0	0	0	0	0	1.06751	0.898695	0	0.638356	0	0	0.721232	0	0	ENSG00000101246	10139	protein_coding	ARFRP1
ENSG00000101247.18	2.32648	-3.45787	1.53931	-2.24637	0.0246804		4.13989	5.28941	1.09868	8.09612	5.48525	3.24703	0	0	0	4.27004	0.449347	1.04007	0.638356	0	1.88855	2.1637	1.05692	3.01323	ENSG00000101247	79133	protein_coding	NDUFAF5
ENSG00000101266.19	248.409	-0.105833	0.143108	-0.739531	0.459585	0.782688	364.31	301.496	259.288	234.788	275.634	259.762	277.756	297.631	286.305	228.447	231.414	200.214	191.507	212.613	224.738	201.224	199.758	224.486	ENSG00000101266	1457	protein_coding	CSNK2A1
ENSG00000101290.14	3.35697	1.03783	0.989986	1.04833	0.294486		3.10492	2.6447	1.09868	1.61922	4.11394	1.62351	1.44665	7.44076	5.65076	1.06751	0.898695	3.12022	3.83014	6.28693	6.60994	3.60616	4.75615	1.50662	ENSG00000101290	8760	protein_coding	CDS2
ENSG00000101294.18	0.575349	0.58438	2.33657	0.250102	0.802508		0	0	1.09868	0	1.37131	0	1.44665	0	0	1.06751	0	0	0	1.14308	0.944277	0.721232	1.05692	1.50662	ENSG00000101294	81502	protein_coding	HM13
ENSG00000101310.17	0.115833	1.54613	5.26765	0.293514	0.769129		0	0	0	0	0	0	1.44665	0	0	0	0	0	0.638356	0	0	0	0	0	ENSG00000101310	10483	protein_coding	SEC23B
ENSG00000101333.17	18.6619	0.280081	0.500451	0.559656	0.575714	0.841915	7.2448	13.2235	17.5788	11.3346	13.7131	24.3527	15.9131	22.3223	7.53434	19.749	24.7141	18.2013	16.5973	20.0039	25.4955	37.5041	25.3662	15.0662	ENSG00000101333	5332	protein_coding	PLCB4
ENSG00000101335.10	0.029359	0	5.26765	0	1		0	0	0	0	0	0	0	0	0	0	0	0	0	0	0	0	0.528462	0	ENSG00000101335	10398	protein_coding	MYL9
ENSG00000101337.16	18.8754	-0.0366392	0.424175	-0.0863775	0.931166	0.981668	17.5945	21.1576	24.1709	14.573	28.7976	14.6116	21.6997	14.8815	24.4866	16.0127	15.2778	24.4417	22.3425	14.2885	17.9413	18.752	12.1546	16.5728	ENSG00000101337	9777	protein_coding	TM9SF4
ENSG00000101343.15	9.61148	0.289244	0.594536	0.486504	0.62661		7.2448	10.5788	7.69074	8.09612	15.0845	11.3646	8.67988	13.0213	9.41793	5.87131	6.74021	10.4007	12.7671	6.85847	4.72138	12.9822	7.92692	13.5596	ENSG00000101343	51340	protein_coding	CRNKL1
ENSG00000101346.14	0.104644	1.54614	5.26765	0.293517	0.769127		0	0	0	0	0	0	0	0	1.88359	0	0	0	0	0	0	0	0	0	ENSG00000101346	23509	protein_coding	POFUT1
ENSG00000101350.8	28.8567	0.75726	0.336341	2.25146	0.0243562	0.210681	18.6295	18.5129	30.763	25.9076	27.4263	25.9762	43.3994	35.3436	35.7881	21.884	30.1063	35.3625	33.1945	30.8631	28.3283	27.4068	26.4231	24.1059	ENSG00000101350	9371	protein_coding	KIF3B
ENSG00000101361.17	25.2471	-0.467932	0.483178	-0.968447	0.332821	0.682043	22.7694	29.0917	40.6511	14.573	32.9115	19.4822	20.253	18.6019	28.2538	52.308	42.2387	12.4809	16.5973	17.7177	23.6069	15.8671	16.9108	30.1323	ENSG00000101361	10528	protein_coding	NOP56
ENSG00000101363.12	0.149409	-0.377365	5.26765	-0.0716382	0.94289		0	0	1.09868	0	0	0	0	0	0	0.533756	0	0	0	0	0	0	1.05692	0	ENSG00000101363	63905	protein_coding	MANBAL
ENSG00000101365.21	2.01728	1.53921	1.14204	1.34777	0.177732		1.03497	2.6447	3.29603	0	4.11394	1.62351	8.67988	3.72038	7.53434	0.533756	1.34804	0	0.638356	1.14308	0	0	0	0	ENSG00000101365	3420	protein_coding	IDH3B
ENSG00000101367.9	30.8212	-0.0591469	0.326929	-0.180917	0.856433	0.950196	31.0492	33.0588	28.5656	32.3845	21.941	24.3527	28.9329	22.3223	37.6717	27.7553	30.1063	30.1621	29.3644	41.7224	33.0497	36.0616	30.1223	36.1588	ENSG00000101367	22919	protein_coding	MAPRE1
ENSG00000101384.12	44.6337	-0.320923	0.315279	-1.0179	0.308725	0.669282	63.1333	39.6705	64.822	46.9575	27.4263	30.8468	53.5259	39.064	41.4389	42.1667	44.0361	37.9627	26.811	22.8616	44.381	74.2869	61.83	42.1853	ENSG00000101384	182	protein_coding	JAG1
ENSG00000101391.21	0.0899959	0	5.26765	0	1		0	0	0	0	0	0	0	0	0	0	0.898695	0	0	0	0	0.721232	0	0	ENSG00000101391	51654	protein_coding	CDK5RAP1
ENSG00000101412.13	0.973631	-1.29226	1.77105	-0.729658	0.465599		2.06994	1.32235	1.09868	0	0	0	0	1.86019	0	1.06751	0.449347	1.56011	0.638356	0.571539	1.88855	2.88493	2.11385	0	ENSG00000101412	1869	protein_coding	E2F1
ENSG00000101413.12	104.943	-0.128869	0.190424	-0.676749	0.498565	0.805661	129.371	103.143	120.854	111.726	108.334	136.375	91.1387	117.192	118.666	106.217	97.9577	121.168	86.1781	97.1617	91.5949	93.7602	79.7977	78.3441	ENSG00000101413	58490	protein_coding	RPRD1B
ENSG00000101417.12	0.499661	3.74478	5.17546	0.723566	0.469332		0	0	0	0	0	0	2.89329	5.58057	0	0	0	0.520036	0	0	0	0	0	0	ENSG00000101417	11264	protein_coding	PXMP4
ENSG00000101421.4	15.3707	0.141123	0.524465	0.26908	0.787868		13.4546	7.93411	10.9868	24.2884	10.9705	19.4822	8.67988	14.8815	13.1851	12.2764	24.2648	15.6011	17.874	17.1462	16.997	19.4733	11.0977	18.0794	ENSG00000101421	128866	protein_coding	CHMP4B
ENSG00000101438.4	0.0288909	0	5.26765	0	1		0	0	0	0	0	0	0	0	0	0	0	0.520036	0	0	0	0	0	0	ENSG00000101438	140679	protein_coding	SLC32A1
ENSG00000101444.13	0.138496	-0.377358	5.26765	-0.0716369	0.942891		0	1.32235	0	0	0	0	0	0	0	0	0.449347	0	0	0	0	0.721232	0	0	ENSG00000101444	191	protein_coding	AHCY
ENSG00000101452.15	0.0863894	-0.377344	5.26765	-0.0716342	0.942893		1.03497	0	0	0	0	0	0	0	0	0	0	0.520036	0	0	0	0	0	0	ENSG00000101452	60625	protein_coding	DHX35
ENSG00000101457.13	0.0288909	0	5.26765	0	1		0	0	0	0	0	0	0	0	0	0	0	0.520036	0	0	0	0	0	0	ENSG00000101457	116092	protein_coding	DNTTIP1
ENSG00000101460.13	0.0546168	0	5.26765	0	1		0	0	0	0	0	0	0	0	0	0.533756	0.449347	0	0	0	0	0	0	0	ENSG00000101460	84557	protein_coding	MAP1LC3A
ENSG00000101464.11	0.288522	-1.22199	3.96611	-0.308107	0.758001		0	0	2.19735	0	0	0	0	0	0	0	0.449347	1.04007	0	0	0	0	0	1.50662	ENSG00000101464	128869	protein_coding	PIGU
ENSG00000101474.12	0.114997	-1.13891	5.24482	-0.21715	0.828092		2.06994	0	0	0	0	0	0	0	0	0	0	0	0	0	0	0	0	0	ENSG00000101474	57136	protein_coding	APMAP
ENSG00000101489.20	0.41181	-0.37741	2.76649	-0.136422	0.891488		0	0	1.09868	0	0	0	0	0	0	0	0.898695	0	0	1.71462	0.944277	0.721232	0.528462	1.50662	ENSG00000101489	56853	protein_coding	CELF4
ENSG00000101493.11	5.91868	0.204267	0.829851	0.246149	0.805567		2.06994	3.96705	7.69074	1.61922	6.85657	3.24703	1.44665	5.58057	9.41793	8.00633	4.94282	4.16029	10.2137	4.00077	10.387	11.5397	6.87	4.51985	ENSG00000101493	9658	protein_coding	ZNF516
ENSG00000101544.9	0.218276	-0.377381	4.25947	-0.0885981	0.929401		0	1.32235	0	0	0	1.62351	0	0	0	0.533756	0.449347	0	0	0	0	0	0	0	ENSG00000101544	22850	protein_coding	ADNP2
ENSG00000101557.15	2.23078	0.55202	1.13955	0.484421	0.628087		2.06994	3.96705	0	0	1.37131	0	2.89329	1.86019	3.76717	2.13502	1.79739	2.60018	1.27671	2.28616	2.83283	3.60616	3.17077	4.51985	ENSG00000101557	9097	protein_coding	USP14
ENSG00000101558.14	266.439	-0.416392	0.158446	-2.62797	0.00858959	0.128348	327.051	333.233	330.702	289.841	333.229	306.844	243.037	247.405	252.4	308.511	266.912	191.373	238.745	246.905	238.902	201.945	200.815	238.045	ENSG00000101558	9218	protein_coding	VAPA
ENSG00000101577.10	0.105075	0	5.26765	0	1		0	0	0	0	1.37131	0	0	0	0	0	0	0.520036	0	0	0	0	0	0	ENSG00000101577	9663	protein_coding	LPIN2
ENSG00000101596.16	10.8849	-0.364639	0.564511	-0.645937	0.51832		10.3497	9.25646	15.3815	4.85767	9.5992	9.74109	8.67988	7.44076	11.3015	10.6751	10.335	14.041	8.93699	12.5739	8.49849	21.637	10.5692	12.0529	ENSG00000101596	23347	protein_coding	SMCHD1
ENSG00000101608.13	0.113497	-0.377344	5.26765	-0.0716342	0.942893		0	0	1.09868	0	0	0	0	0	0	0	0	0	0	0	0.944277	0	0	0	ENSG00000101608	10627	protein_coding	MYL12A
ENSG00000101624.11	0.0400684	0	5.26765	0	1		0	0	0	0	0	0	0	0	0	0	0	0	0	0	0	0.721232	0	0	ENSG00000101624	79959	protein_coding	CEP76
ENSG00000101639.18	0.119146	0	5.26765	0	1		0	0	0	0	0	0	0	0	0	0	0.449347	0	0.638356	0	0	0	1.05692	0	ENSG00000101639	55125	protein_coding	CEP192
ENSG00000101654.18	2.77424	-1.4787	1.19614	-1.23623	0.216374		8.27978	5.28941	1.09868	3.23845	4.11394	4.87054	0	1.86019	3.76717	0.533756	3.14543	0.520036	0.638356	1.14308	2.83283	1.44246	2.64231	4.51985	ENSG00000101654	8731	protein_coding	RNMT
ENSG00000101665.9	15.2911	0.293313	0.650204	0.451109	0.651911		5.17486	6.61176	13.1841	11.3346	17.8271	11.3646	10.1265	14.8815	5.65076	27.2215	26.5115	5.20036	22.3425	25.7193	12.2756	23.0794	21.6669	15.0662	ENSG00000101665	4092	protein_coding	SMAD7
ENSG00000101680.15	0.0354642	0	5.26765	0	1		0	0	0	0	0	0	0	0	0	0	0	0	0.638356	0	0	0	0	0	ENSG00000101680	284217	protein_coding	LAMA1
ENSG00000101695.9	0.0761841	0	5.26765	0	1		0	0	0	0	1.37131	0	0	0	0	0	0	0	0	0	0	0	0	0	ENSG00000101695	54941	protein_coding	RNF125
ENSG00000101745.17	46.1238	0.181769	0.334863	0.542815	0.587257	0.850171	30.0142	40.9929	34.059	25.9076	56.2239	43.8349	33.2729	52.0853	33.9045	38.9642	49.4282	55.6439	56.8137	40.0077	70.8208	66.3533	59.7162	42.1853	ENSG00000101745	23253	protein_coding	ANKRD12
ENSG00000101746.15	2.38664	1.22127	1.28406	0.951101	0.341553		2.06994	2.6447	0	0	0	0	0	9.30095	1.88359	3.73629	0.898695	3.64025	5.10685	4.00077	0.944277	3.60616	2.11385	3.01323	ENSG00000101746	8715	protein_coding	NOL4
ENSG00000101752.12	0.611329	0.584379	2.29171	0.254997	0.798725		0	1.32235	0	0	1.37131	0	1.44665	0	0	0	0.898695	0.520036	1.91507	1.14308	0.944277	1.44246	0	0	ENSG00000101752	57534	protein_coding	MIB1
ENSG00000101773.19	12.7693	0.426283	0.545372	0.781636	0.434428		5.17486	13.2235	8.78942	11.3346	12.3418	8.11757	13.0198	7.44076	15.0687	17.0802	20.2206	11.9608	22.3425	12.5739	16.997	11.5397	10.5692	12.0529	ENSG00000101773	5932	protein_coding	RBBP8
ENSG00000101782.15	3.13395	0.664463	1.16554	0.570091	0.568616		7.2448	1.32235	0	0	5.48525	4.87054	2.89329	9.30095	1.88359	0.533756	4.49347	2.60018	2.55342	3.42924	5.66566	3.60616	0.528462	0	ENSG00000101782	8780	protein_coding	RIOK3
ENSG00000101811.14	8.56489	-1.70696	0.782381	-2.18176	0.0291276		11.3847	3.96705	17.5788	11.3346	10.9705	19.4822	2.89329	5.58057	1.88359	9.07385	16.1765	7.80055	11.4904	7.43001	6.60994	4.32739	3.17077	3.01323	ENSG00000101811	1478	protein_coding	CSTF2
ENSG00000101843.19	4.3566	-0.215337	0.878194	-0.245204	0.806298		2.06994	7.93411	4.39471	4.85767	1.37131	3.24703	2.89329	0	9.41793	4.27004	5.39217	3.64025	4.46849	3.42924	5.66566	3.60616	4.22769	7.53308	ENSG00000101843	5716	protein_coding	PSMD10
ENSG00000101844.18	0.073464	-0.37733	5.26765	-0.0716317	0.942895		0	1.32235	0	0	0	0	0	0	0	0	0	0	0	0	0	0	0	0	ENSG00000101844	115201	protein_coding	ATG4A
ENSG00000101849.17	58.0335	-0.241882	0.247556	-0.977079	0.32853	0.678231	75.553	67.4399	62.6246	93.915	76.7936	50.329	56.4192	53.9455	64.0419	51.2405	59.3139	45.7632	42.7699	49.1524	43.4367	53.3712	51.7892	46.7051	ENSG00000101849	6907	protein_coding	TBL1X
ENSG00000101856.10	77.412	0.716839	0.216402	3.31254	0.000924534	0.0390108	58.9934	72.7293	72.5127	85.8189	102.849	84.4228	98.3719	104.171	133.735	63.5169	63.358	56.684	60.0055	69.7278	82.1521	57.6986	52.8462	73.8242	ENSG00000101856	10857	protein_coding	PGRMC1
ENSG00000101868.13	7.60841	-1.09993	0.878439	-1.25214	0.210519		6.20983	6.61176	5.49339	6.4769	4.11394	6.49406	2.89329	1.86019	3.76717	9.07385	10.7843	10.4007	20.4274	6.85847	5.66566	15.8671	7.92692	6.02647	ENSG00000101868	5422	protein_coding	POLA1
ENSG00000101871.16	0.344352	0	3.07492	0	1		0	0	0	0	0	0	0	0	0	0.533756	0.449347	2.08015	0	0.571539	0	0	1.05692	1.50662	ENSG00000101871	4281	protein_coding	MID1
ENSG00000101882.10	7.99122	-0.227647	0.744594	-0.305733	0.759808		4.13989	5.28941	6.59206	12.9538	8.22788	6.49406	4.33994	7.44076	1.88359	9.6076	7.63891	11.4408	8.29863	5.71539	11.3313	9.37602	9.51231	13.5596	ENSG00000101882	79576	protein_coding	NKAP
ENSG00000101898.6	7.08014	0.0811477	0.630056	0.128794	0.89752		6.20983	10.5788	7.69074	9.71535	13.7131	3.24703	8.67988	5.58057	11.3015	5.87131	5.84152	5.20036	5.74521	5.14385	4.72138	4.32739	6.34154	7.53308	ENSG00000101898	100101490	protein_coding	MCTS2
ENSG00000101901.12	1.06708	-1.02563	1.58152	-0.648505	0.516658		2.06994	2.6447	2.19735	0	0	0	1.44665	0	1.88359	2.13502	0.449347	0.520036	0.638356	1.71462	0.944277	0	1.05692	1.50662	ENSG00000101901	79868	protein_coding	ALG13
ENSG00000101911.13	0.0611112	0	5.26765	0	1		0	0	0	0	0	0	0	0	0	0	0	0	0	0.571539	0	0	0.528462	0	ENSG00000101911	5634	protein_coding	PRPS2
ENSG00000101928.13	0.585516	3.54524	2.56282	1.38333	0.166563		0	0	0	0	0	0	0	3.72038	3.76717	0.533756	0	0.520036	1.27671	0	0	0.721232	0	0	ENSG00000101928	56180	protein_coding	MOSPD1
ENSG00000101935.10	33.1792	-0.641364	0.32543	-1.97082	0.0487441	0.308341	33.1191	37.0258	41.7497	25.9076	20.5697	27.5997	23.1463	22.3223	26.3702	21.3502	24.2648	27.0419	34.4712	29.72	25.4955	57.6986	57.6023	61.7713	ENSG00000101935	9949	protein_coding	AMMECR1
ENSG00000101938.15	0.0975669	-0.377345	5.26765	-0.0716344	0.942893		1.03497	0	0	0	0	0	0	0	0	0	0	0	0	0	0	0.721232	0	0	ENSG00000101938	91851	protein_coding	CHRDL1
ENSG00000101940.18	0.129607	1.54613	5.26765	0.293514	0.769129		0	0	0	0	0	0	0	0	1.88359	0	0.449347	0	0	0	0	0	0	0	ENSG00000101940	64743	protein_coding	WDR13
ENSG00000101966.13	0.664936	0	2.38168	0	1		0	0	0	0	0	0	0	0	0	1.06751	0.449347	1.04007	1.27671	0.571539	0.944277	3.60616	0	3.01323	ENSG00000101966	331	protein_coding	XIAP
ENSG00000101972.19	117.229	0.326936	0.245413	1.33218	0.1828	0.556376	80.7278	103.143	98.8809	111.726	120.676	94.1638	112.838	132.074	109.248	99.8123	94.363	169.532	114.904	122.309	160.527	155.786	119.432	109.983	ENSG00000101972	10735	protein_coding	STAG2
ENSG00000101974.14	6.78867	0.211407	0.833895	0.253518	0.799868		4.13989	5.28941	5.49339	9.71535	4.11394	6.49406	4.33994	9.30095	3.76717	4.27004	2.69608	15.6011	11.4904	7.43001	2.83283	10.8185	6.87	7.53308	ENSG00000101974	286410	protein_coding	ATP11C
ENSG00000101997.13	0.335133	-1.15631	3.37093	-0.343023	0.731581		2.06994	0	0	0	0	1.62351	0	0	0	0.533756	0	0	1.27671	0	0	0	0.528462	0	ENSG00000101997	28952	protein_coding	CCDC22
ENSG00000102024.18	2.00528	-0.755805	1.4799	-0.510714	0.609551		0	3.96705	2.19735	1.61922	2.74263	0	0	1.86019	1.88359	4.27004	2.69608	2.60018	3.83014	5.14385	0	0.721232	1.05692	1.50662	ENSG00000102024	5358	protein_coding	PLS3
ENSG00000102030.16	9.96603	0.808324	0.616298	1.31158	0.189662		6.20983	9.25646	5.49339	4.85767	15.0845	4.87054	8.67988	18.6019	9.41793	5.87131	9.4363	14.041	12.1288	14.86	6.60994	10.8185	11.0977	12.0529	ENSG00000102030	8260	protein_coding	NAA10
ENSG00000102032.13	3.94792	-0.772861	1.32901	-0.581532	0.560882		1.03497	3.96705	1.09868	0	2.74263	1.62351	1.44665	1.86019	0	8.54009	4.04413	4.68033	4.46849	4.00077	7.55421	7.93355	10.0408	6.02647	ENSG00000102032	5973	protein_coding	RENBP
ENSG00000102034.17	0.0803692	1.54614	5.26765	0.293517	0.769127		0	0	0	0	0	0	1.44665	0	0	0	0	0	0	0	0	0	0	0	ENSG00000102034	2000	protein_coding	ELF4
ENSG00000102038.16	20.9535	0.306336	0.627319	0.488326	0.625319	0.871762	15.5246	9.25646	16.4802	6.4769	2.74263	0	15.9131	16.7417	18.8359	8.00633	10.7843	58.7641	37.0247	42.2939	32.1054	28.128	36.9923	21.0926	ENSG00000102038	6594	protein_coding	SMARCA1
ENSG00000102053.12	0.234052	0	3.74232	0	1		0	0	0	0	0	1.62351	0	0	0	0	0.449347	1.04007	0	0.571539	0	0	0.528462	0	ENSG00000102053	340554	protein_coding	ZC3H12B
ENSG00000102054.18	158.565	-0.839664	0.214339	-3.91745	8.94889e-05	0.00794623	196.645	203.642	148.321	142.492	137.131	157.481	85.3521	111.611	111.132	216.171	204.453	124.809	200.444	201.753	211.518	126.216	127.359	147.648	ENSG00000102054	5931	protein_coding	RBBP7
ENSG00000102078.16	0.0648232	0	5.26765	0	1		0	0	0	0	0	0	0	0	0	0	0	0	0.638356	0	0	0	0.528462	0	ENSG00000102078	9016	protein_coding	SLC25A14
ENSG00000102081.15	133.555	-0.0341731	0.171955	-0.198733	0.842472	0.942572	145.931	137.525	143.927	116.584	115.19	126.634	125.858	145.095	148.803	120.629	119.077	156.531	153.205	162.889	138.809	110.349	119.432	117.516	ENSG00000102081	2332	protein_coding	FMR1
ENSG00000102096.9	0.857632	-3.05934	1.95192	-1.56735	0.117034		4.13989	2.6447	1.09868	0	0	1.62351	0	0	0	0	1.34804	1.56011	0	0.571539	0.944277	0	0	1.50662	ENSG00000102096	11040	protein_coding	PIM2
ENSG00000102098.19	0.0761841	0	5.26765	0	1		0	0	0	0	1.37131	0	0	0	0	0	0	0	0	0	0	0	0	0	ENSG00000102098	10389	protein_coding	SCML2
ENSG00000102100.16	12.6909	0.166526	0.613302	0.271523	0.785989		10.3497	10.5788	16.4802	14.573	10.9705	4.87054	17.3598	11.1611	13.1851	4.27004	6.29086	16.6412	13.4055	10.8592	5.66566	10.8185	14.7969	36.1588	ENSG00000102100	7355	protein_coding	SLC35A2
ENSG00000102103.17	0.334743	0	2.8794	0	1		0	0	0	1.61922	0	0	0	0	0	0.533756	0	1.04007	0.638356	0	0.944277	0.721232	0.528462	0	ENSG00000102103	10084	protein_coding	PQBP1
ENSG00000102125.16	0.10492	0	5.26765	0	1		0	0	0	0	0	0	0	0	0	0	0	0	0	0	1.88855	0	0	0	ENSG00000102125	6901	protein_coding	TAFAZZIN
ENSG00000102144.15	13.1939	-0.0621738	0.541195	-0.114883	0.908538		13.4546	19.8353	20.8749	12.9538	26.055	21.1057	24.593	7.44076	18.8359	13.3439	9.88564	4.68033	3.19178	8.57309	1.88855	11.5397	13.2115	6.02647	ENSG00000102144	5230	protein_coding	PGK1
ENSG00000102158.20	9.20881	0.190107	0.608723	0.312304	0.754809		6.20983	9.25646	9.88809	12.9538	13.7131	9.74109	11.5732	11.1611	5.65076	6.40507	7.63891	13.5209	7.02192	4.57231	2.83283	15.1459	7.92692	10.5463	ENSG00000102158	84061	protein_coding	MAGT1
ENSG00000102172.16	0.956945	-0.377416	2.02441	-0.186433	0.852105		1.03497	0	0	0	0	0	0	0	0	1.60127	2.69608	2.60018	1.27671	1.14308	1.88855	1.44246	0.528462	3.01323	ENSG00000102172	6611	protein_coding	SMS
ENSG00000102174.9	0.266992	0	4.09447	0	1		0	0	0	0	0	0	0	0	0	0	0	2.08015	0.638356	1.14308	0.944277	0	0	0	ENSG00000102174	5251	protein_coding	PHEX
ENSG00000102178.13	0.611608	0.584381	2.4054	0.242946	0.808047		1.03497	0	0	1.61922	2.74263	0	1.44665	0	0	1.60127	0.898695	0	0	0	0.944277	0.721232	0	0	ENSG00000102178	8266	protein_coding	UBL4A
ENSG00000102189.17	22.7406	0.396682	0.402696	0.985065	0.324592	0.676588	17.5945	22.48	12.0854	17.8115	16.4558	19.4822	24.593	27.9029	15.0687	29.3566	24.7141	23.9217	24.2575	18.8608	28.3283	34.6191	21.6669	30.1323	ENSG00000102189	8411	protein_coding	EEA1
ENSG00000102221.14	0.292662	0.584391	3.18405	0.183537	0.854377		0	1.32235	0	0	0	0	1.44665	0	0	0.533756	0.449347	0	0	0.571539	0.944277	0	0	0	ENSG00000102221	9767	protein_coding	JADE3
ENSG00000102225.16	0.320609	-0.377408	3.18656	-0.118437	0.905721		0	1.32235	0	0	0	0	0	0	0	0.533756	0.449347	0.520036	0	0	1.88855	0	1.05692	0	ENSG00000102225	5127	protein_coding	CDK16
ENSG00000102226.10	0.233227	1.54611	4.81613	0.321028	0.748189		0	0	0	0	0	0	0	1.86019	0	0	0.449347	0	0	0	1.88855	0	0	0	ENSG00000102226	8237	protein_coding	USP11
ENSG00000102230.14	2.42615	0	1.9966	0	1		0	0	0	0	1.37131	0	0	0	0	0.533756	3.59478	10.4007	3.83014	8.00155	3.77711	7.93355	4.22769	0	ENSG00000102230	9468	protein_coding	PCYT1B
ENSG00000102241.12	9.28296	1.37726	0.665492	2.06954	0.0384959		2.06994	9.25646	6.59206	17.8115	2.74263	6.49406	18.8064	20.4621	5.65076	9.6076	9.88564	16.1211	4.46849	7.43001	9.44277	5.76986	8.45539	6.02647	ENSG00000102241	27336	protein_coding	HTATSF1
ENSG00000102265.12	0.228537	0	3.78598	0	1		0	0	0	0	0	0	0	0	0	0	0.449347	0.520036	0	1.14308	0.944277	0	1.05692	0	ENSG00000102265	7076	protein_coding	TIMP1
ENSG00000102302.8	0.350128	-0.377404	2.83462	-0.133141	0.894082		1.03497	0	0	1.61922	0	0	0	0	0	0.533756	0.449347	0.520036	0.638356	0	0	0	0	1.50662	ENSG00000102302	2245	protein_coding	FGD1
ENSG00000102309.15	105.028	-0.112835	0.194416	-0.580377	0.56166	0.836442	94.1825	115.045	128.545	105.25	104.22	97.4109	105.605	102.311	103.597	117.96	97.5084	95.1667	80.4329	102.877	101.038	103.857	110.448	125.049	ENSG00000102309	5303	protein_coding	PIN4
ENSG00000102312.23	0.208809	1.54613	4.30528	0.359124	0.719502		0	0	0	0	0	0	1.44665	0	0	0.533756	0	0	0	0	0	0.721232	1.05692	0	ENSG00000102312	64840	protein_coding	PORCN
ENSG00000102316.17	8.15971	-1.24477	0.971694	-1.28103	0.200182		5.17486	6.61176	4.39471	1.61922	4.11394	9.74109	2.89329	3.72038	0	3.20253	4.49347	17.1612	15.9589	12.5739	13.2199	15.1459	14.7969	12.0529	ENSG00000102316	10916	protein_coding	MAGED2
ENSG00000102317.18	0.598117	-0.377413	2.19581	-0.171879	0.863533		1.03497	0	0	0	0	0	0	0	0	1.06751	0.898695	1.04007	1.91507	1.14308	1.88855	0.721232	1.05692	0	ENSG00000102317	5935	protein_coding	RBM3
ENSG00000102359.8	1.75253	-0.924246	1.67104	-0.553096	0.580197		1.03497	2.6447	0	0	1.37131	0	0	0	1.88359	4.27004	3.14543	6.76047	0	1.14308	0.944277	2.1637	3.17077	3.01323	ENSG00000102359	27286	protein_coding	SRPX2
ENSG00000102390.11	0.534577	-1.23035	2.84039	-0.433162	0.664897		0	0	2.19735	0	0	0	0	0	0	0.533756	0.898695	0	0	0	0.944277	0	0.528462	4.51985	ENSG00000102390	51260	protein_coding	PBDC1
ENSG00000102401.20	2.71847	0.23326	1.03744	0.224843	0.822102		5.17486	1.32235	2.19735	1.61922	4.11394	0	1.44665	1.86019	7.53434	2.13502	2.69608	2.08015	5.10685	1.71462	2.83283	1.44246	2.64231	3.01323	ENSG00000102401	51566	protein_coding	ARMCX3
ENSG00000102471.14	0.0803692	1.54614	5.26765	0.293517	0.769127		0	0	0	0	0	0	1.44665	0	0	0	0	0	0	0	0	0	0	0	ENSG00000102471	54602	protein_coding	NDFIP2
ENSG00000102531.16	34.7375	0.0362305	0.371683	0.0974769	0.922348	0.977135	36.224	23.8023	19.7762	27.5268	39.7681	34.0938	23.1463	31.6232	28.2538	34.6941	29.6569	60.3242	35.7479	37.7216	46.2696	36.7828	40.6915	39.172	ENSG00000102531	22862	protein_coding	FNDC3A
ENSG00000102543.14	4.55528	0.378591	0.905186	0.418246	0.675767		3.10492	1.32235	5.49339	8.09612	4.11394	11.3646	8.67988	1.86019	1.88359	4.8038	2.69608	1.56011	5.74521	4.00077	1.88855	5.04862	5.81308	4.51985	ENSG00000102543	81602	protein_coding	CDADC1
ENSG00000102547.19	0.215588	-0.377382	4.27499	-0.0882767	0.929657		0	0	1.09868	0	0	1.62351	0	0	0	0	0	0.520036	0.638356	0	0	0	0	0	ENSG00000102547	81617	protein_coding	CAB39L
ENSG00000102554.14	2.36835	2.04099	1.20737	1.69044	0.0909432		1.03497	1.32235	1.09868	1.61922	2.74263	1.62351	1.44665	7.44076	5.65076	4.8038	1.79739	1.04007	2.55342	3.42924	3.77711	0.721232	0.528462	0	ENSG00000102554	688	protein_coding	KLF5
ENSG00000102572.15	0.190453	0	4.45534	0	1		0	0	0	1.61922	0	0	0	0	0	0	0.449347	0	0.638356	0	0	0.721232	0	0	ENSG00000102572	8428	protein_coding	STK24
ENSG00000102580.15	67.6048	0.451025	0.261357	1.7257	0.0844006	0.407858	52.7836	68.7623	85.6968	66.3882	69.937	58.4465	85.3521	102.311	96.0629	62.4494	61.1113	35.8825	38.9397	45.1516	52.8795	69.2383	66.0577	99.4367	ENSG00000102580	5611	protein_coding	DNAJC3
ENSG00000102595.20	0.379035	1.54613	3.35998	0.460162	0.6454		0	0	0	0	1.37131	0	0	1.86019	0	0	1.34804	0	0	1.71462	0	0	0.528462	0	ENSG00000102595	55757	protein_coding	UGGT2
ENSG00000102606.18	0.626741	-0.210099	2.19693	-0.0956328	0.923812		1.03497	2.6447	0	0	1.37131	0	2.89329	0	0	0	0	0	0	1.14308	0.944277	0.721232	0.528462	0	ENSG00000102606	8874	protein_coding	ARHGEF7
ENSG00000102678.7	0.288312	-1.19004	3.46089	-0.343855	0.730955		1.03497	0	1.09868	0	0	1.62351	0	0	0	0.533756	0.898695	0	0	0	0	0	0	0	ENSG00000102678	2254	protein_coding	FGF9
ENSG00000102699.6	0.260543	1.54612	4.63431	0.333624	0.738663		0	0	0	0	0	0	0	0	1.88359	0	0	0.520036	0	2.28616	0	0	0	0	ENSG00000102699	143	protein_coding	PARP4
ENSG00000102710.20	0.666822	-2.31245	2.05859	-1.12332	0.261301		1.03497	2.6447	1.09868	0	1.37131	0	0	0	0	0	1.34804	1.56011	0.638356	0	0	0.721232	1.58538	0	ENSG00000102710	55578	protein_coding	SUPT20H
ENSG00000102738.8	7.40637	-0.443142	0.678321	-0.653292	0.513568		11.3847	9.25646	12.0854	16.1922	15.0845	3.24703	5.78659	9.30095	9.41793	4.8038	11.683	3.12022	3.19178	3.42924	3.77711	2.88493	2.64231	6.02647	ENSG00000102738	10240	protein_coding	MRPS31
ENSG00000102753.10	22.912	0.202222	0.411074	0.491936	0.622764	0.870581	31.0492	18.5129	24.1709	22.6691	12.3418	24.3527	37.6128	26.0427	20.7194	30.4241	23.3661	11.9608	20.4274	30.2916	21.7184	18.752	16.9108	21.0926	ENSG00000102753	3839	protein_coding	KPNA3
ENSG00000102755.12	0.366666	2.23655	3.69794	0.604811	0.545304		0	0	0	0	0	0	2.89329	0	0	1.60127	0	0.520036	0	0	0	0	1.58538	0	ENSG00000102755	2321	protein_coding	FLT1
ENSG00000102763.18	0.627731	-0.224596	2.3672	-0.0948782	0.924412		2.06994	0	0	1.61922	1.37131	1.62351	1.44665	0	0	0	0.449347	0	1.27671	0	0	1.44246	0	0	ENSG00000102763	23078	protein_coding	VWA8
ENSG00000102780.17	8.76067	-0.224073	0.701076	-0.319613	0.749261		9.31475	6.61176	17.5788	9.71535	4.11394	11.3646	10.1265	11.1611	7.53434	4.27004	17.0752	2.08015	8.93699	6.85847	4.72138	8.65478	10.0408	7.53308	ENSG00000102780	160851	protein_coding	DGKH
ENSG00000102786.15	92.333	0.292263	0.186709	1.56534	0.117504	0.47165	99.3573	100.499	83.4995	89.0573	80.9075	74.6817	125.858	104.171	114.899	91.806	94.363	91.0064	86.1781	78.3009	78.375	92.3177	99.8792	76.8375	ENSG00000102786	26512	protein_coding	INTS6
ENSG00000102802.10	0.720689	0.0716673	2.06674	0.0346764	0.972338		1.03497	1.32235	1.09868	0	0	1.62351	0	0	3.76717	0	0.449347	1.04007	1.91507	0	0	0.721232	0	0	ENSG00000102802	84935	protein_coding	MEDAG
ENSG00000102804.15	12.1301	-0.868308	0.53369	-1.62699	0.10374		23.8044	22.48	23.0722	17.8115	13.7131	11.3646	21.6997	5.58057	9.41793	8.00633	8.5376	3.64025	8.93699	8.57309	7.55421	4.32739	4.75615	15.0662	ENSG00000102804	8848	protein_coding	TSC22D1
ENSG00000102805.16	0.0761841	0	5.26765	0	1		0	0	0	0	1.37131	0	0	0	0	0	0	0	0	0	0	0	0	0	ENSG00000102805	1203	protein_coding	CLN5
ENSG00000102870.6	1.63263	-1.00952	1.66663	-0.605729	0.544695		4.13989	2.6447	0	1.61922	4.11394	1.62351	1.44665	0	1.88359	0	0	3.12022	1.91507	0.571539	1.88855	0.721232	3.69923	0	ENSG00000102870	23361	protein_coding	ZNF629
ENSG00000102882.12	0.67415	-1.31063	2.13268	-0.614545	0.538855		0	1.32235	1.09868	0	0	0	0	0	0	1.06751	1.34804	1.56011	1.27671	0.571539	2.83283	0	1.05692	0	ENSG00000102882	5595	protein_coding	MAPK3
ENSG00000102886.15	0.0813507	0	5.26765	0	1		0	0	0	0	0	0	0	0	0	0	0	0.520036	0	0	0.944277	0	0	0	ENSG00000102886	79153	protein_coding	GDPD3
ENSG00000102893.16	11.6104	0.807635	0.615233	1.31273	0.189274		7.2448	6.61176	5.49339	8.09612	8.22788	14.6116	13.0198	9.30095	11.3015	12.2764	12.5817	16.6412	12.1288	5.71539	22.6626	14.4246	10.5692	18.0794	ENSG00000102893	5257	protein_coding	PHKB
ENSG00000102897.10	0.229575	-0.37739	4.22507	-0.0893214	0.928826		1.03497	0	0	0	1.37131	0	0	0	0	0	0.449347	0	1.27671	0	0	0	0	0	ENSG00000102897	57149	protein_coding	LYRM1
ENSG00000102898.12	58.1478	-0.398262	0.270031	-1.47487	0.140246	0.506237	52.7836	72.7293	61.5259	80.9612	57.5952	47.0819	36.1662	50.2252	56.5076	66.1857	67.8515	46.2832	60.0055	65.727	65.1551	51.2075	54.4315	54.2382	ENSG00000102898	10204	protein_coding	NUTF2
ENSG00000102900.13	75.3305	-0.0518805	0.296603	-0.174916	0.861146	0.95079	78.6579	75.374	74.71	74.4843	58.9665	56.823	69.439	68.8271	82.8778	110.487	68.7502	53.5637	114.904	97.7332	63.2665	49.0438	67.6431	90.397	ENSG00000102900	9688	protein_coding	NUP93
ENSG00000102904.15	0.110022	1.54613	5.26765	0.293514	0.769129		0	0	0	0	0	0	1.44665	0	0	0.533756	0	0	0	0	0	0	0	0	ENSG00000102904	55815	protein_coding	TSNAXIP1
ENSG00000102908.22	12.8736	-0.298702	0.707993	-0.4219	0.673098		11.3847	1.32235	5.49339	14.573	12.3418	14.6116	4.33994	1.86019	9.41793	18.1477	22.4674	15.6011	15.3205	21.147	7.55421	20.9157	21.6669	13.5596	ENSG00000102908	10725	protein_coding	NFAT5
ENSG00000102910.14	7.75698	-0.0620961	0.626405	-0.0991309	0.921034		15.5246	7.93411	9.88809	4.85767	16.4558	4.87054	11.5732	11.1611	9.41793	3.73629	2.69608	5.7204	5.74521	4.57231	4.72138	2.88493	5.81308	12.0529	ENSG00000102910	83752	protein_coding	LONP2
ENSG00000102921.8	24.4288	0.627535	0.400767	1.56583	0.117388	0.47165	10.3497	14.5459	26.3683	22.6691	16.4558	19.4822	33.2729	22.3223	22.603	37.3629	28.3089	21.8415	31.2795	35.4354	27.384	25.2431	22.1954	22.5993	ENSG00000102921	9683	protein_coding	N4BP1
ENSG00000102935.12	35.1506	-0.720585	0.4631	-1.556	0.119707	0.477131	57.9584	39.6705	58.2299	35.6229	38.3968	47.0819	26.0396	33.4834	35.7881	14.9452	13.4804	67.6047	28.726	27.4339	32.1054	30.2917	23.2523	22.5993	ENSG00000102935	23090	protein_coding	ZNF423
ENSG00000102974.16	124.16	-0.497977	0.190153	-2.61883	0.00882321	0.129023	158.351	148.103	136.236	108.488	128.903	112.023	92.5854	107.891	114.899	114.224	110.09	151.851	135.97	162.317	152.973	95.9239	94.0662	109.983	ENSG00000102974	10664	protein_coding	CTCF
ENSG00000102978.13	0.138619	1.54612	5.26765	0.293512	0.769131		0	0	0	0	0	0	1.44665	0	0	0	0	0.520036	0	0	0	0	0.528462	0	ENSG00000102978	5432	protein_coding	POLR2C
ENSG00000102981.10	0.213736	0	4.90948	0	1		0	0	0	0	0	1.62351	0	0	0	0	0	0	0.638356	0	0	0	1.58538	0	ENSG00000102981	50855	protein_coding	PARD6A
ENSG00000102984.15	0.440576	-0.37741	3.20999	-0.117574	0.906405		0	0	1.09868	0	0	0	0	0	0	1.60127	0	1.56011	0	0	0	2.1637	0	1.50662	ENSG00000102984	55565	protein_coding	ZNF821
ENSG00000103018.17	0.0899569	0	5.26765	0	1		0	0	0	1.61922	0	0	0	0	0	0	0	0	0	0	0	0	0	0	ENSG00000103018	80777	protein_coding	CYB5B
ENSG00000103035.11	0.909662	1.44703	2.1349	0.677797	0.4979		0	0	1.09868	0	1.37131	3.24703	1.44665	1.86019	0	1.60127	1.34804	0	0	0.571539	0.944277	2.88493	0	0	ENSG00000103035	5713	protein_coding	PSMD7
ENSG00000103042.9	0.0354642	0	5.26765	0	1		0	0	0	0	0	0	0	0	0	0	0	0	0.638356	0	0	0	0	0	ENSG00000103042	55238	protein_coding	SLC38A7
ENSG00000103043.15	0.0317522	0	5.26765	0	1		0	0	0	0	0	0	0	0	0	0	0	0	0	0.571539	0	0	0	0	ENSG00000103043	55697	protein_coding	VAC14
ENSG00000103051.20	1.97229	-0.285698	1.97706	-0.144507	0.8851		0	0	2.19735	6.4769	0	6.49406	0	0	1.88359	1.60127	2.69608	1.56011	3.83014	0.571539	0	2.1637	0	6.02647	ENSG00000103051	25839	protein_coding	COG4
ENSG00000103061.13	0.545412	1.54616	2.47533	0.624626	0.532216		0	0	0	0	0	1.62351	0	0	1.88359	0.533756	3.14543	0.520036	0.638356	0	0.944277	0	0.528462	0	ENSG00000103061	84138	protein_coding	SLC7A6OS
ENSG00000103091.15	0.0803692	1.54614	5.26765	0.293517	0.769127		0	0	0	0	0	0	1.44665	0	0	0	0	0	0	0	0	0	0	0	ENSG00000103091	79726	protein_coding	WDR59
ENSG00000103121.9	0.0296531	0	5.26765	0	1		0	0	0	0	0	0	0	0	0	0.533756	0	0	0	0	0	0	0	0	ENSG00000103121	56942	protein_coding	CMC2
ENSG00000103126.15	0.103344	1.54614	5.26765	0.293517	0.769127		0	0	0	0	0	0	0	1.86019	0	0	0	0	0	0	0	0	0	0	ENSG00000103126	8312	protein_coding	AXIN1
ENSG00000103145.11	0.298584	2.403	3.42386	0.701839	0.482779		0	0	0	0	0	0	1.44665	0	1.88359	0	0	0	0	0.571539	0.944277	0	0.528462	0	ENSG00000103145	54985	protein_coding	HCFC1R1
ENSG00000103194.16	0.378224	0	2.93295	0	1		0	0	0	1.61922	1.37131	1.62351	0	0	0	0	0	0	0	0	0.944277	0.721232	0.528462	0	ENSG00000103194	9100	protein_coding	USP10
ENSG00000103197.18	0.299202	-0.377395	3.48884	-0.108172	0.913859		1.03497	0	0	0	1.37131	0	0	0	0	0	0	0	0	0	0.944277	0	0.528462	1.50662	ENSG00000103197	7249	protein_coding	TSC2
ENSG00000103241.7	0.220234	0	4.24552	0	1		0	0	0	0	1.37131	1.62351	0	0	0	0	0.449347	0.520036	0	0	0	0	0	0	ENSG00000103241	2294	protein_coding	FOXF1
ENSG00000103274.11	0.134573	0	5.26765	0	1		0	0	0	0	0	0	0	0	0	0.533756	0	0	0	0	1.88855	0	0	0	ENSG00000103274	4682	protein_coding	NUBP1
ENSG00000103275.21	63.1826	-0.629525	0.311289	-2.02231	0.043144	0.292466	84.8677	80.6634	47.2431	63.1498	47.996	55.1995	28.9329	42.7844	67.8091	98.7448	93.0149	57.204	77.8795	66.2985	58.5452	48.3225	62.8869	55.7448	ENSG00000103275	7329	protein_coding	UBE2I
ENSG00000103319.12	0.113103	0	5.26765	0	1		0	0	0	0	0	0	0	0	0	0	0	0.520036	0	0.571539	0.944277	0	0	0	ENSG00000103319	29904	protein_coding	EEF2K
ENSG00000103326.12	0.66128	-1.34012	2.30787	-0.580674	0.56146		2.06994	2.6447	0	0	0	0	0	1.86019	0	1.06751	0	1.04007	0	0	0	2.1637	1.05692	0	ENSG00000103326	6650	protein_coding	CAPN15
ENSG00000103335.22	1.88098	-3.58789	1.44641	-2.48055	0.0131179		4.13989	3.96705	3.29603	1.61922	1.37131	1.62351	0	0	0	1.60127	1.79739	1.56011	2.55342	2.28616	0.944277	1.44246	2.64231	3.01323	ENSG00000103335	9780	protein_coding	PIEZO1
ENSG00000103342.13	100.136	-0.200984	0.239496	-0.839196	0.401359	0.73266	122.127	108.433	86.7955	103.63	79.5362	126.634	81.0122	119.052	77.227	88.0697	121.773	80.6056	123.203	121.738	107.648	92.3177	69.2285	93.4102	ENSG00000103342	2935	protein_coding	GSPT1
ENSG00000103351.13	0.817032	0.584381	2.03551	0.287092	0.774042		0	1.32235	0	1.61922	1.37131	0	1.44665	0	0	0	0	0.520036	1.27671	1.14308	0.944277	1.44246	2.11385	1.50662	ENSG00000103351	23059	protein_coding	CLUAP1
ENSG00000103353.16	7.04702	-0.231122	0.677967	-0.340905	0.733175		14.4896	6.61176	8.78942	16.1922	5.48525	4.87054	7.23323	7.44076	11.3015	5.33756	4.04413	8.84062	3.19178	3.42924	4.72138	1.44246	7.39846	6.02647	ENSG00000103353	56061	protein_coding	UBFD1
ENSG00000103356.18	0.158605	-1.17896	5.24183	-0.224913	0.822047		1.03497	0	1.09868	0	0	0	0	0	0	0	0	0	0	0	0	0.721232	0	0	ENSG00000103356	124454	protein_coding	EARS2
ENSG00000103363.15	10.7729	-0.453636	0.606715	-0.747691	0.454646		8.27978	17.1906	14.2828	19.4307	16.4558	14.6116	11.5732	9.30095	7.53434	11.7426	6.29086	5.20036	14.0438	7.43001	5.66566	3.60616	13.74	7.53308	ENSG00000103363	6923	protein_coding	ELOB
ENSG00000103365.15	0.127319	-0.377356	5.26765	-0.0716365	0.942891		0	1.32235	0	0	0	0	0	0	0	0	0.449347	0.520036	0	0	0	0	0	0	ENSG00000103365	23062	protein_coding	GGA2
ENSG00000103404.14	0.19464	1.54611	5.06583	0.305204	0.760211		0	0	0	0	0	0	0	0	1.88359	0	0.898695	0	0	0	0	0.721232	0	0	ENSG00000103404	57478	protein_coding	USP31
ENSG00000103415.12	0.0965019	-0.377344	5.26765	-0.0716342	0.942893		0	0	1.09868	0	0	0	0	0	0	0	0	0	0.638356	0	0	0	0	0	ENSG00000103415	3163	protein_coding	HMOX2
ENSG00000103423.14	0.113532	-0.377345	5.26765	-0.0716344	0.942893		0	1.32235	0	0	0	0	0	0	0	0	0	0	0	0	0	0.721232	0	0	ENSG00000103423	9093	protein_coding	DNAJA3
ENSG00000103429.11	0.0803692	1.54614	5.26765	0.293517	0.769127		0	0	0	0	0	0	1.44665	0	0	0	0	0	0	0	0	0	0	0	ENSG00000103429	51283	protein_coding	BFAR
ENSG00000103460.17	0.0837009	0	5.26765	0	1		0	0	0	0	0	0	0	0	0	0	0	0	0	0	0	0	0	1.50662	ENSG00000103460	27324	protein_coding	TOX3
ENSG00000103479.16	1.50768	0.923811	1.48416	0.622449	0.533647		3.10492	1.32235	0	0	1.37131	3.24703	2.89329	3.72038	1.88359	0	0.898695	2.60018	0	0.571539	2.83283	2.1637	0.528462	0	ENSG00000103479	5934	protein_coding	RBL2
ENSG00000103494.15	11.357	-0.482255	0.682232	-0.706879	0.479642		6.20983	7.93411	9.88809	11.3346	9.5992	4.87054	4.33994	5.58057	7.53434	9.07385	9.4363	24.9617	15.3205	21.147	17.9413	10.8185	16.3823	12.0529	ENSG00000103494	23322	protein_coding	RPGRIP1L
ENSG00000103496.15	0.781111	3.0283	1.94643	1.55583	0.119749		0	0	0	0	0	0	1.44665	1.86019	1.88359	0.533756	2.69608	2.08015	0.638356	1.14308	0	0.721232	1.05692	0	ENSG00000103496	6810	protein_coding	STX4
ENSG00000103507.14	0.274283	1.54613	3.98977	0.387524	0.698369		0	0	0	0	1.37131	0	1.44665	0	0	0.533756	0	0	0	0	0	0	1.58538	0	ENSG00000103507	10295	protein_coding	BCKDK
ENSG00000103510.20	3.51897	-1.4288	1.08829	-1.31288	0.189224		2.06994	5.28941	6.59206	8.09612	6.85657	8.11757	1.44665	1.86019	1.88359	2.13502	4.49347	2.08015	2.55342	1.71462	2.83283	0.721232	1.58538	3.01323	ENSG00000103510	84148	protein_coding	KAT8
ENSG00000103540.16	0.058718	0	5.26765	0	1		0	0	0	0	0	0	0	0	0	0	0	0	0	0	0	0	1.05692	0	ENSG00000103540	9738	protein_coding	CCP110
ENSG00000103544.15	0.265166	0	3.97767	0	1		0	0	0	0	1.37131	1.62351	0	0	0	0	0	0	0	0	0	0.721232	1.05692	0	ENSG00000103544	57020	protein_coding	VPS35L
ENSG00000103549.22	0.290868	0.584403	3.87421	0.150844	0.880098		1.03497	0	0	1.61922	0	0	0	1.86019	0	0	0	0	0	0	0	0.721232	0	0	ENSG00000103549	9810	protein_coding	RNF40
ENSG00000103591.13	0.0354642	0	5.26765	0	1		0	0	0	0	0	0	0	0	0	0	0	0	0.638356	0	0	0	0	0	ENSG00000103591	79719	protein_coding	AAGAB
ENSG00000103599.20	0.10926	1.54613	5.26765	0.293514	0.769129		0	0	0	0	0	0	1.44665	0	0	0	0	0.520036	0	0	0	0	0	0	ENSG00000103599	64799	protein_coding	IQCH
ENSG00000103642.12	16.1531	-0.472266	0.475028	-0.994186	0.320132		28.9792	14.5459	20.8749	12.9538	15.0845	21.1057	8.67988	16.7417	22.603	13.3439	6.74021	14.561	13.4055	14.2885	16.997	23.0794	13.2115	13.5596	ENSG00000103642	114294	protein_coding	LACTB
ENSG00000103647.13	2.08611	-1.01819	1.59656	-0.637737	0.523645		4.13989	0	2.19735	0	0	4.87054	2.89329	0	0	1.60127	1.34804	2.60018	3.19178	1.14308	1.88855	2.1637	9.51231	0	ENSG00000103647	10391	protein_coding	CORO2B
ENSG00000103653.16	4.32735	1.57198	1.18557	1.32593	0.184862		2.06994	1.32235	0	0	2.74263	1.62351	4.33994	0	5.65076	4.27004	4.94282	6.76047	3.83014	7.43001	2.83283	5.04862	8.45539	16.5728	ENSG00000103653	1445	protein_coding	CSK
ENSG00000103657.14	64.7612	-0.274745	0.232463	-1.18189	0.23725	0.614336	78.6579	64.7952	76.9074	76.1036	67.1944	77.9287	56.4192	68.8271	58.3912	52.8418	66.5034	59.8042	65.7507	72.0139	57.6009	62.026	60.2446	43.6919	ENSG00000103657	8925	protein_coding	HERC1
ENSG00000103671.10	0.931842	-1.3039	1.71797	-0.758981	0.447864		1.03497	1.32235	2.19735	1.61922	1.37131	3.24703	1.44665	0	0	0.533756	0.449347	0.520036	0.638356	1.14308	0	0.721232	0.528462	0	ENSG00000103671	9325	protein_coding	TRIP4
ENSG00000103707.10	0.704649	3.02876	1.98553	1.52542	0.127156		0	0	0	0	1.37131	1.62351	1.44665	1.86019	1.88359	0	0.449347	0	0	0.571539	0	1.44246	0.528462	1.50662	ENSG00000103707	123263	protein_coding	MTFMT
ENSG00000103769.10	18.7653	-0.561274	0.444375	-1.26306	0.206566	0.577318	21.7344	18.5129	26.3683	19.4307	31.5402	21.1057	21.6997	11.1611	11.3015	13.8776	15.7272	15.0811	17.874	17.1462	23.6069	9.37602	21.1385	21.0926	ENSG00000103769	8766	protein_coding	RAB11A
ENSG00000103876.13	0.652536	0.584383	2.35731	0.247903	0.804209		1.03497	0	0	3.23845	0	0	0	0	1.88359	0	0	0	0.638356	0	0.944277	1.44246	1.05692	1.50662	ENSG00000103876	2184	protein_coding	FAH
ENSG00000103932.12	0.158678	-0.377374	4.729	-0.0798001	0.936396		1.03497	0	0	0	0	0	0	0	0	0	0	0	0	0.571539	0	0.721232	0.528462	0	ENSG00000103932	26015	protein_coding	RPAP1
ENSG00000103966.11	0.0288909	0	5.26765	0	1		0	0	0	0	0	0	0	0	0	0	0	0.520036	0	0	0	0	0	0	ENSG00000103966	30844	protein_coding	EHD4
ENSG00000103978.16	18.3346	0.285685	0.405676	0.70422	0.481296	0.792549	19.6645	25.1247	19.7762	21.0499	10.9705	8.11757	27.4863	20.4621	30.1374	20.8165	17.9739	18.7213	12.1288	21.147	14.1642	17.3096	17.4392	7.53308	ENSG00000103978	25963	protein_coding	TMEM87A
ENSG00000103994.18	115.151	0.448338	0.18416	2.4345	0.0149125	0.165375	106.602	104.466	114.262	145.73	165.929	147.74	151.898	159.976	131.851	107.285	99.3058	101.927	79.1562	81.7301	89.7063	113.233	73.9846	97.9301	ENSG00000103994	64397	protein_coding	ZNF106
ENSG00000104059.4	0.0524598	0	5.26765	0	1		0	0	0	0	0	0	0	0	0	0	0	0	0	0	0.944277	0	0	0	ENSG00000104059	23359	protein_coding	ENTREP2
ENSG00000104064.18	0.150027	-0.377358	5.26765	-0.0716369	0.942891		1.03497	0	0	0	0	0	0	0	0	0	0	0	0	0	0.944277	0.721232	0	0	ENSG00000104064	2553	protein_coding	GABPB1
ENSG00000104067.17	10.295	0.0750634	0.583349	0.128677	0.897613		8.27978	11.9012	8.78942	12.9538	15.0845	8.11757	14.4665	0	15.0687	10.6751	8.98695	11.4408	9.57534	13.1454	11.3313	11.5397	7.92692	6.02647	ENSG00000104067	7082	protein_coding	TJP1
ENSG00000104093.14	0.332474	-0.377402	3.40693	-0.110775	0.911795		0	1.32235	0	0	0	1.62351	0	0	0	0	1.79739	0.520036	0	0	0	0.721232	0	0	ENSG00000104093	23312	protein_coding	DMXL2
ENSG00000104129.10	0.341151	-1.88711	3.23279	-0.583741	0.559394		0	1.32235	2.19735	0	1.37131	0	0	0	0	0	0	0	0	0	0	0.721232	0.528462	0	ENSG00000104129	55192	protein_coding	DNAJC17
ENSG00000104131.13	137.104	-0.232368	0.242914	-0.956589	0.338775	0.686215	162.491	191.741	165.9	148.969	149.473	189.951	160.578	146.955	133.735	158.525	171.201	75.9253	91.2849	100.019	118.979	118.282	91.9523	91.9036	ENSG00000104131	8669	protein_coding	EIF3J
ENSG00000104133.15	1.69802	-0.497021	1.49229	-0.33306	0.739089		1.03497	2.6447	1.09868	1.61922	1.37131	1.62351	2.89329	0	0	2.66878	2.24674	1.04007	1.91507	0.571539	1.88855	4.32739	2.11385	1.50662	ENSG00000104133	80208	protein_coding	SPG11
ENSG00000104147.9	0.0574984	-0.37733	5.26765	-0.0716317	0.942895		1.03497	0	0	0	0	0	0	0	0	0	0	0	0	0	0	0	0	0	ENSG00000104147	11339	protein_coding	OIP5
ENSG00000104154.7	0.962112	0.584375	2.10697	0.277353	0.781509		0	1.32235	0	0	1.37131	0	0	1.86019	0	1.60127	2.24674	0	1.27671	1.71462	2.83283	0	1.58538	1.50662	ENSG00000104154	7782	protein_coding	SLC30A4
ENSG00000104164.12	0.0296531	0	5.26765	0	1		0	0	0	0	0	0	0	0	0	0.533756	0	0	0	0	0	0	0	0	ENSG00000104164	26258	protein_coding	BLOC1S6
ENSG00000104177.18	5.92596	0.623099	0.760353	0.819487	0.412509		4.13989	1.32235	7.69074	3.23845	4.11394	4.87054	4.33994	7.44076	9.41793	5.33756	10.7843	4.68033	8.29863	9.14463	5.66566	5.76986	7.39846	3.01323	ENSG00000104177	50804	protein_coding	MYEF2
ENSG00000104213.13	0.384243	-0.377408	2.6089	-0.144662	0.884978		1.03497	0	0	0	0	0	0	0	0	0.533756	0	0.520036	1.27671	0.571539	0.944277	0	0.528462	1.50662	ENSG00000104213	5157	protein_coding	PDGFRL
ENSG00000104218.16	0.858498	2.51392	2.18581	1.15011	0.250099		0	0	0	1.61922	0	3.24703	0	0	3.76717	1.06751	0	1.56011	1.27671	0	0.944277	1.44246	0.528462	0	ENSG00000104218	79848	protein_coding	CSPP1
ENSG00000104231.11	0.0543227	0	5.26765	0	1		0	0	0	0	0	0	0	0	0	0	0.449347	0	0	0	0	0	0.528462	0	ENSG00000104231	79752	protein_coding	ZFAND1
ENSG00000104290.11	4.8448	0.508975	0.797602	0.638131	0.523388		9.31475	2.6447	3.29603	9.71535	1.37131	8.11757	7.23323	5.58057	9.41793	3.73629	7.18956	2.08015	3.19178	4.00077	2.83283	2.88493	1.58538	3.01323	ENSG00000104290	7976	protein_coding	FZD3
ENSG00000104299.15	0.029359	0	5.26765	0	1		0	0	0	0	0	0	0	0	0	0	0	0	0	0	0	0	0.528462	0	ENSG00000104299	55756	protein_coding	INTS9
ENSG00000104312.8	0.0317522	0	5.26765	0	1		0	0	0	0	0	0	0	0	0	0	0	0	0	0.571539	0	0	0	0	ENSG00000104312	8767	protein_coding	RIPK2
ENSG00000104313.20	0.563583	2.06929	2.25381	0.918128	0.358552		0	1.32235	0	0	0	0	1.44665	1.86019	1.88359	1.06751	0.898695	0	0	0	0.944277	0.721232	0	0	ENSG00000104313	2138	protein_coding	EYA1
ENSG00000104324.16	0.892892	-0.896655	1.88478	-0.475735	0.634263		1.03497	1.32235	1.09868	0	0	1.62351	1.44665	0	0	1.06751	2.69608	1.56011	1.27671	0	1.88855	0	1.05692	0	ENSG00000104324	10404	protein_coding	CPQ
ENSG00000104325.7	1.85435	0.471699	1.26715	0.372253	0.709704		0	3.96705	3.29603	1.61922	1.37131	1.62351	5.78659	3.72038	0	0	1.34804	0	0.638356	0.571539	1.88855	1.44246	1.58538	4.51985	ENSG00000104325	1666	protein_coding	DECR1
ENSG00000104331.9	0.0893189	0	5.26765	0	1		0	0	0	0	0	0	0	0	0	0	0.449347	0.520036	0.638356	0	0	0	0	0	ENSG00000104331	54928	protein_coding	BPNT2
ENSG00000104343.21	13.6856	-0.294517	0.4658	-0.632283	0.527202		18.6295	22.48	15.3815	21.0499	16.4558	16.2351	17.3598	13.0213	15.0687	11.2089	17.5246	11.9608	4.46849	10.2877	10.387	7.93355	6.34154	10.5463	ENSG00000104343	55284	protein_coding	UBE2W
ENSG00000104356.11	1.34574	3.02538	1.75078	1.72802	0.0839848		0	0	0	0	2.74263	0	1.44665	1.86019	1.88359	0.533756	0.449347	2.08015	3.19178	1.14308	0.944277	4.32739	2.11385	1.50662	ENSG00000104356	10940	protein_coding	POP1
ENSG00000104375.17	1.67445	0.943411	1.39749	0.675076	0.499628		1.03497	2.6447	0	1.61922	0	0	2.89329	1.86019	1.88359	3.20253	1.79739	2.60018	0.638356	1.71462	1.88855	4.32739	0.528462	1.50662	ENSG00000104375	6788	protein_coding	STK3
ENSG00000104381.14	0.029359	0	5.26765	0	1		0	0	0	0	0	0	0	0	0	0	0	0	0	0	0	0	0.528462	0	ENSG00000104381	54332	protein_coding	GDAP1
ENSG00000104388.15	66.6965	0.221587	0.255131	0.868526	0.385107	0.72431	49.6787	67.4399	52.7365	45.3383	60.3378	76.3052	60.7591	63.2465	73.4598	51.7743	59.7632	75.4053	89.3699	81.1586	65.1551	70.6807	85.6108	72.3176	ENSG00000104388	5862	protein_coding	RAB2A
ENSG00000104408.11	52.3072	0.0665908	0.263568	0.252652	0.800537	0.927615	43.4688	43.6376	50.5392	35.6229	46.6247	34.0938	37.6128	57.6659	50.8568	62.4494	56.6178	59.2841	55.537	46.2947	58.5452	59.8623	64.4723	78.3441	ENSG00000104408	3646	protein_coding	EIF3E
ENSG00000104412.8	5.92336	-0.621834	0.797474	-0.779755	0.435535		4.13989	6.61176	7.69074	8.09612	2.74263	9.74109	4.33994	1.86019	5.65076	6.93882	7.18956	3.64025	3.83014	6.28693	2.83283	10.0972	7.39846	7.53308	ENSG00000104412	9694	protein_coding	EMC2
ENSG00000104427.12	0.222769	1.54611	4.85437	0.318499	0.750107		0	0	0	0	0	0	1.44665	0	0	0	0.449347	0	0	0	0	0	2.11385	0	ENSG00000104427	51101	protein_coding	ZC2HC1A
ENSG00000104435.14	0.0317522	0	5.26765	0	1		0	0	0	0	0	0	0	0	0	0	0	0	0	0.571539	0	0	0	0	ENSG00000104435	11075	protein_coding	STMN2
ENSG00000104442.10	12.6758	-0.785081	0.515647	-1.52252	0.12788		21.7344	17.1906	21.9735	16.1922	17.8271	21.1057	14.4665	13.0213	7.53434	4.8038	5.39217	11.4408	8.29863	9.14463	16.0527	7.21232	4.22769	10.5463	ENSG00000104442	55156	protein_coding	ARMC1
ENSG00000104447.13	18.7986	-0.292539	0.43588	-0.671145	0.502128	0.807325	17.5945	25.1247	16.4802	16.1922	17.8271	17.8587	14.4665	24.1825	9.41793	13.3439	13.9298	22.3616	16.5973	22.8616	22.6626	25.2431	21.1385	21.0926	ENSG00000104447	7227	protein_coding	TRPS1
ENSG00000104450.13	0.0288909	0	5.26765	0	1		0	0	0	0	0	0	0	0	0	0	0	0.520036	0	0	0	0	0	0	ENSG00000104450	6674	protein_coding	SPAG1
ENSG00000104472.10	0.290149	0	3.93118	0	1		0	0	0	0	1.37131	1.62351	0	0	0	0	0	0	0	0	0	0.721232	0	1.50662	ENSG00000104472	54108	protein_coding	CHRAC1
ENSG00000104497.14	0.107077	0	5.26765	0	1		0	0	0	0	0	0	0	0	0	0.533756	0.449347	0	0	0	0.944277	0	0	0	ENSG00000104497	64089	protein_coding	SNX16
ENSG00000104517.13	132.377	0.0538356	0.190141	0.283134	0.777074	0.923506	134.546	166.616	150.519	163.542	170.043	144.493	163.471	143.235	160.105	117.96	123.121	79.0455	108.521	110.307	89.7063	131.264	107.278	119.023	ENSG00000104517	51366	protein_coding	UBR5
ENSG00000104522.16	0.103344	1.54614	5.26765	0.293517	0.769127		0	0	0	0	0	0	0	1.86019	0	0	0	0	0	0	0	0	0	0	ENSG00000104522	7264	protein_coding	GFUS
ENSG00000104549.12	0.0354642	0	5.26765	0	1		0	0	0	0	0	0	0	0	0	0	0	0	0.638356	0	0	0	0	0	ENSG00000104549	6713	protein_coding	SQLE
ENSG00000104613.12	0.490945	1.56448	2.40766	0.649793	0.515826		0	0	1.09868	0	0	0	0	0	3.76717	0.533756	0.449347	0	0.638356	0.571539	0	0.721232	1.05692	0	ENSG00000104613	55174	protein_coding	INTS10
ENSG00000104626.15	0.167798	0	5.26765	0	1		0	0	0	0	0	0	0	0	0	0.533756	0	0	1.91507	0.571539	0	0	0	0	ENSG00000104626	90459	protein_coding	ERI1
ENSG00000104660.19	3.63091	-0.466938	0.944161	-0.494553	0.620915		3.10492	7.93411	3.29603	3.23845	4.11394	8.11757	4.33994	1.86019	3.76717	3.73629	4.04413	1.56011	3.83014	2.28616	0.944277	3.60616	1.05692	4.51985	ENSG00000104660	23484	protein_coding	LEPROTL1
ENSG00000104679.12	0.0761841	0	5.26765	0	1		0	0	0	0	1.37131	0	0	0	0	0	0	0	0	0	0	0	0	0	ENSG00000104679	203069	protein_coding	R3HCC1
ENSG00000104695.13	185.095	-0.285198	0.16842	-1.69337	0.0903856	0.41264	192.505	171.906	205.453	158.684	165.929	155.857	169.258	137.654	160.105	167.066	205.801	231.416	198.529	223.472	254.955	178.144	180.205	174.768	ENSG00000104695	5516	protein_coding	PPP2CB
ENSG00000104723.21	0.924693	0.0207693	1.8479	0.0112394	0.991032		1.03497	0	2.19735	0	1.37131	0	1.44665	0	1.88359	1.06751	0.449347	1.56011	1.27671	1.71462	0	0	2.64231	0	ENSG00000104723	7991	protein_coding	TUSC3
ENSG00000104738.18	1.18724	0	2.16365	0	1		0	0	0	0	0	1.62351	0	0	0	2.66878	3.59478	1.56011	3.83014	5.14385	0	1.44246	0	1.50662	ENSG00000104738	4173	protein_coding	MCM4
ENSG00000104756.16	0.98376	-0.895893	1.81445	-0.493755	0.621479		1.03497	1.32235	1.09868	0	0	1.62351	0	0	1.88359	3.20253	1.34804	0.520036	1.91507	2.28616	0.944277	0	0.528462	0	ENSG00000104756	54793	protein_coding	KCTD9
ENSG00000104760.17	0.0317522	0	5.26765	0	1		0	0	0	0	0	0	0	0	0	0	0	0	0	0.571539	0	0	0	0	ENSG00000104760	2267	protein_coding	FGL1
ENSG00000104763.20	0.203794	-0.377393	3.90888	-0.0965476	0.923086		0	0	1.09868	0	0	0	0	0	0	0.533756	0	0.520036	0	0.571539	0.944277	0	0	0	ENSG00000104763	427	protein_coding	ASAH1
ENSG00000104765.16	5.91574	-0.500887	0.775243	-0.646103	0.518213		10.3497	7.93411	3.29603	4.85767	12.3418	14.6116	5.78659	5.58057	3.76717	4.8038	3.14543	5.20036	0	2.28616	3.77711	5.76986	8.45539	4.51985	ENSG00000104765	665	protein_coding	BNIP3L
ENSG00000104805.16	0.613902	1.54616	2.243	0.689327	0.490617		0	0	0	1.61922	1.37131	0	0	1.86019	0	0.533756	0.449347	0	0	0.571539	1.88855	0.721232	0.528462	1.50662	ENSG00000104805	4924	protein_coding	NUCB1
ENSG00000104823.9	0.290786	0.584404	3.87991	0.150623	0.880273		1.03497	0	0	0	1.37131	0	0	0	1.88359	0	0	0	0	0	0.944277	0	0	0	ENSG00000104823	1891	protein_coding	ECH1
ENSG00000104824.17	7.7416	-0.541808	0.785667	-0.689615	0.490436		4.13989	6.61176	6.59206	4.85767	1.37131	4.87054	5.78659	1.86019	3.76717	9.6076	5.84152	8.84062	14.6822	11.4308	5.66566	10.0972	13.74	19.586	ENSG00000104824	3191	protein_coding	HNRNPL
ENSG00000104825.17	0.0317522	0	5.26765	0	1		0	0	0	0	0	0	0	0	0	0	0	0	0	0.571539	0	0	0	0	ENSG00000104825	4793	protein_coding	NFKBIB
ENSG00000104833.12	0.029359	0	5.26765	0	1		0	0	0	0	0	0	0	0	0	0	0	0	0	0	0	0	0.528462	0	ENSG00000104833	10382	protein_coding	TUBB4A
ENSG00000104852.15	1.46388	-1.56647	1.64944	-0.949698	0.342266		4.13989	0	1.09868	0	5.48525	3.24703	0	0	1.88359	1.06751	0.898695	1.04007	1.91507	1.71462	1.88855	1.44246	0.528462	0	ENSG00000104852	6625	protein_coding	SNRNP70
ENSG00000104853.16	0.295685	0	3.48973	0	1		0	0	0	0	0	0	0	0	0	1.06751	1.34804	0.520036	0	0	0.944277	1.44246	0	0	ENSG00000104853	1209	protein_coding	CLPTM1
ENSG00000104856.14	0.0904701	0	5.26765	0	1		0	0	0	0	0	0	0	0	0	0	0	0	0	0.571539	0	0	1.05692	0	ENSG00000104856	5971	protein_coding	RELB
ENSG00000104859.15	0.323015	-0.377406	3.47217	-0.108694	0.913445		0	1.32235	0	1.61922	0	0	0	0	0	1.06751	0	0	1.27671	0	0	0	0.528462	0	ENSG00000104859	11129	protein_coding	CLASRP
ENSG00000104885.18	1.11548	0.850604	1.69427	0.502048	0.615634		1.03497	1.32235	1.09868	1.61922	2.74263	0	5.78659	0	0	2.66878	0.898695	0.520036	0	0	0.944277	1.44246	0	0	ENSG00000104885	84444	protein_coding	DOT1L
ENSG00000104889.7	0.144545	-0.37737	4.87554	-0.0774007	0.938305		0	0	1.09868	0	0	0	0	0	0	0.533756	0.449347	0.520036	0	0	0	0	0	0	ENSG00000104889	10535	protein_coding	RNASEH2A
ENSG00000104897.10	0.0288909	0	5.26765	0	1		0	0	0	0	0	0	0	0	0	0	0	0.520036	0	0	0	0	0	0	ENSG00000104897	8175	protein_coding	SF3A2
ENSG00000104904.12	8.5155	-1.62385	0.677512	-2.39678	0.0165398		11.3847	18.5129	13.1841	11.3346	19.1984	12.9881	1.44665	9.30095	3.76717	8.54009	10.7843	6.76047	4.46849	4.00077	2.83283	5.04862	3.69923	6.02647	ENSG00000104904	4946	protein_coding	OAZ1
ENSG00000104907.12	0.0941822	0	5.26765	0	1		0	0	0	0	0	0	0	0	0	0	0	0	0.638356	0	0	0	1.05692	0	ENSG00000104907	55621	protein_coding	TRMT1
ENSG00000104957.14	0.58769	-0.839347	2.17398	-0.386088	0.699432		1.03497	0	2.19735	0	0	1.62351	0	1.86019	0	0.533756	0	0.520036	0	1.14308	0.944277	0.721232	0	0	ENSG00000104957	81576	protein_coding	YJU2B
ENSG00000104960.15	1.6079	-0.289019	1.88002	-0.153732	0.877821		0	0	2.19735	0	0	0	0	1.86019	0	1.06751	0.449347	5.20036	4.46849	2.8577	4.72138	1.44246	3.17077	1.50662	ENSG00000104960	53635	protein_coding	PTOV1
ENSG00000104967.8	0.058718	0	5.26765	0	1		0	0	0	0	0	0	0	0	0	0	0	0	0	0	0	0	1.05692	0	ENSG00000104967	4858	protein_coding	NOVA2
ENSG00000104973.19	2.57015	0.91646	1.2111	0.756716	0.44922		2.06994	2.6447	0	0	1.37131	3.24703	1.44665	3.72038	3.76717	1.60127	2.24674	1.56011	3.19178	3.42924	7.55421	5.76986	2.64231	0	ENSG00000104973	81857	protein_coding	MED25
ENSG00000104980.8	3.23159	0.122982	1.07453	0.114452	0.90888		5.17486	1.32235	1.09868	12.9538	1.37131	4.87054	2.89329	3.72038	1.88359	1.60127	2.24674	2.08015	4.46849	2.8577	3.77711	0.721232	2.11385	3.01323	ENSG00000104980	10469	protein_coding	TIMM44
ENSG00000105048.17	0.0288909	0	5.26765	0	1		0	0	0	0	0	0	0	0	0	0	0	0.520036	0	0	0	0	0	0	ENSG00000105048	7138	protein_coding	TNNT1
ENSG00000105058.12	0.756559	1.54495	2.23264	0.691985	0.488947		0	1.32235	0	0	1.37131	0	0	3.72038	0	2.66878	0	0.520036	0	0.571539	0.944277	1.44246	1.05692	0	ENSG00000105058	26017	protein_coding	FAM32A
ENSG00000105127.9	1.44849	-0.139905	1.42216	-0.0983751	0.921634		2.06994	5.28941	0	1.61922	0	0	4.33994	1.86019	0	0.533756	1.79739	0.520036	1.27671	4.57231	0.944277	0.721232	0.528462	0	ENSG00000105127	10270	protein_coding	AKAP8
ENSG00000105137.13	0.110997	0	5.26765	0	1		0	0	0	0	0	0	0	0	0	0	0	0	1.27671	0	0	0.721232	0	0	ENSG00000105137	85360	protein_coding	SYDE1
ENSG00000105146.13	0.0524598	0	5.26765	0	1		0	0	0	0	0	0	0	0	0	0	0	0	0	0	0.944277	0	0	0	ENSG00000105146	6795	protein_coding	AURKC
ENSG00000105176.18	4.76121	1.17555	0.864618	1.35961	0.173952		6.20983	1.32235	1.09868	1.61922	5.48525	3.24703	8.67988	5.58057	5.65076	5.87131	8.5376	4.68033	6.38356	1.71462	6.60994	5.76986	4.22769	3.01323	ENSG00000105176	8725	protein_coding	URI1
ENSG00000105185.12	12.2882	-0.492455	0.529288	-0.930411	0.352159		13.4546	14.5459	14.2828	11.3346	15.0845	9.74109	17.3598	5.58057	5.65076	17.0802	11.683	11.4408	12.1288	9.71617	14.1642	11.5397	15.8538	10.5463	ENSG00000105185	9141	protein_coding	PDCD5
ENSG00000105186.16	65.845	-0.151377	0.253135	-0.59801	0.549833	0.831479	58.9934	59.5058	58.2299	59.9113	47.996	50.329	63.6524	37.2038	56.5076	80.0633	63.8073	92.0464	74.6877	85.1593	79.3193	62.7472	78.2123	76.8375	ENSG00000105186	84079	protein_coding	ANKRD27
ENSG00000105193.9	24.2387	0.0954709	0.408969	0.233443	0.815417	0.933044	20.6994	19.8353	23.0722	22.6691	20.5697	27.5997	23.1463	35.3436	9.41793	31.4916	26.9608	19.7614	26.811	20.5754	21.7184	21.637	24.3092	40.6787	ENSG00000105193	6217	protein_coding	RPS16
ENSG00000105197.11	2.1995	-1.04949	1.29333	-0.811465	0.417099		3.10492	3.96705	3.29603	1.61922	1.37131	6.49406	2.89329	1.86019	0	4.27004	3.14543	0	0.638356	2.28616	1.88855	0.721232	0.528462	1.50662	ENSG00000105197	92609	protein_coding	TIMM50
ENSG00000105202.9	3.63944	-1.22422	1.11286	-1.10006	0.271305		4.13989	0	12.0854	0	0	4.87054	0	3.72038	3.76717	5.33756	3.59478	3.64025	3.83014	6.85847	2.83283	2.1637	2.64231	6.02647	ENSG00000105202	2091	protein_coding	FBL
ENSG00000105204.14	0.665513	0.716055	2.5314	0.282869	0.777277		0	0	2.19735	0	0	1.62351	0	0	3.76717	0	0.449347	0	0	0	0	2.88493	1.05692	0	ENSG00000105204	9149	protein_coding	DYRK1B
ENSG00000105220.17	0.990327	2.38752	1.88123	1.26913	0.204396		1.03497	0	0	0	2.74263	1.62351	4.33994	1.86019	0	0	1.34804	0	0.638356	0.571539	1.88855	0.721232	1.05692	0	ENSG00000105220	2821	protein_coding	GPI
ENSG00000105221.18	0.760918	0.586223	2.07315	0.282769	0.777354		0	0	2.19735	0	2.74263	3.24703	1.44665	0	1.88359	0	0.449347	0.520036	0.638356	0.571539	0	0	0	0	ENSG00000105221	208	protein_coding	AKT2
ENSG00000105223.20	0.0296531	0	5.26765	0	1		0	0	0	0	0	0	0	0	0	0.533756	0	0	0	0	0	0	0	0	ENSG00000105223	23646	protein_coding	PLD3
ENSG00000105245.9	40.231	0.650579	0.335068	1.94163	0.0521815	0.31886	20.6994	25.1247	32.9603	45.3383	24.6836	37.3408	34.7195	59.5261	30.1374	36.2954	31.005	49.9235	51.0685	46.8662	50.0467	42.5527	48.6185	57.2514	ENSG00000105245	9253	protein_coding	NUMBL
ENSG00000105254.12	19.4046	-0.11967	0.386741	-0.309431	0.756994	0.914726	23.8044	23.8023	26.3683	14.573	23.3123	24.3527	23.1463	24.1825	20.7194	12.8101	14.3791	13.5209	12.7671	18.8608	21.7184	13.7034	22.1954	15.0662	ENSG00000105254	1155	protein_coding	TBCB
ENSG00000105255.11	0.0643551	0	5.26765	0	1		0	0	0	0	0	0	0	0	0	0	0	0.520036	0.638356	0	0	0	0	0	ENSG00000105255	79187	protein_coding	FSD1
ENSG00000105258.9	2.43701	0.644422	1.32839	0.485115	0.627595		3.10492	0	1.09868	0	4.11394	6.49406	1.44665	5.58057	0	4.27004	2.24674	1.04007	3.19178	3.42924	0.944277	0.721232	3.17077	3.01323	ENSG00000105258	5438	protein_coding	POLR2I
ENSG00000105270.15	17.153	0.635662	0.486344	1.30702	0.191206		16.5596	10.5788	16.4802	16.1922	8.22788	11.3646	21.6997	22.3223	24.4866	15.4789	8.08825	30.6821	13.4055	13.7169	16.0527	16.5883	22.7238	24.1059	ENSG00000105270	25999	protein_coding	CLIP3
ENSG00000105281.12	0.134003	1.54613	5.26765	0.293514	0.769129		0	0	0	0	0	0	0	0	1.88359	0	0	0	0	0	0	0	0.528462	0	ENSG00000105281	6510	protein_coding	SLC1A5
ENSG00000105298.14	0.241039	2.56575	5.22702	0.490864	0.623523		0	0	0	0	0	0	0	0	3.76717	0	0	0	0	0.571539	0	0	0	0	ENSG00000105298	58509	protein_coding	CACTIN
ENSG00000105321.14	0.584506	1.33587	2.34984	0.568491	0.569701		0	1.32235	0	0	0	1.62351	2.89329	0	0	0	0.449347	0.520036	1.27671	1.71462	0	0.721232	0	0	ENSG00000105321	26093	protein_coding	CCDC9
ENSG00000105323.17	15.5345	-0.304691	0.580786	-0.524618	0.599849		10.3497	7.93411	13.1841	8.09612	15.0845	4.87054	7.23323	13.0213	5.65076	19.2152	13.0311	31.2022	15.9589	28.0054	24.5512	19.4733	21.6669	21.0926	ENSG00000105323	11100	protein_coding	HNRNPUL1
ENSG00000105325.15	0.177415	0	4.59255	0	1		0	0	0	0	0	0	0	0	0	0	0	0.520036	0.638356	0	0	0	0.528462	1.50662	ENSG00000105325	51343	protein_coding	FZR1
ENSG00000105327.18	109.52	0.524215	0.244341	2.14543	0.0319189	0.241134	58.9934	66.1176	70.3153	66.3882	67.1944	56.823	117.178	91.1494	69.6927	99.2785	129.861	156.531	185.762	164.603	155.806	153.622	159.595	102.45	ENSG00000105327	27113	protein_coding	BBC3
ENSG00000105364.14	0.8614	0.610904	2.06549	0.295768	0.767407		0	1.32235	1.09868	3.23845	0	0	0	1.86019	1.88359	0.533756	0	1.04007	0.638356	0	2.83283	0	1.05692	0	ENSG00000105364	51073	protein_coding	MRPL4
ENSG00000105372.8	203.984	-0.117148	0.195197	-0.600153	0.548405	0.831398	156.281	169.261	214.242	148.969	153.587	185.081	183.724	171.138	141.269	209.766	180.188	222.576	245.129	234.903	301.224	191.848	294.353	268.178	ENSG00000105372	6223	protein_coding	RPS19
ENSG00000105373.19	2.23698	1.11339	1.57673	0.706143	0.4801		0	2.6447	0	0	2.74263	3.24703	1.44665	1.86019	1.88359	1.60127	1.34804	4.68033	3.19178	2.28616	0.944277	4.32739	0.528462	7.53308	ENSG00000105373	29997	protein_coding	NOP53
ENSG00000105379.10	30.6071	-0.212564	0.326879	-0.650284	0.515509	0.815201	50.7136	68.7623	32.9603	37.2422	39.7681	40.5879	47.7393	46.5048	35.7881	19.749	15.2778	11.9608	12.1288	14.2885	16.0527	15.8671	16.9108	28.6257	ENSG00000105379	2109	protein_coding	ETFB
ENSG00000105393.16	0.177053	-0.377358	5.21056	-0.0724218	0.942266		1.03497	0	0	0	0	1.62351	0	0	0	0	0	0	0	0	0	0	0.528462	0	ENSG00000105393	29086	protein_coding	BABAM1
ENSG00000105401.9	0.646811	1.44801	2.09252	0.691991	0.488943		0	0	1.09868	0	1.37131	1.62351	1.44665	1.86019	0	0.533756	0.898695	1.56011	0	0	0	0.721232	0.528462	0	ENSG00000105401	11140	protein_coding	CDC37
ENSG00000105402.8	0.0296531	0	5.26765	0	1		0	0	0	0	0	0	0	0	0	0.533756	0	0	0	0	0	0	0	0	ENSG00000105402	8775	protein_coding	NAPA
ENSG00000105404.11	0.543513	1.44059	2.51659	0.572436	0.567027		1.03497	0	0	1.61922	1.37131	0	1.44665	1.86019	0	0	0	0	0	0	0.944277	0	0	1.50662	ENSG00000105404	10567	protein_coding	RABAC1
ENSG00000105426.17	2.49537	1.96089	1.52857	1.28283	0.199552		1.03497	1.32235	0	0	0	1.62351	0	9.30095	0	2.13502	3.14543	2.60018	2.55342	6.28693	1.88855	7.21232	5.81308	0	ENSG00000105426	5802	protein_coding	PTPRS
ENSG00000105429.13	0.103344	1.54614	5.26765	0.293517	0.769127		0	0	0	0	0	0	0	1.86019	0	0	0	0	0	0	0	0	0	0	ENSG00000105429	1954	protein_coding	MEGF8
ENSG00000105438.9	0.463831	0.584384	2.50717	0.233085	0.815695		0	1.32235	0	1.61922	1.37131	0	1.44665	0	0	0	0.449347	1.04007	0	0.571539	0	0	0.528462	0	ENSG00000105438	10945	protein_coding	KDELR1
ENSG00000105443.15	2.36763	0.701139	1.11792	0.627182	0.53054		0	3.96705	3.29603	0	0	1.62351	7.23323	3.72038	0	3.20253	3.59478	1.56011	2.55342	4.00077	1.88855	2.88493	1.58538	1.50662	ENSG00000105443	9266	protein_coding	CYTH2
ENSG00000105447.13	0.234527	1.54611	4.80703	0.321636	0.747729		0	0	0	0	0	0	0	0	1.88359	0	0.449347	0	0	0	1.88855	0	0	0	ENSG00000105447	83743	protein_coding	GRWD1
ENSG00000105464.3	0.0249637	0	5.26765	0	1		0	0	0	0	0	0	0	0	0	0	0.449347	0	0	0	0	0	0	0	ENSG00000105464	2906	protein_coding	GRIN2D
ENSG00000105516.11	0.785472	-0.527693	2.04784	-0.257683	0.796651		2.06994	1.32235	1.09868	1.61922	0	0	2.89329	0	0	0	0	2.08015	1.27671	0	0	0.721232	1.05692	0	ENSG00000105516	1628	protein_coding	DBP
ENSG00000105518.14	0.258222	0.584396	3.632	0.160902	0.872171		0	0	1.09868	0	0	0	1.44665	0	0	0	0	0.520036	0.638356	0	0.944277	0	0	0	ENSG00000105518	374882	protein_coding	TMEM205
ENSG00000105519.18	0.0574984	-0.37733	5.26765	-0.0716317	0.942895		1.03497	0	0	0	0	0	0	0	0	0	0	0	0	0	0	0	0	0	ENSG00000105519	828	protein_coding	CAPS
ENSG00000105538.10	0.0317522	0	5.26765	0	1		0	0	0	0	0	0	0	0	0	0	0	0	0	0.571539	0	0	0	0	ENSG00000105538	54922	protein_coding	RASIP1
ENSG00000105576.15	209.053	-0.642746	0.166392	-3.86284	0.000112078	0.00923313	305.317	252.569	252.696	202.403	238.609	227.292	153.345	148.815	220.38	218.84	238.154	199.174	171.718	204.611	228.515	168.768	167.522	164.221	ENSG00000105576	30000	protein_coding	TNPO2
ENSG00000105605.7	0.276097	-1.18913	3.54504	-0.335436	0.737296		1.03497	0	1.09868	0	0	0	0	0	0	0	0.449347	0	0	0	0.944277	1.44246	0	0	ENSG00000105605	59284	protein_coding	CACNG7
ENSG00000105613.10	0.0901953	0	5.26765	0	1		0	0	0	0	0	1.62351	0	0	0	0	0	0	0	0	0	0	0	0	ENSG00000105613	22983	protein_coding	MAST1
ENSG00000105618.14	0.113354	0	5.26765	0	1		0	0	0	0	0	0	0	0	0	0.533756	0	0	0	0	0	0	0	1.50662	ENSG00000105618	26121	protein_coding	PRPF31
ENSG00000105640.13	220.646	-0.00373527	0.215634	-0.0173223	0.986179	0.999938	159.386	174.55	164.802	226.691	205.697	211.057	169.258	172.998	154.454	209.232	160.866	306.821	296.836	257.193	305.001	212.042	327.118	257.631	ENSG00000105640	6142	protein_coding	RPL18A
ENSG00000105656.13	0.0288909	0	5.26765	0	1		0	0	0	0	0	0	0	0	0	0	0	0.520036	0	0	0	0	0	0	ENSG00000105656	8178	protein_coding	ELL
ENSG00000105669.14	7.31537	0.0705743	0.653939	0.107922	0.914058		7.2448	5.28941	9.88809	11.3346	4.11394	12.9881	8.67988	11.1611	3.76717	4.8038	3.14543	5.20036	8.29863	8.00155	5.66566	5.04862	9.51231	7.53308	ENSG00000105669	11316	protein_coding	COPE
ENSG00000105671.12	0.491396	-0.252646	2.29938	-0.109876	0.912508		1.03497	0	1.09868	0	0	1.62351	0	1.86019	0	0	0.449347	1.04007	0.638356	0.571539	0	0	0.528462	0	ENSG00000105671	54555	protein_coding	DDX49
ENSG00000105677.12	7.02639	0.255133	0.688119	0.370769	0.71081		6.20983	7.93411	6.59206	8.09612	10.9705	12.9881	15.9131	5.58057	1.88359	6.93882	4.49347	5.20036	3.19178	9.14463	4.72138	4.32739	4.75615	7.53308	ENSG00000105677	10430	protein_coding	TMEM147
ENSG00000105698.16	0.0546168	0	5.26765	0	1		0	0	0	0	0	0	0	0	0	0.533756	0.449347	0	0	0	0	0	0	0	ENSG00000105698	7392	protein_coding	USF2
ENSG00000105701.16	0.328366	0	3.42234	0	1		0	0	0	0	1.37131	1.62351	0	0	0	1.06751	0	0	1.27671	0.571539	0	0	0	0	ENSG00000105701	23770	protein_coding	FKBP8
ENSG00000105705.16	2.61674	-1.89332	1.32924	-1.42436	0.154342		5.17486	5.28941	2.19735	4.85767	4.11394	3.24703	1.44665	0	1.88359	3.20253	1.34804	1.56011	3.19178	0.571539	2.83283	0	3.17077	3.01323	ENSG00000105705	57794	protein_coding	SUGP1
ENSG00000105717.14	0.029359	0	5.26765	0	1		0	0	0	0	0	0	0	0	0	0	0	0	0	0	0	0	0.528462	0	ENSG00000105717	80714	protein_coding	PBX4
ENSG00000105722.10	0.650475	0.58438	2.24696	0.260076	0.794805		0	0	1.09868	0	0	0	0	0	1.88359	1.60127	0.898695	2.08015	0.638356	0	0.944277	0	1.05692	1.50662	ENSG00000105722	2077	protein_coding	ERF
ENSG00000105723.13	12.3253	0.631648	0.522474	1.20896	0.22668		10.3497	10.5788	8.78942	4.85767	17.8271	12.9881	15.9131	14.8815	15.0687	9.07385	15.2778	18.2013	16.5973	10.8592	9.44277	11.5397	10.5692	9.0397	ENSG00000105723	2931	protein_coding	GSK3A
ENSG00000105726.17	0.432319	-2.28187	2.54875	-0.895287	0.370634		0	1.32235	3.29603	0	0	0	0	0	0	0	0.449347	0.520036	0	0	0.944277	0.721232	0.528462	0	ENSG00000105726	57130	protein_coding	ATP13A1
ENSG00000105732.13	0.0635044	0	5.26765	0	1		0	0	0	0	0	0	0	0	0	0	0	0	0	1.14308	0	0	0	0	ENSG00000105732	64763	protein_coding	ZNF574
ENSG00000105737.9	0.0943912	0	5.26765	0	1		0	0	0	0	0	0	0	0	0	0	0.449347	0	0	0	0	0.721232	0.528462	0	ENSG00000105737	2901	protein_coding	GRIK5
ENSG00000105738.11	0.0288909	0	5.26765	0	1		0	0	0	0	0	0	0	0	0	0	0	0.520036	0	0	0	0	0	0	ENSG00000105738	23094	protein_coding	SIPA1L3
ENSG00000105767.3	0.14465	-1.13893	5.24482	-0.217152	0.82809		2.06994	0	0	0	0	0	0	0	0	0.533756	0	0	0	0	0	0	0	0	ENSG00000105767	199731	protein_coding	CADM4
ENSG00000105778.19	1.4787	1.00771	1.51627	0.664596	0.506309		1.03497	0	2.19735	0	1.37131	0	2.89329	1.86019	1.88359	0	3.14543	2.60018	2.55342	0.571539	0	2.88493	2.11385	1.50662	ENSG00000105778	23080	protein_coding	AVL9
ENSG00000105792.19	0.0538547	0	5.26765	0	1		0	0	0	0	0	0	0	0	0	0	0.449347	0.520036	0	0	0	0	0	0	ENSG00000105792	79846	protein_coding	CFAP69
ENSG00000105810.10	0.147586	1.54612	5.26765	0.293512	0.769131		0	0	0	0	0	0	1.44665	0	0	0	0	0	0.638356	0.571539	0	0	0	0	ENSG00000105810	1021	protein_coding	CDK6
ENSG00000105819.14	1.22381	-1.02676	1.617	-0.634981	0.525441		2.06994	2.6447	2.19735	0	0	1.62351	1.44665	0	1.88359	1.60127	0	0.520036	3.19178	2.28616	0	0	1.05692	1.50662	ENSG00000105819	9512	protein_coding	PMPCB
ENSG00000105821.15	67.687	0.0318817	0.286616	0.111235	0.91143	0.972554	65.2032	64.7952	78.0061	61.5305	67.1944	81.1757	72.3323	72.5474	67.8091	98.7448	105.597	45.7632	62.5589	56.0108	65.1551	56.9773	41.22	55.7448	ENSG00000105821	27000	protein_coding	DNAJC2
ENSG00000105829.13	31.9623	-0.282147	0.338616	-0.833236	0.404712	0.734681	45.5388	50.2494	49.4405	35.6229	49.3673	55.1995	28.9329	46.5048	45.2061	18.1477	26.5115	16.1211	15.3205	22.8616	13.2199	11.5397	16.9108	28.6257	ENSG00000105829	10282	protein_coding	BET1
ENSG00000105835.12	16.7321	0.584444	0.445914	1.31066	0.189971		19.6645	22.48	21.9735	27.5268	34.2828	34.0938	39.0595	20.4621	35.7881	9.07385	3.59478	4.16029	5.10685	1.71462	9.44277	6.49109	4.75615	1.50662	ENSG00000105835	10135	protein_coding	NAMPT
ENSG00000105849.6	0.381196	-0.370143	2.95088	-0.125435	0.900179		0	1.32235	1.09868	0	0	0	1.44665	0	0	0.533756	0	0	0	0.571539	1.88855	0	0	0	ENSG00000105849	221830	protein_coding	POLR1F
ENSG00000105854.13	0.255615	-1.7525	3.99361	-0.438826	0.660787		2.06994	0	1.09868	0	0	0	0	0	0	0.533756	0.898695	0	0	0	0	0	0	0	ENSG00000105854	5445	protein_coding	PON2
ENSG00000105856.14	34.7995	1.16397	0.362687	3.2093	0.00133057	0.0457904	22.7694	29.0917	18.6775	43.7191	46.6247	47.0819	41.9527	66.9669	48.9732	21.884	22.018	46.8033	21.7041	29.1485	29.2726	35.3404	22.7238	31.639	ENSG00000105856	26959	protein_coding	HBP1
ENSG00000105865.11	0.104644	1.54614	5.26765	0.293517	0.769127		0	0	0	0	0	0	0	0	1.88359	0	0	0	0	0	0	0	0	0	ENSG00000105865	11062	protein_coding	DUS4L
ENSG00000105866.15	6.19796	0.473616	0.762139	0.621431	0.534316		2.06994	7.93411	7.69074	9.71535	2.74263	1.62351	5.78659	14.8815	3.76717	9.07385	7.18956	4.16029	5.74521	7.43001	4.72138	8.65478	6.87	1.50662	ENSG00000105866	6671	protein_coding	SP4
ENSG00000105875.14	0.0249637	0	5.26765	0	1		0	0	0	0	0	0	0	0	0	0	0.449347	0	0	0	0	0	0	0	ENSG00000105875	29062	protein_coding	WDR91
ENSG00000105879.12	19.9178	-0.244106	0.426468	-0.572389	0.567058	0.83904	24.8393	21.1576	25.2696	9.71535	27.4263	29.2233	14.4665	26.0427	20.7194	13.8776	21.1193	26.0018	20.4274	17.7177	14.1642	17.3096	18.4962	10.5463	ENSG00000105879	79872	protein_coding	CBLL1
ENSG00000105880.7	0.0249637	0	5.26765	0	1		0	0	0	0	0	0	0	0	0	0	0.449347	0	0	0	0	0	0	0	ENSG00000105880	1749	protein_coding	DLX5
ENSG00000105887.11	711.396	-0.287244	0.115423	-2.48861	0.0128243	0.155147	802.103	743.162	895.422	510.056	541.669	517.901	668.351	606.422	727.064	834.794	808.376	655.766	655.592	646.411	638.331	838.793	806.432	908.49	ENSG00000105887	136319	protein_coding	MTPN
ENSG00000105889.16	0.598753	-0.377418	2.66038	-0.141866	0.887186		0	0	1.09868	0	0	0	0	0	0	0.533756	2.24674	0	1.27671	0	0.944277	0	3.17077	1.50662	ENSG00000105889	401312	protein_coding	STEAP1B
ENSG00000105889.16	0.598753	-0.377418	2.66038	-0.141866	0.887186		0	0	1.09868	0	0	0	0	0	0	0.533756	2.24674	0	1.27671	0	0.944277	0	3.17077	1.50662	ENSG00000105889	256227	protein_coding	STEAP1B
ENSG00000105894.12	173.545	1.1326	0.630542	1.79623	0.0724572	0.379851	19.6645	15.8682	16.4802	19.4307	8.22788	11.3646	44.846	48.365	20.7194	116.359	98.4071	539.278	215.764	251.477	416.426	457.982	425.412	397.747	ENSG00000105894	5764	protein_coding	PTN
ENSG00000105926.16	51.6153	0.167249	0.283593	0.589748	0.55536	0.835256	62.0983	44.96	54.9339	89.0573	64.4517	82.7992	57.8659	70.6873	54.624	56.5781	54.371	30.6821	33.1945	42.2939	28.3283	35.3404	30.6508	36.1588	ENSG00000105926	51678	protein_coding	PALS2
ENSG00000105929.16	0.0288909	0	5.26765	0	1		0	0	0	0	0	0	0	0	0	0	0	0.520036	0	0	0	0	0	0	ENSG00000105929	50617	protein_coding	ATP6V0A4
ENSG00000105953.15	0.996559	3.12084	2.01291	1.55041	0.121043		0	1.32235	0	0	0	3.24703	1.44665	1.86019	7.53434	0	0.449347	0	0	0.571539	0	0	0	1.50662	ENSG00000105953	4967	protein_coding	OGDH
ENSG00000105968.19	0.611829	-0.377418	2.47093	-0.152743	0.878601		0	1.32235	0	0	1.37131	1.62351	0	0	0	1.06751	0.449347	1.04007	2.55342	0	0	0	1.58538	0	ENSG00000105968	94239	protein_coding	H2AZ2
ENSG00000105971.15	0.191375	0	4.4389	0	1		0	0	0	0	0	1.62351	0	0	0	0	0	0	0	0.571539	0	0.721232	0.528462	0	ENSG00000105971	858	protein_coding	CAV2
ENSG00000105974.13	1044.38	0.0871178	0.152015	0.573085	0.566587	0.83904	1692.18	1619.88	1579.9	1773.05	1615.41	1462.79	1562.38	1826.71	1810.13	309.578	313.195	391.067	437.274	439.514	267.23	521.451	545.901	631.272	ENSG00000105974	857	protein_coding	CAV1
ENSG00000105976.16	5.0648	-1.02191	0.885128	-1.15454	0.248281		7.2448	3.96705	5.49339	1.61922	5.48525	8.11757	5.78659	1.86019	0	3.73629	3.14543	4.68033	6.38356	6.28693	5.66566	7.21232	8.45539	6.02647	ENSG00000105976	4233	protein_coding	MET
ENSG00000105983.22	0.167402	0	5.26765	0	1		0	0	0	0	0	0	0	0	0	0	0	0	0	0	0	0	0	3.01323	ENSG00000105983	64327	protein_coding	LMBR1
ENSG00000105991.10	3.25442	0.371406	0.984075	0.377416	0.705864		4.13989	2.6447	1.09868	6.4769	2.74263	1.62351	2.89329	5.58057	1.88359	1.60127	1.79739	2.08015	2.55342	4.00077	1.88855	5.76986	5.28462	4.51985	ENSG00000105991	3198	protein_coding	HOXA1
ENSG00000105993.15	14.5361	0.625855	0.458696	1.36442	0.172435		16.5596	9.25646	12.0854	11.3346	19.1984	8.11757	23.1463	14.8815	20.7194	10.1414	15.2778	14.561	15.3205	16.5746	17.9413	15.8671	11.6262	9.0397	ENSG00000105993	10049	protein_coding	DNAJB6
ENSG00000105996.7	2.26606	-0.900199	1.59704	-0.563668	0.57298		0	1.32235	2.19735	1.61922	2.74263	1.62351	1.44665	0	0	2.66878	3.59478	2.60018	2.55342	1.71462	5.66566	4.32739	3.69923	3.01323	ENSG00000105996	3199	protein_coding	HOXA2
ENSG00000105997.22	1.0329	0.597548	1.76411	0.338724	0.734818		1.03497	0	1.09868	0	0	1.62351	1.44665	0	1.88359	0	0.449347	0.520036	2.55342	1.14308	2.83283	1.44246	1.05692	1.50662	ENSG00000105997	3200	protein_coding	HOXA3
ENSG00000106003.13	0.0860749	0	5.26765	0	1		0	0	0	0	0	0	0	0	0	0	0.449347	0	0	0.571539	0	0	0.528462	0	ENSG00000106003	3955	protein_coding	LFNG
ENSG00000106004.5	57.6488	-0.271942	0.293903	-0.925277	0.354822	0.700105	47.6087	44.96	54.9339	38.8614	56.2239	34.0938	43.3994	42.7844	35.7881	52.308	60.2126	83.7259	52.3452	72.0139	51.9352	103.136	83.4969	79.8507	ENSG00000106004	3202	protein_coding	HOXA5
ENSG00000106028.11	61.3763	0.241662	0.288273	0.838308	0.401858	0.73266	61.0633	80.6634	50.5392	55.0536	45.2534	55.1995	79.5655	55.8057	90.4121	58.1794	46.7321	66.0446	40.8548	45.7231	47.2138	54.8136	58.6592	112.996	ENSG00000106028	6742	protein_coding	SSBP1
ENSG00000106034.18	0.594687	-1.40021	2.35377	-0.594877	0.551926		0	2.6447	0	1.61922	0	1.62351	0	0	0	0	0.898695	1.04007	0	0.571539	0	0.721232	1.58538	0	ENSG00000106034	79974	protein_coding	CPED1
ENSG00000106049.9	20.5884	0.978633	0.359009	2.72593	0.00641216	0.105555	28.9792	26.447	15.3815	40.4806	30.1689	22.7292	39.0595	46.5048	54.624	8.00633	9.88564	7.80055	3.83014	4.57231	4.72138	9.37602	8.98385	9.0397	ENSG00000106049	11112	protein_coding	HIBADH
ENSG00000106052.13	107.357	0.43339	0.191887	2.25857	0.0239101	0.208912	117.987	107.11	113.164	119.823	161.815	125.011	149.005	148.815	160.105	70.9895	96.6097	75.9253	61.9206	70.2993	67.0437	103.136	78.2123	105.463	ENSG00000106052	8887	protein_coding	TAX1BP1
ENSG00000106070.20	0.261809	0.584417	4.58954	0.127337	0.898674		0	1.32235	0	0	0	0	0	0	1.88359	0	0	0	0	0	0	0	0	1.50662	ENSG00000106070	2887	protein_coding	GRB10
ENSG00000106086.20	11.1769	0.791777	0.491486	1.61099	0.107182		14.4896	10.5788	12.0854	9.71535	12.3418	12.9881	21.6997	27.9029	15.0687	6.40507	10.335	7.80055	8.29863	4.57231	1.88855	8.65478	5.81308	10.5463	ENSG00000106086	84725	protein_coding	PLEKHA8
ENSG00000106089.12	1.18289	-1.24973	1.71504	-0.728689	0.466192		3.10492	0	1.09868	0	0	1.62351	0	0	1.88359	0.533756	2.69608	2.08015	1.27671	0.571539	1.88855	1.44246	1.58538	1.50662	ENSG00000106089	6804	protein_coding	STX1A
ENSG00000106105.15	20.8396	-0.34204	0.476934	-0.717165	0.473273	0.785651	22.7694	18.5129	47.2431	21.0499	27.4263	24.3527	31.8262	14.8815	22.603	21.3502	31.005	8.84062	12.1288	15.4316	16.0527	17.3096	14.7969	7.53308	ENSG00000106105	2617	protein_coding	GARS1
ENSG00000106153.13	0.0901953	0	5.26765	0	1		0	0	0	0	0	1.62351	0	0	0	0	0	0	0	0	0	0	0	0	ENSG00000106153	51142	protein_coding	CHCHD2
ENSG00000106244.13	217.067	-0.0965476	0.187699	-0.514374	0.606991	0.863564	265.988	186.452	231.821	236.407	246.836	263.009	192.404	212.062	239.215	237.521	297.468	183.053	200.444	201.753	222.849	181.75	137.928	170.248	ENSG00000106244	11333	protein_coding	PDAP1
ENSG00000106245.11	0.173877	0	5.25938	0	1		0	0	0	0	0	1.62351	0	0	0	0	0.449347	0	0	0	0	0	1.05692	0	ENSG00000106245	8896	protein_coding	BUD31
ENSG00000106261.17	0.342533	0.584406	4.19273	0.139385	0.889146		1.03497	0	0	0	0	3.24703	0	0	1.88359	0	0	0	0	0	0	0	0	0	ENSG00000106261	7586	protein_coding	ZKSCAN1
ENSG00000106263.18	10.1451	0.625035	0.586387	1.06591	0.286465		8.27978	7.93411	7.69074	6.4769	10.9705	8.11757	17.3598	3.72038	15.0687	17.0802	8.5376	7.28051	11.4904	13.7169	15.1084	9.37602	6.87	7.53308	ENSG00000106263	8662	protein_coding	EIF3B
ENSG00000106266.11	1.65863	-1.24203	1.44536	-0.859321	0.390163		1.03497	5.28941	2.19735	3.23845	1.37131	1.62351	0	3.72038	0	2.13502	3.14543	1.04007	1.91507	1.14308	0.944277	0	1.05692	0	ENSG00000106266	29886	protein_coding	SNX8
ENSG00000106278.12	0.0288909	0	5.26765	0	1		0	0	0	0	0	0	0	0	0	0	0	0.520036	0	0	0	0	0	0	ENSG00000106278	5803	protein_coding	PTPRZ1
ENSG00000106290.15	0.14872	0	5.26765	0	1		0	0	0	0	0	0	0	0	0	0	0	0.520036	0	0.571539	0	0	1.58538	0	ENSG00000106290	6878	protein_coding	TAF6
ENSG00000106299.8	72.8651	-0.11826	0.226225	-0.522755	0.601145	0.861646	97.2874	83.3082	80.2034	89.0573	79.5362	66.5641	78.1189	66.9669	96.0629	75.2595	82.6799	56.684	49.7918	52.0101	63.2665	69.9595	66.0577	58.7581	ENSG00000106299	8976	protein_coding	WASL
ENSG00000106330.12	0.0400684	0	5.26765	0	1		0	0	0	0	0	0	0	0	0	0	0	0	0	0	0	0.721232	0	0	ENSG00000106330	64598	protein_coding	MOSPD3
ENSG00000106333.13	76.1987	0.282253	0.264125	1.06864	0.285234	0.657939	44.5038	46.2823	41.7497	42.0998	32.9115	32.4703	47.7393	61.3863	52.7404	100.346	84.028	113.368	116.181	113.165	134.087	90.154	129.473	88.8904	ENSG00000106333	5118	protein_coding	PCOLCE
ENSG00000106344.8	21.0508	-0.804258	0.470086	-1.71088	0.0871042	0.411722	32.0841	26.447	21.9735	21.0499	28.7976	30.8468	14.4665	9.30095	22.603	30.4241	23.8154	11.9608	15.9589	19.4323	12.2756	29.5705	15.8538	12.0529	ENSG00000106344	55131	protein_coding	RBM28
ENSG00000106346.11	4.99272	-0.949919	0.901221	-1.05404	0.291867		4.13989	9.25646	3.29603	3.23845	5.48525	1.62351	4.33994	0	3.76717	8.00633	8.08825	4.16029	4.46849	5.71539	6.60994	4.32739	5.81308	7.53308	ENSG00000106346	84132	protein_coding	USP42
ENSG00000106348.18	1.32829	-0.394124	1.44025	-0.273649	0.784354		2.06994	1.32235	3.29603	1.61922	2.74263	1.62351	1.44665	3.72038	0	0	1.34804	0	1.27671	0	0.944277	1.44246	1.05692	0	ENSG00000106348	3614	protein_coding	IMPDH1
ENSG00000106351.13	1.02995	2.06415	1.78144	1.1587	0.24658		0	0	1.09868	1.61922	0	3.24703	1.44665	1.86019	1.88359	0.533756	0.898695	1.56011	0.638356	1.14308	1.88855	0.721232	0	0	ENSG00000106351	3268	protein_coding	AGFG2
ENSG00000106355.10	5.72853	-0.024335	0.899811	-0.0270446	0.978424		0	5.28941	8.78942	3.23845	2.74263	6.49406	4.33994	5.58057	3.76717	9.07385	8.08825	4.16029	8.29863	2.28616	9.44277	5.76986	3.69923	12.0529	ENSG00000106355	23658	protein_coding	LSM5
ENSG00000106367.15	1.01993	1.53929	2.13507	0.720956	0.470937		0	0	1.09868	1.61922	0	3.24703	0	3.72038	0	1.06751	1.34804	2.08015	0	0.571539	0	3.60616	0	0	ENSG00000106367	1174	protein_coding	AP1S1
ENSG00000106392.11	3.94688	-1.04886	1.03174	-1.01659	0.309347		5.17486	1.32235	7.69074	4.85767	0	3.24703	0	7.44076	0	5.33756	4.04413	3.12022	2.55342	4.00077	1.88855	6.49109	6.34154	7.53308	ENSG00000106392	56913	protein_coding	C1GALT1
ENSG00000106397.12	2.24597	-0.856202	1.66056	-0.51561	0.606127		2.06994	0	1.09868	1.61922	4.11394	0	0	0	1.88359	2.66878	2.69608	5.20036	1.27671	1.14308	6.60994	2.88493	2.64231	4.51985	ENSG00000106397	8985	protein_coding	PLOD3
ENSG00000106399.11	0.0400684	0	5.26765	0	1		0	0	0	0	0	0	0	0	0	0	0	0	0	0	0	0.721232	0	0	ENSG00000106399	6119	protein_coding	RPA3
ENSG00000106400.12	2.37415	1.13315	1.17217	0.966709	0.33369		0	6.61176	0	1.61922	1.37131	0	5.78659	3.72038	3.76717	2.66878	2.24674	1.56011	3.19178	1.71462	0	4.32739	2.64231	1.50662	ENSG00000106400	10467	protein_coding	ZNHIT1
ENSG00000106415.13	18.3001	0.136305	0.415166	0.328315	0.742674	0.912916	21.7344	21.1576	20.8749	24.2884	16.4558	16.2351	21.6997	26.0427	22.603	6.93882	12.5817	17.6812	13.4055	11.4308	12.2756	28.8493	20.0815	15.0662	ENSG00000106415	113263	protein_coding	GLCCI1
ENSG00000106443.17	70.6305	0.505346	0.270947	1.86511	0.0621663	0.350247	46.5737	56.8611	59.3286	66.3882	58.9665	53.576	75.2256	65.1067	90.4121	59.2469	57.0671	98.2869	60.6438	74.3001	84.0406	98.0876	70.8139	96.4235	ENSG00000106443	9678	protein_coding	PHF14
ENSG00000106459.15	0.216193	0	4.30985	0	1		0	0	0	0	1.37131	0	0	0	0	0.533756	1.34804	0	0.638356	0	0	0	0	0	ENSG00000106459	4899	protein_coding	NRF1
ENSG00000106460.19	1.24823	0.445711	1.53102	0.291119	0.77096		0	2.6447	3.29603	0	0	1.62351	5.78659	0	1.88359	2.13502	0.449347	1.56011	0.638356	0	0.944277	0	0	1.50662	ENSG00000106460	54664	protein_coding	TMEM106B
ENSG00000106462.11	107.35	-0.400091	0.240116	-1.66624	0.0956654	0.426682	85.9027	83.3082	95.5849	90.6766	71.3083	86.0463	56.4192	74.4076	71.5763	167.599	159.968	138.85	109.797	155.459	87.8177	141.361	113.091	143.129	ENSG00000106462	2146	protein_coding	EZH2
ENSG00000106477.20	4.92575	0.587534	0.870815	0.674695	0.49987		2.06994	3.96705	5.49339	8.09612	0	6.49406	4.33994	9.30095	3.76717	4.27004	2.69608	6.76047	6.38356	6.85847	3.77711	8.65478	4.22769	1.50662	ENSG00000106477	95681	protein_coding	CEP41
ENSG00000106524.9	0.244078	0	3.7044	0	1		0	0	0	0	1.37131	0	0	0	0	0	0.449347	0	0	0.571539	0.944277	0	1.05692	0	ENSG00000106524	57037	protein_coding	ANKMY2
ENSG00000106554.13	0.128081	-0.377356	5.26765	-0.0716365	0.942891		0	1.32235	0	0	0	0	0	0	0	0.533756	0.449347	0	0	0	0	0	0	0	ENSG00000106554	54927	protein_coding	CHCHD3
ENSG00000106571.15	0.0354642	0	5.26765	0	1		0	0	0	0	0	0	0	0	0	0	0	0	0.638356	0	0	0	0	0	ENSG00000106571	2737	protein_coding	GLI3
ENSG00000106605.11	1.07637	-0.493188	1.85126	-0.266407	0.789925		0	0	4.39471	3.23845	1.37131	0	2.89329	0	0	0.533756	0.898695	0	0.638356	1.14308	0	0.721232	0.528462	3.01323	ENSG00000106605	644	protein_coding	BLVRA
ENSG00000106609.16	15.1758	-0.543666	0.447577	-1.21469	0.224485		17.5945	21.1576	23.0722	24.2884	20.5697	24.3527	17.3598	11.1611	13.1851	11.2089	14.3791	11.9608	16.5973	9.71617	16.0527	5.04862	7.92692	7.53308	ENSG00000106609	55069	protein_coding	TMEM248
ENSG00000106615.10	17.517	-0.0648897	0.471499	-0.137624	0.890537		25.8743	30.4141	19.7762	43.7191	27.4263	14.6116	28.9329	29.7631	13.1851	11.2089	16.1765	6.24044	8.29863	12.0023	7.55421	3.60616	8.98385	7.53308	ENSG00000106615	6009	protein_coding	RHEB
ENSG00000106617.15	0.234385	0	4.78245	0	1		0	0	0	0	0	0	0	0	0	0	0	0	2.55342	0	0.944277	0.721232	0	0	ENSG00000106617	51422	protein_coding	PRKAG2
ENSG00000106624.11	1.49835	-1.23666	1.86966	-0.661433	0.508334		1.03497	0	1.09868	0	0	0	0	0	0	2.13502	1.79739	3.12022	1.27671	0.571539	6.60994	2.1637	2.64231	4.51985	ENSG00000106624	165	protein_coding	AEBP1
ENSG00000106628.11	7.13148	0.397764	0.70674	0.562815	0.573561		8.27978	2.6447	5.49339	8.09612	2.74263	8.11757	7.23323	11.1611	3.76717	3.20253	8.98695	8.32058	10.8521	8.57309	10.387	5.04862	7.92692	7.53308	ENSG00000106628	5425	protein_coding	POLD2
ENSG00000106633.17	0.0574984	-0.37733	5.26765	-0.0716317	0.942895		1.03497	0	0	0	0	0	0	0	0	0	0	0	0	0	0	0	0	0	ENSG00000106633	2645	protein_coding	GCK
ENSG00000106635.8	4.83353	-0.758136	0.902069	-0.84044	0.400661		6.20983	3.96705	6.59206	9.71535	8.22788	9.74109	5.78659	0	3.76717	3.20253	4.49347	3.64025	0.638356	6.85847	1.88855	3.60616	2.64231	6.02647	ENSG00000106635	9275	protein_coding	BCL7B
ENSG00000106636.9	0.0899569	0	5.26765	0	1		0	0	0	1.61922	0	0	0	0	0	0	0	0	0	0	0	0	0	0	ENSG00000106636	10652	protein_coding	YKT6
ENSG00000106638.17	0.0249637	0	5.26765	0	1		0	0	0	0	0	0	0	0	0	0	0.449347	0	0	0	0	0	0	0	ENSG00000106638	26608	protein_coding	TBL2
ENSG00000106665.16	0.916652	1.54616	2.08385	0.74197	0.458105		0	0	0	1.61922	2.74263	0	1.44665	0	0	1.06751	0.449347	0.520036	0.638356	4.57231	0.944277	1.44246	1.05692	0	ENSG00000106665	7461	protein_coding	CLIP2
ENSG00000106682.15	0.938424	0	2.42343	0	1		0	0	0	3.23845	4.11394	3.24703	0	0	0	0	2.24674	0	0	0.571539	1.88855	0	1.58538	0	ENSG00000106682	7458	protein_coding	EIF4H
ENSG00000106686.16	0.0574984	-0.37733	5.26765	-0.0716317	0.942895		1.03497	0	0	0	0	0	0	0	0	0	0	0	0	0	0	0	0	0	ENSG00000106686	55064	protein_coding	SPATA6L
ENSG00000106689.11	0.25089	0	3.64572	0	1		0	0	0	0	0	0	0	0	0	0.533756	0.898695	0.520036	0	0	0	0	1.05692	1.50662	ENSG00000106689	9355	protein_coding	LHX2
ENSG00000106692.15	0.119848	0	5.26765	0	1		0	0	0	0	0	1.62351	0	0	0	0.533756	0	0	0	0	0	0	0	0	ENSG00000106692	2218	protein_coding	FKTN
ENSG00000106701.13	0.0868574	-0.377343	5.26765	-0.0716341	0.942893		1.03497	0	0	0	0	0	0	0	0	0	0	0	0	0	0	0	0.528462	0	ENSG00000106701	83856	protein_coding	FSD1L
ENSG00000106723.17	15.8894	0.320629	0.514976	0.622608	0.533542		12.4197	19.8353	7.69074	16.1922	10.9705	9.74109	18.8064	9.30095	20.7194	12.8101	10.7843	28.602	15.3205	17.7177	14.1642	16.5883	23.2523	21.0926	ENSG00000106723	10927	protein_coding	SPIN1
ENSG00000106771.13	0.491695	2.40311	2.46031	0.976749	0.328693		0	0	0	0	0	1.62351	1.44665	1.86019	0	0.533756	0.449347	0.520036	0	0	1.88855	0	0.528462	0	ENSG00000106771	23731	protein_coding	TMEM245
ENSG00000106772.18	0.0400684	0	5.26765	0	1		0	0	0	0	0	0	0	0	0	0	0	0	0	0	0	0.721232	0	0	ENSG00000106772	158471	protein_coding	PRUNE2
ENSG00000106780.9	4.42269	-1.05035	0.867444	-1.21085	0.225951		11.3847	5.28941	8.78942	9.71535	5.48525	6.49406	0	5.58057	7.53434	1.60127	0.898695	2.08015	3.19178	2.28616	0.944277	0.721232	1.58538	6.02647	ENSG00000106780	1955	protein_coding	MEGF9
ENSG00000106799.13	6.01425	-1.25337	0.96724	-1.29582	0.195039		5.17486	7.93411	3.29603	6.4769	5.48525	6.49406	2.89329	3.72038	0	7.47258	7.18956	2.60018	9.57534	3.42924	1.88855	12.9822	11.0977	10.5463	ENSG00000106799	7046	protein_coding	TGFBR1
ENSG00000106803.10	19.6508	-1.50608	0.518799	-2.90302	0.00369588	0.0789368	26.9093	23.8023	25.2696	14.573	23.3123	21.1057	14.4665	7.44076	3.76717	12.2764	19.3219	26.5219	26.811	15.4316	21.7184	17.3096	19.0246	34.6522	ENSG00000106803	10952	protein_coding	SEC61B
ENSG00000106809.11	1.7003	0.584369	1.96872	0.296828	0.766598		1.03497	0	0	0	2.74263	1.62351	1.44665	0	0	1.06751	0.898695	6.76047	1.27671	2.28616	3.77711	5.04862	2.64231	0	ENSG00000106809	4969	protein_coding	OGN
ENSG00000106819.13	2.9544	0.789291	1.33234	0.592411	0.553575		1.03497	1.32235	3.29603	3.23845	2.74263	1.62351	5.78659	1.86019	1.88359	0	0.449347	11.4408	2.55342	0.571539	4.72138	2.88493	4.75615	3.01323	ENSG00000106819	54829	protein_coding	ASPN
ENSG00000106823.12	0.247411	2.21533	5.2522	0.421791	0.673177		0	0	0	0	0	0	2.89329	0	0	0	0	1.56011	0	0	0	0	0	0	ENSG00000106823	1842	protein_coding	ECM2
ENSG00000106829.20	16.0255	0.559404	0.474422	1.17913	0.238347		8.27978	17.1906	10.9868	9.71535	5.48525	6.49406	18.8064	14.8815	18.8359	18.1477	20.2206	27.0419	18.5123	11.4308	16.997	22.3582	28.0085	15.0662	ENSG00000106829	7091	protein_coding	TLE4
ENSG00000106852.15	0.266318	0	3.98524	0	1		0	0	0	0	0	0	0	0	0	0	0	0	1.27671	0.571539	1.88855	0	1.05692	0	ENSG00000106852	26468	protein_coding	LHX6
ENSG00000106853.20	0.0400684	0	5.26765	0	1		0	0	0	0	0	0	0	0	0	0	0	0	0	0	0	0.721232	0	0	ENSG00000106853	22949	protein_coding	PTGR1
ENSG00000106976.21	7.984	2.75808	1.10509	2.4958	0.0125674		1.03497	0	2.19735	0	0	4.87054	2.89329	11.1611	9.41793	5.33756	4.94282	25.4818	13.4055	10.8592	9.44277	13.7034	16.9108	12.0529	ENSG00000106976	1759	protein_coding	DNM1
ENSG00000106993.12	48.3436	0.337653	0.312882	1.07917	0.280512	0.657266	81.7628	59.5058	34.059	58.2921	50.7386	68.1876	89.6921	72.5474	58.3912	38.4304	44.9347	25.4818	26.811	26.2908	42.4925	33.8979	28.5369	30.1323	ENSG00000106993	55664	protein_coding	CDC37L1
ENSG00000107021.16	0.125421	0	5.26765	0	1		0	0	0	1.61922	0	0	0	0	0	0	0	0	0.638356	0	0	0	0	0	ENSG00000107021	54662	protein_coding	TBC1D13
ENSG00000107036.12	0.639094	-0.377414	2.10539	-0.179261	0.857733		0	1.32235	0	1.61922	0	1.62351	0	0	0	1.06751	0.898695	1.04007	0.638356	0.571539	0.944277	0.721232	1.05692	0	ENSG00000107036	57589	protein_coding	RIC1
ENSG00000107077.19	0.355965	2.54784	3.64987	0.698061	0.485139		0	0	0	0	0	1.62351	0	1.86019	1.88359	0	0	1.04007	0	0	0	0	0	0	ENSG00000107077	23081	protein_coding	KDM4C
ENSG00000107105.15	24.6817	-0.306515	0.421969	-0.726393	0.467598	0.785481	23.8044	18.5129	27.4669	25.9076	21.941	32.4703	14.4665	24.1825	18.8359	32.0253	31.005	36.4025	22.3425	22.8616	28.3283	29.5705	10.0408	24.1059	ENSG00000107105	1993	protein_coding	ELAVL2
ENSG00000107130.10	0.237302	-0.377374	4.74627	-0.0795096	0.936627		0	1.32235	0	0	0	0	0	0	0	0	0	0	0	0	0	1.44246	0	1.50662	ENSG00000107130	23413	protein_coding	NCS1
ENSG00000107164.16	13.4456	-0.462177	0.533867	-0.865715	0.386646		15.5246	6.61176	16.4802	11.3346	5.48525	9.74109	14.4665	7.44076	5.65076	19.749	22.018	13.5209	18.5123	17.1462	15.1084	14.4246	13.74	15.0662	ENSG00000107164	8939	protein_coding	FUBP3
ENSG00000107185.10	0.215627	0	4.95751	0	1		0	0	0	0	1.37131	0	0	0	0	1.06751	0	0	0	0	0	1.44246	0	0	ENSG00000107185	9827	protein_coding	RGP1
ENSG00000107186.17	16.8251	-0.602983	0.475744	-1.26745	0.204994		20.6994	21.1576	16.4802	19.4307	26.055	25.9762	21.6997	5.58057	9.41793	13.3439	8.5376	11.9608	9.57534	17.7177	10.387	20.1945	19.0246	25.6125	ENSG00000107186	8777	protein_coding	MPDZ
ENSG00000107201.10	2.41482	-1.24935	1.71157	-0.729944	0.465424		1.03497	0	1.09868	0	0	3.24703	0	0	0	3.73629	4.04413	5.7204	3.19178	2.8577	2.83283	7.93355	4.75615	3.01323	ENSG00000107201	23586	protein_coding	RIGI
ENSG00000107223.13	4.71528	-1.02909	0.910705	-1.12999	0.258481		2.06994	7.93411	7.69074	1.61922	4.11394	6.49406	2.89329	1.86019	3.76717	5.33756	6.29086	2.60018	3.83014	4.57231	8.49849	5.04862	4.22769	6.02647	ENSG00000107223	8721	protein_coding	EDF1
ENSG00000107242.20	0.0249637	0	5.26765	0	1		0	0	0	0	0	0	0	0	0	0	0.449347	0	0	0	0	0	0	0	ENSG00000107242	8395	protein_coding	PIP5K1B
ENSG00000107249.23	14.8712	0.242038	0.518661	0.466659	0.640744		14.4896	7.93411	12.0854	4.85767	9.5992	3.24703	10.1265	14.8815	16.9523	18.6814	11.2337	22.8816	15.9589	18.2893	20.7741	26.6856	26.9515	12.0529	ENSG00000107249	169792	protein_coding	GLIS3
ENSG00000107262.26	7.49743	0.499734	0.660639	0.756441	0.449385		10.3497	5.28941	5.49339	6.4769	4.11394	17.8587	13.0198	13.0213	3.76717	9.07385	8.08825	5.7204	5.74521	4.57231	2.83283	5.04862	8.45539	6.02647	ENSG00000107262	573	protein_coding	BAG1
ENSG00000107263.18	0.111648	0	5.26765	0	1		0	0	0	0	1.37131	0	0	0	0	0	0	0	0.638356	0	0	0	0	0	ENSG00000107263	2889	protein_coding	RAPGEF1
ENSG00000107282.8	12.6847	2.28932	0.702038	3.26096	0.00111037		4.13989	1.32235	3.29603	11.3346	8.22788	6.49406	15.9131	7.44076	20.7194	10.1414	7.63891	20.8015	12.7671	12.5739	17.9413	19.4733	17.9677	30.1323	ENSG00000107282	320	protein_coding	APBA1
ENSG00000107290.14	7.6057	0.470052	0.784148	0.599443	0.548878		4.13989	3.96705	4.39471	1.61922	8.22788	8.11757	2.89329	7.44076	7.53434	4.8038	7.63891	16.6412	10.8521	7.43001	7.55421	7.93355	12.1546	13.5596	ENSG00000107290	23064	protein_coding	SETX
ENSG00000107341.5	3.42349	0.988423	1.01429	0.974496	0.32981		1.03497	2.6447	3.29603	9.71535	2.74263	0	4.33994	3.72038	5.65076	3.73629	1.34804	2.08015	1.91507	5.14385	4.72138	4.32739	3.69923	1.50662	ENSG00000107341	54926	protein_coding	UBE2R2
ENSG00000107362.14	0.381247	1.44374	2.89206	0.499209	0.617632		0	0	1.09868	0	1.37131	0	1.44665	0	1.88359	0.533756	0	0	0	0	0	0	0.528462	0	ENSG00000107362	51104	protein_coding	ABHD17B
ENSG00000107371.14	0.355148	0	3.73533	0	1		0	0	0	0	0	0	0	0	0	1.60127	0	0	0	0	0	0.721232	1.05692	3.01323	ENSG00000107371	51010	protein_coding	EXOSC3
ENSG00000107372.13	307.613	0.365749	0.142172	2.57258	0.0100945	0.136433	356.03	293.562	293.347	297.937	271.52	266.256	366.002	370.178	484.082	259.405	297.468	316.702	287.26	272.053	262.509	276.232	313.378	253.112	ENSG00000107372	7763	protein_coding	ZFAND5
ENSG00000107443.16	0.33745	0	3.06615	0	1		0	0	0	1.61922	0	1.62351	0	0	0	0.533756	0.449347	0	1.27671	0.571539	0	0	0	0	ENSG00000107443	54619	protein_coding	CCNJ
ENSG00000107485.18	1.38215	1.50849	1.77218	0.851207	0.394654		0	0	1.09868	0	0	1.62351	0	1.86019	1.88359	1.60127	1.34804	2.08015	2.55342	1.71462	1.88855	3.60616	2.11385	1.50662	ENSG00000107485	2625	protein_coding	GATA3
ENSG00000107518.18	0.0906907	-0.377344	5.26765	-0.0716342	0.942893		0	0	1.09868	0	0	0	0	0	0	0.533756	0	0	0	0	0	0	0	0	ENSG00000107518	26033	protein_coding	ATRNL1
ENSG00000107551.21	0.0249637	0	5.26765	0	1		0	0	0	0	0	0	0	0	0	0	0.449347	0	0	0	0	0	0	0	ENSG00000107551	83937	protein_coding	RASSF4
ENSG00000107554.17	0.0499275	0	5.26765	0	1		0	0	0	0	0	0	0	0	0	0	0.898695	0	0	0	0	0	0	0	ENSG00000107554	23268	protein_coding	DNMBP
ENSG00000107560.12	16.1018	0.877537	0.578578	1.51671	0.129339		16.5596	2.6447	5.49339	14.573	13.7131	17.8587	10.1265	16.7417	20.7194	12.2764	17.9739	26.5219	8.93699	16.0031	24.5512	26.6856	15.8538	22.5993	ENSG00000107560	22841	protein_coding	RAB11FIP2
ENSG00000107562.16	702.439	-0.0251858	0.17433	-0.144472	0.885128	0.963064	369.485	338.522	431.78	281.745	298.946	331.197	331.282	372.038	420.04	451.557	515.402	691.128	671.551	638.409	923.503	1900.45	1722.78	1954.08	ENSG00000107562	6387	protein_coding	CXCL12
ENSG00000107566.14	1.72979	2.01415	1.72009	1.17095	0.241618		0	1.32235	0	3.23845	1.37131	4.87054	2.89329	1.86019	0	3.73629	2.24674	0	2.55342	2.28616	0.944277	0.721232	1.58538	1.50662	ENSG00000107566	10613	protein_coding	ERLIN1
ENSG00000107581.13	255.956	-0.0471969	0.18946	-0.249112	0.803274	0.927679	285.652	280.339	269.176	306.033	305.803	342.562	269.076	252.986	286.305	239.656	282.19	145.09	236.192	197.753	199.242	259.644	212.97	236.539	ENSG00000107581	8661	protein_coding	EIF3A
ENSG00000107625.13	40.6338	-0.122235	0.337879	-0.361772	0.717522	0.908798	26.9093	59.5058	37.355	50.196	34.2828	35.7173	39.0595	48.365	24.4866	37.3629	35.9478	53.0437	44.0466	41.7224	45.3253	30.2917	48.6185	39.172	ENSG00000107625	79009	protein_coding	DDX50
ENSG00000107643.16	6.28899	0.471575	0.674498	0.69915	0.484459		5.17486	10.5788	4.39471	3.23845	9.5992	1.62351	8.67988	9.30095	9.41793	4.8038	4.04413	5.20036	8.29863	4.00077	5.66566	4.32739	5.81308	9.0397	ENSG00000107643	5599	protein_coding	MAPK8
ENSG00000107651.13	1.72019	0.808304	1.42218	0.568358	0.569792		0	1.32235	3.29603	1.61922	0	3.24703	5.78659	0	1.88359	1.60127	1.79739	2.60018	2.55342	1.71462	0	0	0.528462	3.01323	ENSG00000107651	11196	protein_coding	SEC23IP
ENSG00000107669.18	1.59974	-0.77002	1.443	-0.533624	0.593602		1.03497	2.6447	2.19735	3.23845	1.37131	4.87054	1.44665	1.86019	0	1.06751	0.898695	0.520036	1.91507	2.28616	0.944277	1.44246	1.05692	0	ENSG00000107669	11101	protein_coding	ATE1
ENSG00000107672.15	5.26147	-0.889027	0.881121	-1.00897	0.312987		5.17486	9.25646	4.39471	4.85767	6.85657	1.62351	5.78659	3.72038	0	12.8101	8.5376	4.16029	3.83014	2.8577	5.66566	2.88493	4.75615	7.53308	ENSG00000107672	54780	protein_coding	NSMCE4A
ENSG00000107679.14	0.203925	0	3.87812	0	1		0	0	0	0	0	0	0	0	0	1.60127	0.449347	0.520036	0	0.571539	0	0	0.528462	0	ENSG00000107679	59338	protein_coding	PLEKHA1
ENSG00000107719.9	1.27537	0.61167	1.76677	0.346208	0.729186		2.06994	0	0	0	0	3.24703	1.44665	0	1.88359	0.533756	0.449347	0.520036	2.55342	1.71462	2.83283	2.1637	0.528462	3.01323	ENSG00000107719	27143	protein_coding	PALD1
ENSG00000107731.12	0.073464	-0.37733	5.26765	-0.0716317	0.942895		0	1.32235	0	0	0	0	0	0	0	0	0	0	0	0	0	0	0	0	ENSG00000107731	219699	protein_coding	UNC5B
ENSG00000107742.13	0.0761841	0	5.26765	0	1		0	0	0	0	1.37131	0	0	0	0	0	0	0	0	0	0	0	0	0	ENSG00000107742	9806	protein_coding	SPOCK2
ENSG00000107745.19	0.562995	-1.76963	2.584	-0.684843	0.493443		2.06994	0	1.09868	0	0	0	0	0	0	2.13502	0	0	1.91507	0	0.944277	1.44246	0.528462	0	ENSG00000107745	10367	protein_coding	MICU1
ENSG00000107758.16	102.64	0.482662	0.220987	2.18412	0.0289534	0.226649	62.0983	51.5717	87.8942	76.1036	72.6796	63.3171	91.1387	106.031	86.6449	108.886	108.742	145.61	129.586	139.456	135.976	130.543	114.148	137.102	ENSG00000107758	5532	protein_coding	PPP3CB
ENSG00000107771.17	9.97307	0.319496	0.609315	0.524353	0.600033		7.2448	5.28941	8.78942	3.23845	5.48525	8.11757	13.0198	7.44076	5.65076	8.00633	10.335	12.4809	12.7671	8.00155	13.2199	15.1459	12.6831	22.5993	ENSG00000107771	54462	protein_coding	CCSER2
ENSG00000107779.14	13.5728	-0.200861	0.504956	-0.397779	0.690793		23.8044	11.9012	14.2828	12.9538	26.055	8.11757	17.3598	13.0213	13.1851	9.6076	14.8285	20.8015	8.93699	9.71617	12.2756	7.93355	8.98385	10.5463	ENSG00000107779	657	protein_coding	BMPR1A
ENSG00000107789.16	0.0928633	0	5.26765	0	1		0	0	0	0	0	0	0	0	0	0	0	0	0	1.14308	0	0	0.528462	0	ENSG00000107789	9562	protein_coding	MINPP1
ENSG00000107796.13	2.06954	1.54249	1.52116	1.01402	0.310573		0	1.32235	1.09868	0	0	1.62351	2.89329	0	3.76717	3.73629	1.79739	4.16029	4.46849	3.42924	0	2.1637	5.28462	1.50662	ENSG00000107796	59	protein_coding	ACTA2
ENSG00000107815.10	0.0249637	0	5.26765	0	1		0	0	0	0	0	0	0	0	0	0	0.449347	0	0	0	0	0	0	0	ENSG00000107815	56652	protein_coding	TWNK
ENSG00000107819.13	0.0400684	0	5.26765	0	1		0	0	0	0	0	0	0	0	0	0	0	0	0	0	0	0.721232	0	0	ENSG00000107819	81855	protein_coding	SFXN3
ENSG00000107821.15	0.515076	1.66742	3.07089	0.542976	0.587146		0	0	2.19735	0	0	0	1.44665	1.86019	3.76717	0	0	0	0	0	0	0	0	0	ENSG00000107821	81621	protein_coding	KAZALD1
ENSG00000107854.6	2.94245	0.179774	1.12294	0.160092	0.872809		4.13989	1.32235	2.19735	0	0	1.62351	0	7.44076	1.88359	2.13502	1.79739	4.16029	5.74521	2.28616	0.944277	7.93355	6.34154	3.01323	ENSG00000107854	80351	protein_coding	TNKS2
ENSG00000107859.10	0.0249637	0	5.26765	0	1		0	0	0	0	0	0	0	0	0	0	0.449347	0	0	0	0	0	0	0	ENSG00000107859	5309	protein_coding	PITX3
ENSG00000107862.6	12.0957	1.2137	0.539254	2.25071	0.0244041		8.27978	6.61176	6.59206	21.0499	10.9705	6.49406	11.5732	20.4621	18.8359	9.6076	8.08825	14.041	12.7671	13.1454	14.1642	12.2609	13.74	9.0397	ENSG00000107862	8729	protein_coding	GBF1
ENSG00000107863.18	21.6658	0.635011	0.442659	1.43454	0.151419	0.522864	12.4197	11.9012	13.1841	6.4769	12.3418	11.3646	15.9131	22.3223	20.7194	24.019	24.2648	39.0027	23.6192	28.0054	35.8825	36.0616	25.3662	27.1191	ENSG00000107863	57584	protein_coding	ARHGAP21
ENSG00000107864.15	2.15337	-1.05949	1.29682	-0.816988	0.413935		1.03497	3.96705	5.49339	1.61922	1.37131	0	2.89329	0	1.88359	1.06751	4.04413	0.520036	0	1.71462	2.83283	3.60616	3.69923	3.01323	ENSG00000107864	22849	protein_coding	CPEB3
ENSG00000107872.13	0.0989686	0	5.26765	0	1		0	0	0	0	0	0	0	0	0	0	0	0	0.638356	1.14308	0	0	0	0	ENSG00000107872	79176	protein_coding	FBXL15
ENSG00000107874.11	3.29096	0.535061	1.26218	0.423918	0.671625		2.06994	0	2.19735	3.23845	4.11394	8.11757	5.78659	0	0	4.8038	1.79739	5.7204	2.55342	2.8577	7.55421	2.1637	4.75615	1.50662	ENSG00000107874	79004	protein_coding	CUEDC2
ENSG00000107882.12	0.957252	0.584375	2.06585	0.282873	0.777274		1.03497	0	0	0	2.74263	0	0	0	1.88359	0.533756	0	2.08015	1.27671	1.14308	0.944277	1.44246	2.64231	1.50662	ENSG00000107882	51684	protein_coding	SUFU
ENSG00000107890.17	0.299481	0	3.52732	0	1		0	0	0	1.61922	0	0	0	0	0	0	0.449347	0.520036	0.638356	0	0	2.1637	0	0	ENSG00000107890	22852	protein_coding	ANKRD26
ENSG00000107897.20	12.747	0.965575	0.512361	1.88456	0.0594891		12.4197	6.61176	15.3815	9.71535	8.22788	14.6116	23.1463	22.3223	22.603	6.40507	5.39217	16.6412	14.0438	9.14463	15.1084	10.0972	10.0408	7.53308	ENSG00000107897	91452	protein_coding	ACBD5
ENSG00000107929.15	6.86482	0.356796	0.714064	0.49967	0.617308		3.10492	10.5788	6.59206	4.85767	9.5992	11.3646	10.1265	0	15.0687	7.47258	4.49347	5.7204	6.38356	7.43001	4.72138	3.60616	7.92692	4.51985	ENSG00000107929	23185	protein_coding	LARP4B
ENSG00000107937.19	49.7556	-0.332665	0.289545	-1.14892	0.250588	0.622713	71.4131	68.7623	53.8352	55.0536	57.5952	58.4465	59.3125	46.5048	47.0896	55.5106	58.4152	28.602	42.1315	42.2939	42.4925	44.7164	33.2931	30.1323	ENSG00000107937	23560	protein_coding	GTPBP4
ENSG00000107938.18	1.61913	0.223096	1.58972	0.140336	0.888394		2.06994	0	2.19735	6.4769	0	3.24703	1.44665	3.72038	0	2.13502	0	0.520036	0.638356	0.571539	0.944277	2.1637	0	3.01323	ENSG00000107938	26098	protein_coding	EDRF1
ENSG00000107954.10	0.0400684	0	5.26765	0	1		0	0	0	0	0	0	0	0	0	0	0	0	0	0	0	0.721232	0	0	ENSG00000107954	9148	protein_coding	NEURL1
ENSG00000107957.16	8.19537	-0.516889	0.601561	-0.859247	0.390204		17.5945	9.25646	12.0854	11.3346	9.5992	12.9881	7.23323	13.0213	7.53434	4.8038	3.59478	7.28051	3.19178	5.71539	1.88855	4.32739	10.0408	6.02647	ENSG00000107957	9644	protein_coding	SH3PXD2A
ENSG00000107959.17	1.06071	-3.21751	1.97834	-1.62637	0.103872		0	7.93411	1.09868	3.23845	0	1.62351	0	0	0	0	0.898695	0.520036	1.91507	1.14308	0	0.721232	0	0	ENSG00000107959	10531	protein_coding	PITRM1
ENSG00000108001.15	8.28354	1.28876	0.808598	1.59382	0.110977		2.06994	7.93411	2.19735	4.85767	5.48525	12.9881	11.5732	3.72038	13.1851	8.54009	6.29086	16.1211	13.4055	14.86	1.88855	11.5397	7.92692	4.51985	ENSG00000108001	253738	protein_coding	EBF3
ENSG00000108010.12	6.12061	-0.8645	0.704346	-1.22738	0.21968		8.27978	11.9012	7.69074	3.23845	8.22788	4.87054	7.23323	5.58057	1.88359	6.93882	6.74021	4.68033	5.10685	4.57231	6.60994	4.32739	4.75615	7.53308	ENSG00000108010	10539	protein_coding	GLRX3
ENSG00000108018.15	3.29888	3.70169	1.53299	2.41468	0.015749		0	1.32235	0	0	0	3.24703	1.44665	9.30095	5.65076	0.533756	0.449347	4.16029	0.638356	2.28616	5.66566	9.37602	4.75615	10.5463	ENSG00000108018	114815	protein_coding	SORCS1
ENSG00000108021.20	0.148913	0	5.26765	0	1		0	0	0	0	0	1.62351	0	0	0	0	0	0	0	0	0	0	1.05692	0	ENSG00000108021	54906	protein_coding	TASOR2
ENSG00000108039.18	0.346052	-0.377409	3.44549	-0.109537	0.912777		0	0	1.09868	1.61922	0	0	0	0	0	1.06751	0	0	1.91507	0	0	0	0.528462	0	ENSG00000108039	7511	protein_coding	XPNPEP1
ENSG00000108055.10	128.721	-0.00353132	0.188796	-0.0187045	0.985077	0.999938	110.742	104.466	127.447	132.776	101.477	107.152	140.325	98.5901	99.83	144.648	159.518	145.61	144.907	139.456	155.806	147.853	116.262	140.115	ENSG00000108055	9126	protein_coding	SMC3
ENSG00000108061.12	10.9611	-0.172218	0.561976	-0.306451	0.759261		16.5596	9.25646	8.78942	6.4769	13.7131	11.3646	7.23323	9.30095	15.0687	9.6076	13.9298	7.28051	15.3205	9.71617	13.2199	11.5397	6.87	12.0529	ENSG00000108061	8036	protein_coding	SHOC2
ENSG00000108091.11	1.08556	-0.866665	1.85402	-0.467452	0.640177		0	0	3.29603	0	1.37131	1.62351	0	0	1.88359	0	0.898695	0.520036	0.638356	1.71462	1.88855	2.1637	0.528462	3.01323	ENSG00000108091	8030	protein_coding	CCDC6
ENSG00000108094.16	27.159	0.0983412	0.36147	0.272059	0.785577	0.925151	39.3289	30.4141	32.9603	35.6229	37.0255	35.7173	39.0595	52.0853	18.8359	33.0928	24.7141	18.2013	9.57534	14.86	20.7741	15.1459	16.3823	15.0662	ENSG00000108094	8453	protein_coding	CUL2
ENSG00000108100.18	3.91063	0.389564	0.951463	0.409437	0.682219		5.17486	2.6447	2.19735	6.4769	4.11394	0	7.23323	1.86019	3.76717	3.73629	4.04413	3.64025	4.46849	5.71539	0.944277	2.1637	3.17077	9.0397	ENSG00000108100	219771	protein_coding	CCNY
ENSG00000108107.15	273.782	-0.0366718	0.154081	-0.238003	0.811879	0.931399	281.512	248.602	273.571	265.553	293.461	267.88	258.95	264.147	261.818	277.553	256.577	294.861	296.197	273.767	315.388	213.485	327.118	257.631	ENSG00000108107	6158	protein_coding	RPL28
ENSG00000108175.17	75.004	-0.224358	0.227732	-0.985184	0.324534	0.676588	90.0426	76.6964	70.3153	72.8651	78.1649	45.4584	63.6524	78.128	62.1583	75.2595	84.4773	98.8069	76.6027	79.444	78.375	75.7294	76.0985	67.7978	ENSG00000108175	57178	protein_coding	ZMIZ1
ENSG00000108219.15	0.452204	-1.76842	2.63685	-0.670656	0.50244		2.06994	0	1.09868	0	0	0	0	0	0	0.533756	1.34804	0	0.638356	0	0.944277	0	0	1.50662	ENSG00000108219	81619	protein_coding	TSPAN14
ENSG00000108239.9	2.30694	0.410751	1.01516	0.404618	0.685759		3.10492	2.6447	3.29603	0	2.74263	1.62351	2.89329	5.58057	3.76717	2.13502	1.79739	1.56011	2.55342	0.571539	3.77711	1.44246	0.528462	1.50662	ENSG00000108239	23232	protein_coding	TBC1D12
ENSG00000108256.9	16.8	-0.517027	0.507008	-1.01976	0.307842		21.7344	13.2235	21.9735	12.9538	13.7131	17.8587	5.78659	20.4621	15.0687	25.0865	22.9167	15.0811	19.1507	14.2885	17.9413	12.2609	25.3662	7.53308	ENSG00000108256	57532	protein_coding	NUFIP2
ENSG00000108262.16	0.0614053	0	5.26765	0	1		0	0	0	0	0	0	0	0	0	0.533756	0	0	0	0.571539	0	0	0	0	ENSG00000108262	28964	protein_coding	GIT1
ENSG00000108298.12	103.981	-0.0592974	0.203057	-0.292024	0.770268	0.923429	92.1125	134.88	101.078	84.1997	94.6206	100.658	99.8186	96.7299	116.782	100.88	106.945	118.568	107.882	96.0186	96.3162	93.7602	129.473	100.943	ENSG00000108298	6143	protein_coding	RPL19
ENSG00000108306.13	1.68141	-0.251205	1.44066	-0.174367	0.861577		3.10492	2.6447	0	0	2.74263	1.62351	4.33994	0	0	1.60127	1.79739	2.60018	1.91507	0	2.83283	1.44246	2.11385	1.50662	ENSG00000108306	84961	protein_coding	FBXL20
ENSG00000108312.15	17.885	-0.305676	0.427023	-0.71583	0.474096		16.5596	25.1247	21.9735	11.3346	13.7131	16.2351	17.3598	20.4621	13.1851	22.4177	18.8726	20.2814	18.5123	14.2885	28.3283	16.5883	11.6262	15.0662	ENSG00000108312	7343	protein_coding	UBTF
ENSG00000108344.15	0.0899569	0	5.26765	0	1		0	0	0	1.61922	0	0	0	0	0	0	0	0	0	0	0	0	0	0	ENSG00000108344	5709	protein_coding	PSMD3
ENSG00000108349.17	19.8173	0.132691	0.409755	0.32383	0.746067	0.912916	24.8393	11.9012	18.6775	21.0499	17.8271	14.6116	17.3598	22.3223	22.603	24.5528	20.67	22.3616	19.1507	15.4316	10.387	27.4068	27.48	18.0794	ENSG00000108349	22794	protein_coding	CASC3
ENSG00000108381.11	0.060428	0	5.26765	0	1		0	0	0	0	0	0	0	0	0	0	0.449347	0	0.638356	0	0	0	0	0	ENSG00000108381	443	protein_coding	ASPA
ENSG00000108387.15	0.099855	0	5.26765	0	1		0	0	0	0	0	0	0	0	0	0	1.79739	0	0	0	0	0	0	0	ENSG00000108387	5414	protein_coding	SEPTIN4
ENSG00000108389.9	58.8652	0.831354	0.357144	2.32778	0.0199236	0.186313	35.189	39.6705	41.7497	43.7191	46.6247	43.8349	56.4192	57.6659	94.1793	32.0253	43.5867	106.607	74.6877	69.7278	66.0994	75.7294	70.2854	61.7713	ENSG00000108389	9110	protein_coding	MTMR4
ENSG00000108395.14	2.4242	2.41881	1.43599	1.68442	0.0921014		0	0	2.19735	1.61922	0	3.24703	2.89329	7.44076	1.88359	1.06751	4.04413	2.08015	3.83014	1.14308	3.77711	5.76986	2.64231	0	ENSG00000108395	4591	protein_coding	TRIM37
ENSG00000108406.10	30.2498	0.723791	0.338199	2.14013	0.0323442	0.243285	27.9442	26.447	24.1709	22.6691	27.4263	27.5997	41.9527	37.2038	50.8568	18.6814	17.0752	32.2423	26.1726	24.0046	33.0497	41.8315	38.0492	27.1191	ENSG00000108406	79665	protein_coding	DHX40
ENSG00000108424.11	19.9279	-0.164255	0.480667	-0.341722	0.73256	0.912916	15.5246	15.8682	20.8749	21.0499	9.5992	21.1057	10.1265	14.8815	22.603	27.7553	27.4102	11.9608	20.4274	32.5777	17.9413	21.637	23.2523	24.1059	ENSG00000108424	3837	protein_coding	KPNB1
ENSG00000108443.14	8.7664	0.314575	0.580881	0.541548	0.58813		6.20983	11.9012	12.0854	6.4769	6.85657	11.3646	14.4665	16.7417	5.65076	8.54009	5.84152	13.0009	5.10685	6.28693	4.72138	10.0972	7.92692	4.51985	ENSG00000108443	6198	protein_coding	RPS6KB1
ENSG00000108448.21	0.0317522	0	5.26765	0	1		0	0	0	0	0	0	0	0	0	0	0	0	0	0.571539	0	0	0	0	ENSG00000108448		transcribed_unprocessed_pseudogene	TRIM16L
ENSG00000108468.15	24.493	0.451725	0.445849	1.01318	0.310974	0.669282	26.9093	10.5788	26.3683	30.7653	19.1984	38.9643	20.253	33.4834	35.7881	11.2089	28.7582	29.6421	19.789	18.2893	22.6626	20.1945	16.3823	31.639	ENSG00000108468	10951	protein_coding	CBX1
ENSG00000108469.15	0.0288909	0	5.26765	0	1		0	0	0	0	0	0	0	0	0	0	0	0.520036	0	0	0	0	0	0	ENSG00000108469	9400	protein_coding	RECQL5
ENSG00000108506.13	2.65633	-0.917281	1.07151	-0.856063	0.391963		3.10492	6.61176	3.29603	3.23845	1.37131	3.24703	2.89329	0	3.76717	1.60127	4.49347	1.56011	1.91507	2.28616	0.944277	2.88493	1.58538	3.01323	ENSG00000108506	57508	protein_coding	INTS2
ENSG00000108509.21	0.029359	0	5.26765	0	1		0	0	0	0	0	0	0	0	0	0	0	0	0	0	0	0	0.528462	0	ENSG00000108509	23125	protein_coding	CAMTA2
ENSG00000108510.10	67.153	-0.165217	0.221021	-0.747515	0.454753	0.778933	68.3082	74.0517	81.3021	59.9113	75.4223	74.6817	52.0793	66.9669	82.8778	67.787	64.2567	62.9244	68.9425	71.4424	68.9322	54.0924	56.0169	58.7581	ENSG00000108510	9969	protein_coding	MED13
ENSG00000108515.18	4.60678	0.259129	1.08718	0.23835	0.811609		1.03497	2.6447	2.19735	0	5.48525	4.87054	1.44665	3.72038	1.88359	9.6076	7.18956	7.28051	4.46849	6.85847	6.60994	7.21232	7.39846	3.01323	ENSG00000108515	2027	protein_coding	ENO3
ENSG00000108518.8	9.28714	0.185675	0.718301	0.258492	0.796027		3.10492	11.9012	2.19735	4.85767	6.85657	6.49406	7.23323	3.72038	7.53434	14.9452	11.683	11.4408	11.4904	12.0023	7.55421	9.37602	22.7238	12.0529	ENSG00000108518	5216	protein_coding	PFN1
ENSG00000108523.16	0.0567159	0	5.26765	0	1		0	0	0	0	0	0	0	0	0	0	0.449347	0	0	0.571539	0	0	0	0	ENSG00000108523	26001	protein_coding	RNF167
ENSG00000108528.14	1.06415	0.605849	1.42147	0.426212	0.669953		1.03497	1.32235	2.19735	0	1.37131	0	1.44665	3.72038	1.88359	0.533756	0.449347	1.04007	1.27671	0.571539	0	0.721232	1.58538	0	ENSG00000108528	8402	protein_coding	SLC25A11
ENSG00000108557.19	3.4214	0.500136	1.11576	0.448247	0.653975		1.03497	3.96705	1.09868	8.09612	9.5992	4.87054	5.78659	0	1.88359	3.73629	4.04413	4.16029	0	2.28616	1.88855	1.44246	3.17077	4.51985	ENSG00000108557	10743	protein_coding	RAI1
ENSG00000108559.12	4.27618	1.01592	0.948656	1.0709	0.284214		4.13989	1.32235	1.09868	3.23845	2.74263	6.49406	4.33994	3.72038	5.65076	5.33756	2.69608	3.64025	8.29863	4.00077	3.77711	5.76986	3.17077	7.53308	ENSG00000108559	4927	protein_coding	NUP88
ENSG00000108561.8	2.36322	-1.31614	1.37486	-0.957292	0.33842		4.13989	2.6447	5.49339	3.23845	4.11394	1.62351	2.89329	1.86019	0	5.87131	0.449347	0	0.638356	2.8577	0.944277	0.721232	0.528462	4.51985	ENSG00000108561	708	protein_coding	C1QBP
ENSG00000108578.15	2.95671	0.786585	1.02933	0.764173	0.444764		2.06994	1.32235	3.29603	3.23845	5.48525	1.62351	5.78659	3.72038	1.88359	1.60127	3.14543	5.7204	3.19178	3.42924	0.944277	2.1637	1.58538	3.01323	ENSG00000108578	642	protein_coding	BLMH
ENSG00000108582.12	25.791	0.162599	0.350683	0.463664	0.642889	0.875828	35.189	25.1247	19.7762	21.0499	30.1689	25.9762	31.8262	35.3436	22.603	21.3502	22.4674	20.8015	26.811	21.7185	33.994	20.1945	22.7238	27.1191	ENSG00000108582	1362	protein_coding	CPD
ENSG00000108587.16	5.4627	-1.10812	0.884444	-1.2529	0.210241		4.13989	14.5459	4.39471	11.3346	2.74263	3.24703	1.44665	1.86019	7.53434	4.8038	2.24674	6.76047	5.10685	6.85847	2.83283	5.04862	7.39846	6.02647	ENSG00000108587	9527	protein_coding	GOSR1
ENSG00000108588.14	15.0536	0.000866021	0.450343	0.00192303	0.998466		20.6994	21.1576	17.5788	9.71535	26.055	21.1057	21.6997	24.1825	13.1851	12.2764	17.0752	11.4408	15.9589	9.71617	10.387	9.37602	6.34154	3.01323	ENSG00000108588	57003	protein_coding	CCDC47
ENSG00000108590.11	0.156553	1.54613	5.26765	0.293514	0.769129		0	0	0	0	1.37131	0	1.44665	0	0	0	0	0	0	0	0	0	0	0	ENSG00000108590	51003	protein_coding	MED31
ENSG00000108591.10	0.0249637	0	5.26765	0	1		0	0	0	0	0	0	0	0	0	0	0.449347	0	0	0	0	0	0	0	ENSG00000108591	1819	protein_coding	DRG2
ENSG00000108592.17	6.64883	-4.17423	1.29689	-3.21865	0.00128798		9.31475	13.2235	10.9868	14.573	4.11394	8.11757	1.44665	0	0	6.93882	12.1324	5.20036	8.93699	6.28693	2.83283	5.76986	5.28462	4.51985	ENSG00000108592	117246	protein_coding	FTSJ3
ENSG00000108599.15	0.319438	0	3.44611	0	1		0	0	0	0	0	0	0	0	0	2.13502	1.34804	0	0.638356	0.571539	0	0	1.05692	0	ENSG00000108599	11216	protein_coding	AKAP10
ENSG00000108604.16	0.0288909	0	5.26765	0	1		0	0	0	0	0	0	0	0	0	0	0	0.520036	0	0	0	0	0	0	ENSG00000108604	6603	protein_coding	SMARCD2
ENSG00000108639.8	0.0354642	0	5.26765	0	1		0	0	0	0	0	0	0	0	0	0	0	0	0.638356	0	0	0	0	0	ENSG00000108639	9144	protein_coding	SYNGR2
ENSG00000108641.19	0.365894	-1.43495	3.04414	-0.471381	0.637369		0	2.6447	0	0	0	0	0	0	0	0.533756	0.449347	0	0	0.571539	0.944277	1.44246	0	0	ENSG00000108641	27077	protein_coding	B9D1
ENSG00000108651.10	0.483256	1.54616	2.44183	0.633199	0.526604		0	0	0	1.61922	1.37131	1.62351	0	1.86019	0	0.533756	0.449347	0.520036	0	0	0	0.721232	0	0	ENSG00000108651	55813	protein_coding	UTP6
ENSG00000108654.16	653.713	-0.0885656	0.134538	-0.658294	0.510349	0.813737	690.326	645.308	732.818	786.943	667.83	626.677	613.378	652.927	681.858	611.15	671.774	521.076	706.022	705.279	555.235	700.316	629.926	567.995	ENSG00000108654	1655	protein_coding	DDX5
ENSG00000108666.10	0.581655	-0.377416	2.44798	-0.154174	0.877473		0	1.32235	0	0	1.37131	1.62351	0	0	0	1.06751	2.24674	0	0.638356	1.14308	0	0	1.05692	0	ENSG00000108666	64149	protein_coding	C17orf75
ENSG00000108669.16	0.497436	3.02828	2.72308	1.11208	0.266103		0	0	0	0	0	0	1.44665	3.72038	0	1.60127	0	0.520036	0	0	0.944277	0.721232	0	0	ENSG00000108669	9267	protein_coding	CYTH1
ENSG00000108671.11	40.1338	0.462515	0.282229	1.63879	0.101256	0.433342	42.4339	46.2823	37.355	53.4344	38.3968	42.2114	62.2058	63.2465	47.0896	45.3692	35.0491	29.122	26.811	36.007	31.1611	32.4554	31.1792	22.5993	ENSG00000108671	5717	protein_coding	PSMD11
ENSG00000108733.11	1.81276	0.0592458	1.37979	0.0429383	0.965751		1.03497	3.96705	3.29603	0	8.22788	0	2.89329	0	5.65076	0.533756	0.898695	1.04007	1.91507	0	0.944277	0.721232	0	1.50662	ENSG00000108733	5193	protein_coding	PEX12
ENSG00000108773.11	2.14546	-1.19015	1.39883	-0.850817	0.394871		3.10492	2.6447	2.19735	0	1.37131	4.87054	0	3.72038	0	1.60127	4.94282	5.20036	1.27671	1.71462	1.88855	1.44246	2.64231	0	ENSG00000108773	2648	protein_coding	KAT2A
ENSG00000108774.15	187.393	0.364427	0.160681	2.26802	0.0233282	0.208146	181.12	173.228	154.913	170.019	157.701	142.869	193.851	199.04	265.586	177.207	186.03	228.816	181.932	177.177	189.8	209.157	200.815	183.807	ENSG00000108774	5878	protein_coding	RAB5C
ENSG00000108784.10	0.0803692	1.54614	5.26765	0.293517	0.769127		0	0	0	0	0	0	1.44665	0	0	0	0	0	0	0	0	0	0	0	ENSG00000108784	4669	protein_coding	NAGLU
ENSG00000108788.12	2.02377	3.45044	1.47624	2.33732	0.0194224		0	0	1.09868	3.23845	2.74263	1.62351	5.78659	1.86019	5.65076	1.60127	1.79739	0.520036	1.27671	1.14308	2.83283	2.1637	1.58538	1.50662	ENSG00000108788	6945	protein_coding	MLX
ENSG00000108797.12	0.0249637	0	5.26765	0	1		0	0	0	0	0	0	0	0	0	0	0.449347	0	0	0	0	0	0	0	ENSG00000108797	8506	protein_coding	CNTNAP1
ENSG00000108799.13	1.00799	2.06635	1.93224	1.06941	0.284886		1.03497	0	0	0	2.74263	1.62351	1.44665	1.86019	1.88359	0.533756	0	0.520036	3.19178	1.14308	0	2.1637	0	0	ENSG00000108799	2145	protein_coding	EZH1
ENSG00000108819.11	52.2744	-0.152653	0.302839	-0.504074	0.61421	0.868123	69.3431	60.8282	39.5524	48.5767	43.882	50.329	44.846	53.9455	54.624	42.1667	37.2958	71.765	49.1534	53.7247	63.2665	46.8801	45.9762	64.7845	ENSG00000108819	84687	protein_coding	PPP1R9B
ENSG00000108821.14	1138.01	0.578372	0.433206	1.3351	0.181844	0.556376	467.807	435.054	455.951	362.706	349.685	293.856	642.311	703.152	683.742	919.127	997.551	3919.51	1543.55	1604.31	1891.39	1870.15	1783.56	1560.86	ENSG00000108821	1277	protein_coding	COL1A1
ENSG00000108826.16	0.794796	0.58438	2.14566	0.272354	0.78535		0	0	1.09868	3.23845	2.74263	1.62351	1.44665	0	0	1.06751	0.449347	0	0.638356	0	0.944277	0	1.05692	0	ENSG00000108826	51264	protein_coding	MRPL27
ENSG00000108828.16	1.39539	-0.316145	1.79812	-0.175819	0.860436		1.03497	1.32235	0	3.23845	1.37131	1.62351	0	1.86019	0	0.533756	0.898695	0.520036	1.27671	1.71462	1.88855	3.60616	4.22769	0	ENSG00000108828	10493	protein_coding	VAT1
ENSG00000108829.10	1.84027	-0.496213	1.49716	-0.331436	0.740315		5.17486	0	2.19735	3.23845	4.11394	0	0	1.86019	3.76717	2.13502	2.24674	0	0.638356	0	2.83283	2.88493	0.528462	1.50662	ENSG00000108829	55379	protein_coding	LRRC59
ENSG00000108840.15	9.47113	0.549791	0.61054	0.900499	0.367855		10.3497	5.28941	9.88809	12.9538	10.9705	6.49406	10.1265	11.1611	16.9523	4.8038	4.04413	14.561	9.57534	8.00155	6.60994	12.2609	7.39846	9.0397	ENSG00000108840	10014	protein_coding	HDAC5
ENSG00000108848.16	199.519	0.324078	0.187407	1.72927	0.0837602	0.405897	159.386	190.419	180.183	221.834	163.186	168.846	234.357	202.761	224.147	151.587	165.36	237.137	187.038	226.33	177.524	254.595	216.141	230.512	ENSG00000108848	51747	protein_coding	LUC7L3
ENSG00000108854.16	21.7599	0.885341	0.378823	2.33708	0.0194349	0.18273	23.8044	11.9012	17.5788	19.4307	21.941	29.2233	37.6128	35.3436	26.3702	18.1477	18.4232	22.8816	14.6822	22.29	21.7184	20.9157	15.8538	13.5596	ENSG00000108854	64750	protein_coding	SMURF2
ENSG00000108883.13	12.4168	0.376769	0.558013	0.675198	0.49955		9.31475	9.25646	8.78942	8.09612	16.4558	9.74109	14.4665	7.44076	13.1851	10.1414	13.4804	15.0811	15.9589	14.2885	9.44277	17.3096	8.45539	22.5993	ENSG00000108883	9343	protein_coding	EFTUD2
ENSG00000108924.14	0.282916	-0.377397	4.0084	-0.0941514	0.924989		0	0	1.09868	0	0	0	0	0	0	0	0.449347	2.60018	0	0	0.944277	0	0	0	ENSG00000108924	3131	protein_coding	HLF
ENSG00000108932.12	0.0901953	0	5.26765	0	1		0	0	0	0	0	1.62351	0	0	0	0	0	0	0	0	0	0	0	0	ENSG00000108932	9120	protein_coding	SLC16A6
ENSG00000108946.15	2.65652	-0.893125	1.62437	-0.549827	0.582438		1.03497	1.32235	1.09868	0	2.74263	4.87054	0	0	1.88359	2.13502	1.79739	6.24044	5.10685	6.28693	0.944277	3.60616	4.22769	4.51985	ENSG00000108946	5573	protein_coding	PRKAR1A
ENSG00000108950.12	0.0288909	0	5.26765	0	1		0	0	0	0	0	0	0	0	0	0	0	0.520036	0	0	0	0	0	0	ENSG00000108950	54757	protein_coding	FAM20A
ENSG00000108953.17	516.218	-0.222958	0.157872	-1.41227	0.15787	0.532877	543.36	487.948	531.76	539.202	462.133	504.913	431.101	444.586	465.246	450.49	467.321	633.404	625.589	623.549	423.98	534.433	535.332	587.581	ENSG00000108953	7531	protein_coding	YWHAE
ENSG00000108960.9	0.029359	0	5.26765	0	1		0	0	0	0	0	0	0	0	0	0	0	0	0	0	0	0	0.528462	0	ENSG00000108960	23531	protein_coding	MMD
ENSG00000108984.15	0.0354642	0	5.26765	0	1		0	0	0	0	0	0	0	0	0	0	0	0	0.638356	0	0	0	0	0	ENSG00000108984	5608	protein_coding	MAP2K6
ENSG00000109046.15	2.31848	2.02182	1.64781	1.22697	0.219833		0	0	1.09868	3.23845	1.37131	1.62351	2.89329	1.86019	0	2.13502	4.04413	3.64025	6.38356	2.8577	1.88855	2.88493	5.81308	0	ENSG00000109046	26118	protein_coding	WSB1
ENSG00000109079.10	0.278492	1.27008	3.92778	0.323358	0.746424		0	0	1.09868	0	0	0	2.89329	0	0	0	0.449347	0	0	0.571539	0	0	0	0	ENSG00000109079	7126	protein_coding	TNFAIP1
ENSG00000109083.14	8.21983	0.166124	0.691631	0.240191	0.810182		7.2448	1.32235	12.0854	9.71535	12.3418	9.74109	8.67988	7.44076	7.53434	6.40507	2.69608	6.24044	8.29863	5.14385	4.72138	7.21232	10.0408	21.0926	ENSG00000109083	90410	protein_coding	IFT20
ENSG00000109089.7	10.4856	0.476275	0.656353	0.725639	0.46806		4.13989	6.61176	5.49339	9.71535	10.9705	0	5.78659	5.58057	11.3015	11.2089	13.4804	16.1211	13.4055	15.4316	14.1642	18.0308	13.74	13.5596	ENSG00000109089	30850	protein_coding	CDR2L
ENSG00000109099.16	436.239	0.0631067	0.140106	0.450421	0.652407	0.87949	437.793	374.226	472.431	335.179	346.942	308.468	445.567	422.263	476.547	433.41	457.885	603.762	471.107	461.232	538.238	434.182	412.729	420.346	ENSG00000109099	5376	protein_coding	PMP22
ENSG00000109111.15	18.9266	0.418244	0.415987	1.00543	0.314692	0.671291	28.9792	11.9012	15.3815	24.2884	19.1984	25.9762	27.4863	26.0427	22.603	14.4114	15.7272	19.7614	17.2356	10.8592	13.2199	20.9157	11.6262	15.0662	ENSG00000109111	6830	protein_coding	SUPT6H
ENSG00000109113.20	0.181268	-0.377362	5.21171	-0.0724065	0.942278		1.03497	0	0	0	0	0	0	0	0	0	0	0	0	0	0	0.721232	0	1.50662	ENSG00000109113	83871	protein_coding	RAB34
ENSG00000109118.14	13.4985	0.408326	0.539446	0.756936	0.449088		11.3847	9.25646	8.78942	8.09612	19.1984	9.74109	13.0198	14.8815	11.3015	18.6814	13.9298	18.7213	19.1507	13.7169	9.44277	20.1945	17.4392	6.02647	ENSG00000109118	57649	protein_coding	PHF12
ENSG00000109133.13	3.48066	0.364693	0.937885	0.388846	0.69739		2.06994	2.6447	4.39471	3.23845	6.85657	8.11757	5.78659	3.72038	1.88359	2.66878	4.49347	2.60018	3.83014	3.42924	2.83283	1.44246	2.64231	0	ENSG00000109133	55161	protein_coding	TMEM33
ENSG00000109171.15	42.4729	-0.395854	0.279064	-1.4185	0.156044	0.530364	44.5038	58.1835	52.7365	32.3845	39.7681	32.4703	40.5061	29.7631	47.0896	58.1794	50.7763	43.6831	48.5151	40.5793	43.4367	35.3404	36.4639	30.1323	ENSG00000109171	57606	protein_coding	SLAIN2
[truncated: 8,533 more rows]
